# Supplementary material for: Axitinib and sorafenib are potent in tyrosine kinase inhibitor resistant chronic myeloid leukemia cells
Source: Cell Commun Signal. 2016 Feb 24;14:6. doi: 10.1186/s12964-016-0129-y (PMC4765141; doi:10.1186/s12964-016-0129-y)
Supplement: Additional file 4: Table S1. — Anti-GAB2 IP of Imatinib vs DMSO treated cells. Experiment 1 and 2 are averages of two replicates each. SILAC ratios are normalized to GAB2 and log2 transformed. Significant affected proteins are determined using Significance A (MaxQuant, p < 0.05, BH corrected). Proteins are shortlisted if minimally one IP exhibited a significant regulation and the other IP showed the same trend (see Additional file 2: Figure S2). PEP: posterior error probability. (XLSX 231 kb) [file 12964_2016_129_MOESM4_ESM.xlsx]

## Sheet: Sheet1
Supplemental Table 1: Anti-GAB2 IP of Imatinib vs DMSO treated cells. Experiment 1 and 2 are averages of two replicates each. SILAC ratios are normalized to GAB2 and log2 transformed. Significant affected proteins are determined using Significance A (MaxQuant, p< 0.05, BH corrected). Proteins are shortlisted if minimally one IP exhibited a significant regulation and the other IP showed the same t…
log2 Imatinib vs Ctrl., Exp 1	log2 Imatinib vs Ctrl., Exp 2	shortlisted proteins	PEP	Number of proteins	Peptides	Exp 1, Significance A	Exp 2, Significance A	Protein IDs	Protein names	Gene names	Fasta headers	Fasta headers
-4.99177	-2.98868	+	3.09e-17	4	2	291	1.00486e-84	1.84545e-15	Q9BXJ4-2;Q9BXJ4;E9PGA6;Q9BXJ4-3	Complement C1q tumor necrosis factor-related protein 3	C1QTNF3	>sp|Q9BXJ4-2|C1QT3_HUMAN Isoform 2 of Complement C1q tumor necrosis factor-related protein 3 OS=Homo sapiens GN=C1QTNF3;>sp|Q9BXJ4|C1QT3_HUMAN Complement C1q tumor necrosis factor-related protein 3 OS=Homo sapiens GN=C1QTNF3 PE=1 SV=1;>tr|E9PGA6|E9PGA6_HUM
-4.64138	-4.40383	+	1.81e-09	5	1	285	2.68435e-73	3.92126e-31	P11532-3;P11532-2;P11532-4;E9PDN5;P11532	Dystrophin	DMD	>sp|P11532-3|DMD_HUMAN Isoform 2 of Dystrophin OS=Homo sapiens GN=DMD;>sp|P11532-2|DMD_HUMAN Isoform 1 of Dystrophin OS=Homo sapiens GN=DMD;>sp|P11532-4|DMD_HUMAN Isoform 3 of Dystrophin OS=Homo sapiens GN=DMD;>tr|E9PDN5|E9PDN5_HUMAN Dystrophin OS=Homo sap
-4.26331	0.991959		6.53e-11	1	4	699	6.50486e-62	9.35054e-05	P06702	Protein S100-A9	S100A9	>sp|P06702|S10A9_HUMAN Protein S100-A9 OS=Homo sapiens GN=S100A9 PE=1 SV=1
-3.68773	-3.50405	+	8.55e-99	3	6	918	1.82897e-46	1.66882e-20	P46108-2;P46108;I3L297	Adapter molecule crk	CRK	>sp|P46108-2|CRK_HUMAN Isoform Crk-I of Adapter molecule crk OS=Homo sapiens GN=CRK;>sp|P46108|CRK_HUMAN Adapter molecule crk OS=Homo sapiens GN=CRK PE=1 SV=2;>tr|I3L297|I3L297_HUMAN Adapter molecule crk OS=Homo sapiens GN=CRK PE=1 SV=1
-2.79974	-2.83202	+	0	3	66	908	4.42538e-27	4.4565e-14	P42336;C9JAM9;C9J951	Phosphatidylinositol 4,5-bisphosphate 3-kinase catalytic subunit alpha isoform	PIK3CA	>sp|P42336|PK3CA_HUMAN Phosphatidylinositol 4,5-bisphosphate 3-kinase catalytic subunit alpha isoform OS=Homo sapiens GN=PIK3CA PE=1 SV=2
-2.60547	-1.96542	+	0	1	27	850	1.47285e-23	1.0965e-07	P29353-3			>sp|P29353-3|SHC1_HUMAN Isoform p46Shc of SHC-transforming protein 1 OS=Homo sapiens GN=SHC1
-2.5804	-2.01392	+	0	4	63	1103	4.01631e-23	5.47513e-08	Q06124;Q06124-2;Q06124-3;H0YF12	Tyrosine-protein phosphatase non-receptor type 11	PTPN11	>sp|Q06124|PTN11_HUMAN Tyrosine-protein phosphatase non-receptor type 11 OS=Homo sapiens GN=PTPN11 PE=1 SV=2;>sp|Q06124-2|PTN11_HUMAN Isoform 2 of Tyrosine-protein phosphatase non-receptor type 11 OS=Homo sapiens GN=PTPN11;>sp|Q06124-3|PTN11_HUMAN Isoform
-2.5195	-2.21501	+	0	8	32	851	4.41202e-22	2.61303e-09	P29353-7;P29353-6;Q5T182;Q5T181;Q5T188;Q5T187;P98077;Q6S5L8			>sp|P29353-7|SHC1_HUMAN Isoform 7 of SHC-transforming protein 1 OS=Homo sapiens GN=SHC1;>sp|P29353-6|SHC1_HUMAN Isoform 6 of SHC-transforming protein 1 OS=Homo sapiens GN=SHC1
-2.45388	-2.4117	+	1.46e-07	7	4	760	5.46518e-21	1.03357e-10	P12882;P13535;Q9Y623;Q9UKX2;P12883;Q9UKX3;P13533	Myosin-1;Myosin-8;Myosin-4;Myosin-2	MYH1;MYH8;MYH4;MYH2	>sp|P12882|MYH1_HUMAN Myosin-1 OS=Homo sapiens GN=MYH1 PE=1 SV=3;>sp|P13535|MYH8_HUMAN Myosin-8 OS=Homo sapiens GN=MYH8 PE=1 SV=3;>sp|Q9Y623|MYH4_HUMAN Myosin-4 OS=Homo sapiens GN=MYH4 PE=1 SV=2;>sp|Q9UKX2|MYH2_HUMAN Myosin-2 OS=Homo sapiens GN=MYH2 PE=1 S
-2.28091	-1.99741	+	0	13	82	565	3.0086e-18	6.94671e-08	O15357;O15357-2;F5GY16;H7BXR2;H0YFZ4;H0Y5Q9;H7C2V3;H7C292;Q92835-3;F5H588;D6RJB9;Q7Z7G1-3;Q7Z7G1	Phosphatidylinositol 3,4,5-trisphosphate 5-phosphatase 2	INPPL1	>sp|O15357|SHIP2_HUMAN Phosphatidylinositol 3,4,5-trisphosphate 5-phosphatase 2 OS=Homo sapiens GN=INPPL1 PE=1 SV=2;>sp|O15357-2|SHIP2_HUMAN Isoform 2 of Phosphatidylinositol 3,4,5-trisphosphate 5-phosphatase 2 OS=Homo sapiens GN=INPPL1
-2.27507	-2.31714	+	1.26e-134	2	7	31	3.69283e-18	5.03945e-10	P23142-4;B1AHL2		FBLN1	>sp|P23142-4|FBLN1_HUMAN Isoform C of Fibulin-1 OS=Homo sapiens GN=FBLN1;>tr|B1AHL2|B1AHL2_HUMAN Fibulin-1 OS=Homo sapiens GN=FBLN1 PE=2 SV=1
-2.18358	-3.36476	+	1.73e-11	4	3	401	8.53193e-17	4.57609e-19	H0YJ31;Q9UBX5;G3V4U0;G3XA98	Fibulin-5	FBLN5	>tr|H0YJ31|H0YJ31_HUMAN Fibulin-5 (Fragment) OS=Homo sapiens GN=FBLN5 PE=4 SV=1;>sp|Q9UBX5|FBLN5_HUMAN Fibulin-5 OS=Homo sapiens GN=FBLN5 PE=1 SV=1;>tr|G3V4U0|G3V4U0_HUMAN Fibulin-5 OS=Homo sapiens GN=FBLN5 PE=2 SV=1;>tr|G3XA98|G3XA98_HUMAN Fibulin 5, isof
-2.08369	-2.23875	+	2.81e-158	5	23	794	2.26473e-15	1.79334e-09	P19174;P19174-2;V9GY71;V9GYH5;V9GY63	1-phosphatidylinositol 4,5-bisphosphate phosphodiesterase gamma-1	PLCG1	>sp|P19174|PLCG1_HUMAN 1-phosphatidylinositol 4,5-bisphosphate phosphodiesterase gamma-1 OS=Homo sapiens GN=PLCG1 PE=1 SV=1;>sp|P19174-2|PLCG1_HUMAN Isoform 2 of 1-phosphatidylinositol 4,5-bisphosphate phosphodiesterase gamma-1 OS=Homo sapiens GN=PLCG1
-2.00997	-1.98403	+	0	11	45	842	2.30452e-14	8.41459e-08	P27986;P27986-4;P27986-3;P27986-2;P27986-5;H0YBC2;E5RJY0;H0YB27;E5RGI8;E5RHI0;Q5T4P3	Phosphatidylinositol 3-kinase regulatory subunit alpha	PIK3R1	>sp|P27986|P85A_HUMAN Phosphatidylinositol 3-kinase regulatory subunit alpha OS=Homo sapiens GN=PIK3R1 PE=1 SV=2;>sp|P27986-4|P85A_HUMAN Isoform 4 of Phosphatidylinositol 3-kinase regulatory subunit alpha OS=Homo sapiens GN=PIK3R1;>sp|P27986-3|P85A_HUMAN I
-1.77618	-1.9597	+	0	3	48	531	2.0622e-11	1.18895e-07	O00459;E9PFP1;V9GYJ4	Phosphatidylinositol 3-kinase regulatory subunit beta	PIK3R2	>sp|O00459|P85B_HUMAN Phosphatidylinositol 3-kinase regulatory subunit beta OS=Homo sapiens GN=PIK3R2 PE=1 SV=2;>tr|E9PFP1|E9PFP1_HUMAN Phosphatidylinositol 3-kinase regulatory subunit beta OS=Homo sapiens GN=PIK3R2 PE=1 SV=1
-1.70277	-0.511509		2.27e-54	20	11	386	1.46216e-10	0.119478	P02751-4;P02751-10;P02751-6;P02751-5;F8W7G7;P02751-9;P02751-14;P02751-8;P02751-17;P02751-3;P02751;P02751-12;P02751-13;P02751-11;P02751-7;P02751-15;H0Y7Z1;H0Y4K8;P02751-2;P02751-16	Fibronectin;Anastellin;Ugl-Y1;Ugl-Y2;Ugl-Y3	FN1	>sp|P02751-4|FINC_HUMAN Isoform 4 of Fibronectin OS=Homo sapiens GN=FN1;>sp|P02751-10|FINC_HUMAN Isoform 10 of Fibronectin OS=Homo sapiens GN=FN1;>sp|P02751-6|FINC_HUMAN Isoform 6 of Fibronectin OS=Homo sapiens GN=FN1;>sp|P02751-5|FINC_HUMAN Isoform 5 of F
-1.61859	-1.65226	+	0	9	50	909	1.24687e-09	6.74426e-06	P42338;H0Y871;Q68DL0;H7C565;H7C527;F8WDJ8;C9JYX0;C9J345;C9JNF6	Phosphatidylinositol 4,5-bisphosphate 3-kinase catalytic subunit beta isoform	PIK3CB;DKFZp779K1237	>sp|P42338|PK3CB_HUMAN Phosphatidylinositol 4,5-bisphosphate 3-kinase catalytic subunit beta isoform OS=Homo sapiens GN=PIK3CB PE=1 SV=1;>tr|H0Y871|H0Y871_HUMAN Phosphatidylinositol 4,5-bisphosphate 3-kinase catalytic subunit beta isoform (Fragment) OS=Hom
-1.52006	-1.69333	+	6.55e-116	4	22	527	1.33304e-08	4.07296e-06	O00329;Q5SR50;O00329-2;F5H807	Phosphatidylinositol 4,5-bisphosphate 3-kinase catalytic subunit delta isoform	PIK3CD	>sp|O00329|PK3CD_HUMAN Phosphatidylinositol 4,5-bisphosphate 3-kinase catalytic subunit delta isoform OS=Homo sapiens GN=PIK3CD PE=1 SV=2;>tr|Q5SR50|Q5SR50_HUMAN Phosphatidylinositol 4,5-bisphosphate 3-kinase catalytic subunit delta isoform OS=Homo sapiens
-1.4885	-1.85783	+	5.58e-28	12	10	1415	2.75796e-08	4.84798e-07	Q96P48-3;Q96P48;Q96P48-7;E7EU13;Q96P48-2;Q96P48-4;Q96P48-1;Q96P48-5;F5GWN4;F8WBT0;F5GWQ2;H0YGD1	Arf-GAP with Rho-GAP domain, ANK repeat and PH domain-containing protein 1	ARAP1	>sp|Q96P48-3|ARAP1_HUMAN Isoform 3 of Arf-GAP with Rho-GAP domain, ANK repeat and PH domain-containing protein 1 OS=Homo sapiens GN=ARAP1;>sp|Q96P48|ARAP1_HUMAN Arf-GAP with Rho-GAP domain, ANK repeat and PH domain-containing protein 1 OS=Homo sapiens GN=A
-1.4829	-1.02242		1.32e-56	12	13	630	3.13335e-08	0.00403016	O94973;O94973-2;O94973-3;E9PR62;M0R2D9;E9PPZ3;E9PS94;E9PQP4;E9PNC4;E9PPY8;H0YDE9;H0YEG0	AP-2 complex subunit alpha-2	AP2A2	>sp|O94973|AP2A2_HUMAN AP-2 complex subunit alpha-2 OS=Homo sapiens GN=AP2A2 PE=1 SV=2;>sp|O94973-2|AP2A2_HUMAN Isoform 2 of AP-2 complex subunit alpha-2 OS=Homo sapiens GN=AP2A2;>sp|O94973-3|AP2A2_HUMAN Isoform 3 of AP-2 complex subunit alpha-2 OS=Homo sa
-1.4608	-0.864229		4.49e-148	2	32	647	5.15575e-08	0.013608	O95782-2;O95782	AP-2 complex subunit alpha-1	AP2A1	>sp|O95782-2|AP2A1_HUMAN Isoform B of AP-2 complex subunit alpha-1 OS=Homo sapiens GN=AP2A1;>sp|O95782|AP2A1_HUMAN AP-2 complex subunit alpha-1 OS=Homo sapiens GN=AP2A1 PE=1 SV=3
-1.44304	-1.02236		1e-07	1	2	1436	7.65213e-08	0.00403221	Q99988	Growth/differentiation factor 15	GDF15	>sp|Q99988|GDF15_HUMAN Growth/differentiation factor 15 OS=Homo sapiens GN=GDF15 PE=1 SV=3
-1.35849	-0.830094		0	5	44	883	4.69237e-07	0.0173439	P35908;Q01546;CON__Q01546;H0YID6;CON__Q9R0H5	Keratin, type II cytoskeletal 2 epidermal	KRT2	>sp|P35908|K22E_HUMAN Keratin, type II cytoskeletal 2 epidermal OS=Homo sapiens GN=KRT2 PE=1 SV=2
-1.3547	-1.28741		0	5	21	1050	5.0763e-07	0.000371119	P62993;P62993-2;J3KT38;J3QRL5;J3QLF6	Growth factor receptor-bound protein 2	GRB2	>sp|P62993|GRB2_HUMAN Growth factor receptor-bound protein 2 OS=Homo sapiens GN=GRB2 PE=1 SV=1;>sp|P62993-2|GRB2_HUMAN Isoform 2 of Growth factor receptor-bound protein 2 OS=Homo sapiens GN=GRB2;>tr|J3KT38|J3KT38_HUMAN Growth factor receptor-bound protein
-1.2403	0.63556		6.61e-12	3	3	744	4.92614e-06	0.0182623	P11086;A8MT87;J3QRI3	Phenylethanolamine N-methyltransferase	PNMT	>sp|P11086|PNMT_HUMAN Phenylethanolamine N-methyltransferase OS=Homo sapiens GN=PNMT PE=1 SV=1;>tr|A8MT87|A8MT87_HUMAN Phenylethanolamine N-methyltransferase OS=Homo sapiens GN=PNMT PE=2 SV=1
-1.19201	-1.34512		0.00024639	1	1	1367	1.21076e-05	0.00020826	Q8WZ60	Kelch-like protein 6	KLHL6	>sp|Q8WZ60|KLHL6_HUMAN Kelch-like protein 6 OS=Homo sapiens GN=KLHL6 PE=2 SV=3
-1.18622	-0.483146		6.26e-49	9	13	289	1.34544e-05	0.137874	Q96CW1-2;Q96CW1;E9PFW3;C9JJ47;C9JTK4;C9JGT8;C9JJD3;H7C4C3;C9JPV8	AP-2 complex subunit mu	AP2M1	>sp|Q96CW1-2|AP2M1_HUMAN Isoform 2 of AP-2 complex subunit mu OS=Homo sapiens GN=AP2M1;>sp|Q96CW1|AP2M1_HUMAN AP-2 complex subunit mu OS=Homo sapiens GN=AP2M1 PE=1 SV=2;>tr|E9PFW3|E9PFW3_HUMAN AP-2 complex subunit mu OS=Homo sapiens GN=AP2M1 PE=1 SV=1;>tr|
-1.17717	-0.981303		0	4	50	1361	1.58476e-05	0.00561162	Q8WWN8;G5E9Y3;B4DIT1;Q05CH1	Arf-GAP with Rho-GAP domain, ANK repeat and PH domain-containing protein 3	ARAP3	>sp|Q8WWN8|ARAP3_HUMAN Arf-GAP with Rho-GAP domain, ANK repeat and PH domain-containing protein 3 OS=Homo sapiens GN=ARAP3 PE=1 SV=1;>tr|G5E9Y3|G5E9Y3_HUMAN Arf-GAP with Rho-GAP domain, ANK repeat and PH domain-containing protein 3 OS=Homo sapiens GN=ARAP3
-1.14503	-0.0536287		2.62e-05	3	1	1612	2.80704e-05	0.707632	Q9Y4I5-3;Q9Y4I5-2;Q9Y4I5	Tesmin	MTL5	>sp|Q9Y4I5-3|MTL5_HUMAN Isoform 3 of Tesmin OS=Homo sapiens GN=MTL5;>sp|Q9Y4I5-2|MTL5_HUMAN Isoform 2 of Tesmin OS=Homo sapiens GN=MTL5;>sp|Q9Y4I5|MTL5_HUMAN Tesmin OS=Homo sapiens GN=MTL5 PE=1 SV=2
-1.12971	-1.04968		4.64e-06	2	3	1457	3.66567e-05	0.00321756	Q9BWG6-2;Q9BWG6	Sodium channel modifier 1	SCNM1	>sp|Q9BWG6-2|SCNM1_HUMAN Isoform 2 of Sodium channel modifier 1 OS=Homo sapiens GN=SCNM1;>sp|Q9BWG6|SCNM1_HUMAN Sodium channel modifier 1 OS=Homo sapiens GN=SCNM1 PE=1 SV=1
-1.12021	-0.717014		2.42e-111	16	27	1051	4.31774e-05	0.0368482	P63010;P63010-2;P63010-3;K7EJT8;Q10567-4;Q10567-3;Q10567-2;Q10567;C9J1E7;K7EN71;K7ERB2;K7EJ01;K7EJX1;H7C034;K7ERE4;K7EKZ5	AP-2 complex subunit beta	AP2B1	>sp|P63010|AP2B1_HUMAN AP-2 complex subunit beta OS=Homo sapiens GN=AP2B1 PE=1 SV=1;>sp|P63010-2|AP2B1_HUMAN Isoform 2 of AP-2 complex subunit beta OS=Homo sapiens GN=AP2B1;>sp|P63010-3|AP2B1_HUMAN Isoform 3 of AP-2 complex subunit beta OS=Homo sapiens GN=
-1.02247	-1.33081		2.64e-51	1	3	1614	0.000215069	0.000240823	Q9Y4K4	Mitogen-activated protein kinase kinase kinase kinase 5	MAP4K5	>sp|Q9Y4K4|M4K5_HUMAN Mitogen-activated protein kinase kinase kinase kinase 5 OS=Homo sapiens GN=MAP4K5 PE=1 SV=1
-0.992694	1.05211		8.01e-08	1	2	861	0.000340902	3.07455e-05	P30520	Adenylosuccinate synthetase isozyme 2	ADSS	>sp|P30520|PURA2_HUMAN Adenylosuccinate synthetase isozyme 2 OS=Homo sapiens GN=ADSS PE=1 SV=3
-0.981226	-0.596337		1.74e-10	5	4	1303	0.000405627	0.0757435	Q8IUQ4;Q8IUQ4-2;Q8IUQ4-3;H3BU09;O43255	E3 ubiquitin-protein ligase SIAH1	SIAH1	>sp|Q8IUQ4|SIAH1_HUMAN E3 ubiquitin-protein ligase SIAH1 OS=Homo sapiens GN=SIAH1 PE=1 SV=2;>sp|Q8IUQ4-2|SIAH1_HUMAN Isoform 2 of E3 ubiquitin-protein ligase SIAH1 OS=Homo sapiens GN=SIAH1;>sp|Q8IUQ4-3|SIAH1_HUMAN Isoform 3 of E3 ubiquitin-protein ligase S
-0.968993	-0.868321		5.92e-05	2	1	1617	0.00048722	0.0132117	Q9Y561-2;Q9Y561	Low-density lipoprotein receptor-related protein 12	LRP12	>sp|Q9Y561-2|LRP12_HUMAN Isoform 2 of Low-density lipoprotein receptor-related protein 12 OS=Homo sapiens GN=LRP12;>sp|Q9Y561|LRP12_HUMAN Low-density lipoprotein receptor-related protein 12 OS=Homo sapiens GN=LRP12 PE=1 SV=1
-0.904654	-0.651926		2.3e-55	14	14	946	0.00123134	0.0549302	P49792;J3KQ37;P0DJD0;J3QTV4;P0DJD1;F8VYC4;A6NKT7;Q99666;O14715;J3KNE0;Q99666-2;F8W705;Q7Z3J3;J3KNY6	E3 SUMO-protein ligase RanBP2;Putative peptidyl-prolyl cis-trans isomerase	RANBP2	>sp|P49792|RBP2_HUMAN E3 SUMO-protein ligase RanBP2 OS=Homo sapiens GN=RANBP2 PE=1 SV=2
-0.89514	-0.461617		1.35e-06	4	3	855	0.00140492	0.153239	P30044-2;P30044-3;P30044;P30044-4	Peroxiredoxin-5, mitochondrial	PRDX5	>sp|P30044-2|PRDX5_HUMAN Isoform Cytoplasmic+peroxisomal of Peroxiredoxin-5, mitochondrial OS=Homo sapiens GN=PRDX5;>sp|P30044-3|PRDX5_HUMAN Isoform 3 of Peroxiredoxin-5, mitochondrial OS=Homo sapiens GN=PRDX5;>sp|P30044|PRDX5_HUMAN Peroxiredoxin-5, mitoch
-0.851723	-0.957315		8.91e-13	5	5	1329	0.00252129	0.00677447	Q8N9R8;Q8N9R8-2;Q3SXZ0;H7C5A3;H7C4U2	Protein SCAI	SCAI;C9orf126	>sp|Q8N9R8|SCAI_HUMAN Protein SCAI OS=Homo sapiens GN=SCAI PE=1 SV=2;>sp|Q8N9R8-2|SCAI_HUMAN Isoform 2 of Protein SCAI OS=Homo sapiens GN=SCAI;>tr|Q3SXZ0|Q3SXZ0_HUMAN C9orf126 protein OS=Homo sapiens GN=C9orf126 PE=1 SV=1
-0.796795	-0.941981		2.56e-05	5	2	1465	0.00507752	0.00762704	Q9BZF1-3;Q9BZF1-2;Q9BZF1;F8VUA7;F8VQX7	Oxysterol-binding protein-related protein 8;Oxysterol-binding protein	OSBPL8	>sp|Q9BZF1-3|OSBL8_HUMAN Isoform 3 of Oxysterol-binding protein-related protein 8 OS=Homo sapiens GN=OSBPL8;>sp|Q9BZF1-2|OSBL8_HUMAN Isoform 2 of Oxysterol-binding protein-related protein 8 OS=Homo sapiens GN=OSBPL8;>sp|Q9BZF1|OSBL8_HUMAN Oxysterol-binding
-0.773031	-0.631917		1.61e-19	18	4	271	0.00678011	0.0617928	O75081-2;O75081-4;E7EU24;O75081;H3BNH2;H3BU07;E5RG85;E5RHJ8;E7ETA8;O43439-3;Q06455-4;O43439-2;Q06455-2;O43439-5;Q06455;O43439;O43439-4;Q06455-3	Protein CBFA2T3	CBFA2T3	>sp|O75081-2|MTG16_HUMAN Isoform 2 of Protein CBFA2T3 OS=Homo sapiens GN=CBFA2T3;>sp|O75081-4|MTG16_HUMAN Isoform 3 of Protein CBFA2T3 OS=Homo sapiens GN=CBFA2T3;>tr|E7EU24|E7EU24_HUMAN Protein CBFA2T3 OS=Homo sapiens GN=CBFA2T3 PE=1 SV=2;>sp|O75081|MTG16_
-0.768938	-0.652259		0.00020446	3	2	733	0.00712034	0.0548215	Q9BTY7;P0CB43;E9PIX0	Protein FAM203A;Protein FAM203B	FAM203A;FAM203B	>sp|Q9BTY7|F203A_HUMAN Protein FAM203A OS=Homo sapiens GN=FAM203A PE=1 SV=1;>sp|P0CB43|F203B_HUMAN Protein FAM203B OS=Homo sapiens GN=FAM203B PE=1 SV=1;>tr|E9PIX0|E9PIX0_HUMAN Protein FAM203A OS=Homo sapiens GN=FAM203A PE=1 SV=1
-0.748768	-0.361564		1.14e-232	11	26	1263	0.00903165	0.242035	Q6PJT7-3;G3V5I6;Q6PJT7-6;H0YJ51;G3V3Y4;G3V3R9;G3V240;G3V572;G3V473;G3V2X4;H0YJ87		ZC3H14	>sp|Q6PJT7-3|ZC3HE_HUMAN Isoform 3 of Zinc finger CCCH domain-containing protein 14 OS=Homo sapiens GN=ZC3H14;>tr|G3V5I6|G3V5I6_HUMAN Zinc finger CCCH domain-containing protein 14 OS=Homo sapiens GN=ZC3H14 PE=1 SV=1
-0.745996	0.083356		5.5e-11	1	3	1532	0.00932738	0.982895	Q9NXH8	Torsin-4A	TOR4A	>sp|Q9NXH8|TOR4A_HUMAN Torsin-4A OS=Homo sapiens GN=TOR4A PE=1 SV=2
-0.735408	0.0273434		1.14e-20	1	8	1251	0.0105379	0.868137	Q6DCA0	AMMECR1-like protein	AMMECR1L	>sp|Q6DCA0|AMERL_HUMAN AMMECR1-like protein OS=Homo sapiens GN=AMMECR1L PE=1 SV=1
-0.734364	0.428709		8.73e-14	11	5	1127	0.0106645	0.14357	Q13085-4;Q13085-3;Q13085-2;Q13085;Q59FY4;K4DID9;O00763-2;F8W8T8;O00763;X6RCE4;K7EK64	Acetyl-CoA carboxylase 1;Biotin carboxylase	ACACA	>sp|Q13085-4|ACACA_HUMAN Isoform 4 of Acetyl-CoA carboxylase 1 OS=Homo sapiens GN=ACACA;>sp|Q13085-3|ACACA_HUMAN Isoform 3 of Acetyl-CoA carboxylase 1 OS=Homo sapiens GN=ACACA;>sp|Q13085-2|ACACA_HUMAN Isoform 2 of Acetyl-CoA carboxylase 1 OS=Homo sapiens G
-0.729954	0.268532		7.46e-37	5	3	1183	0.0112144	0.442765	Q15233-2;Q15233;C9IZL7;H7C367;C9JYS8	Non-POU domain-containing octamer-binding protein	NONO	>sp|Q15233-2|NONO_HUMAN Isoform 2 of Non-POU domain-containing octamer-binding protein OS=Homo sapiens GN=NONO;>sp|Q15233|NONO_HUMAN Non-POU domain-containing octamer-binding protein OS=Homo sapiens GN=NONO PE=1 SV=4;>tr|C9IZL7|C9IZL7_HUMAN Non-POU domain-
-0.722551	0.54182		3.19e-10	3	3	114	0.0121944	0.050764	B7Z4K6;O00115;K7ENE5	Deoxyribonuclease-2-alpha	DNASE2	>tr|B7Z4K6|B7Z4K6_HUMAN Deoxyribonuclease-2-alpha OS=Homo sapiens GN=DNASE2 PE=2 SV=1;>sp|O00115|DNS2A_HUMAN Deoxyribonuclease-2-alpha OS=Homo sapiens GN=DNASE2 PE=1 SV=2
-0.717503	-0.78586		2.39e-09	12	3	934	0.0129054	0.0235032	Q71TU5;P48729;D6REM4;P48729-2;E5RG27;D6RGE5;U3KQ83;U3KPX3;H0Y9X2;U3KQK7;E7ETM0;Q8N752	Casein kinase I isoform alpha	CSNK1A1	>tr|Q71TU5|Q71TU5_HUMAN Casein kinase 1, alpha 1, isoform CRA_g OS=Homo sapiens GN=CSNK1A1 PE=1 SV=1;>sp|P48729|KC1A_HUMAN Casein kinase I isoform alpha OS=Homo sapiens GN=CSNK1A1 PE=1 SV=2;>tr|D6REM4|D6REM4_HUMAN Casein kinase I isoform alpha OS=Homo sapi
-0.703611	0.108112		5.02e-14	6	3	128	0.0150547	0.94309	C9J5J4;Q5TKA1-3;H7C4T7;Q5TKA1;Q5TKA1-2;H0Y322	Protein lin-9 homolog	LIN9	>tr|C9J5J4|C9J5J4_HUMAN Protein lin-9 homolog OS=Homo sapiens GN=LIN9 PE=1 SV=1;>sp|Q5TKA1-3|LIN9_HUMAN Isoform 3 of Protein lin-9 homolog OS=Homo sapiens GN=LIN9;>tr|H7C4T7|H7C4T7_HUMAN Protein lin-9 homolog (Fragment) OS=Homo sapiens GN=LIN9 PE=1 SV=1;>s
-0.697353	-0.77754		0	11	62	659	0.0161219	0.0248532	P00519;P00519-2;P42684-8;P42684-4;P42684-7;P42684-10;P42684-5;P42684-2;P42684-6;P42684-3;P42684	Tyrosine-protein kinase ABL1	ABL1	>sp|P00519|ABL1_HUMAN Tyrosine-protein kinase ABL1 OS=Homo sapiens GN=ABL1 PE=1 SV=4;>sp|P00519-2|ABL1_HUMAN Isoform IB of Tyrosine-protein kinase ABL1 OS=Homo sapiens GN=ABL1
-0.680463	-0.471728		2.2e-33	7	6	1247	0.0193408	0.145868	Q5VZF2-3;Q5VZF2-2;Q5VZF2;O95205;B4E3F7;C9JCX1;H7C4Y1	Muscleblind-like protein 2	MBNL2;MBLL	>sp|Q5VZF2-3|MBNL2_HUMAN Isoform 3 of Muscleblind-like protein 2 OS=Homo sapiens GN=MBNL2;>sp|Q5VZF2-2|MBNL2_HUMAN Isoform 2 of Muscleblind-like protein 2 OS=Homo sapiens GN=MBNL2;>sp|Q5VZF2|MBNL2_HUMAN Muscleblind-like protein 2 OS=Homo sapiens GN=MBNL2 P
-0.674837	0.229267		4.51e-188	4	13	740	0.0205314	0.550413	P10768;X6RA14;H7BZT7;U3KQT1	S-formylglutathione hydrolase	ESD	>sp|P10768|ESTD_HUMAN S-formylglutathione hydrolase OS=Homo sapiens GN=ESD PE=1 SV=2;>tr|X6RA14|X6RA14_HUMAN S-formylglutathione hydrolase OS=Homo sapiens GN=ESD PE=4 SV=1;>tr|H7BZT7|H7BZT7_HUMAN S-formylglutathione hydrolase (Fragment) OS=Homo sapiens GN=
-0.669364	0.240837		2.77e-12	1	2	1237	0.0217501	0.517405	Q5T870	Proline-rich protein 9	PRR9	>sp|Q5T870|PRR9_HUMAN Proline-rich protein 9 OS=Homo sapiens GN=PRR9 PE=4 SV=1
-0.666518	0.418253		3.41e-12	6	6	1090	0.0224085	0.15641	Q01082-3;Q01082-2;Q01082;F8W6C1;O15020-2;O15020	Spectrin beta chain, non-erythrocytic 1	SPTBN1	>sp|Q01082-3|SPTB2_HUMAN Isoform 2 of Spectrin beta chain, non-erythrocytic 1 OS=Homo sapiens GN=SPTBN1;>sp|Q01082-2|SPTB2_HUMAN Isoform Short of Spectrin beta chain, non-erythrocytic 1 OS=Homo sapiens GN=SPTBN1;>sp|Q01082|SPTB2_HUMAN Spectrin beta chain,
-0.664847	-0.454823		9.51e-162	3	26	619	0.022803	0.158349	O75808;O75808-2;H3BR03	Calpain-15	SOLH	>sp|O75808|CAN15_HUMAN Calpain-15 OS=Homo sapiens GN=CAPN15 PE=1 SV=1
-0.650035	0.0356134		6.77e-05	4	2	330	0.0265724	0.884966	F5GX11;P25786;P25786-2;B4DEV8	Proteasome subunit alpha type-1;Proteasome subunit alpha type	PSMA1	>tr|F5GX11|F5GX11_HUMAN Proteasome subunit alpha type-1 OS=Homo sapiens GN=PSMA1 PE=1 SV=1;>sp|P25786|PSA1_HUMAN Proteasome subunit alpha type-1 OS=Homo sapiens GN=PSMA1 PE=1 SV=1;>sp|P25786-2|PSA1_HUMAN Isoform Long of Proteasome subunit alpha type-1 OS=H
-0.637934	0.557419		2.64e-19	23	5	707	0.0300398	0.0432631	P07355;P07355-2;H0YMM1;H0YKS4;H0YMD0;H0YMU9;H0YM50;H0YN42;H0YKZ7;H0YLV6;H0YMT9;H0YKX9;H0YMW4;H0YNP5;A6NMY6;H0YKL9;H0YLE2;H0YN52;H0YMD9;H0YNA0;H0YKV8;H0YN28;H0YL33	Annexin A2;Annexin;Putative annexin A2-like protein	ANXA2;ANXA2P2	>sp|P07355|ANXA2_HUMAN Annexin A2 OS=Homo sapiens GN=ANXA2 PE=1 SV=2;>sp|P07355-2|ANXA2_HUMAN Isoform 2 of Annexin A2 OS=Homo sapiens GN=ANXA2;>tr|H0YMM1|H0YMM1_HUMAN Annexin (Fragment) OS=Homo sapiens GN=ANXA2 PE=1 SV=1;>tr|H0YKS4|H0YKS4_HUMAN Annexin (Fr
-0.61816	0.238139		6.92e-66	1	3	776	0.0365432	0.525009	P14923	Junction plakoglobin	JUP	>sp|P14923|PLAK_HUMAN Junction plakoglobin OS=Homo sapiens GN=JUP PE=1 SV=3
-0.614184	-0.089047		3.25e-14	4	4	266	0.0379865	0.640883	E7ESM2;P00749-2;E7ET40;P00749	Urokinase-type plasminogen activator;Urokinase-type plasminogen activator long chain A;Urokinase-type plasminogen activator short chain A;Urokinase-type plasminogen activator chain B	PLAU	>tr|E7ESM2|E7ESM2_HUMAN Urokinase-type plasminogen activator chain B OS=Homo sapiens GN=PLAU PE=2 SV=2;>sp|P00749-2|UROK_HUMAN Isoform 2 of Urokinase-type plasminogen activator OS=Homo sapiens GN=PLAU;>tr|E7ET40|E7ET40_HUMAN Urokinase-type plasminogen acti
-0.594367	0.184437		2.58e-05	7	2	416	0.0459232	0.687242	O14818-2;H0Y586;O14818;O14818-4;Q8TAA3-2;Q8TAA3-5;Q8TAA3	Proteasome subunit alpha type-7;Proteasome subunit alpha type-7-like	PSMA7;PSMA8	>sp|O14818-2|PSA7_HUMAN Isoform 2 of Proteasome subunit alpha type-7 OS=Homo sapiens GN=PSMA7;>tr|H0Y586|H0Y586_HUMAN Proteasome subunit alpha type-7 (Fragment) OS=Homo sapiens GN=PSMA7 PE=1 SV=1;>sp|O14818|PSA7_HUMAN Proteasome subunit alpha type-7 OS=Hom
-0.589021	-0.364738		9.84e-29	8	3	28	0.0482893	0.238754	Q01844-6;B0QYK0;Q01844-3;Q01844;Q01844-5;Q01844-2;C9JGE3;Q01844-4	RNA-binding protein EWS	EWSR1	>sp|Q01844-6|EWS_HUMAN Isoform 6 of RNA-binding protein EWS OS=Homo sapiens GN=EWSR1;>tr|B0QYK0|B0QYK0_HUMAN RNA-binding protein EWS OS=Homo sapiens GN=EWSR1 PE=1 SV=1;>sp|Q01844-3|EWS_HUMAN Isoform 3 of RNA-binding protein EWS OS=Homo sapiens GN=EWSR1;>sp
-0.586087	-0.232468		7.16e-06	5	2	98	0.0496309	0.402773	B4E2S7;P13473-2;P13473;P13473-3;B7Z2R9	Lysosome-associated membrane glycoprotein 2	LAMP2	>tr|B4E2S7|B4E2S7_HUMAN Lysosome-associated membrane glycoprotein 2 OS=Homo sapiens GN=LAMP2 PE=1 SV=1;>sp|P13473-2|LAMP2_HUMAN Isoform LAMP-2B of Lysosome-associated membrane glycoprotein 2 OS=Homo sapiens GN=LAMP2;>sp|P13473|LAMP2_HUMAN Lysosome-associat
-0.571401	0.26917		3e-22	7	5	500	0.0568244	0.441121	K7EK42;Q99426;K7EP07;Q6FGY5;K7EL99;K7EQH0;K7ER04	Tubulin-folding cofactor B	TBCB;CKAP1	>tr|K7EK42|K7EK42_HUMAN Tubulin-folding cofactor B OS=Homo sapiens GN=TBCB PE=1 SV=1;>sp|Q99426|TBCB_HUMAN Tubulin-folding cofactor B OS=Homo sapiens GN=TBCB PE=1 SV=2;>tr|K7EP07|K7EP07_HUMAN Tubulin-folding cofactor B (Fragment) OS=Homo sapiens GN=TBCB PE
-0.570495	-0.425514		7.37e-17	12	6	490	0.0572952	0.18188	J3QQX3;P22570;P22570-7;P22570-3;P22570-4;P22570-6;P22570-5;P22570-2;G3V0F2;J3QKZ8;J3KS64;J3QQW7	NADPH:adrenodoxin oxidoreductase, mitochondrial	FDXR	>tr|J3QQX3|J3QQX3_HUMAN NADPH:adrenodoxin oxidoreductase, mitochondrial OS=Homo sapiens GN=FDXR PE=1 SV=1;>sp|P22570|ADRO_HUMAN NADPH:adrenodoxin oxidoreductase, mitochondrial OS=Homo sapiens GN=FDXR PE=1 SV=3;>sp|P22570-7|ADRO_HUMAN Isoform 7 of NADPH:adr
-0.568959	-0.483384		0	10	61	747	0.0581008	0.137711	P11274;P11274-2;A9UF05;H0Y554;I3L1U8;I3L2P5;B7Z683;Q12979-4;Q12979-2;Q12979	Breakpoint cluster region protein	BCR	>sp|P11274|BCR_HUMAN Breakpoint cluster region protein OS=Homo sapiens GN=BCR PE=1 SV=2;>sp|P11274-2|BCR_HUMAN Isoform 2 of Breakpoint cluster region protein OS=Homo sapiens GN=BCR
-0.564576	0.0358693		0	9	23	1254	0.0604514	0.885487	Q6FI81;Q6FI81-3;H3BV90;H3BT65;H3BUG4;H3BPG7;H3BQ23;Q6FI81-2;H3BTZ8	Anamorsin	CIAPIN1	>sp|Q6FI81|CPIN1_HUMAN Anamorsin OS=Homo sapiens GN=CIAPIN1 PE=1 SV=2;>sp|Q6FI81-3|CPIN1_HUMAN Isoform 3 of Anamorsin OS=Homo sapiens GN=CIAPIN1;>tr|H3BV90|H3BV90_HUMAN Anamorsin OS=Homo sapiens GN=CIAPIN1 PE=1 SV=1;>tr|H3BT65|H3BT65_HUMAN Anamorsin OS=Hom
-0.558163	-0.32393		3.67e-17	2	7	324	0.0640328	0.283375	F2Z2E2;Q86VI3	Ras GTPase-activating-like protein IQGAP3	IQGAP3	>tr|F2Z2E2|F2Z2E2_HUMAN Ras GTPase-activating-like protein IQGAP3 OS=Homo sapiens GN=IQGAP3 PE=1 SV=1;>sp|Q86VI3|IQGA3_HUMAN Ras GTPase-activating-like protein IQGAP3 OS=Homo sapiens GN=IQGAP3 PE=1 SV=2
-0.533515	-0.40919		4.31e-28	16	6	141	0.0794623	0.196062	C9JP00;Q9NR56;Q9NR56-3;Q9NR56-4;Q9NR56-7;Q9NR56-6;Q9NR56-2;Q9NR56-5;H7C4T5;Q86VM6;Q9NUK0-2;B1AKI6;Q9NUK0;C9J4T8;Q9NUK0-4;Q9NUK0-3	Muscleblind-like protein 1	MBNL1	>tr|C9JP00|C9JP00_HUMAN Muscleblind-like protein 1 OS=Homo sapiens GN=MBNL1 PE=1 SV=1;>sp|Q9NR56|MBNL1_HUMAN Muscleblind-like protein 1 OS=Homo sapiens GN=MBNL1 PE=1 SV=2;>sp|Q9NR56-3|MBNL1_HUMAN Isoform 3 of Muscleblind-like protein 1 OS=Homo sapiens GN=M
-0.519963	-0.41262		6.14e-25	2	4	1616	0.0891578	0.193017	Q9Y508;Q9Y508-2	RING finger protein 114	RNF114	>sp|Q9Y508|RN114_HUMAN E3 ubiquitin-protein ligase RNF114 OS=Homo sapiens GN=RNF114 PE=1 SV=1;>sp|Q9Y508-2|RN114_HUMAN Isoform 2 of E3 ubiquitin-protein ligase RNF114 OS=Homo sapiens GN=RNF114
-0.518305	0.0565309		3.15e-28	3	8	868	0.0904072	0.927744	P32119;A6NIW5;P32119-2	Peroxiredoxin-2	PRDX2	>sp|P32119|PRDX2_HUMAN Peroxiredoxin-2 OS=Homo sapiens GN=PRDX2 PE=1 SV=5;>tr|A6NIW5|A6NIW5_HUMAN Peroxiredoxin 2, isoform CRA_a OS=Homo sapiens GN=PRDX2 PE=1 SV=2
-0.518023	-0.393177		5.83e-14	10	4	276	0.0906208	0.210746	O60291-4;E9PB19;O60291;O60291-3;O60291-2;K7EPJ5;K7ERA1;B4DR12;K7EIM7;K7EJN3	E3 ubiquitin-protein ligase MGRN1	MGRN1	>sp|O60291-4|MGRN1_HUMAN Isoform 4 of E3 ubiquitin-protein ligase MGRN1 OS=Homo sapiens GN=MGRN1;>tr|E9PB19|E9PB19_HUMAN E3 ubiquitin-protein ligase MGRN1 OS=Homo sapiens GN=MGRN1 PE=1 SV=1;>sp|O60291|MGRN1_HUMAN E3 ubiquitin-protein ligase MGRN1 OS=Homo s
-0.517981	0.23982		1.26e-05	3	1	132	0.0906523	0.520266	C9JA97;E9PEE8;P18564	Integrin beta;Integrin beta-6	ITGB6	>tr|C9JA97|C9JA97_HUMAN Integrin beta OS=Homo sapiens GN=ITGB6 PE=2 SV=1;>tr|E9PEE8|E9PEE8_HUMAN Integrin beta OS=Homo sapiens GN=ITGB6 PE=2 SV=1;>sp|P18564|ITB6_HUMAN Integrin beta-6 OS=Homo sapiens GN=ITGB6 PE=1 SV=2
-0.517619	-0.11344		6.11e-26	4	10	932	0.0909276	0.596507	P48200;H0YNL8;H0YKU0;H0YN46	Iron-responsive element-binding protein 2	IREB2	>sp|P48200|IREB2_HUMAN Iron-responsive element-binding protein 2 OS=Homo sapiens GN=IREB2 PE=1 SV=3
-0.514881	-0.216114		3.19e-18	5	3	811	0.0930311	0.426925	P22532;P35325;P35326;P22531;Q9BYE4	Small proline-rich protein 2D;Small proline-rich protein 2B	SPRR2D;SPRR2B	>sp|P22532|SPR2D_HUMAN Small proline-rich protein 2D OS=Homo sapiens GN=SPRR2D PE=2 SV=2;>sp|P35325|SPR2B_HUMAN Small proline-rich protein 2B OS=Homo sapiens GN=SPRR2B PE=2 SV=1
-0.513347	-0.0577346		4.86e-08	7	3	223	0.094226	0.699765	D6RHW1;D6RIY1;D6RGK3;D6RIV9;D6RIE8;Q9HBM6;Q16594	Transcription initiation factor TFIID subunit 9B;Transcription initiation factor TFIID subunit 9	TAF9;TAF9B	>tr|D6RHW1|D6RHW1_HUMAN Transcription initiation factor TFIID subunit 9 (Fragment) OS=Homo sapiens GN=TAF9 PE=1 SV=1;>tr|D6RIY1|D6RIY1_HUMAN Transcription initiation factor TFIID subunit 9 (Fragment) OS=Homo sapiens GN=TAF9 PE=1 SV=1;>tr|D6RGK3|D6RGK3_HUMA
-0.509698	0.130677		3.32e-17	5	7	1249	0.0971189	0.865553	Q63HN8;Q63HN8-4;H3BLU6;Q63HN8-6;J3QTP8	E3 ubiquitin-protein ligase RNF213	RNF213	>sp|Q63HN8|RN213_HUMAN E3 ubiquitin-protein ligase RNF213 OS=Homo sapiens GN=RNF213 PE=1 SV=3;>sp|Q63HN8-4|RN213_HUMAN Isoform 2 of E3 ubiquitin-protein ligase RNF213 OS=Homo sapiens GN=RNF213;>tr|H3BLU6|H3BLU6_HUMAN E3 ubiquitin-protein ligase RNF213 OS=H
-0.498733	0.26754		4.49e-05	1	2	980	0.10624	0.445326	P53999	Activated RNA polymerase II transcriptional coactivator p15	SUB1	>sp|P53999|TCP4_HUMAN Activated RNA polymerase II transcriptional coactivator p15 OS=Homo sapiens GN=SUB1 PE=1 SV=3
-0.497831	-0.246595		4.33e-08	9	3	1600	0.107019	0.382584	Q9Y2X0-2;Q9Y2X0-3;Q9Y2X0;K7EKS6;U3KQB4;B9TWZ6;U3KQ43;Q9Y2X0-5;Q9Y2X0-4	Mediator of RNA polymerase II transcription subunit 16	MED16	>sp|Q9Y2X0-2|MED16_HUMAN Isoform 2 of Mediator of RNA polymerase II transcription subunit 16 OS=Homo sapiens GN=MED16;>sp|Q9Y2X0-3|MED16_HUMAN Isoform 3 of Mediator of RNA polymerase II transcription subunit 16 OS=Homo sapiens GN=MED16;>sp|Q9Y2X0|MED16_HUM
-0.497715	0.213208		1.97e-10	2	4	1072	0.107119	0.59788	P80370;P80370-2	Protein delta homolog 1;Fetal antigen 1	DLK1	>sp|P80370|DLK1_HUMAN Protein delta homolog 1 OS=Homo sapiens GN=DLK1 PE=1 SV=3;>sp|P80370-2|DLK1_HUMAN Isoform Short of Protein delta homolog 1 OS=Homo sapiens GN=DLK1
-0.492779	-0.668358		1.94e-54	2	12	1192	0.11147	0.0497807	Q15654;H7BZE2	Thyroid receptor-interacting protein 6	TRIP6	>sp|Q15654|TRIP6_HUMAN Thyroid receptor-interacting protein 6 OS=Homo sapiens GN=TRIP6 PE=1 SV=3;>tr|H7BZE2|H7BZE2_HUMAN Thyroid receptor-interacting protein 6 (Fragment) OS=Homo sapiens GN=TRIP6 PE=1 SV=2
-0.490531	-0.286668		1.66e-10	4	4	1622	0.113496	0.328774	Q9Y6A5;H0Y8F2;E7EMT0;C9JA91	Transforming acidic coiled-coil-containing protein 3	TACC3	>sp|Q9Y6A5|TACC3_HUMAN Transforming acidic coiled-coil-containing protein 3 OS=Homo sapiens GN=TACC3 PE=1 SV=1
-0.489522	-0.125591		2.24e-26	5	6	491	0.114416	0.574936	Q9BX63-2;J3QSE8;Q9BX63;J3QKX0;J3QQP5	Fanconi anemia group J protein	BRIP1	>sp|Q9BX63-2|FANCJ_HUMAN Isoform 2 of Fanconi anemia group J protein OS=Homo sapiens GN=BRIP1;>tr|J3QSE8|J3QSE8_HUMAN Fanconi anemia group J protein OS=Homo sapiens GN=BRIP1 PE=2 SV=1;>sp|Q9BX63|FANCJ_HUMAN Fanconi anemia group J protein OS=Homo sapiens GN
-0.487722	-0.561424		3.57e-19	2	4	1390	0.11607	0.0918317	Q96AD0;Q96LD4	Tripartite motif-containing protein 47	TRIM47	>tr|Q96AD0|Q96AD0_HUMAN TRIM47 protein OS=Homo sapiens GN=TRIM47 PE=1 SV=1;>sp|Q96LD4|TRI47_HUMAN Tripartite motif-containing protein 47 OS=Homo sapiens GN=TRIM47 PE=1 SV=2
-0.486901	-0.543645		0	1	16	1030	0.116831	0.101022	P62633-3			>sp|P62633-3|CNBP_HUMAN Isoform 3 of Cellular nucleic acid-binding protein OS=Homo sapiens GN=CNBP
-0.48282	0.116641		1.15e-20	6	3	409	0.120669	0.913679	H7C207;Q15032-2;G5E9G8;Q15032-4;Q15032;Q15032-3	R3H domain-containing protein 1	R3HDM1	>tr|H7C207|H7C207_HUMAN R3H domain-containing protein 1 (Fragment) OS=Homo sapiens GN=R3HDM1 PE=1 SV=1;>sp|Q15032-2|R3HD1_HUMAN Isoform 2 of R3H domain-containing protein 1 OS=Homo sapiens GN=R3HDM1;>tr|G5E9G8|G5E9G8_HUMAN R3H domain containing 1, isoform
-0.47855	-0.215054		7.9e-40	3	6	1210	0.124792	0.428519	Q4G0T1-3;Q4G0T1;Q4G0T1-2	Putative scavenger receptor cysteine-rich domain-containing protein LOC619207		>sp|Q4G0T1-3|SRCRM_HUMAN Isoform Alpha of Scavenger receptor cysteine-rich domain-containing protein SCART1 OS=Homo sapiens;>sp|Q4G0T1|SRCRM_HUMAN Scavenger receptor cysteine-rich domain-containing protein SCART1 OS=Homo sapiens PE=1 SV=2
-0.477386	0.141945		3.69e-57	3	9	1318	0.125934	0.827269	Q8N1G2;H0YCQ1;Q5T7F5	Cap-specific mRNA (nucleoside-2-O-)-methyltransferase 1	FTSJD2	>sp|Q8N1G2|CMTR1_HUMAN Cap-specific mRNA (nucleoside-2-O-)-methyltransferase 1 OS=Homo sapiens GN=CMTR1 PE=1 SV=1
-0.476829	-0.675897		1.65e-40	2	4	635	0.126484	0.047557	O95218-2;O95218	Zinc finger Ran-binding domain-containing protein 2	ZRANB2	>sp|O95218-2|ZRAB2_HUMAN Isoform 2 of Zinc finger Ran-binding domain-containing protein 2 OS=Homo sapiens GN=ZRANB2;>sp|O95218|ZRAB2_HUMAN Zinc finger Ran-binding domain-containing protein 2 OS=Homo sapiens GN=ZRANB2 PE=1 SV=2
-0.47663	-0.682757		2.37e-34	4	6	973	0.12668	0.0456069	P53350;I3L387;I3L309;I3L2H5	Serine/threonine-protein kinase PLK1	PLK1	>sp|P53350|PLK1_HUMAN Serine/threonine-protein kinase PLK1 OS=Homo sapiens GN=PLK1 PE=1 SV=1
-0.476244	-0.575984		3.24e-37	10	13	628	0.127063	0.0848164	O94966-4;O94966-3;O94966;O94966-7;O94966-6;O94966-5;E7ESU0;E7EST9;B5MEG5;O94966-2	Ubiquitin carboxyl-terminal hydrolase 19;Ubiquitin carboxyl-terminal hydrolase	USP19	>sp|O94966-4|UBP19_HUMAN Isoform 4 of Ubiquitin carboxyl-terminal hydrolase 19 OS=Homo sapiens GN=USP19;>sp|O94966-3|UBP19_HUMAN Isoform 3 of Ubiquitin carboxyl-terminal hydrolase 19 OS=Homo sapiens GN=USP19;>sp|O94966|UBP19_HUMAN Ubiquitin carboxyl-termin
-0.472756	-0.217371		6.13e-06	2	2	553	0.13056	0.425041	O15014;E7ERY8	Zinc finger protein 609	ZNF609	>sp|O15014|ZN609_HUMAN Zinc finger protein 609 OS=Homo sapiens GN=ZNF609 PE=1 SV=2;>tr|E7ERY8|E7ERY8_HUMAN Zinc finger protein 609 OS=Homo sapiens GN=ZNF609 PE=1 SV=1
-0.472746	-0.261742		1.86e-252	6	30	1262	0.13057	0.36164	Q6PJT7-5;Q6PJT7;G3V256;Q6PJT7-4;G3V411;Q6PJT7-8	Zinc finger CCCH domain-containing protein 14	ZC3H14	>sp|Q6PJT7-5|ZC3HE_HUMAN Isoform 5 of Zinc finger CCCH domain-containing protein 14 OS=Homo sapiens GN=ZC3H14;>sp|Q6PJT7|ZC3HE_HUMAN Zinc finger CCCH domain-containing protein 14 OS=Homo sapiens GN=ZC3H14 PE=1 SV=1;>tr|G3V256|G3V256_HUMAN Zinc finger CCCH
-0.471648	-0.238421		7.6e-29	1	8	1336	0.131685	0.39419	Q8NCN4	E3 ubiquitin-protein ligase RNF169	RNF169	>sp|Q8NCN4|RN169_HUMAN E3 ubiquitin-protein ligase RNF169 OS=Homo sapiens GN=RNF169 PE=1 SV=2
-0.470022	0.196833		2.27e-07	5	4	331	0.133352	0.648106	P26358-3;P26358;F5GX68;P26358-2;K7ENW7	DNA (cytosine-5)-methyltransferase 1;Cytosine-specific methyltransferase	DNMT1	>sp|P26358-3|DNMT1_HUMAN Isoform 3 of DNA (cytosine-5)-methyltransferase 1 OS=Homo sapiens GN=DNMT1;>sp|P26358|DNMT1_HUMAN DNA (cytosine-5)-methyltransferase 1 OS=Homo sapiens GN=DNMT1 PE=1 SV=2;>tr|F5GX68|F5GX68_HUMAN Cytosine-specific methyltransferase O
-0.467825	-0.555869		1.19e-291	1	27	1169	0.13563	0.094628	Q14258	E3 ubiquitin/ISG15 ligase TRIM25	TRIM25	>sp|Q14258|TRI25_HUMAN E3 ubiquitin/ISG15 ligase TRIM25 OS=Homo sapiens GN=TRIM25 PE=1 SV=2
-0.466084	-0.693508		2.49e-102	9	13	312	0.137456	0.0426865	E9PMH5;Q13490;Q13490-2;H0YDY3;E9PI77;E9PIW1;E9PQZ9;E9PNM6;Q13489	Baculoviral IAP repeat-containing protein 2	BIRC2	>tr|E9PMH5|E9PMH5_HUMAN Baculoviral IAP repeat-containing protein 2 OS=Homo sapiens GN=BIRC2 PE=1 SV=1;>sp|Q13490|BIRC2_HUMAN Baculoviral IAP repeat-containing protein 2 OS=Homo sapiens GN=BIRC2 PE=1 SV=2;>sp|Q13490-2|BIRC2_HUMAN Isoform 2 of Baculoviral I
-0.464647	-0.468637		2.69e-161	3	15	368	0.138976	0.148092	P49790;F6QR24;P49790-2	Nuclear pore complex protein Nup153	NUP153	>sp|P49790|NU153_HUMAN Nuclear pore complex protein Nup153 OS=Homo sapiens GN=NUP153 PE=1 SV=2;>tr|F6QR24|F6QR24_HUMAN Nuclear pore complex protein Nup153 OS=Homo sapiens GN=NUP153 PE=1 SV=1;>sp|P49790-2|NU153_HUMAN Isoform 2 of Nuclear pore complex protei
-0.464442	-0.121724		8.34e-08	5	3	620	0.139194	0.581762	O75822-2;O75822-3;O75822;H0YGJ7;H0YLP3	Eukaryotic translation initiation factor 3 subunit J	EIF3J	>sp|O75822-2|EIF3J_HUMAN Isoform 2 of Eukaryotic translation initiation factor 3 subunit J OS=Homo sapiens GN=EIF3J;>sp|O75822-3|EIF3J_HUMAN Isoform 3 of Eukaryotic translation initiation factor 3 subunit J OS=Homo sapiens GN=EIF3J;>sp|O75822|EIF3J_HUMAN E
-0.462425	-0.101906		1.12e-27	1	6	1504	0.141354	0.617316	Q9HCN8	Stromal cell-derived factor 2-like protein 1	SDF2L1	>sp|Q9HCN8|SDF2L_HUMAN Stromal cell-derived factor 2-like protein 1 OS=Homo sapiens GN=SDF2L1 PE=1 SV=2
-0.455903	0.125661		2.09e-28	2	5	778	0.148515	0.882704	P15289;P15289-2	Arylsulfatase A;Arylsulfatase A component B;Arylsulfatase A component C	ARSA	>sp|P15289|ARSA_HUMAN Arylsulfatase A OS=Homo sapiens GN=ARSA PE=1 SV=3;>sp|P15289-2|ARSA_HUMAN Isoform 2 of Arylsulfatase A OS=Homo sapiens GN=ARSA
-0.455452	-0.594426		5.06e-18	12	5	1154	0.149019	0.07656	Q13642-1;Q13642-5;Q13642-4;Q5JXI8;Q13642;Q5JXH8;Q5JXH7;Q5JXI3;Q5JXI0;Q5JXH9;Q13642-3;Q5JXI2	Four and a half LIM domains protein 1	FHL1	>sp|Q13642-1|FHL1_HUMAN Isoform 1 of Four and a half LIM domains protein 1 OS=Homo sapiens GN=FHL1;>sp|Q13642-5|FHL1_HUMAN Isoform 5 of Four and a half LIM domains protein 1 OS=Homo sapiens GN=FHL1;>sp|Q13642-4|FHL1_HUMAN Isoform 4 of Four and a half LIM d
-0.454377	0.50356		1.99e-10	9	2	365	0.150229	0.0738659	P56945-4;F5H855;P56945-5;P56945-8;P56945;P56945-7;P56945-3;P56945-2;P56945-6	Breast cancer anti-estrogen resistance protein 1	BCAR1	>sp|P56945-4|BCAR1_HUMAN Isoform 4 of Breast cancer anti-estrogen resistance protein 1 OS=Homo sapiens GN=BCAR1;>tr|F5H855|F5H855_HUMAN Breast cancer anti-estrogen resistance protein 1 OS=Homo sapiens GN=BCAR1 PE=1 SV=1;>sp|P56945-5|BCAR1_HUMAN Isoform 5 o
-0.453877	-0.339203		1.57e-194	8	43	517	0.150794	0.266054	P28340;M0R2B7;M0QZR8;M0QXE6;M0QXQ2;M0QZB4;M0R3H8;M0R2I8	DNA polymerase delta catalytic subunit;DNA polymerase	POLD1	>sp|P28340|DPOD1_HUMAN DNA polymerase delta catalytic subunit OS=Homo sapiens GN=POLD1 PE=1 SV=2;>tr|M0R2B7|M0R2B7_HUMAN DNA polymerase OS=Homo sapiens GN=POLD1 PE=1 SV=1;>tr|M0QZR8|M0QZR8_HUMAN DNA polymerase OS=Homo sapiens GN=POLD1 PE=1 SV=1
-0.451487	-0.0199245		0	8	101	1109	0.153518	0.773318	Q07954;Q6PJ72;H0YJI8;Q86SW0;Q7Z7K9;Q9NZR2;F5H0Z3;E7ERG8	Prolow-density lipoprotein receptor-related protein 1;Low-density lipoprotein receptor-related protein 1 85 kDa subunit;Low-density lipoprotein receptor-related protein 1 515 kDa subunit;Low-density lipoprotein receptor-related protein 1 intracellular domain	LRP1	>sp|Q07954|LRP1_HUMAN Prolow-density lipoprotein receptor-related protein 1 OS=Homo sapiens GN=LRP1 PE=1 SV=2
-0.446025	-0.244071		0	15	36	1273	0.159881	0.386146	Q7L099-2;B4DKC2;Q7L099;H0Y8I0;D6RCQ1;D6REM9;H0Y8G6;D6RH24;Q8WXA3-5;Q8WXA3-4;Q8WXA3-2;H0YD93;Q8WXA3-3;Q8WXA3;Q5TC51	Protein RUFY3	RUFY3	>sp|Q7L099-2|RUFY3_HUMAN Isoform 2 of Protein RUFY3 OS=Homo sapiens GN=RUFY3;>tr|B4DKC2|B4DKC2_HUMAN Protein RUFY3 OS=Homo sapiens GN=RUFY3 PE=1 SV=1;>sp|Q7L099|RUFY3_HUMAN Protein RUFY3 OS=Homo sapiens GN=RUFY3 PE=1 SV=1
-0.445669	0.129912		7.19e-17	4	6	1366	0.160303	0.868167	Q8WXS8;Q8WXS8-4;Q8WXS8-2;Q8WXS8-3	A disintegrin and metalloproteinase with thrombospondin motifs 14	ADAMTS14	>sp|Q8WXS8|ATS14_HUMAN A disintegrin and metalloproteinase with thrombospondin motifs 14 OS=Homo sapiens GN=ADAMTS14 PE=2 SV=2;>sp|Q8WXS8-4|ATS14_HUMAN Isoform D of A disintegrin and metalloproteinase with thrombospondin motifs 14 OS=Homo sapiens GN=ADAMTS
-0.445125	-0.546385		0	1	15	1031	0.16095	0.0995593	P62633-4			>sp|P62633-4|CNBP_HUMAN Isoform 4 of Cellular nucleic acid-binding protein OS=Homo sapiens GN=CNBP
-0.444418	-0.447844		1.1e-12	5	2	93	0.161792	0.163732	F8W1R9;B4DY26;P36897;P36897-2;P36897-3	TGF-beta receptor type-1	TGFBR1	>tr|F8W1R9|F8W1R9_HUMAN TGF-beta receptor type-1 OS=Homo sapiens GN=TGFBR1 PE=1 SV=1;>tr|B4DY26|B4DY26_HUMAN TGF-beta receptor type-1 OS=Homo sapiens GN=TGFBR1 PE=1 SV=1;>sp|P36897|TGFR1_HUMAN TGF-beta receptor type-1 OS=Homo sapiens GN=TGFBR1 PE=1 SV=1;>s
-0.443256	-0.353173		4.67e-266	6	19	475	0.163183	0.250864	Q14192;J3KNW4;F8WDA8;U3KQT4;Q5TM15;C9J3S8	Four and a half LIM domains protein 2	FHL2	>sp|Q14192|FHL2_HUMAN Four and a half LIM domains protein 2 OS=Homo sapiens GN=FHL2 PE=1 SV=3;>tr|J3KNW4|J3KNW4_HUMAN Four and a half LIM domains protein 2 OS=Homo sapiens GN=FHL2 PE=1 SV=1
-0.442541	-0.225737		7.29e-62	1	7	1215	0.164044	0.412614	Q562R1	Beta-actin-like protein 2	ACTBL2	>sp|Q562R1|ACTBL_HUMAN Beta-actin-like protein 2 OS=Homo sapiens GN=ACTBL2 PE=1 SV=2
-0.442436	-0.352722		5.45e-13	1	5	1200	0.164171	0.251344	Q16600	Zinc finger protein 239	ZNF239	>sp|Q16600|ZN239_HUMAN Zinc finger protein 239 OS=Homo sapiens GN=ZNF239 PE=2 SV=3
-0.441921	0.0311358		0	15	29	1435	0.164793	0.875847	Q99873-4;E9PKG1;Q99873-3;Q99873-2;Q99873;H7C2I1;E9PIX6;E9PQ98;H0YDE4;E9PNR9;E9PMW9;E9PI83;Q9NR22-2;Q9NR22;E9PMZ2	Protein arginine N-methyltransferase 1	PRMT1	>sp|Q99873-4|ANM1_HUMAN Isoform 4 of Protein arginine N-methyltransferase 1 OS=Homo sapiens GN=PRMT1;>tr|E9PKG1|E9PKG1_HUMAN Protein arginine N-methyltransferase 1 OS=Homo sapiens GN=PRMT1 PE=1 SV=1;>sp|Q99873-3|ANM1_HUMAN Isoform 3 of Protein arginine N-m
-0.441327	-0.0326966		2.33e-188	4	25	1004	0.165514	0.748205	P61221;D6R9I9;D6RGF4;H0Y990	ATP-binding cassette sub-family E member 1	ABCE1	>sp|P61221|ABCE1_HUMAN ATP-binding cassette sub-family E member 1 OS=Homo sapiens GN=ABCE1 PE=1 SV=1;>tr|D6R9I9|D6R9I9_HUMAN ATP-binding cassette sub-family E member 1 OS=Homo sapiens GN=ABCE1 PE=1 SV=1
-0.439331	-0.454071		3.15e-11	1	3	1324	0.167951	0.158923	Q8N3J9	Zinc finger protein 664	ZNF664	>sp|Q8N3J9|ZN664_HUMAN Zinc finger protein 664 OS=Homo sapiens GN=ZNF664 PE=2 SV=1
-0.436447	-0.366013		1.57e-102	3	7	1363	0.17152	0.237445	Q8WWZ3-2;Q8WWZ3;B1AL55	Ectodysplasin-A receptor-associated adapter protein	EDARADD	>sp|Q8WWZ3-2|EDAD_HUMAN Isoform B of Ectodysplasin-A receptor-associated adapter protein OS=Homo sapiens GN=EDARADD;>sp|Q8WWZ3|EDAD_HUMAN Ectodysplasin-A receptor-associated adapter protein OS=Homo sapiens GN=EDARADD PE=1 SV=3
-0.435608	-0.106592		1.34e-07	2	3	942	0.17257	0.608824	P49588;H3BPK7	Alanine--tRNA ligase, cytoplasmic	AARS	>sp|P49588|SYAC_HUMAN Alanine--tRNA ligase, cytoplasmic OS=Homo sapiens GN=AARS PE=1 SV=2
-0.435586	-0.260884		3.28e-31	3	6	239	0.172597	0.362807	E5RH97;P43362;E5RJI2	Melanoma-associated antigen 9	MAGEA9	>tr|E5RH97|E5RH97_HUMAN Melanoma-associated antigen 9 (Fragment) OS=Homo sapiens GN=MAGEA9 PE=4 SV=2;>sp|P43362|MAGA9_HUMAN Melanoma-associated antigen 9 OS=Homo sapiens GN=MAGEA9 PE=2 SV=1;>tr|E5RJI2|E5RJI2_HUMAN Melanoma-associated antigen 9 (Fragment) O
-0.433366	-0.286599		3.05e-07	3	3	71	0.175397	0.328862	Q9Y3F4;B4DNJ6;B0AZV0	Serine-threonine kinase receptor-associated protein	STRAP	>sp|Q9Y3F4|STRAP_HUMAN Serine-threonine kinase receptor-associated protein OS=Homo sapiens GN=STRAP PE=1 SV=1;>tr|B4DNJ6|B4DNJ6_HUMAN Serine-threonine kinase receptor-associated protein OS=Homo sapiens GN=STRAP PE=1 SV=1;>tr|B0AZV0|B0AZV0_HUMAN Serine-thre
-0.431642	-0.033494		1.59e-06	6	3	115	0.177593	0.746646	B7Z6B8;Q16698;H0YAW3;E5RJD2;E5RJG7;E5RFV2	2,4-dienoyl-CoA reductase, mitochondrial	DECR1	>tr|B7Z6B8|B7Z6B8_HUMAN 2,4-dienoyl-CoA reductase, mitochondrial OS=Homo sapiens GN=DECR1 PE=1 SV=1;>sp|Q16698|DECR_HUMAN 2,4-dienoyl-CoA reductase, mitochondrial OS=Homo sapiens GN=DECR1 PE=1 SV=1
-0.430919	0.0350696		1.05e-16	4	6	1185	0.17852	0.883857	Q15370;Q15370-2;B8ZZU8;I3L0M9	Transcription elongation factor B polypeptide 2	TCEB2	>sp|Q15370|ELOB_HUMAN Transcription elongation factor B polypeptide 2 OS=Homo sapiens GN=TCEB2 PE=1 SV=1;>sp|Q15370-2|ELOB_HUMAN Isoform 2 of Transcription elongation factor B polypeptide 2 OS=Homo sapiens GN=TCEB2;>tr|B8ZZU8|B8ZZU8_HUMAN Transcription elo
-0.425931	-0.37837		7.68e-281	5	27	1312	0.185017	0.225016	Q8IXQ6-2;Q8IXQ6-3;Q8IXQ6;G5E9U8;C9K0E5	Poly [ADP-ribose] polymerase 9	PARP9	>sp|Q8IXQ6-2|PARP9_HUMAN Isoform 2 of Poly [ADP-ribose] polymerase 9 OS=Homo sapiens GN=PARP9;>sp|Q8IXQ6-3|PARP9_HUMAN Isoform 3 of Poly [ADP-ribose] polymerase 9 OS=Homo sapiens GN=PARP9;>sp|Q8IXQ6|PARP9_HUMAN Poly [ADP-ribose] polymerase 9 OS=Homo sapien
-0.424594	-0.30959		1.14e-37	13	12	105	0.186788	0.300318	Q6PFW1-7;Q6PFW1-4;Q6PFW1-3;F8W9A8;B7WPL9;Q6PFW1-2;Q6PFW1;Q6PFW1-6;Q6PFW1-5;H7C398;H7C436;O43314-2;O43314	Inositol hexakisphosphate and diphosphoinositol-pentakisphosphate kinase 1	PPIP5K1	>sp|Q6PFW1-7|VIP1_HUMAN Isoform 7 of Inositol hexakisphosphate and diphosphoinositol-pentakisphosphate kinase 1 OS=Homo sapiens GN=PPIP5K1;>sp|Q6PFW1-4|VIP1_HUMAN Isoform 4 of Inositol hexakisphosphate and diphosphoinositol-pentakisphosphate kinase 1 OS=Ho
-0.4244	-0.240012		4.23e-12	3	4	375	0.187046	0.391914	F8VSZ4;Q9UIW2;Q9HCM2-4	Plexin-A1	PLXNA1	>tr|F8VSZ4|F8VSZ4_HUMAN Plexin-A1 OS=Homo sapiens GN=PLXNA1 PE=1 SV=1;>sp|Q9UIW2|PLXA1_HUMAN Plexin-A1 OS=Homo sapiens GN=PLXNA1 PE=1 SV=3
-0.419301	0.0834366		5.33e-54	9	20	1342	0.193921	0.983061	Q8NF50-3;Q8NF50;Q8NF50-4;Q8NF50-2;A2A369;E9PDJ4;A2A370;C9J613;C9J7A3	Dedicator of cytokinesis protein 8	DOCK8	>sp|Q8NF50-3|DOCK8_HUMAN Isoform 3 of Dedicator of cytokinesis protein 8 OS=Homo sapiens GN=DOCK8;>sp|Q8NF50|DOCK8_HUMAN Dedicator of cytokinesis protein 8 OS=Homo sapiens GN=DOCK8 PE=1 SV=3;>sp|Q8NF50-4|DOCK8_HUMAN Isoform 4 of Dedicator of cytokinesis pr
-0.410866	0.115118		1.04e-06	5	2	1404	0.205698	0.918925	Q96H55-3;Q96H55-4;Q96H55;B4DSL5;Q96H55-2	Unconventional myosin-XIX	MYO19	>sp|Q96H55-3|MYO19_HUMAN Isoform 3 of Unconventional myosin-XIX OS=Homo sapiens GN=MYO19;>sp|Q96H55-4|MYO19_HUMAN Isoform 4 of Unconventional myosin-XIX OS=Homo sapiens GN=MYO19;>sp|Q96H55|MYO19_HUMAN Unconventional myosin-XIX OS=Homo sapiens GN=MYO19 PE=2
-0.40995	-4.25851		2.16e-90	2	7	264	0.207008	2.93305e-29	E7ES19;P35443	Thrombospondin-4	THBS4	>tr|E7ES19|E7ES19_HUMAN Thrombospondin-4 OS=Homo sapiens GN=THBS4 PE=2 SV=1;>sp|P35443|TSP4_HUMAN Thrombospondin-4 OS=Homo sapiens GN=THBS4 PE=1 SV=2
-0.409545	-0.156442		7.09e-08	5	4	989	0.20759	0.521892	P55789;H3BRD2;H3BRW3;P55789-2;H3BQQ4	FAD-linked sulfhydryl oxidase ALR	GFER	>sp|P55789|ALR_HUMAN FAD-linked sulfhydryl oxidase ALR OS=Homo sapiens GN=GFER PE=1 SV=2;>tr|H3BRD2|H3BRD2_HUMAN Sulfhydryl oxidase (Fragment) OS=Homo sapiens GN=GFER PE=1 SV=1;>tr|H3BRW3|H3BRW3_HUMAN FAD-linked sulfhydryl oxidase ALR OS=Homo sapiens GN=GF
-0.409324	-0.431395		1.7e-34	7	5	1174	0.207906	0.176961	Q14847;Q14847-2;C9J9W2;F6S2S5;K7ESD6;Q14847-3;O76041-2	LIM and SH3 domain protein 1	LASP1	>sp|Q14847|LASP1_HUMAN LIM and SH3 domain protein 1 OS=Homo sapiens GN=LASP1 PE=1 SV=2;>sp|Q14847-2|LASP1_HUMAN Isoform 2 of LIM and SH3 domain protein 1 OS=Homo sapiens GN=LASP1;>tr|C9J9W2|C9J9W2_HUMAN LIM and SH3 domain protein 1 (Fragment) OS=Homo sapie
-0.409243	-0.00732815		9.8e-14	4	3	371	0.208023	0.798319	F6SA91;Q9BUZ4;J9JIG0;Q9BUZ4-2	TNF receptor-associated factor 4	TRAF4	>tr|F6SA91|F6SA91_HUMAN TNF receptor-associated factor 4 OS=Homo sapiens GN=TRAF4 PE=2 SV=1;>sp|Q9BUZ4|TRAF4_HUMAN TNF receptor-associated factor 4 OS=Homo sapiens GN=TRAF4 PE=1 SV=1
-0.407515	-0.805554		5.62e-283	1	19	1155	0.210518	0.0205589	Q13643	Four and a half LIM domains protein 3	FHL3	>sp|Q13643|FHL3_HUMAN Four and a half LIM domains protein 3 OS=Homo sapiens GN=FHL3 PE=1 SV=4
-0.40626	-0.388666		8.9e-07	5	3	403	0.212345	0.215022	G3V5X4;Q8WXH0;Q8WXH0-2;Q8WXH0-7;G3V4T3	Nesprin-2	SYNE2	>tr|G3V5X4|G3V5X4_HUMAN Nesprin-2 OS=Homo sapiens GN=SYNE2 PE=1 SV=1;>sp|Q8WXH0|SYNE2_HUMAN Nesprin-2 OS=Homo sapiens GN=SYNE2 PE=1 SV=3;>sp|Q8WXH0-2|SYNE2_HUMAN Isoform 2 of Nesprin-2 OS=Homo sapiens GN=SYNE2;>sp|Q8WXH0-7|SYNE2_HUMAN Isoform 7 of Nesprin-
-0.40408	-0.277092		6.3e-54	5	13	1597	0.215545	0.341165	Q9Y2I1;Q9Y2I1-2;Q9Y2I1-4;Q9Y2I1-3;C9J715	Nischarin	NISCH	>sp|Q9Y2I1|NISCH_HUMAN Nischarin OS=Homo sapiens GN=NISCH PE=1 SV=3;>sp|Q9Y2I1-2|NISCH_HUMAN Isoform 2 of Nischarin OS=Homo sapiens GN=NISCH
-0.402801	-0.199918		6.48e-10	4	3	1310	0.217437	0.451657	Q8IWY9-1;Q8IWY9;H3BPZ6;H3BM60	Codanin-1	CDAN1	>sp|Q8IWY9-1|CDAN1_HUMAN Isoform 1 of Codanin-1 OS=Homo sapiens GN=CDAN1;>sp|Q8IWY9|CDAN1_HUMAN Codanin-1 OS=Homo sapiens GN=CDAN1 PE=1 SV=4
-0.401187	-0.138155		2.85e-176	5	35	1289	0.219843	0.553029	Q7Z7M0;Q7Z7M0-2;F5GZG7;M0R0Q0;M0QZL2	Multiple epidermal growth factor-like domains protein 8	MEGF8	>sp|Q7Z7M0|MEGF8_HUMAN Multiple epidermal growth factor-like domains protein 8 OS=Homo sapiens GN=MEGF8 PE=1 SV=2;>sp|Q7Z7M0-2|MEGF8_HUMAN Isoform 2 of Multiple epidermal growth factor-like domains protein 8 OS=Homo sapiens GN=MEGF8
-0.400879	-0.586043		2.99e-49	6	13	1413	0.220305	0.0802279	Q96NW4;K7ELM1;K7EIN0;K7ENE0;V9GYL8;K7EIH4	Ankyrin repeat domain-containing protein 27	ANKRD27	>sp|Q96NW4|ANR27_HUMAN Ankyrin repeat domain-containing protein 27 OS=Homo sapiens GN=ANKRD27 PE=1 SV=2
-0.400121	0.00839085		0.00045826	4	1	494	0.221443	0.829809	K7EM02;K7EIJ8;Q8IYT4-2;Q8IYT4	Katanin p60 ATPase-containing subunit A-like 2	KATNAL2	>tr|K7EM02|K7EM02_HUMAN Katanin p60 ATPase-containing subunit A-like 2 (Fragment) OS=Homo sapiens GN=KATNAL2 PE=1 SV=1;>tr|K7EIJ8|K7EIJ8_HUMAN Katanin p60 ATPase-containing subunit A-like 2 (Fragment) OS=Homo sapiens GN=KATNAL2 PE=1 SV=1;>sp|Q8IYT4-2|KATL2
-0.39504	0.332645		1.34e-07	2	2	247	0.229181	0.295676	Q99942;E7EM95	E3 ubiquitin-protein ligase RNF5	RNF5	>sp|Q99942|RNF5_HUMAN E3 ubiquitin-protein ligase RNF5 OS=Homo sapiens GN=RNF5 PE=1 SV=1;>tr|E7EM95|E7EM95_HUMAN E3 ubiquitin-protein ligase RNF5 OS=Homo sapiens GN=RNF5 PE=1 SV=1
-0.389408	0.294159		8.22e-06	1	2	1396	0.237982	0.379541	Q96DG6	Carboxymethylenebutenolidase homolog	CMBL	>sp|Q96DG6|CMBL_HUMAN Carboxymethylenebutenolidase homolog OS=Homo sapiens GN=CMBL PE=1 SV=1
-0.38933	0.0217638		9.7e-15	8	4	260	0.238106	0.856817	E7ER27;P51659;E7EWE5;P51659-3;P51659-2;G5E9S2;E7ET17;E7EPL9	Peroxisomal multifunctional enzyme type 2;(3R)-hydroxyacyl-CoA dehydrogenase;Enoyl-CoA hydratase 2	HSD17B4	>tr|E7ER27|E7ER27_HUMAN Peroxisomal multifunctional enzyme type 2 OS=Homo sapiens GN=HSD17B4 PE=1 SV=3;>sp|P51659|DHB4_HUMAN Peroxisomal multifunctional enzyme type 2 OS=Homo sapiens GN=HSD17B4 PE=1 SV=3;>tr|E7EWE5|E7EWE5_HUMAN Peroxisomal multifunctional
-0.387846	-0.135053		3.06e-26	6	7	1300	0.240465	0.558401	Q86XN8;S4R446;Q86XN8-2;Q86XN8-3;A1L020;Q5U5Q3	RNA-binding protein MEX3D	MEX3D	>sp|Q86XN8|MEX3D_HUMAN RNA-binding protein MEX3D OS=Homo sapiens GN=MEX3D PE=1 SV=3;>tr|S4R446|S4R446_HUMAN RNA-binding protein MEX3D (Fragment) OS=Homo sapiens GN=MEX3D PE=4 SV=1;>sp|Q86XN8-2|MEX3D_HUMAN Isoform 2 of RNA-binding protein MEX3D OS=Homo sapi
-0.385806	0.414571		6.15e-31	13	6	1137	0.243734	0.161132	Q13363-2;Q13363;E9PGB1;E7ESU7;D6RAX2;E7EPF8;H0Y8W7;E7EUB3;H0Y9M9;H0Y8U5;P56545;Q5SQP8;P56545-2	C-terminal-binding protein 1	CTBP1	>sp|Q13363-2|CTBP1_HUMAN Isoform 2 of C-terminal-binding protein 1 OS=Homo sapiens GN=CTBP1;>sp|Q13363|CTBP1_HUMAN C-terminal-binding protein 1 OS=Homo sapiens GN=CTBP1 PE=1 SV=2;>tr|E9PGB1|E9PGB1_HUMAN C-terminal-binding protein 1 (Fragment) OS=Homo sapie
-0.38473	0.0373719		3.53e-12	8	5	970	0.245471	0.888551	P52888;K7EP46;K7EMU4;K7EL02;K7EIK4;K7EKB6;K7EL32;B3KSE2	Thimet oligopeptidase	THOP1	>sp|P52888|THOP1_HUMAN Thimet oligopeptidase OS=Homo sapiens GN=THOP1 PE=1 SV=2;>tr|K7EP46|K7EP46_HUMAN Thimet oligopeptidase OS=Homo sapiens GN=THOP1 PE=1 SV=1
-0.382607	0.142537		2.23e-11	8	3	521	0.248924	0.825267	O00165-5;O00165;O00165-2;E9PIQ7;O00165-3;O00165-4;O00165-6;Q5VYD6	HCLS1-associated protein X-1	HAX1	>sp|O00165-5|HAX1_HUMAN Isoform 5 of HCLS1-associated protein X-1 OS=Homo sapiens GN=HAX1;>sp|O00165|HAX1_HUMAN HCLS1-associated protein X-1 OS=Homo sapiens GN=HAX1 PE=1 SV=2;>sp|O00165-2|HAX1_HUMAN Isoform 2 of HCLS1-associated protein X-1 OS=Homo sapiens
-0.379221	-0.600861		7e-07	2	1	613	0.2545	0.0738385	O75600;O75600-2	2-amino-3-ketobutyrate coenzyme A ligase, mitochondrial	GCAT	>sp|O75600|KBL_HUMAN 2-amino-3-ketobutyrate coenzyme A ligase, mitochondrial OS=Homo sapiens GN=GCAT PE=1 SV=1;>sp|O75600-2|KBL_HUMAN Isoform 2 of 2-amino-3-ketobutyrate coenzyme A ligase, mitochondrial OS=Homo sapiens GN=GCAT
-0.375946	0.223414		6.68e-21	1	6	1419	0.259976	0.567496	Q96QK1	Vacuolar protein sorting-associated protein 35	VPS35	>sp|Q96QK1|VPS35_HUMAN Vacuolar protein sorting-associated protein 35 OS=Homo sapiens GN=VPS35 PE=1 SV=2
-0.374892	-0.0926955		3.69e-94	2	9	1555	0.261757	0.634158	Q9UBS4;H7C2Y5	DnaJ homolog subfamily B member 11	DNAJB11	>sp|Q9UBS4|DJB11_HUMAN DnaJ homolog subfamily B member 11 OS=Homo sapiens GN=DNAJB11 PE=1 SV=1;>tr|H7C2Y5|H7C2Y5_HUMAN DnaJ homolog subfamily B member 11 (Fragment) OS=Homo sapiens GN=DNAJB11 PE=1 SV=2
-0.374842	0.206151		2.37e-35	4	6	1305	0.261841	0.61931	Q8IV08;M0QZI4;M0R3G9;M0R1F7	Phospholipase D3	PLD3	>sp|Q8IV08|PLD3_HUMAN Phospholipase D3 OS=Homo sapiens GN=PLD3 PE=1 SV=1;>tr|M0QZI4|M0QZI4_HUMAN Phospholipase D3 (Fragment) OS=Homo sapiens GN=PLD3 PE=1 SV=1
-0.37348	-0.11738		1.69e-76	8	10	1619	0.264153	0.589472	Q9Y5Y2;H3BNF0;H3BNS4;H3BQR2;H3BRK5;B7Z6P0;H3BMW1;H3BRE1	Cytosolic Fe-S cluster assembly factor NUBP2	NUBP2	>sp|Q9Y5Y2|NUBP2_HUMAN Cytosolic Fe-S cluster assembly factor NUBP2 OS=Homo sapiens GN=NUBP2 PE=1 SV=1;>tr|H3BNF0|H3BNF0_HUMAN Cytosolic Fe-S cluster assembly factor NUBP2 OS=Homo sapiens GN=NUBP2 PE=1 SV=1;>tr|H3BNS4|H3BNS4_HUMAN Cytosolic Fe-S cluster as
-0.371756	0.135116		5.83e-09	12	2	408	0.267101	0.850428	Q14135-5;Q14135-6;G5E9M9;Q14135-2;Q14135;G5E9F4;Q14135-4;G5E9M7;F8W708;E7ERW0;E7EQU6;E7EWF5	Transcription cofactor vestigial-like protein 4	VGLL4	>sp|Q14135-5|VGLL4_HUMAN Isoform 5 of Transcription cofactor vestigial-like protein 4 OS=Homo sapiens GN=VGLL4;>sp|Q14135-6|VGLL4_HUMAN Isoform 6 of Transcription cofactor vestigial-like protein 4 OS=Homo sapiens GN=VGLL4;>tr|G5E9M9|G5E9M9_HUMAN Transcript
-0.371024	-0.377468		5.26e-14	4	5	1455	0.268358	0.225908	Q9BVQ7;Q9BVQ7-2;H0YCA5;Q9BVQ7-3	Spermatogenesis-associated protein 5-like protein 1	SPATA5L1	>sp|Q9BVQ7|SPA5L_HUMAN Spermatogenesis-associated protein 5-like protein 1 OS=Homo sapiens GN=SPATA5L1 PE=1 SV=2;>sp|Q9BVQ7-2|SPA5L_HUMAN Isoform 2 of Spermatogenesis-associated protein 5-like protein 1 OS=Homo sapiens GN=SPATA5L1;>tr|H0YCA5|H0YCA5_HUMAN S
-0.370975	-0.0576848		6.15e-142	6	8	662	0.268444	0.699861	Q5H9A7;P01033;H0Y789;Q5H9B5;Q5H9B4;B4DJK3	Metalloproteinase inhibitor 1	TIMP1	>tr|Q5H9A7|Q5H9A7_HUMAN Metalloproteinase inhibitor 1 OS=Homo sapiens GN=TIMP1 PE=1 SV=1;>sp|P01033|TIMP1_HUMAN Metalloproteinase inhibitor 1 OS=Homo sapiens GN=TIMP1 PE=1 SV=1;>tr|H0Y789|H0Y789_HUMAN Metalloproteinase inhibitor 1 (Fragment) OS=Homo sapien
-0.36982	-0.263349		1.9e-81	6	16	1308	0.270437	0.359461	Q8IWS0;Q8IWS0-5;Q8IWS0-3;Q5JRC6;Q8IWS0-4;Q8IWS0-2	PHD finger protein 6	PHF6	>sp|Q8IWS0|PHF6_HUMAN PHD finger protein 6 OS=Homo sapiens GN=PHF6 PE=1 SV=1;>sp|Q8IWS0-5|PHF6_HUMAN Isoform 5 of PHD finger protein 6 OS=Homo sapiens GN=PHF6;>sp|Q8IWS0-3|PHF6_HUMAN Isoform 3 of PHD finger protein 6 OS=Homo sapiens GN=PHF6;>tr|Q5JRC6|Q5JR
-0.369812	0.256201		1.48e-48	3	9	1559	0.270452	0.475213	Q9UF56;Q9UF56-3;Q9UF56-2	F-box/LRR-repeat protein 17	FBXL17	>sp|Q9UF56|FXL17_HUMAN F-box/LRR-repeat protein 17 OS=Homo sapiens GN=FBXL17 PE=2 SV=3
-0.368562	0.132237		0	2	46	920	0.272621	0.860234	P46531;M0QX38	Neurogenic locus notch homolog protein 1;Notch 1 extracellular truncation;Notch 1 intracellular domain	NOTCH1	>sp|P46531|NOTC1_HUMAN Neurogenic locus notch homolog protein 1 OS=Homo sapiens GN=NOTCH1 PE=1 SV=4
-0.368498	0.3507		1.25e-17	1	5	906	0.272733	0.26097	P42166	Lamina-associated polypeptide 2, isoform alpha;Thymopoietin;Thymopentin	TMPO	>sp|P42166|LAP2A_HUMAN Lamina-associated polypeptide 2, isoform alpha OS=Homo sapiens GN=TMPO PE=1 SV=2
-0.367961	-0.147559		1.9e-33	7	7	1425	0.273668	0.536904	Q96T51-2;Q96T51;J3KPP6;Q96T51-3;H0Y9Y8;H0YA47;H0YAC8	RUN and FYVE domain-containing protein 1	RUFY1	>sp|Q96T51-2|RUFY1_HUMAN Isoform 2 of RUN and FYVE domain-containing protein 1 OS=Homo sapiens GN=RUFY1;>sp|Q96T51|RUFY1_HUMAN RUN and FYVE domain-containing protein 1 OS=Homo sapiens GN=RUFY1 PE=1 SV=2;>tr|J3KPP6|J3KPP6_HUMAN RUN and FYVE domain-containin
-0.367179	-0.48165		5.91e-05	3	2	433	0.275035	0.138901	H0YLC7;P16930;Q53XA7	Fumarylacetoacetase	FAH;DKFZp686F13224	>tr|H0YLC7|H0YLC7_HUMAN Fumarylacetoacetase (Fragment) OS=Homo sapiens GN=FAH PE=1 SV=1;>sp|P16930|FAAA_HUMAN Fumarylacetoacetase OS=Homo sapiens GN=FAH PE=1 SV=2;>tr|Q53XA7|Q53XA7_HUMAN Fumarylacetoacetase OS=Homo sapiens GN=DKFZp686F13224 PE=1 SV=1
-0.366931	-0.257835		1.43e-214	4	35	804	0.275469	0.366973	P21580;Q5VXQ8;Q5VXQ9;Q5VXR0	Tumor necrosis factor alpha-induced protein 3;A20p50;A20p37	TNFAIP3	>sp|P21580|TNAP3_HUMAN Tumor necrosis factor alpha-induced protein 3 OS=Homo sapiens GN=TNFAIP3 PE=1 SV=1
-0.366703	0.368316		3.81e-12	4	4	287	0.275869	0.229926	Q16836;E9PF18;Q16836-3;Q16836-2	Hydroxyacyl-coenzyme A dehydrogenase, mitochondrial	HADH	>sp|Q16836|HCDH_HUMAN Hydroxyacyl-coenzyme A dehydrogenase, mitochondrial OS=Homo sapiens GN=HADH PE=1 SV=3;>tr|E9PF18|E9PF18_HUMAN Hydroxyacyl-coenzyme A dehydrogenase, mitochondrial OS=Homo sapiens GN=HADH PE=1 SV=1;>sp|Q16836-3|HCDH_HUMAN Isoform 3 of H
-0.366532	0.266947		1.46e-15	1	4	1228	0.276169	0.446864	Q5RKV6	Exosome complex component MTR3	EXOSC6	>sp|Q5RKV6|EXOS6_HUMAN Exosome complex component MTR3 OS=Homo sapiens GN=EXOSC6 PE=1 SV=1
-0.365428	0.0443891		5.33e-101	14	20	845	0.278113	0.90288	P28482;P28482-2;E9PJF0;P27361-2;E9PQW4;P27361-3;P27361;E9PBK7;B3KR49;H0YDH9;K7ELV1;K7EN18;P31152;Q16659	Mitogen-activated protein kinase 1	MAPK1	>sp|P28482|MK01_HUMAN Mitogen-activated protein kinase 1 OS=Homo sapiens GN=MAPK1 PE=1 SV=3;>sp|P28482-2|MK01_HUMAN Isoform 2 of Mitogen-activated protein kinase 1 OS=Homo sapiens GN=MAPK1
-0.36251	-0.820436		5.89e-08	15	4	263	0.283293	0.0185524	F8W9J4;Q03001;E7ERU2;E9PEB9;F6QMI7;E7ERU0;E9PHM6;J3QTQ0;Q03001-13;E7ETB9;Q03001-8;Q5T0V7;Q6P0N6;Q03001-3;Q03001-9	Dystonin	DST	>tr|F8W9J4|F8W9J4_HUMAN Dystonin OS=Homo sapiens GN=DST PE=1 SV=1;>sp|Q03001|DYST_HUMAN Dystonin OS=Homo sapiens GN=DST PE=1 SV=4;>tr|E7ERU2|E7ERU2_HUMAN Dystonin OS=Homo sapiens GN=DST PE=1 SV=2;>tr|E9PEB9|E9PEB9_HUMAN Dystonin OS=Homo sapiens GN=DST PE=1
-0.361916	-0.299989		5.72e-22	5	6	549	0.284355	0.312031	O14965;A3KFJ0;Q5QPD4;Q5QPD2;A3KFJ1	Aurora kinase A	AURKA	>sp|O14965|AURKA_HUMAN Aurora kinase A OS=Homo sapiens GN=AURKA PE=1 SV=2;>tr|A3KFJ0|A3KFJ0_HUMAN Aurora kinase A OS=Homo sapiens GN=AURKA PE=1 SV=1;>tr|Q5QPD4|Q5QPD4_HUMAN Aurora kinase A (Fragment) OS=Homo sapiens GN=AURKA PE=1 SV=1
-0.360188	-0.468723		1.29e-229	5	39	1150	0.287462	0.14803	Q13615-3;Q13615-2;Q13615;G5E953;C9JLU3	Myotubularin-related protein 3	MTMR3	>sp|Q13615-3|MTMR3_HUMAN Isoform C of Myotubularin-related protein 3 OS=Homo sapiens GN=MTMR3;>sp|Q13615-2|MTMR3_HUMAN Isoform A of Myotubularin-related protein 3 OS=Homo sapiens GN=MTMR3;>sp|Q13615|MTMR3_HUMAN Myotubularin-related protein 3 OS=Homo sapien
-0.357005	-0.52351		3.5e-70	2	14	532	0.293244	0.112298	O00463;F5H1P7	TNF receptor-associated factor 5	TRAF5	>sp|O00463|TRAF5_HUMAN TNF receptor-associated factor 5 OS=Homo sapiens GN=TRAF5 PE=1 SV=2;>tr|F5H1P7|F5H1P7_HUMAN TNF receptor-associated factor 5 OS=Homo sapiens GN=TRAF5 PE=1 SV=1
-0.356818	0.0437901		6.64e-76	14	15	1189	0.293586	0.901655	Q15437;Q5QPE2;Q5QPE1;F5H365;Q15436;G3V4V1;G3V1W4;G3V3G5;G3V2R6;G3V5K1;G3V5X8;G3V4Q2;B3KXI2;F5H6C4	Protein transport protein Sec23B	SEC23B	>sp|Q15437|SC23B_HUMAN Protein transport protein Sec23B OS=Homo sapiens GN=SEC23B PE=1 SV=2;>tr|Q5QPE2|Q5QPE2_HUMAN Protein transport protein Sec23B (Fragment) OS=Homo sapiens GN=SEC23B PE=1 SV=1
-0.356468	-0.24492		1.26e-13	7	5	231	0.294228	0.384945	O60313;E5KLK1;E5KLJ6;E5KLJ9;O60313-2;E5KLJ5;H7C321	Dynamin-like 120 kDa protein, mitochondrial;Dynamin-like 120 kDa protein, form S1	OPA1	>sp|O60313|OPA1_HUMAN Dynamin-like 120 kDa protein, mitochondrial OS=Homo sapiens GN=OPA1 PE=1 SV=3;>tr|E5KLK1|E5KLK1_HUMAN Dynamin-like 120 kDa protein, mitochondrial OS=Homo sapiens GN=OPA1 PE=1 SV=1;>tr|E5KLJ6|E5KLJ6_HUMAN Dynamin-like 120 kDa protein,
-0.354823	0.292236		6.19e-22	7	4	609	0.297252	0.384082	O75521-2;O75521;F8WAW4;F1LLU7;C9JB63;C9J000;F8W6J1	Enoyl-CoA delta isomerase 2, mitochondrial	ECI2	>sp|O75521-2|ECI2_HUMAN Isoform 2 of Enoyl-CoA delta isomerase 2, mitochondrial OS=Homo sapiens GN=ECI2;>sp|O75521|ECI2_HUMAN Enoyl-CoA delta isomerase 2, mitochondrial OS=Homo sapiens GN=ECI2 PE=1 SV=4;>tr|F8WAW4|F8WAW4_HUMAN Enoyl-CoA delta isomerase 2,
-0.35383	-0.0743013		1.47e-07	4	2	815	0.299088	0.668359	P22830;P22830-2;K7EJX5;K7ELX4	Ferrochelatase, mitochondrial;Ferrochelatase	FECH	>sp|P22830|HEMH_HUMAN Ferrochelatase, mitochondrial OS=Homo sapiens GN=FECH PE=1 SV=2;>sp|P22830-2|HEMH_HUMAN Isoform 2 of Ferrochelatase, mitochondrial OS=Homo sapiens GN=FECH;>tr|K7EJX5|K7EJX5_HUMAN Ferrochelatase (Fragment) OS=Homo sapiens GN=FECH PE=1
-0.351791	-0.274534		7.39e-42	6	4	427	0.302883	0.344525	H0YEB6;O60232;G3V1B8;H0YEK1;E9PN57;E9PK41	Sjoegren syndrome/scleroderma autoantigen 1	SSSCA1	>tr|H0YEB6|H0YEB6_HUMAN Sjoegren syndrome/scleroderma autoantigen 1 (Fragment) OS=Homo sapiens GN=SSSCA1 PE=1 SV=1;>sp|O60232|SSA27_HUMAN Sjoegren syndrome/scleroderma autoantigen 1 OS=Homo sapiens GN=SSSCA1 PE=1 SV=1;>tr|G3V1B8|G3V1B8_HUMAN Sjoegren syndr
-0.350865	-0.450125		4.88e-10	2	3	1525	0.304615	0.161958	Q9NVR5;Q9NVR5-2	Protein kintoun	DNAAF2	>sp|Q9NVR5|KTU_HUMAN Protein kintoun OS=Homo sapiens GN=DNAAF2 PE=1 SV=2;>sp|Q9NVR5-2|KTU_HUMAN Isoform 2 of Protein kintoun OS=Homo sapiens GN=DNAAF2
-0.345369	-0.483745		3.19e-46	3	10	969	0.315039	0.137464	P52824;H0YA20;H0Y8Q7	Diacylglycerol kinase theta	DGKQ	>sp|P52824|DGKQ_HUMAN Diacylglycerol kinase theta OS=Homo sapiens GN=DGKQ PE=1 SV=2;>tr|H0YA20|H0YA20_HUMAN Diacylglycerol kinase (Fragment) OS=Homo sapiens GN=DGKQ PE=3 SV=1
-0.344689	0.313493		1.13e-65	2	19	1240	0.316345	0.335727	Q5TCU6;Q9Y490	Talin-1	TLN1	>tr|Q5TCU6|Q5TCU6_HUMAN Talin-1 OS=Homo sapiens GN=TLN1 PE=1 SV=1;>sp|Q9Y490|TLN1_HUMAN Talin-1 OS=Homo sapiens GN=TLN1 PE=1 SV=3
-0.344188	-0.06695		9.12e-24	4	7	1519	0.317311	0.682228	Q9NT99;M0R2G0;Q9HCJ2;Q9HBW1	Leucine-rich repeat-containing protein 4B	LRRC4B	>sp|Q9NT99|LRC4B_HUMAN Leucine-rich repeat-containing protein 4B OS=Homo sapiens GN=LRRC4B PE=2 SV=3;>tr|M0R2G0|M0R2G0_HUMAN Leucine-rich repeat-containing protein 4B (Fragment) OS=Homo sapiens GN=LRRC4B PE=2 SV=1
-0.343344	-0.0212431		9.35e-19	2	3	1199	0.318938	0.770714	Q16587-5;B5MDQ6		ZNF74	>sp|Q16587-5|ZNF74_HUMAN Isoform 5 of Zinc finger protein 74 OS=Homo sapiens GN=ZNF74;>tr|B5MDQ6|B5MDQ6_HUMAN Zinc finger protein 74 OS=Homo sapiens GN=ZNF74 PE=2 SV=1
-0.34236	0.147887		2.64e-24	1	11	1456	0.320845	0.807236	Q9BW19	Kinesin-like protein KIFC1	KIFC1	>sp|Q9BW19|KIFC1_HUMAN Kinesin-like protein KIFC1 OS=Homo sapiens GN=KIFC1 PE=1 SV=2
-0.342155	0.110682		3.99e-202	3	33	567	0.321243	0.934218	O43143;F5H658;Q14562	Putative pre-mRNA-splicing factor ATP-dependent RNA helicase DHX15	DHX15	>sp|O43143|DHX15_HUMAN Putative pre-mRNA-splicing factor ATP-dependent RNA helicase DHX15 OS=Homo sapiens GN=DHX15 PE=1 SV=2
-0.341743	-0.304696		4.47e-104	7	17	440	0.322045	0.30625	Q2VPK5;H3BSW6;Q2VPK5-5;Q2VPK5-3;H3BNM3;H3BPG4;H3BNU5	Cytoplasmic tRNA 2-thiolation protein 2	CTU2	>sp|Q2VPK5|CTU2_HUMAN Cytoplasmic tRNA 2-thiolation protein 2 OS=Homo sapiens GN=CTU2 PE=1 SV=1;>tr|H3BSW6|H3BSW6_HUMAN Cytoplasmic tRNA 2-thiolation protein 2 OS=Homo sapiens GN=CTU2 PE=1 SV=1;>sp|Q2VPK5-5|CTU2_HUMAN Isoform 3 of Cytoplasmic tRNA 2-thiola
-0.340369	0.151562		4.52e-53	2	13	1078	0.324724	0.79491	P98155-2;P98155	Very low-density lipoprotein receptor	VLDLR	>sp|P98155-2|VLDLR_HUMAN Isoform Short of Very low-density lipoprotein receptor OS=Homo sapiens GN=VLDLR;>sp|P98155|VLDLR_HUMAN Very low-density lipoprotein receptor OS=Homo sapiens GN=VLDLR PE=1 SV=1
-0.339902	-0.416894		1.3e-78	9	13	75	0.325639	0.189271	B4DQH9;Q6VN20;R4GMX8;B3KP49;B4DID0;R4GN91;R4GNA3;R4GMX7;B4DHL9	Ran-binding protein 10	RANBP10	>tr|B4DQH9|B4DQH9_HUMAN Ran-binding protein 10 OS=Homo sapiens GN=RANBP10 PE=1 SV=1;>sp|Q6VN20|RBP10_HUMAN Ran-binding protein 10 OS=Homo sapiens GN=RANBP10 PE=1 SV=1;>tr|R4GMX8|R4GMX8_HUMAN Ran-binding protein 10 OS=Homo sapiens GN=RANBP10 PE=1 SV=1;>tr|B
-0.339153	-0.444398		0	5	49	1135	0.327109	0.16644	Q13263;Q13263-2;M0R0K9;M0R3C0;M0R2I3	Transcription intermediary factor 1-beta	TRIM28	>sp|Q13263|TIF1B_HUMAN Transcription intermediary factor 1-beta OS=Homo sapiens GN=TRIM28 PE=1 SV=5;>sp|Q13263-2|TIF1B_HUMAN Isoform 2 of Transcription intermediary factor 1-beta OS=Homo sapiens GN=TRIM28
-0.338923	-0.365331		9.27e-173	5	18	1551	0.327562	0.238144	Q9UBF1;O15479;O15481;Q96LZ2;P43366	Melanoma-associated antigen C2	MAGEC2	>sp|Q9UBF1|MAGC2_HUMAN Melanoma-associated antigen C2 OS=Homo sapiens GN=MAGEC2 PE=1 SV=1
-0.337638	0.226857		1.72e-23	6	8	392	0.330095	0.557417	H3BLV4;F8WAQ1;Q6UWL2-3;Q6UWL2;Q6UWL2-2;H0Y6B2	Sushi domain-containing protein 1	SUSD1	>tr|H3BLV4|H3BLV4_HUMAN Sushi domain-containing protein 1 (Fragment) OS=Homo sapiens GN=SUSD1 PE=4 SV=1;>tr|F8WAQ1|F8WAQ1_HUMAN Sushi domain-containing protein 1 OS=Homo sapiens GN=SUSD1 PE=2 SV=1;>sp|Q6UWL2-3|SUSD1_HUMAN Isoform 3 of Sushi domain-containi
-0.337296	0.805205		1.9e-28	4	5	220	0.330771	0.00195863	D6REQ6;D6RHI9;O00584;H0YAE9	Ribonuclease T2	RNASET2	>tr|D6REQ6|D6REQ6_HUMAN Ribonuclease T2 OS=Homo sapiens GN=RNASET2 PE=1 SV=1;>tr|D6RHI9|D6RHI9_HUMAN Ribonuclease T2 (Fragment) OS=Homo sapiens GN=RNASET2 PE=1 SV=2;>sp|O00584|RNT2_HUMAN Ribonuclease T2 OS=Homo sapiens GN=RNASET2 PE=1 SV=2;>tr|H0YAE9|H0YAE
-0.336348	-0.633862		1.08e-129	4	28	1447	0.332653	0.0610959	Q9BRZ2;C9JI91;Q9BRZ2-2;Q9BRZ2-3	E3 ubiquitin-protein ligase TRIM56	TRIM56	>sp|Q9BRZ2|TRI56_HUMAN E3 ubiquitin-protein ligase TRIM56 OS=Homo sapiens GN=TRIM56 PE=1 SV=3
-0.335777	-0.421115		5.85e-10	3	3	691	0.333789	0.185625	P05362;E7ESS4;K7EKL8	Intercellular adhesion molecule 1	ICAM1	>sp|P05362|ICAM1_HUMAN Intercellular adhesion molecule 1 OS=Homo sapiens GN=ICAM1 PE=1 SV=2;>tr|E7ESS4|E7ESS4_HUMAN Intercellular adhesion molecule 1 OS=Homo sapiens GN=ICAM1 PE=1 SV=1
-0.335162	0.0710767		8.64e-73	2	6	1489	0.335014	0.957624	Q9H7E9-2;Q9H7E9	UPF0488 protein C8orf33	C8orf33	>sp|Q9H7E9-2|CH033_HUMAN Isoform 2 of UPF0488 protein C8orf33 OS=Homo sapiens GN=C8orf33;>sp|Q9H7E9|CH033_HUMAN UPF0488 protein C8orf33 OS=Homo sapiens GN=C8orf33 PE=1 SV=1
-0.334857	-0.472237		4.26e-29	10	4	362	0.335624	0.145504	F5H796;Q9NR28-2;Q9NR28;F5GXT8;Q9NR28-3;F5H0Q4;F5GYH3;F5GX50;H7BZK7;H7BZQ7	Diablo homolog, mitochondrial	DIABLO	>tr|F5H796|F5H796_HUMAN Diablo homolog, mitochondrial (Fragment) OS=Homo sapiens GN=DIABLO PE=1 SV=2;>sp|Q9NR28-2|DBLOH_HUMAN Isoform 2 of Diablo homolog, mitochondrial OS=Homo sapiens GN=DIABLO;>sp|Q9NR28|DBLOH_HUMAN Diablo homolog, mitochondrial OS=Homo
-0.334472	-0.544779		2.4e-143	5	23	1577	0.336393	0.100414	Q9UL63;C9J7E8;Q9UL63-2;F8WEY7;C9JXB0	Muskelin	MKLN1	>sp|Q9UL63|MKLN1_HUMAN Muskelin OS=Homo sapiens GN=MKLN1 PE=1 SV=2;>tr|C9J7E8|C9J7E8_HUMAN Muskelin OS=Homo sapiens GN=MKLN1 PE=1 SV=1;>sp|Q9UL63-2|MKLN1_HUMAN Isoform 2 of Muskelin OS=Homo sapiens GN=MKLN1
-0.333549	-0.0455819		4.03e-43	3	5	1107	0.338244	0.723138	Q07021;I3L3Q7;I3L3B0	Complement component 1 Q subcomponent-binding protein, mitochondrial	C1QBP	>sp|Q07021|C1QBP_HUMAN Complement component 1 Q subcomponent-binding protein, mitochondrial OS=Homo sapiens GN=C1QBP PE=1 SV=1;>tr|I3L3Q7|I3L3Q7_HUMAN Complement component 1 Q subcomponent-binding protein, mitochondrial (Fragment) OS=Homo sapiens GN=C1QBP
-0.33098	0.165387		0	2	10	723	0.343429	0.74902	P09211;A8MX94	Glutathione S-transferase P	GSTP1	>sp|P09211|GSTP1_HUMAN Glutathione S-transferase P OS=Homo sapiens GN=GSTP1 PE=1 SV=2;>tr|A8MX94|A8MX94_HUMAN Glutathione S-transferase P OS=Homo sapiens GN=GSTP1 PE=1 SV=1
-0.330936	-0.0516757		1.75e-12	7	3	342	0.343518	0.711384	Q08431-2;X6R3G6;Q08431-3;F5GZN3;F5H7N9;Q08431;H0YKS8	Lactadherin;Lactadherin short form;Medin	MFGE8	>sp|Q08431-2|MFGM_HUMAN Isoform 2 of Lactadherin OS=Homo sapiens GN=MFGE8;>tr|X6R3G6|X6R3G6_HUMAN Lactadherin OS=Homo sapiens GN=MFGE8 PE=4 SV=1;>sp|Q08431-3|MFGM_HUMAN Isoform 3 of Lactadherin OS=Homo sapiens GN=MFGE8;>tr|F5GZN3|F5GZN3_HUMAN Lactadherin s
-0.329323	-0.410635		3.28e-47	6	10	575	0.3468	0.194775	O43464;O43464-3;O43464-2;O43464-4;P83110-2;P83110	Serine protease HTRA2, mitochondrial	HTRA2	>sp|O43464|HTRA2_HUMAN Serine protease HTRA2, mitochondrial OS=Homo sapiens GN=HTRA2 PE=1 SV=2;>sp|O43464-3|HTRA2_HUMAN Isoform 3 of Serine protease HTRA2, mitochondrial OS=Homo sapiens GN=HTRA2;>sp|O43464-2|HTRA2_HUMAN Isoform 2 of Serine protease HTRA2,
-0.328947	-0.338345		6.05e-11	3	5	604	0.347568	0.267008	O75419-2;O75419;O75419-3	Cell division control protein 45 homolog	CDC45	>sp|O75419-2|CDC45_HUMAN Isoform 2 of Cell division control protein 45 homolog OS=Homo sapiens GN=CDC45;>sp|O75419|CDC45_HUMAN Cell division control protein 45 homolog OS=Homo sapiens GN=CDC45 PE=1 SV=1;>sp|O75419-3|CDC45_HUMAN Isoform 3 of Cell division c
-0.327727	-0.381236		1.45e-90	3	11	1125	0.350067	0.222202	Q12986;Q12986-2;Q12986-3	Transcriptional repressor NF-X1	NFX1	>sp|Q12986|NFX1_HUMAN Transcriptional repressor NF-X1 OS=Homo sapiens GN=NFX1 PE=1 SV=2;>sp|Q12986-2|NFX1_HUMAN Isoform 2 of Transcriptional repressor NF-X1 OS=Homo sapiens GN=NFX1;>sp|Q12986-3|NFX1_HUMAN Isoform 3 of Transcriptional repressor NF-X1 OS=Hom
-0.327713	-0.210867		3.67e-71	2	13	523	0.350094	0.43485	O00220;E5RFH1	Tumor necrosis factor receptor superfamily member 10A	TNFRSF10A	>sp|O00220|TR10A_HUMAN Tumor necrosis factor receptor superfamily member 10A OS=Homo sapiens GN=TNFRSF10A PE=1 SV=3
-0.322532	-0.312964		1.31e-16	8	4	1132	0.360834	0.296271	Q13185;C9JMM0;B8ZZ43;S4R2Y4;K7ELA4;B5MD17;J3KS05;P83916	Chromobox protein homolog 3	CBX3	>sp|Q13185|CBX3_HUMAN Chromobox protein homolog 3 OS=Homo sapiens GN=CBX3 PE=1 SV=4
-0.322442	-0.505467		9.1e-08	2	2	1494	0.361023	0.123226	Q9H939;Q9H939-2	Proline-serine-threonine phosphatase-interacting protein 2	PSTPIP2	>sp|Q9H939|PPIP2_HUMAN Proline-serine-threonine phosphatase-interacting protein 2 OS=Homo sapiens GN=PSTPIP2 PE=1 SV=4;>sp|Q9H939-2|PPIP2_HUMAN Isoform 2 of Proline-serine-threonine phosphatase-interacting protein 2 OS=Homo sapiens GN=PSTPIP2
-0.322389	0.0490639		5.5e-76	3	8	1224	0.361133	0.912443	Q5JU69;Q8N2E6;Q5JU69-2	Torsin-2A;Prosalusin;Salusin-alpha;Salusin-beta	TOR2A	>sp|Q5JU69|TOR2A_HUMAN Torsin-2A OS=Homo sapiens GN=TOR2A PE=2 SV=1;>sp|Q8N2E6|TOR2X_HUMAN Prosalusin OS=Homo sapiens GN=TOR2A PE=1 SV=1;>sp|Q5JU69-2|TOR2A_HUMAN Isoform 2 of Torsin-2A OS=Homo sapiens GN=TOR2A
-0.320452	-0.17607		2.07e-122	7	15	284	0.365203	0.489504	E9PDK2;Q9H9P5;Q9H9P5-3;Q9H9P5-1;Q9H9P5-5;Q9H9P5-6;Q9H9P5-2	Putative E3 ubiquitin-protein ligase UNKL	UNKL	>tr|E9PDK2|E9PDK2_HUMAN Putative E3 ubiquitin-protein ligase UNKL OS=Homo sapiens GN=UNKL PE=2 SV=1;>sp|Q9H9P5|UNKL_HUMAN Putative E3 ubiquitin-protein ligase UNKL OS=Homo sapiens GN=UNKL PE=1 SV=3
-0.319946	0.108117		7.63e-44	2	6	976	0.366272	0.943071	P53597;H7C233	Succinyl-CoA ligase [ADP/GDP-forming] subunit alpha, mitochondrial	SUCLG1	>sp|P53597|SUCA_HUMAN Succinyl-CoA ligase [ADP/GDP-forming] subunit alpha, mitochondrial OS=Homo sapiens GN=SUCLG1 PE=1 SV=4
-0.319729	0.479336		2.14e-13	3	3	854	0.366729	0.0925069	P30043;M0QZL1;M0R192	Flavin reductase (NADPH)	BLVRB	>sp|P30043|BLVRB_HUMAN Flavin reductase (NADPH) OS=Homo sapiens GN=BLVRB PE=1 SV=3
-0.319368	0.318915		1.61e-14	5	3	830	0.367492	0.324048	P25787;C9JCK5;H7C402;H3BT36;Q6MZI6	Proteasome subunit alpha type-2	PSMA2	>sp|P25787|PSA2_HUMAN Proteasome subunit alpha type-2 OS=Homo sapiens GN=PSMA2 PE=1 SV=2;>tr|C9JCK5|C9JCK5_HUMAN Proteasome subunit alpha type-2 OS=Homo sapiens GN=PSMA2 PE=1 SV=1
-0.319244	-0.554696		7.72e-277	8	39	1124	0.367755	0.0952271	Q12933-3;Q12933;Q12933-4;Q12933-2;B1AMX9;B1AMX8;B1AMX7;B1AMY1	TNF receptor-associated factor 2	TRAF2	>sp|Q12933-3|TRAF2_HUMAN Isoform 3 of TNF receptor-associated factor 2 OS=Homo sapiens GN=TRAF2;>sp|Q12933|TRAF2_HUMAN TNF receptor-associated factor 2 OS=Homo sapiens GN=TRAF2 PE=1 SV=2;>sp|Q12933-4|TRAF2_HUMAN Isoform 4 of TNF receptor-associated factor
-0.318096	0.689463		1.14e-22	3	4	136	0.370192	0.009482	U3KQU8;Q96HP4;C9JLB7	Oxidoreductase NAD-binding domain-containing protein 1	OXNAD1	>tr|U3KQU8|U3KQU8_HUMAN Oxidoreductase NAD-binding domain-containing protein 1 OS=Homo sapiens GN=OXNAD1 PE=1 SV=1;>sp|Q96HP4|OXND1_HUMAN Oxidoreductase NAD-binding domain-containing protein 1 OS=Homo sapiens GN=OXNAD1 PE=1 SV=1;>tr|C9JLB7|C9JLB7_HUMAN Oxi
-0.316156	-0.0123549		9.97e-51	1	18	940	0.374331	0.788316	P49454	Centromere protein F	CENPF	>sp|P49454|CENPF_HUMAN Centromere protein F OS=Homo sapiens GN=CENPF PE=1 SV=2
-0.315569	-0.0438498		8.56e-72	8	12	974	0.375588	0.726491	P53384-2;P53384;I3L3A0;I3L531;I3L518;REV__H0Y335;REV__H0YBE5;REV__Q8N7X0	Cytosolic Fe-S cluster assembly factor NUBP1	NUBP1	>sp|P53384-2|NUBP1_HUMAN Isoform 2 of Cytosolic Fe-S cluster assembly factor NUBP1 OS=Homo sapiens GN=NUBP1;>sp|P53384|NUBP1_HUMAN Cytosolic Fe-S cluster assembly factor NUBP1 OS=Homo sapiens GN=NUBP1 PE=1 SV=2
-0.314933	-0.51292		0	3	24	1423	0.376956	0.118616	Q96S59;Q96S59-2;B2R8E1	Ran-binding protein 9	RANBP9	>sp|Q96S59|RANB9_HUMAN Ran-binding protein 9 OS=Homo sapiens GN=RANBP9 PE=1 SV=1;>sp|Q96S59-2|RANB9_HUMAN Isoform 2 of Ran-binding protein 9 OS=Homo sapiens GN=RANBP9;>tr|B2R8E1|B2R8E1_HUMAN Ran-binding protein 9 OS=Homo sapiens GN=RANBP9 PE=1 SV=1
-0.310714	0.242462		2.31e-06	2	2	1581	0.386093	0.512852	Q9ULX9-2;Q9ULX9	Transcription factor MafF	MAFF	>sp|Q9ULX9-2|MAFF_HUMAN Isoform 2 of Transcription factor MafF OS=Homo sapiens GN=MAFF;>sp|Q9ULX9|MAFF_HUMAN Transcription factor MafF OS=Homo sapiens GN=MAFF PE=1 SV=2
-0.31026	-0.445036		1.17e-13	6	3	1117	0.387085	0.165936	Q0VG06-3;Q0VG06;F5GZS4;F5H095;Q0VG06-2;E7EVV8	Fanconi anemia-associated protein of 100 kDa	FAAP100;C17orf70	>sp|Q0VG06-3|FP100_HUMAN Isoform 3 of Fanconi anemia-associated protein of 100 kDa OS=Homo sapiens GN=FAAP100;>sp|Q0VG06|FP100_HUMAN Fanconi anemia-associated protein of 100 kDa OS=Homo sapiens GN=FAAP100 PE=1 SV=3;>tr|F5GZS4|F5GZS4_HUMAN Fanconi anemia-as
-0.309002	-0.114463		1.43e-54	4	10	67	0.389841	0.594676	B4DL79;O95235;D6RBN1;D6R9E4	Kinesin-like protein KIF20A	KIF20A	>tr|B4DL79|B4DL79_HUMAN Kinesin-like protein KIF20A OS=Homo sapiens GN=KIF20A PE=1 SV=1;>sp|O95235|KI20A_HUMAN Kinesin-like protein KIF20A OS=Homo sapiens GN=KIF20A PE=1 SV=1
-0.308973	-0.110051		7.13e-05	3	2	1221	0.389905	0.602588	Q5IJ48-3;Q5IJ48-2;Q5IJ48	Protein crumbs homolog 2	CRB2	>sp|Q5IJ48-3|CRUM2_HUMAN Isoform 3 of Protein crumbs homolog 2 OS=Homo sapiens GN=CRB2;>sp|Q5IJ48-2|CRUM2_HUMAN Isoform 2 of Protein crumbs homolog 2 OS=Homo sapiens GN=CRB2;>sp|Q5IJ48|CRUM2_HUMAN Protein crumbs homolog 2 OS=Homo sapiens GN=CRB2 PE=1 SV=2
-0.308323	-0.0215585		1.44e-72	9	9	346	0.391334	0.770091	F8W7D6;Q9NQX3;Q9NQX3-2;F5H039;G3V582;H0YJ30;G3V4R0;G3V355;H0YJR5	Gephyrin;Molybdopterin adenylyltransferase;Molybdopterin molybdenumtransferase	GPHN	>tr|F8W7D6|F8W7D6_HUMAN Molybdopterin molybdenumtransferase OS=Homo sapiens GN=GPHN PE=1 SV=1;>sp|Q9NQX3|GEPH_HUMAN Gephyrin OS=Homo sapiens GN=GPHN PE=1 SV=1;>sp|Q9NQX3-2|GEPH_HUMAN Isoform 2 of Gephyrin OS=Homo sapiens GN=GPHN;>tr|F5H039|F5H039_HUMAN Mol
-0.307985	-0.145558		2.21e-25	1	3	445	0.392077	0.540315	H7BY36		EWSR1	>tr|H7BY36|H7BY36_HUMAN RNA-binding protein EWS (Fragment) OS=Homo sapiens GN=EWSR1 PE=1 SV=1
-0.307281	0.107012		2.43e-71	4	10	911	0.393629	0.946889	P42575;P42575-2;C9JRR9;P42575-3	Caspase-2;Caspase-2 subunit p18;Caspase-2 subunit p13;Caspase-2 subunit p12	CASP2	>sp|P42575|CASP2_HUMAN Caspase-2 OS=Homo sapiens GN=CASP2 PE=1 SV=2;>sp|P42575-2|CASP2_HUMAN Isoform 2 of Caspase-2 OS=Homo sapiens GN=CASP2
-0.306982	-0.0399435		1.51e-09	6	2	94	0.394291	0.734073	Q9UBN7-2;Q9UBN7;B4DZH6;A6NDI8;E7EPS2;E7EUZ1	Histone deacetylase 6	HDAC6	>sp|Q9UBN7-2|HDAC6_HUMAN Isoform 2 of Histone deacetylase 6 OS=Homo sapiens GN=HDAC6;>sp|Q9UBN7|HDAC6_HUMAN Histone deacetylase 6 OS=Homo sapiens GN=HDAC6 PE=1 SV=2;>tr|B4DZH6|B4DZH6_HUMAN Histone deacetylase 6 OS=Homo sapiens GN=HDAC6 PE=1 SV=1;>tr|A6NDI8
-0.306592	0.0983255		1e-105	9	20	952	0.395152	0.97693	P50453;P50452;H7BXK7;B4DTW2;C9J7N5;B4DNT0;P50452-2;P30740;O75830	Serpin B9	SERPINB9	>sp|P50453|SPB9_HUMAN Serpin B9 OS=Homo sapiens GN=SERPINB9 PE=1 SV=1
-0.30592	-0.0182304		1.07e-123	5	7	1503	0.39664	0.776667	Q9HCC0-2;Q9HCC0;D6RD67;D6R9R1;D6RDF7	Methylcrotonoyl-CoA carboxylase beta chain, mitochondrial	MCCC2	>sp|Q9HCC0-2|MCCB_HUMAN Isoform 2 of Methylcrotonoyl-CoA carboxylase beta chain, mitochondrial OS=Homo sapiens GN=MCCC2;>sp|Q9HCC0|MCCB_HUMAN Methylcrotonoyl-CoA carboxylase beta chain, mitochondrial OS=Homo sapiens GN=MCCC2 PE=1 SV=1
-0.305611	0.326852		0	3	61	1539	0.397327	0.307437	Q9NYU2-2;Q9NYU2;H7BZG0	UDP-glucose:glycoprotein glucosyltransferase 1	UGGT1	>sp|Q9NYU2-2|UGGG1_HUMAN Isoform 2 of UDP-glucose:glycoprotein glucosyltransferase 1 OS=Homo sapiens GN=UGGT1;>sp|Q9NYU2|UGGG1_HUMAN UDP-glucose:glycoprotein glucosyltransferase 1 OS=Homo sapiens GN=UGGT1 PE=1 SV=3
-0.302884	-0.0350125		4.17e-12	2	3	646	0.403409	0.743679	O95721;C9JAF7	Synaptosomal-associated protein 29;Synaptosomal-associated protein	SNAP29	>sp|O95721|SNP29_HUMAN Synaptosomal-associated protein 29 OS=Homo sapiens GN=SNAP29 PE=1 SV=1;>tr|C9JAF7|C9JAF7_HUMAN Synaptosomal-associated protein (Fragment) OS=Homo sapiens GN=SNAP29 PE=1 SV=1
-0.30236	-0.174475		0	6	43	1417	0.404584	0.492095	Q96PE3-3;Q96PE3-2;F5H860;Q96PE3;Q96PE3-4;B8ZZB2	Type I inositol 3,4-bisphosphate 4-phosphatase	INPP4A	>sp|Q96PE3-3|INP4A_HUMAN Isoform 3 of Type I inositol 3,4-bisphosphate 4-phosphatase OS=Homo sapiens GN=INPP4A;>sp|Q96PE3-2|INP4A_HUMAN Isoform 2 of Type I inositol 3,4-bisphosphate 4-phosphatase OS=Homo sapiens GN=INPP4A;>tr|F5H860|F5H860_HUMAN Type I ino
-0.301914	-0.202038		1.92e-12	5	4	1295	0.405587	0.448374	Q86W56-3;Q86W56-2;Q86W56;Q86W56-5;Q86W56-4	Poly(ADP-ribose) glycohydrolase	PARG	>sp|Q86W56-3|PARG_HUMAN Isoform 3 of Poly(ADP-ribose) glycohydrolase OS=Homo sapiens GN=PARG;>sp|Q86W56-2|PARG_HUMAN Isoform 2 of Poly(ADP-ribose) glycohydrolase OS=Homo sapiens GN=PARG;>sp|Q86W56|PARG_HUMAN Poly(ADP-ribose) glycohydrolase OS=Homo sapiens
-0.301879	-0.29008		1.62e-20	2	3	232	0.405666	0.324432	E5RFJ1;Q96MF7	E3 SUMO-protein ligase NSE2	NSMCE2	>tr|E5RFJ1|E5RFJ1_HUMAN E3 SUMO-protein ligase NSE2 OS=Homo sapiens GN=NSMCE2 PE=1 SV=1;>sp|Q96MF7|NSE2_HUMAN E3 SUMO-protein ligase NSE2 OS=Homo sapiens GN=NSMCE2 PE=1 SV=2
-0.300732	-0.194857		0	2	42	1274	0.40825	0.459548	Q7L099-4;Q7L099-3			>sp|Q7L099-4|RUFY3_HUMAN Isoform 4 of Protein RUFY3 OS=Homo sapiens GN=RUFY3;>sp|Q7L099-3|RUFY3_HUMAN Isoform 3 of Protein RUFY3 OS=Homo sapiens GN=RUFY3
-0.300584	-0.212689		1.84e-48	6	15	1561	0.408583	0.432088	Q9UGI8-2;Q9UGI8;F8W7T0;B7Z6L5;F8WDI4;H7BYK1	Testin	TES	>sp|Q9UGI8-2|TES_HUMAN Isoform 2 of Testin OS=Homo sapiens GN=TES;>sp|Q9UGI8|TES_HUMAN Testin OS=Homo sapiens GN=TES PE=1 SV=1
-0.300084	0.293944		1.12e-10	6	3	36	0.409713	0.380047	B1AMU3;Q9Y3B2;R4GNH9;R4GMQ7;B1AMU7;B1AMU4	Exosome complex component CSL4	EXOSC1	>tr|B1AMU3|B1AMU3_HUMAN Exosome complex component CSL4 OS=Homo sapiens GN=EXOSC1 PE=1 SV=1;>sp|Q9Y3B2|EXOS1_HUMAN Exosome complex component CSL4 OS=Homo sapiens GN=EXOSC1 PE=1 SV=1;>tr|R4GNH9|R4GNH9_HUMAN Exosome complex component CSL4 OS=Homo sapiens GN=E
-0.298266	0.354062		2.82e-10	6	4	889	0.413837	0.254832	P36957;B7Z5W8;Q86SW4;H0YJF9;G3V5M3;G3V3F0	Dihydrolipoyllysine-residue succinyltransferase component of 2-oxoglutarate dehydrogenase complex, mitochondrial	DLST	>sp|P36957|ODO2_HUMAN Dihydrolipoyllysine-residue succinyltransferase component of 2-oxoglutarate dehydrogenase complex, mitochondrial OS=Homo sapiens GN=DLST PE=1 SV=4;>tr|B7Z5W8|B7Z5W8_HUMAN Dihydrolipoyllysine-residue succinyltransferase component of 2-
-0.296774	0.0121516		3.53e-25	6	7	104	0.41724	0.837385	P62826;B5MDF5;J3KQE5;F5H018;H0YFC6;B4DV51	GTP-binding nuclear protein Ran	RAN	>sp|P62826|RAN_HUMAN GTP-binding nuclear protein Ran OS=Homo sapiens GN=RAN PE=1 SV=3;>tr|B5MDF5|B5MDF5_HUMAN GTP-binding nuclear protein Ran OS=Homo sapiens GN=RAN PE=1 SV=1;>tr|J3KQE5|J3KQE5_HUMAN GTP-binding nuclear protein Ran (Fragment) OS=Homo sapien
-0.296752	-0.0279659		4.99e-27	3	8	352	0.417288	0.757477	P11586;F5H2F4;V9GYY3	C-1-tetrahydrofolate synthase, cytoplasmic;Methylenetetrahydrofolate dehydrogenase;Methenyltetrahydrofolate cyclohydrolase;Formyltetrahydrofolate synthetase	MTHFD1	>sp|P11586|C1TC_HUMAN C-1-tetrahydrofolate synthase, cytoplasmic OS=Homo sapiens GN=MTHFD1 PE=1 SV=3;>tr|F5H2F4|F5H2F4_HUMAN C-1-tetrahydrofolate synthase, cytoplasmic OS=Homo sapiens GN=MTHFD1 PE=1 SV=1
-0.295194	-0.890501		4.02e-26	2	3	1534	0.42086	0.0112363	Q9NXV2;H3BSS5	BTB/POZ domain-containing protein KCTD5	KCTD5	>sp|Q9NXV2|KCTD5_HUMAN BTB/POZ domain-containing protein KCTD5 OS=Homo sapiens GN=KCTD5 PE=1 SV=1;>tr|H3BSS5|H3BSS5_HUMAN BTB/POZ domain-containing protein KCTD5 OS=Homo sapiens GN=KCTD5 PE=1 SV=1
-0.294089	0.0853498		3.71e-24	11	7	810	0.423405	0.987001	P22392;P22392-2;Q32Q12;E7ERL0;P15531;P15531-2;J3KPD9;F6XY72;O60361;C9K028;E5RHP0	Nucleoside diphosphate kinase B;Nucleoside diphosphate kinase;Nucleoside diphosphate kinase A;Putative nucleoside diphosphate kinase	NME2;NME1-NME2;NME1;NME2P1	>sp|P22392|NDKB_HUMAN Nucleoside diphosphate kinase B OS=Homo sapiens GN=NME2 PE=1 SV=1;>sp|P22392-2|NDKB_HUMAN Isoform 3 of Nucleoside diphosphate kinase B OS=Homo sapiens GN=NME2;>tr|Q32Q12|Q32Q12_HUMAN Nucleoside diphosphate kinase OS=Homo sapiens GN=NM
-0.293008	0.210563		5.07e-06	2	2	1571	0.425901	0.605871	Q9UJZ1-2;Q9UJZ1	Stomatin-like protein 2, mitochondrial	STOML2	>sp|Q9UJZ1-2|STML2_HUMAN Isoform 2 of Stomatin-like protein 2, mitochondrial OS=Homo sapiens GN=STOML2;>sp|Q9UJZ1|STML2_HUMAN Stomatin-like protein 2, mitochondrial OS=Homo sapiens GN=STOML2 PE=1 SV=1
-0.291821	-0.360024		4.85e-262	16	26	1280	0.428652	0.243639	Q7L5Y9;E7ESC7;B4DVN3;B4DQT1;Q7L5Y9-3;E7ENL1;Q7L5Y9-2;D6REW7;D6RE80;Q7L5Y9-4;D6RIB6;Q7L5Y9-5;D6RDW4;D6RA86;D6RID6;D6R8Z3	Macrophage erythroblast attacher	MAEA	>sp|Q7L5Y9|MAEA_HUMAN Macrophage erythroblast attacher OS=Homo sapiens GN=MAEA PE=1 SV=1;>tr|E7ESC7|E7ESC7_HUMAN Macrophage erythroblast attacher OS=Homo sapiens GN=MAEA PE=1 SV=1;>tr|B4DVN3|B4DVN3_HUMAN Macrophage erythroblast attacher OS=Homo sapiens GN=
-0.290465	0.0880677		2.22e-26	6	6	4	0.43181	0.992598	A3KFL2;Q13868;A3KFL1;A3KFL4;Q13868-2;A3KFL5	Exosome complex component RRP4	EXOSC2	>tr|A3KFL2|A3KFL2_HUMAN Exosome complex component RRP4 OS=Homo sapiens GN=EXOSC2 PE=1 SV=1;>sp|Q13868|EXOS2_HUMAN Exosome complex component RRP4 OS=Homo sapiens GN=EXOSC2 PE=1 SV=2;>tr|A3KFL1|A3KFL1_HUMAN Exosome complex component RRP4 (Fragment) OS=Homo s
-0.290299	-0.402188		0	7	31	1488	0.432197	0.202388	Q9H7D7;Q9H7D7-2;H0Y9R3;C9JCS7;H0Y917;Q9H7D7-3;Q9H7D7-4	WD repeat-containing protein 26	WDR26	>sp|Q9H7D7|WDR26_HUMAN WD repeat-containing protein 26 OS=Homo sapiens GN=WDR26 PE=1 SV=3;>sp|Q9H7D7-2|WDR26_HUMAN Isoform 2 of WD repeat-containing protein 26 OS=Homo sapiens GN=WDR26
-0.290026	-0.180747		2.16e-226	8	33	469	0.432834	0.48195	J3KNG8;Q8TF40-3;Q8TF40;Q8TF40-2;E9PCH4;Q9P278;Q9P278-2;D6RFH5	Folliculin-interacting protein 1	FNIP1	>tr|J3KNG8|J3KNG8_HUMAN Folliculin-interacting protein 1 OS=Homo sapiens GN=FNIP1 PE=1 SV=1;>sp|Q8TF40-3|FNIP1_HUMAN Isoform 3 of Folliculin-interacting protein 1 OS=Homo sapiens GN=FNIP1;>sp|Q8TF40|FNIP1_HUMAN Folliculin-interacting protein 1 OS=Homo sapi
-0.289978	0.186166		2.03e-18	12	5	432	0.432945	0.681731	H0YMZ1;H0YN18;H0YL69;P25789;H0YKT8;P25789-2;H0YMA1;H0YKS0;H0YMI6;H0YLC2;H0YMV3;H0YLS6	Proteasome subunit alpha type;Proteasome subunit alpha type-4;Proteasome subunit beta type	PSMA4	>tr|H0YMZ1|H0YMZ1_HUMAN Proteasome subunit alpha type (Fragment) OS=Homo sapiens GN=PSMA4 PE=1 SV=2;>tr|H0YN18|H0YN18_HUMAN Proteasome subunit alpha type-4 OS=Homo sapiens GN=PSMA4 PE=1 SV=1;>tr|H0YL69|H0YL69_HUMAN Proteasome subunit alpha type (Fragment)
-0.288803	-0.0910838		1.63e-10	6	4	1549	0.435695	0.637125	Q9P2R7-2;Q9P2R7;F5H5G8;F5GXC8;Q5T9Q8;Q5T9Q5	Succinyl-CoA ligase [ADP-forming] subunit beta, mitochondrial	SUCLA2	>sp|Q9P2R7-2|SUCB1_HUMAN Isoform 2 of Succinyl-CoA ligase [ADP-forming] subunit beta, mitochondrial OS=Homo sapiens GN=SUCLA2;>sp|Q9P2R7|SUCB1_HUMAN Succinyl-CoA ligase [ADP-forming] subunit beta, mitochondrial OS=Homo sapiens GN=SUCLA2 PE=1 SV=3;>tr|F5H5G
-0.288354	0.289223		3.54e-48	6	6	1325	0.436748	0.391266	Q8N4T8;Q8N4T8-2;H0Y962;D6RAV8;D6RJF4;D6RGF2	Carbonyl reductase family member 4	CBR4	>sp|Q8N4T8|CBR4_HUMAN Carbonyl reductase family member 4 OS=Homo sapiens GN=CBR4 PE=1 SV=3;>sp|Q8N4T8-2|CBR4_HUMAN Isoform 2 of Carbonyl reductase family member 4 OS=Homo sapiens GN=CBR4;>tr|H0Y962|H0Y962_HUMAN Carbonyl reductase family member 4 (Fragment)
-0.287346	-0.245938		4.38e-24	2	7	1187	0.439119	0.38351	Q15404-2;Q15404	Ras suppressor protein 1	RSU1	>sp|Q15404-2|RSU1_HUMAN Isoform 2 of Ras suppressor protein 1 OS=Homo sapiens GN=RSU1;>sp|Q15404|RSU1_HUMAN Ras suppressor protein 1 OS=Homo sapiens GN=RSU1 PE=1 SV=3
-0.281676	-0.0341046		3.01e-298	6	22	1344	0.452588	0.745453	Q8NFG4;Q8NFG4-2;C9J4C4;Q8NFG4-3;J3QQZ7;J3QW42	Folliculin	FLCN	>sp|Q8NFG4|FLCN_HUMAN Folliculin OS=Homo sapiens GN=FLCN PE=1 SV=1;>sp|Q8NFG4-2|FLCN_HUMAN Isoform 2 of Folliculin OS=Homo sapiens GN=FLCN
-0.277761	-0.434302		9.94e-06	1	2	1092	0.462023	0.174568	Q01581	Hydroxymethylglutaryl-CoA synthase, cytoplasmic	HMGCS1	>sp|Q01581|HMCS1_HUMAN Hydroxymethylglutaryl-CoA synthase, cytoplasmic OS=Homo sapiens GN=HMGCS1 PE=1 SV=2
-0.276726	0.464245		1.77e-12	2	4	541	0.464535	0.105915	O14657;H0Y7C8	Torsin-1B	TOR1B	>sp|O14657|TOR1B_HUMAN Torsin-1B OS=Homo sapiens GN=TOR1B PE=1 SV=2;>tr|H0Y7C8|H0Y7C8_HUMAN Torsin-1B (Fragment) OS=Homo sapiens GN=TOR1B PE=4 SV=1
-0.276658	0.28442		3.11e-17	5	6	274	0.464703	0.402887	E7EW34;Q13200;E9PCS3;H7C1H2;H7C2Q3	26S proteasome non-ATPase regulatory subunit 2	PSMD2	>tr|E7EW34|E7EW34_HUMAN 26S proteasome non-ATPase regulatory subunit 2 OS=Homo sapiens GN=PSMD2 PE=1 SV=1;>sp|Q13200|PSMD2_HUMAN 26S proteasome non-ATPase regulatory subunit 2 OS=Homo sapiens GN=PSMD2 PE=1 SV=3;>tr|E9PCS3|E9PCS3_HUMAN 26S proteasome non-AT
-0.276623	0.101909		2.37e-26	4	6	1201	0.464787	0.964531	Q16610;Q16610-4;Q16610-2;Q16610-3	Extracellular matrix protein 1	ECM1	>sp|Q16610|ECM1_HUMAN Extracellular matrix protein 1 OS=Homo sapiens GN=ECM1 PE=1 SV=2;>sp|Q16610-4|ECM1_HUMAN Isoform 4 of Extracellular matrix protein 1 OS=Homo sapiens GN=ECM1;>sp|Q16610-2|ECM1_HUMAN Isoform 2 of Extracellular matrix protein 1 OS=Homo s
-0.276113	-0.535415		7.34e-67	16	15	852	0.466028	0.105517	P29590-4;P29590-2;P29590-5;P29590-9;P29590-3;P29590-8;P29590;P29590-14;P29590-10;H3BT57;P29590-12;P29590-13;P29590-11;H3BT29;H3BUJ5;H3BVD2	Protein PML	PML	>sp|P29590-4|PML_HUMAN Isoform PML-6 of Protein PML OS=Homo sapiens GN=PML;>sp|P29590-2|PML_HUMAN Isoform PML-5 of Protein PML OS=Homo sapiens GN=PML;>sp|P29590-5|PML_HUMAN Isoform PML-4 of Protein PML OS=Homo sapiens GN=PML;>sp|P29590-9|PML_HUMAN Isoform
-0.276044	0.0800547		7.65e-37	2	8	572	0.466195	0.976098	O43353;O43353-2	Receptor-interacting serine/threonine-protein kinase 2	RIPK2	>sp|O43353|RIPK2_HUMAN Receptor-interacting serine/threonine-protein kinase 2 OS=Homo sapiens GN=RIPK2 PE=1 SV=2;>sp|O43353-2|RIPK2_HUMAN Isoform 2 of Receptor-interacting serine/threonine-protein kinase 2 OS=Homo sapiens GN=RIPK2
-0.275556	0.0405636		1.32e-102	5	13	492	0.467386	0.895064	J3QT28;O43684-2;O43684;B4DDM6;J3QSX4	Mitotic checkpoint protein BUB3	BUB3	>tr|J3QT28|J3QT28_HUMAN Mitotic checkpoint protein BUB3 (Fragment) OS=Homo sapiens GN=BUB3 PE=1 SV=1;>sp|O43684-2|BUB3_HUMAN Isoform 2 of Mitotic checkpoint protein BUB3 OS=Homo sapiens GN=BUB3;>sp|O43684|BUB3_HUMAN Mitotic checkpoint protein BUB3 OS=Homo
-0.275369	-0.0695141		3.31e-61	3	7	1284	0.467843	0.677378	Q7Z4F1;Q7Z4F1-2;H0YHW7	Low-density lipoprotein receptor-related protein 10	LRP10	>sp|Q7Z4F1|LRP10_HUMAN Low-density lipoprotein receptor-related protein 10 OS=Homo sapiens GN=LRP10 PE=1 SV=2;>sp|Q7Z4F1-2|LRP10_HUMAN Isoform 2 of Low-density lipoprotein receptor-related protein 10 OS=Homo sapiens GN=LRP10
-0.274697	0.0494619		4.3e-26	1	2	799	0.469483	0.913258	P20333	Tumor necrosis factor receptor superfamily member 1B;Tumor necrosis factor receptor superfamily member 1b, membrane form;Tumor necrosis factor-binding protein 2	TNFRSF1B	>sp|P20333|TNR1B_HUMAN Tumor necrosis factor receptor superfamily member 1B OS=Homo sapiens GN=TNFRSF1B PE=1 SV=3
-0.271552	-0.410453		1.58e-93	2	15	1268	0.477209	0.194937	Q6ZNB6;Q6ZNB6-2	NF-X1-type zinc finger protein NFXL1	NFXL1	>sp|Q6ZNB6|NFXL1_HUMAN NF-X1-type zinc finger protein NFXL1 OS=Homo sapiens GN=NFXL1 PE=1 SV=2;>sp|Q6ZNB6-2|NFXL1_HUMAN Isoform 2 of NF-X1-type zinc finger protein NFXL1 OS=Homo sapiens GN=NFXL1
-0.269853	0.283802		1.01e-53	4	4	825	0.481412	0.404395	P24534;F2Z2G2;C9JZW3;F8WF65	Elongation factor 1-beta	EEF1B2	>sp|P24534|EF1B_HUMAN Elongation factor 1-beta OS=Homo sapiens GN=EEF1B2 PE=1 SV=3;>tr|F2Z2G2|F2Z2G2_HUMAN Elongation factor 1-beta OS=Homo sapiens GN=EEF1B2 PE=1 SV=1;>tr|C9JZW3|C9JZW3_HUMAN Elongation factor 1-beta (Fragment) OS=Homo sapiens GN=EEF1B2 PE
-0.2684	-0.597812		7.18e-16	3	6	954	0.485021	0.0751179	P50479;P50479-2;C9J542	PDZ and LIM domain protein 4	PDLIM4	>sp|P50479|PDLI4_HUMAN PDZ and LIM domain protein 4 OS=Homo sapiens GN=PDLIM4 PE=1 SV=2;>sp|P50479-2|PDLI4_HUMAN Isoform 2 of PDZ and LIM domain protein 4 OS=Homo sapiens GN=PDLIM4
-0.268251	-0.389599		1.91e-109	6	21	1411	0.485392	0.214133	Q96KQ7-2;Q96KQ7;A2ABF8;A2ABF9;H0Y4K5;Q96KQ7-3	Histone-lysine N-methyltransferase EHMT2	EHMT2	>sp|Q96KQ7-2|EHMT2_HUMAN Isoform 2 of Histone-lysine N-methyltransferase EHMT2 OS=Homo sapiens GN=EHMT2;>sp|Q96KQ7|EHMT2_HUMAN Histone-lysine N-methyltransferase EHMT2 OS=Homo sapiens GN=EHMT2 PE=1 SV=3;>tr|A2ABF8|A2ABF8_HUMAN Histone-lysine N-methyltransf
-0.266839	0.148536		1.9e-18	4	6	1067	0.488918	0.805056	P78346;P78346-2;Q5VU11;Q5VU10	Ribonuclease P protein subunit p30	RPP30	>sp|P78346|RPP30_HUMAN Ribonuclease P protein subunit p30 OS=Homo sapiens GN=RPP30 PE=1 SV=1;>sp|P78346-2|RPP30_HUMAN Isoform 2 of Ribonuclease P protein subunit p30 OS=Homo sapiens GN=RPP30;>tr|Q5VU11|Q5VU11_HUMAN Ribonuclease P protein subunit p30 (Fragm
-0.266625	0.0630828		1.73e-10	3	4	253	0.489452	0.941193	E7EP00;G5EA31;P53992	Protein transport protein Sec24C	SEC24C	>tr|E7EP00|E7EP00_HUMAN Protein transport protein Sec24C OS=Homo sapiens GN=SEC24C PE=1 SV=2;>tr|G5EA31|G5EA31_HUMAN Protein transport protein Sec24C OS=Homo sapiens GN=SEC24C PE=1 SV=1;>sp|P53992|SC24C_HUMAN Protein transport protein Sec24C OS=Homo sapien
-0.266534	0.0577907		6.63e-09	5	1	1313	0.48968	0.930329	Q8IY17-5;Q8IY17-2;Q8IY17-3;Q8IY17;Q8IY17-4	Neuropathy target esterase	PNPLA6	>sp|Q8IY17-5|PLPL6_HUMAN Isoform 5 of Neuropathy target esterase OS=Homo sapiens GN=PNPLA6;>sp|Q8IY17-2|PLPL6_HUMAN Isoform 2 of Neuropathy target esterase OS=Homo sapiens GN=PNPLA6;>sp|Q8IY17-3|PLPL6_HUMAN Isoform 3 of Neuropathy target esterase OS=Homo s
-0.266305	0.259341		4.6e-33	2	9	756	0.490252	0.466829	P12270;Q5SWX9	Nucleoprotein TPR	TPR	>sp|P12270|TPR_HUMAN Nucleoprotein TPR OS=Homo sapiens GN=TPR PE=1 SV=3
-0.266146	0.0679472		0.00020663	4	2	356	0.49065	0.951189	F5H456;Q5JTH9-2;Q5JTH9-3;Q5JTH9	RRP12-like protein	RRP12	>tr|F5H456|F5H456_HUMAN RRP12-like protein OS=Homo sapiens GN=RRP12 PE=1 SV=1;>sp|Q5JTH9-2|RRP12_HUMAN Isoform 2 of RRP12-like protein OS=Homo sapiens GN=RRP12;>sp|Q5JTH9-3|RRP12_HUMAN Isoform 3 of RRP12-like protein OS=Homo sapiens GN=RRP12;>sp|Q5JTH9|RRP
-0.265261	0.1695		1.58e-67	1	14	903	0.492871	0.735528	P41250	Glycine--tRNA ligase	GARS	>sp|P41250|SYG_HUMAN Glycine--tRNA ligase OS=Homo sapiens GN=GARS PE=1 SV=3
-0.264589	0.0689746		1.7e-78	4	6	1077	0.494559	0.953301	P98153-2;P98153;Q5CZ70;B7Z3C4	Integral membrane protein DGCR2/IDD	DGCR2;DKFZp686I1730	>sp|P98153-2|IDD_HUMAN Isoform 2 of Integral membrane protein DGCR2/IDD OS=Homo sapiens GN=DGCR2;>sp|P98153|IDD_HUMAN Integral membrane protein DGCR2/IDD OS=Homo sapiens GN=DGCR2 PE=2 SV=1;>tr|Q5CZ70|Q5CZ70_HUMAN Integral membrane protein DGCR2/IDD OS=Homo
-0.263926	-0.268669		4.35e-14	1	3	1500	0.496229	0.352306	Q9HAV7	GrpE protein homolog 1, mitochondrial	GRPEL1	>sp|Q9HAV7|GRPE1_HUMAN GrpE protein homolog 1, mitochondrial OS=Homo sapiens GN=GRPEL1 PE=1 SV=2
-0.263109	0.0100639		8.87e-67	1	13	597	0.49829	0.833177	O75113	NEDD4-binding protein 1	N4BP1	>sp|O75113|N4BP1_HUMAN NEDD4-binding protein 1 OS=Homo sapiens GN=N4BP1 PE=1 SV=4
-0.262721	0.33969		5.82e-36	5	5	1218	0.499271	0.281782	Q8N7B7;Q6NSH3;Q5DJT8;Q8NHU0;Q5HYN5	Cancer/testis antigen family 45 member A4/A6;Cancer/testis antigen family 45 member A5;Cancer/testis antigen family 45 member A2;Cancer/testis antigen family 45 member A3;Cancer/testis antigen family 45 member A1	CT45A4;CT45A5;CT45A2;CT45A3;CT45A1	>sp|Q8N7B7|CT454_HUMAN Cancer/testis antigen family 45 member A4/A6 OS=Homo sapiens GN=CT45A4 PE=2 SV=1;>sp|Q6NSH3|CT455_HUMAN Cancer/testis antigen family 45 member A5 OS=Homo sapiens GN=CT45A5 PE=2 SV=1;>sp|Q5DJT8|CT452_HUMAN Cancer/testis antigen family
-0.261397	-0.0929935		1.9e-251	4	26	21	0.502625	0.63361	A7MCY6;J3KS71;F5H1U4;A7MCY6-2	TANK-binding kinase 1-binding protein 1	TBKBP1	>sp|A7MCY6|TBKB1_HUMAN TANK-binding kinase 1-binding protein 1 OS=Homo sapiens GN=TBKBP1 PE=1 SV=1
-0.260332	0.29074		3.68e-06	2	2	1479	0.505332	0.387641	Q9H3N1;G3V448	Thioredoxin-related transmembrane protein 1	TMX1	>sp|Q9H3N1|TMX1_HUMAN Thioredoxin-related transmembrane protein 1 OS=Homo sapiens GN=TMX1 PE=1 SV=1;>tr|G3V448|G3V448_HUMAN Thioredoxin-related transmembrane protein 1 OS=Homo sapiens GN=TMX1 PE=1 SV=1
-0.259677	-0.0152656		4.18e-125	4	11	739	0.507	0.782539	P10746;Q5T3L9;Q5T3L7;Q5T3L8	Uroporphyrinogen-III synthase	UROS	>sp|P10746|HEM4_HUMAN Uroporphyrinogen-III synthase OS=Homo sapiens GN=UROS PE=1 SV=1;>tr|Q5T3L9|Q5T3L9_HUMAN Uroporphyrinogen-III synthase (Fragment) OS=Homo sapiens GN=UROS PE=2 SV=1;>tr|Q5T3L7|Q5T3L7_HUMAN Uroporphyrinogen-III synthase OS=Homo sapiens G
-0.259384	0.38706		1.61e-17	11	7	280	0.507746	0.199882	F5H801;Q02218-2;Q02218;E9PDF2;E9PCR7;E9PFG7;Q02218-3;Q9ULD0-3;Q9ULD0-2;Q9ULD0;C9J4G7	2-oxoglutarate dehydrogenase, mitochondrial	OGDH	>tr|F5H801|F5H801_HUMAN 2-oxoglutarate dehydrogenase, mitochondrial OS=Homo sapiens GN=OGDH PE=1 SV=1;>sp|Q02218-2|ODO1_HUMAN Isoform 2 of 2-oxoglutarate dehydrogenase, mitochondrial OS=Homo sapiens GN=OGDH;>sp|Q02218|ODO1_HUMAN 2-oxoglutarate dehydrogenas
-0.257122	-0.000191849		1.97e-45	2	14	961	0.513535	0.812578	P51692;C9J4I3	Signal transducer and activator of transcription 5B	STAT5B	>sp|P51692|STA5B_HUMAN Signal transducer and activator of transcription 5B OS=Homo sapiens GN=STAT5B PE=1 SV=2
-0.255995	0.554112		3.41e-18	7	7	809	0.516431	0.0447695	P22314;Q5JRR9;Q5JRS0;Q5JRR6;Q5JRS1;Q5JRS3;Q5JRS2	Ubiquitin-like modifier-activating enzyme 1	UBA1	>sp|P22314|UBA1_HUMAN Ubiquitin-like modifier-activating enzyme 1 OS=Homo sapiens GN=UBA1 PE=1 SV=3
-0.255328	0.14859		2.45e-109	6	26	943	0.51815	0.804876	P49589-3;P49589-2;A8MVQ3;B4DKY1;P49589;E9PLP0	Cysteine--tRNA ligase, cytoplasmic	CARS	>sp|P49589-3|SYCC_HUMAN Isoform 3 of Cysteine--tRNA ligase, cytoplasmic OS=Homo sapiens GN=CARS;>sp|P49589-2|SYCC_HUMAN Isoform 2 of Cysteine--tRNA ligase, cytoplasmic OS=Homo sapiens GN=CARS;>tr|A8MVQ3|A8MVQ3_HUMAN Cysteine--tRNA ligase, cytoplasmic OS=Ho
-0.254926	-0.551988		3.08e-13	5	3	215	0.519185	0.0966214	Q9BT78-2;Q9BT78;D6RAX7;D6RFN0;D6RD63	COP9 signalosome complex subunit 4	COPS4	>sp|Q9BT78-2|CSN4_HUMAN Isoform 2 of COP9 signalosome complex subunit 4 OS=Homo sapiens GN=COPS4;>sp|Q9BT78|CSN4_HUMAN COP9 signalosome complex subunit 4 OS=Homo sapiens GN=COPS4 PE=1 SV=1;>tr|D6RAX7|D6RAX7_HUMAN COP9 signalosome complex subunit 4 OS=Homo
-0.254479	-0.0301614		0	3	35	1230	0.520339	0.75317	Q5SVZ6;Q5SW02;Q5SVZ7	Zinc finger MYM-type protein 1	ZMYM1	>sp|Q5SVZ6|ZMYM1_HUMAN Zinc finger MYM-type protein 1 OS=Homo sapiens GN=ZMYM1 PE=2 SV=1;>tr|Q5SW02|Q5SW02_HUMAN Zinc finger MYM-type protein 1 OS=Homo sapiens GN=ZMYM1 PE=2 SV=1
-0.254242	-0.337789		0	1	18	1530	0.520952	0.267627	Q9NWU2	Glucose-induced degradation protein 8 homolog	GID8	>sp|Q9NWU2|GID8_HUMAN Glucose-induced degradation protein 8 homolog OS=Homo sapiens GN=GID8 PE=1 SV=1
-0.253927	-0.0230299		3.79e-15	2	4	948	0.521768	0.767189	P49915;P49915-2	GMP synthase [glutamine-hydrolyzing]	GMPS	>sp|P49915|GUAA_HUMAN GMP synthase [glutamine-hydrolyzing] OS=Homo sapiens GN=GMPS PE=1 SV=1;>sp|P49915-2|GUAA_HUMAN Isoform 2 of GMP synthase [glutamine-hydrolyzing] OS=Homo sapiens GN=GMPS
-0.25382	-0.0732746		0	5	31	507	0.522046	0.670289	K7ENL3;P40763;P40763-2;G8JLH9;K7EP08	Signal transducer and activator of transcription 3	STAT3	>tr|K7ENL3|K7ENL3_HUMAN Signal transducer and activator of transcription OS=Homo sapiens GN=STAT3 PE=1 SV=1;>sp|P40763|STAT3_HUMAN Signal transducer and activator of transcription 3 OS=Homo sapiens GN=STAT3 PE=1 SV=2;>sp|P40763-2|STAT3_HUMAN Isoform Del-70
-0.253084	0.281129		1.84e-89	1	6	1370	0.523952	0.410965	Q92506	Estradiol 17-beta-dehydrogenase 8	HSD17B8	>sp|Q92506|DHB8_HUMAN Estradiol 17-beta-dehydrogenase 8 OS=Homo sapiens GN=HSD17B8 PE=1 SV=2
-0.252718	0.101411		1.51e-53	2	19	554	0.5249	0.966254	O15050;B7WP88	TPR and ankyrin repeat-containing protein 1	TRANK1	>sp|O15050|TRNK1_HUMAN TPR and ankyrin repeat-containing protein 1 OS=Homo sapiens GN=TRANK1 PE=2 SV=4;>tr|B7WP88|B7WP88_HUMAN TPR and ankyrin repeat-containing protein 1 OS=Homo sapiens GN=TRANK1 PE=4 SV=2
-0.252203	0.261934		1.87e-31	3	7	581	0.526239	0.459968	O43813;E9PHS0;F8WDS9	LanC-like protein 1	LANCL1	>sp|O43813|LANC1_HUMAN LanC-like protein 1 OS=Homo sapiens GN=LANCL1 PE=1 SV=1;>tr|E9PHS0|E9PHS0_HUMAN LanC-like protein 1 (Fragment) OS=Homo sapiens GN=LANCL1 PE=1 SV=1
-0.251737	-0.444473		4.71e-174	9	28	1304	0.527451	0.16638	Q8IUR7;A8MTG8;Q8IUR7-7;Q8IUR7-2;Q8IUR7-3;Q8IUR7-8;B7Z637;C9J2I1;H7C4J4	Armadillo repeat-containing protein 8	ARMC8	>sp|Q8IUR7|ARMC8_HUMAN Armadillo repeat-containing protein 8 OS=Homo sapiens GN=ARMC8 PE=1 SV=2;>tr|A8MTG8|A8MTG8_HUMAN Armadillo repeat-containing protein 8 OS=Homo sapiens GN=ARMC8 PE=1 SV=3;>sp|Q8IUR7-7|ARMC8_HUMAN Isoform 7 of Armadillo repeat-containi
-0.250378	-0.360353		6.67e-48	4	14	30	0.530992	0.243296	B1AHB1;P33992;B1AHB2;B1AHA9	DNA replication licensing factor MCM5	MCM5	>tr|B1AHB1|B1AHB1_HUMAN DNA replication licensing factor MCM5 OS=Homo sapiens GN=MCM5 PE=1 SV=1;>sp|P33992|MCM5_HUMAN DNA replication licensing factor MCM5 OS=Homo sapiens GN=MCM5 PE=1 SV=5
-0.250089	0.249609		1.18e-17	14	5	1141	0.531748	0.493081	Q13444-10;Q13444-9;Q13444-8;Q13444-2;Q13444-7;Q13444-6;Q13444-12;Q13444-5;Q13444-4;Q13444-3;Q13444;U3KQL5;Q13444-11;A6NG98	Disintegrin and metalloproteinase domain-containing protein 15	ADAM15	>sp|Q13444-10|ADA15_HUMAN Isoform 10 of Disintegrin and metalloproteinase domain-containing protein 15 OS=Homo sapiens GN=ADAM15;>sp|Q13444-9|ADA15_HUMAN Isoform 9 of Disintegrin and metalloproteinase domain-containing protein 15 OS=Homo sapiens GN=ADAM15;
-0.249486	0.150436		4.58e-05	1	2	1100	0.533322	0.798682	Q04771	Activin receptor type-1	ACVR1	>sp|Q04771|ACVR1_HUMAN Activin receptor type-1 OS=Homo sapiens GN=ACVR1 PE=1 SV=1
-0.248227	-0.315692		8.8e-12	1	4	877	0.536624	0.293027	P35237	Serpin B6	SERPINB6	>sp|P35237|SPB6_HUMAN Serpin B6 OS=Homo sapiens GN=SERPINB6 PE=1 SV=3
-0.246656	0.0604924		3.12e-16	2	6	843	0.540754	0.935874	P28066;P28066-2	Proteasome subunit alpha type-5	PSMA5	>sp|P28066|PSA5_HUMAN Proteasome subunit alpha type-5 OS=Homo sapiens GN=PSMA5 PE=1 SV=3;>sp|P28066-2|PSA5_HUMAN Isoform 2 of Proteasome subunit alpha type-5 OS=Homo sapiens GN=PSMA5
-0.244961	0.372371		7.85e-116	13	9	759	0.545229	0.223169	P12318-2;P12318;V9GY83;P31995;V9GY55;F5GXY9;F5GX41;P31995-2;P31995-4;P31995-3;P31994-2;P31994-3;P31994	Low affinity immunoglobulin gamma Fc region receptor II-a	FCGR2A	>sp|P12318-2|FCG2A_HUMAN Isoform 2 of Low affinity immunoglobulin gamma Fc region receptor II-a OS=Homo sapiens GN=FCGR2A;>sp|P12318|FCG2A_HUMAN Low affinity immunoglobulin gamma Fc region receptor II-a OS=Homo sapiens GN=FCGR2A PE=1 SV=4
-0.244887	-0.200821		7.59e-23	5	7	1198	0.545425	0.450257	Q16543;K7EQA9;K7EKQ2;K7EIU0;K7EL68	Hsp90 co-chaperone Cdc37	CDC37	>sp|Q16543|CDC37_HUMAN Hsp90 co-chaperone Cdc37 OS=Homo sapiens GN=CDC37 PE=1 SV=1;>tr|K7EQA9|K7EQA9_HUMAN Hsp90 co-chaperone Cdc37 (Fragment) OS=Homo sapiens GN=CDC37 PE=1 SV=1
-0.244357	0.368881		3.47e-05	3	3	503	0.54683	0.228976	K7ELW0;Q99497;K7EN27	Protein DJ-1	PARK7	>tr|K7ELW0|K7ELW0_HUMAN Protein DJ-1 OS=Homo sapiens GN=PARK7 PE=1 SV=1;>sp|Q99497|PARK7_HUMAN Protein DJ-1 OS=Homo sapiens GN=PARK7 PE=1 SV=2
-0.242691	-0.194261		2.72e-48	3	13	1071	0.551251	0.460482	P78536;P78536-2;E7EUI5	Disintegrin and metalloproteinase domain-containing protein 17	ADAM17	>sp|P78536|ADA17_HUMAN Disintegrin and metalloproteinase domain-containing protein 17 OS=Homo sapiens GN=ADAM17 PE=1 SV=1;>sp|P78536-2|ADA17_HUMAN Isoform B of Disintegrin and metalloproteinase domain-containing protein 17 OS=Homo sapiens GN=ADAM17;>tr|E7E
-0.242486	-0.403114		7.86e-236	4	19	1492	0.551797	0.201543	Q9H871;Q9H871-2;Q96G75-2;F5H6G4	Protein RMD5 homolog A	RMND5A	>sp|Q9H871|RMD5A_HUMAN Protein RMD5 homolog A OS=Homo sapiens GN=RMND5A PE=1 SV=1
-0.241935	0.216789		1.29e-08	3	2	61	0.553263	0.587134	Q9BUE6;B4DJI5;Q5TBE9	Iron-sulfur cluster assembly 1 homolog, mitochondrial	ISCA1;HBLD2	>sp|Q9BUE6|ISCA1_HUMAN Iron-sulfur cluster assembly 1 homolog, mitochondrial OS=Homo sapiens GN=ISCA1 PE=2 SV=1;>tr|B4DJI5|B4DJI5_HUMAN HESB like domain containing 2, isoform CRA_b OS=Homo sapiens GN=HBLD2 PE=2 SV=1;>tr|Q5TBE9|Q5TBE9_HUMAN Iron-sulfur clus
-0.241389	0.103105		3.99e-78	4	21	626	0.554721	0.960392	O94832;K7EIG7;J3QRN6;J3KRL0	Unconventional myosin-Id	MYO1D	>sp|O94832|MYO1D_HUMAN Unconventional myosin-Id OS=Homo sapiens GN=MYO1D PE=1 SV=2;>tr|K7EIG7|K7EIG7_HUMAN Unconventional myosin-Id OS=Homo sapiens GN=MYO1D PE=1 SV=1;>tr|J3QRN6|J3QRN6_HUMAN Unconventional myosin-Id OS=Homo sapiens GN=MYO1D PE=1 SV=1;>tr|J
-0.240718	-0.240879		4.72e-05	4	2	111	0.556512	0.390678	B7Z3I9;P13716;B7ZBK6;P13716-2	Delta-aminolevulinic acid dehydratase	ALAD	>tr|B7Z3I9|B7Z3I9_HUMAN Delta-aminolevulinic acid dehydratase OS=Homo sapiens GN=ALAD PE=1 SV=1;>sp|P13716|HEM2_HUMAN Delta-aminolevulinic acid dehydratase OS=Homo sapiens GN=ALAD PE=1 SV=1;>tr|B7ZBK6|B7ZBK6_HUMAN Delta-aminolevulinic acid dehydratase (Fra
-0.240646	-0.108278		1.4e-109	8	13	1145	0.556705	0.605781	Q13501;Q13501-2;E7EMC7;E9PFW8;E3W990;C9JRJ8;D6RBF1;C9J6J8	Sequestosome-1	SQSTM1	>sp|Q13501|SQSTM_HUMAN Sequestosome-1 OS=Homo sapiens GN=SQSTM1 PE=1 SV=1;>sp|Q13501-2|SQSTM_HUMAN Isoform 2 of Sequestosome-1 OS=Homo sapiens GN=SQSTM1;>tr|E7EMC7|E7EMC7_HUMAN Sequestosome-1 OS=Homo sapiens GN=SQSTM1 PE=1 SV=1
-0.239955	0.0968603		1.43e-15	3	4	1331	0.558552	0.982001	Q8NB90-2;Q8NB90;Q8NB90-3	Spermatogenesis-associated protein 5	SPATA5	>sp|Q8NB90-2|SPAT5_HUMAN Isoform 2 of Spermatogenesis-associated protein 5 OS=Homo sapiens GN=SPATA5;>sp|Q8NB90|SPAT5_HUMAN Spermatogenesis-associated protein 5 OS=Homo sapiens GN=SPATA5 PE=1 SV=3;>sp|Q8NB90-3|SPAT5_HUMAN Isoform 3 of Spermatogenesis-assoc
-0.239925	0.182852		1.4e-29	1	9	1547	0.558632	0.692311	Q9P258	Protein RCC2	RCC2	>sp|Q9P258|RCC2_HUMAN Protein RCC2 OS=Homo sapiens GN=RCC2 PE=1 SV=2
-0.239904	0.216505		7.3e-30	3	12	985	0.558688	0.587984	P55072;C9JUP7;C9IZA5	Transitional endoplasmic reticulum ATPase	VCP	>sp|P55072|TERA_HUMAN Transitional endoplasmic reticulum ATPase OS=Homo sapiens GN=VCP PE=1 SV=4
-0.239228	-0.332334		2.28e-45	1	9	1327	0.560502	0.273752	Q8N5P1	Zinc finger CCCH domain-containing protein 8	ZC3H8	>sp|Q8N5P1|ZC3H8_HUMAN Zinc finger CCCH domain-containing protein 8 OS=Homo sapiens GN=ZC3H8 PE=1 SV=2
-0.23899	0.0956553		9.25e-46	7	14	499	0.561139	0.986172	K7EK35;Q8WWS9;P42229;P42229-2;C9JVV6;K7EIF9;K7EM17	Signal transducer and activator of transcription 5A	STAT5A	>tr|K7EK35|K7EK35_HUMAN Signal transducer and activator of transcription OS=Homo sapiens GN=STAT5A PE=1 SV=1;>tr|Q8WWS9|Q8WWS9_HUMAN Signal transducer and activator of transcription OS=Homo sapiens GN=STAT5A PE=1 SV=1;>sp|P42229|STA5A_HUMAN Signal transduc
-0.238662	0.111939		7.62e-48	1	3	623	0.56202	0.929882	O76003	Glutaredoxin-3	GLRX3	>sp|O76003|GLRX3_HUMAN Glutaredoxin-3 OS=Homo sapiens GN=GLRX3 PE=1 SV=2
-0.237591	0.0914578		1.46e-64	3	14	642	0.564899	0.99958	O95486;O95486-2;H0Y9J6	Protein transport protein Sec24A	SEC24A	>sp|O95486|SC24A_HUMAN Protein transport protein Sec24A OS=Homo sapiens GN=SEC24A PE=1 SV=2
-0.237368	-0.182933		1.97e-38	3	15	636	0.565499	0.478441	O95239;O95239-2;Q2VIQ3	Chromosome-associated kinesin KIF4A	KIF4A	>sp|O95239|KIF4A_HUMAN Chromosome-associated kinesin KIF4A OS=Homo sapiens GN=KIF4A PE=1 SV=3;>sp|O95239-2|KIF4A_HUMAN Isoform 2 of Chromosome-associated kinesin KIF4A OS=Homo sapiens GN=KIF4A
-0.235842	0.141679		4.08e-08	1	3	1482	0.569617	0.828167	Q9H479	Fructosamine-3-kinase	FN3K	>sp|Q9H479|FN3K_HUMAN Fructosamine-3-kinase OS=Homo sapiens GN=FN3K PE=1 SV=1
-0.235817	-0.149281		4.73e-23	4	4	1338	0.569685	0.533976	Q8NDZ2-3;Q8NDZ2;Q8NDZ2-4;B4DRM7	SUMO-interacting motif-containing protein 1	SIMC1	>sp|Q8NDZ2-3|SIMC1_HUMAN Isoform 3 of SUMO-interacting motif-containing protein 1 OS=Homo sapiens GN=SIMC1;>sp|Q8NDZ2|SIMC1_HUMAN SUMO-interacting motif-containing protein 1 OS=Homo sapiens GN=SIMC1 PE=1 SV=3;>sp|Q8NDZ2-4|SIMC1_HUMAN Isoform 4 of SUMO-inte
-0.235794	0.300399		6.82e-12	4	3	1541	0.569745	0.365031	Q9NZB8-7;Q9NZB8-2;Q9NZB8-8;Q9NZB8	Molybdenum cofactor biosynthesis protein 1;Cyclic pyranopterin monophosphate synthase;Cyclic pyranopterin monophosphate synthase accessory protein	MOCS1	>sp|Q9NZB8-7|MOCS1_HUMAN Isoform 7 of Molybdenum cofactor biosynthesis protein 1 OS=Homo sapiens GN=MOCS1;>sp|Q9NZB8-2|MOCS1_HUMAN Isoform 6 of Molybdenum cofactor biosynthesis protein 1 OS=Homo sapiens GN=MOCS1;>sp|Q9NZB8-8|MOCS1_HUMAN Isoform 8 of Molybd
-0.234999	0.136003		0.0001125	12	1	82	0.571898	0.847414	B4DSQ1;H0Y2V1;H7C4C5;P27816-5;B9ZVR1;F8W9U4;P27816-4;E9PGM5;P27816-2;P27816-6;P27816;E7EVA0	Microtubule-associated protein;Microtubule-associated protein 4	MAP4	>tr|B4DSQ1|B4DSQ1_HUMAN Microtubule-associated protein OS=Homo sapiens GN=MAP4 PE=1 SV=1;>tr|H0Y2V1|H0Y2V1_HUMAN Microtubule-associated protein (Fragment) OS=Homo sapiens GN=MAP4 PE=1 SV=1;>tr|H7C4C5|H7C4C5_HUMAN Microtubule-associated protein (Fragment) O
-0.234572	0.0252079		4.38e-41	2	13	16	0.573053	0.863801	Q5JSL3;A6NIW2	Dedicator of cytokinesis protein 11	DOCK11	>sp|Q5JSL3|DOC11_HUMAN Dedicator of cytokinesis protein 11 OS=Homo sapiens GN=DOCK11 PE=1 SV=2;>tr|A6NIW2|A6NIW2_HUMAN Dedicator of cytokinesis protein 11 OS=Homo sapiens GN=DOCK11 PE=1 SV=2
-0.234184	0.0689056		5.08e-09	5	3	496	0.574104	0.953159	K7EJR3;R4GMR5;P48556;K7EJC1;K7ENY6	26S proteasome non-ATPase regulatory subunit 8	PSMD8	>tr|K7EJR3|K7EJR3_HUMAN 26S proteasome non-ATPase regulatory subunit 8 (Fragment) OS=Homo sapiens GN=PSMD8 PE=1 SV=2;>tr|R4GMR5|R4GMR5_HUMAN 26S proteasome non-ATPase regulatory subunit 8 OS=Homo sapiens GN=PSMD8 PE=1 SV=1;>sp|P48556|PSMD8_HUMAN 26S protea
-0.233599	-0.101578		2.03e-252	2	33	1350	0.575694	0.617912	Q8TDB6;Q8TDB6-2	E3 ubiquitin-protein ligase DTX3L	DTX3L	>sp|Q8TDB6|DTX3L_HUMAN E3 ubiquitin-protein ligase DTX3L OS=Homo sapiens GN=DTX3L PE=1 SV=1
-0.232959	-0.184464		4.11e-11	5	4	1328	0.577435	0.475992	Q8N766-4;Q8N766-2;Q8N766;Q8N766-3;H7C4E3	ER membrane protein complex subunit 1	EMC1	>sp|Q8N766-4|EMC1_HUMAN Isoform 4 of ER membrane protein complex subunit 1 OS=Homo sapiens GN=EMC1;>sp|Q8N766-2|EMC1_HUMAN Isoform 2 of ER membrane protein complex subunit 1 OS=Homo sapiens GN=EMC1;>sp|Q8N766|EMC1_HUMAN ER membrane protein complex subunit
-0.230955	0.200905		7.11e-131	9	13	446	0.582896	0.635453	P22061;P22061-2;H7BY58;B7Z972;F8WDT3;F8WAV5;F8WAX2;C9J0F2;H7C4X2	Protein-L-isoaspartate(D-aspartate) O-methyltransferase;Protein-L-isoaspartate O-methyltransferase	PCMT1	>sp|P22061|PIMT_HUMAN Protein-L-isoaspartate(D-aspartate) O-methyltransferase OS=Homo sapiens GN=PCMT1 PE=1 SV=4;>sp|P22061-2|PIMT_HUMAN Isoform 2 of Protein-L-isoaspartate(D-aspartate) O-methyltransferase OS=Homo sapiens GN=PCMT1;>tr|H7BY58|H7BY58_HUMAN P
-0.230781	-0.0901081		2.54e-19	4	3	1054	0.583371	0.638924	P63167;F8VXL2;F8VRV5;F8VXI7	Dynein light chain 1, cytoplasmic	DYNLL1	>sp|P63167|DYL1_HUMAN Dynein light chain 1, cytoplasmic OS=Homo sapiens GN=DYNLL1 PE=1 SV=1;>tr|F8VXL2|F8VXL2_HUMAN Dynein light chain 1, cytoplasmic OS=Homo sapiens GN=DYNLL1 PE=1 SV=1;>tr|F8VRV5|F8VRV5_HUMAN Dynein light chain 1, cytoplasmic OS=Homo sapi
-0.230691	-0.211094		3.18e-27	5	7	1389	0.583618	0.434506	Q969Z0;Q969Z0-2;H7C4R5;C9IZN7;C9J7P5	Protein TBRG4	TBRG4	>sp|Q969Z0|TBRG4_HUMAN Protein TBRG4 OS=Homo sapiens GN=TBRG4 PE=1 SV=1;>sp|Q969Z0-2|TBRG4_HUMAN Isoform 2 of Protein TBRG4 OS=Homo sapiens GN=TBRG4
-0.229737	0.192881		0	2	153	1168	0.58623	0.660483	Q14204;H0YJ21	Cytoplasmic dynein 1 heavy chain 1	DYNC1H1	>sp|Q14204|DYHC1_HUMAN Cytoplasmic dynein 1 heavy chain 1 OS=Homo sapiens GN=DYNC1H1 PE=1 SV=5
-0.229532	-0.132591		1.18e-21	7	3	85	0.58679	0.562681	B4DTE8;C9J7K9;O15162;H7C5I5;C9J0H3;C9J9P4;C9JE06	Phospholipid scramblase 1	PLSCR1	>tr|B4DTE8|B4DTE8_HUMAN Phospholipid scramblase 1 OS=Homo sapiens GN=PLSCR1 PE=1 SV=1;>tr|C9J7K9|C9J7K9_HUMAN Phospholipid scramblase 1 OS=Homo sapiens GN=PLSCR1 PE=1 SV=1;>sp|O15162|PLS1_HUMAN Phospholipid scramblase 1 OS=Homo sapiens GN=PLSCR1 PE=1 SV=1;
-0.226818	0.163179		0	17	46	483	0.594251	0.756293	Q9BTW9;J3KR97;Q9BTW9-4;Q9BTW9-5;I3L439;C9J1U4;I3L163;I3L500;I3L143;I3L0V3;I3L1S3;I3L3H4;I3L131;I3L120;I3L4D2;Q9BTW9-2;Q9BTW9-3	Tubulin-specific chaperone D	TBCD	>sp|Q9BTW9|TBCD_HUMAN Tubulin-specific chaperone D OS=Homo sapiens GN=TBCD PE=1 SV=2;>tr|J3KR97|J3KR97_HUMAN Tubulin-specific chaperone D OS=Homo sapiens GN=TBCD PE=1 SV=1;>sp|Q9BTW9-4|TBCD_HUMAN Isoform 4 of Tubulin-specific chaperone D OS=Homo sapiens GN
-0.226725	-0.267215		9.92e-58	1	8	1552	0.594508	0.354253	Q9UBI9	Headcase protein homolog	HECA	>sp|Q9UBI9|HDC_HUMAN Headcase protein homolog OS=Homo sapiens GN=HECA PE=1 SV=1
-0.226531	-0.0813727		3.25e-28	4	6	1309	0.595043	0.655124	Q8IWV8-4;Q8IWV8;Q8IWV8-2;Q8IWV8-3	E3 ubiquitin-protein ligase UBR2	UBR2	>sp|Q8IWV8-4|UBR2_HUMAN Isoform 4 of E3 ubiquitin-protein ligase UBR2 OS=Homo sapiens GN=UBR2;>sp|Q8IWV8|UBR2_HUMAN E3 ubiquitin-protein ligase UBR2 OS=Homo sapiens GN=UBR2 PE=1 SV=1;>sp|Q8IWV8-2|UBR2_HUMAN Isoform 2 of E3 ubiquitin-protein ligase UBR2 OS=
-0.225681	0.223138		5.21e-06	9	2	313	0.597387	0.568309	Q9H7C9;E9PNP3;E9PR47;Q9H7C9-3;E9PIQ4;E9PJP1;Q9H7C9-2;E9PLK9;K4DI89	Mth938 domain-containing protein	AAMDC	>sp|Q9H7C9|AAMDC_HUMAN Mth938 domain-containing protein OS=Homo sapiens GN=AAMDC PE=1 SV=1;>tr|E9PNP3|E9PNP3_HUMAN Mth938 domain-containing protein OS=Homo sapiens GN=AAMDC PE=1 SV=1;>tr|E9PR47|E9PR47_HUMAN Mth938 domain-containing protein OS=Homo sapiens
-0.225567	0.224173		3.4e-83	6	10	806	0.597704	0.565266	P21964-2;P21964;E7EMS6;E7EUU8;H7BZ45;F8WBW9	Catechol O-methyltransferase	COMT	>sp|P21964-2|COMT_HUMAN Isoform Soluble of Catechol O-methyltransferase OS=Homo sapiens GN=COMT;>sp|P21964|COMT_HUMAN Catechol O-methyltransferase OS=Homo sapiens GN=COMT PE=1 SV=2;>tr|E7EMS6|E7EMS6_HUMAN Catechol O-methyltransferase (Fragment) OS=Homo sap
-0.224712	-0.110786		4.86e-27	7	4	465	0.600067	0.601266	P42356;J3KN10;P42356-2;Q8N8J0;A4QPH2-2;A4QPH2-3;A4QPH2	Phosphatidylinositol 4-kinase alpha	PI4KA	>sp|P42356|PI4KA_HUMAN Phosphatidylinositol 4-kinase alpha OS=Homo sapiens GN=PI4KA PE=1 SV=3;>tr|J3KN10|J3KN10_HUMAN Phosphatidylinositol 4-kinase alpha OS=Homo sapiens GN=PI4KA PE=1 SV=1;>sp|P42356-2|PI4KA_HUMAN Isoform 2 of Phosphatidylinositol 4-kinase
-0.224235	-0.288975		2.97e-24	4	7	370	0.60139	0.325834	O60341;O60341-2;F6S0T5;R4GMP9	Lysine-specific histone demethylase 1A	KDM1A	>sp|O60341|KDM1A_HUMAN Lysine-specific histone demethylase 1A OS=Homo sapiens GN=KDM1A PE=1 SV=2;>sp|O60341-2|KDM1A_HUMAN Isoform 2 of Lysine-specific histone demethylase 1A OS=Homo sapiens GN=KDM1A;>tr|F6S0T5|F6S0T5_HUMAN Lysine-specific histone demethyla
-0.223634	0.403697		1.07e-85	4	10	681	0.603057	0.17571	P04406;P04406-2;E7EUT5;O14556	Glyceraldehyde-3-phosphate dehydrogenase	GAPDH	>sp|P04406|G3P_HUMAN Glyceraldehyde-3-phosphate dehydrogenase OS=Homo sapiens GN=GAPDH PE=1 SV=3;>sp|P04406-2|G3P_HUMAN Isoform 2 of Glyceraldehyde-3-phosphate dehydrogenase OS=Homo sapiens GN=GAPDH;>tr|E7EUT5|E7EUT5_HUMAN Glyceraldehyde-3-phosphate dehydr
-0.22315	-0.238641		0	20	77	1239	0.604401	0.393874	Q5TAX3;E9PKY2;E9PKX1;Q5TAX3-2;H0YDJ1;H0YEE8;E9PRG2;X6R5G7;Q5VYS8-6;Q5VYS8;E9PQS7;X6R3Q3;Q5VYS8-4;E9PJN7;H0YEY0;Q5VYT0;H0YF28;Q5VYS8-5;Q5VYS8-3;Q5VYS8-2	Terminal uridylyltransferase 4	ZCCHC11	>sp|Q5TAX3|TUT4_HUMAN Terminal uridylyltransferase 4 OS=Homo sapiens GN=ZCCHC11 PE=1 SV=3;>tr|E9PKY2|E9PKY2_HUMAN Terminal uridylyltransferase 4 (Fragment) OS=Homo sapiens GN=ZCCHC11 PE=1 SV=1;>tr|E9PKX1|E9PKX1_HUMAN Terminal uridylyltransferase 4 (Fragmen
-0.221025	0.0411025		4.2e-06	2	3	1264	0.610317	0.896164	Q6R327;Q6R327-3	Rapamycin-insensitive companion of mTOR	RICTOR	>sp|Q6R327|RICTR_HUMAN Rapamycin-insensitive companion of mTOR OS=Homo sapiens GN=RICTOR PE=1 SV=1;>sp|Q6R327-3|RICTR_HUMAN Isoform 3 of Rapamycin-insensitive companion of mTOR OS=Homo sapiens GN=RICTOR
-0.220949	0.906536		6.18e-102	17	19	721	0.610528	0.000405987	P08670;B0YJC4;B0YJC5;Q5JVS8;H7C5W5;P41219;P41219-2;F8W835;P17661;Q16352;P07197-2;P07196;E7EMV2;E7ESP9;P07197;P12036-2;P12036	Vimentin	VIM	>sp|P08670|VIME_HUMAN Vimentin OS=Homo sapiens GN=VIM PE=1 SV=4;>tr|B0YJC4|B0YJC4_HUMAN Vimentin OS=Homo sapiens GN=VIM PE=1 SV=1
-0.220068	0.121424		2.1e-07	6	3	238	0.612989	0.897235	E5RH50;Q6PKG0-3;Q6PKG0;H0YC33;H0YC73;H0YBW1	La-related protein 1	LARP1	>tr|E5RH50|E5RH50_HUMAN La-related protein 1 (Fragment) OS=Homo sapiens GN=LARP1 PE=1 SV=2;>sp|Q6PKG0-3|LARP1_HUMAN Isoform 2 of La-related protein 1 OS=Homo sapiens GN=LARP1;>sp|Q6PKG0|LARP1_HUMAN La-related protein 1 OS=Homo sapiens GN=LARP1 PE=1 SV=2
-0.219094	-0.0436746		1.85e-38	4	8	902	0.615714	0.726831	P41223;C9JCD9;C9JNV2;F8WCN7	Protein BUD31 homolog	BUD31	>sp|P41223|BUD31_HUMAN Protein BUD31 homolog OS=Homo sapiens GN=BUD31 PE=1 SV=2;>tr|C9JCD9|C9JCD9_HUMAN Protein BUD31 homolog OS=Homo sapiens GN=BUD31 PE=1 SV=1;>tr|C9JNV2|C9JNV2_HUMAN Protein BUD31 homolog OS=Homo sapiens GN=BUD31 PE=1 SV=1
-0.217655	0.425778		7.78e-25	3	7	1112	0.619751	0.147086	Q08J23-2;Q08J23;Q08J23-3	tRNA (cytosine(34)-C(5))-methyltransferase	NSUN2	>sp|Q08J23-2|NSUN2_HUMAN Isoform 2 of tRNA (cytosine(34)-C(5))-methyltransferase OS=Homo sapiens GN=NSUN2;>sp|Q08J23|NSUN2_HUMAN tRNA (cytosine(34)-C(5))-methyltransferase OS=Homo sapiens GN=NSUN2 PE=1 SV=2;>sp|Q08J23-3|NSUN2_HUMAN Isoform 3 of tRNA (cytos
-0.217277	-0.0913863		5.5e-94	9	21	1301	0.620814	0.636568	Q86XX4-2;Q86XX4;H0Y930;Q86XX4-5;H0Y8V2;H0Y9C9;H0Y9A6;Q86XX4-4;Q86XX4-6	Extracellular matrix protein FRAS1	FRAS1	>sp|Q86XX4-2|FRAS1_HUMAN Isoform 2 of Extracellular matrix protein FRAS1 OS=Homo sapiens GN=FRAS1;>sp|Q86XX4|FRAS1_HUMAN Extracellular matrix protein FRAS1 OS=Homo sapiens GN=FRAS1 PE=1 SV=2;>tr|H0Y930|H0Y930_HUMAN Extracellular matrix protein FRAS1 (Fragm
-0.216704	0.383742		2.29e-09	1	2	1377	0.622425	0.20498	Q92621	Nuclear pore complex protein Nup205	NUP205	>sp|Q92621|NU205_HUMAN Nuclear pore complex protein Nup205 OS=Homo sapiens GN=NUP205 PE=1 SV=3
-0.216594	0.0354048		8.16e-17	3	6	598	0.622735	0.88454	O75116;D6REE7;E9PF63	Rho-associated protein kinase 2	ROCK2	>sp|O75116|ROCK2_HUMAN Rho-associated protein kinase 2 OS=Homo sapiens GN=ROCK2 PE=1 SV=4;>tr|D6REE7|D6REE7_HUMAN Rho-associated protein kinase 2 OS=Homo sapiens GN=ROCK2 PE=1 SV=1;>tr|E9PF63|E9PF63_HUMAN Rho-associated protein kinase 2 OS=Homo sapiens GN=
-0.215819	-0.218783		1.93e-241	6	26	1165	0.624915	0.422927	Q14145;K7ESE0;K7EQX2;K7EJ49;K7EJD8;K7EPZ3	Kelch-like ECH-associated protein 1	KEAP1	>sp|Q14145|KEAP1_HUMAN Kelch-like ECH-associated protein 1 OS=Homo sapiens GN=KEAP1 PE=1 SV=2
-0.215527	0.146174		6.46e-70	4	15	281	0.625741	0.812999	E9PCY5;Q02880-2;Q02880;J3KTB7	DNA topoisomerase 2;DNA topoisomerase 2-beta	TOP2B	>tr|E9PCY5|E9PCY5_HUMAN DNA topoisomerase 2 (Fragment) OS=Homo sapiens GN=TOP2B PE=1 SV=1;>sp|Q02880-2|TOP2B_HUMAN Isoform Beta-1 of DNA topoisomerase 2-beta OS=Homo sapiens GN=TOP2B;>sp|Q02880|TOP2B_HUMAN DNA topoisomerase 2-beta OS=Homo sapiens GN=TOP2B
-0.214812	0.14631		7.88e-40	6	14	1099	0.627759	0.81254	Q04759;Q04759-3;Q04759-2;C9K0E3;Q05655;Q05655-2	Protein kinase C theta type	PRKCQ	>sp|Q04759|KPCT_HUMAN Protein kinase C theta type OS=Homo sapiens GN=PRKCQ PE=1 SV=3;>sp|Q04759-3|KPCT_HUMAN Isoform 3 of Protein kinase C theta type OS=Homo sapiens GN=PRKCQ;>sp|Q04759-2|KPCT_HUMAN Isoform 2 of Protein kinase C theta type OS=Homo sapiens
-0.213916	-0.19742		4.57e-51	2	11	1387	0.630292	0.455541	Q93034;H0YCA0	Cullin-5	CUL5	>sp|Q93034|CUL5_HUMAN Cullin-5 OS=Homo sapiens GN=CUL5 PE=1 SV=4
-0.213088	0.352765		1.73e-17	1	5	813	0.632637	0.257187	P22681	E3 ubiquitin-protein ligase CBL	CBL	>sp|P22681|CBL_HUMAN E3 ubiquitin-protein ligase CBL OS=Homo sapiens GN=CBL PE=1 SV=2
-0.212748	0.523148		5.7e-15	4	3	730	0.633599	0.0611451	Q71UI9;P0C0S5;Q71UI9-3;Q71UI9-4	Histone H2A.V;Histone H2A.Z	H2AFV;H2AFZ	>sp|Q71UI9|H2AV_HUMAN Histone H2A.V OS=Homo sapiens GN=H2AFV PE=1 SV=3;>sp|P0C0S5|H2AZ_HUMAN Histone H2A.Z OS=Homo sapiens GN=H2AFZ PE=1 SV=2;>sp|Q71UI9-3|H2AV_HUMAN Isoform 3 of Histone H2A.V OS=Homo sapiens GN=H2AFV;>sp|Q71UI9-4|H2AV_HUMAN Isoform 4 of H
-0.210961	0.157215		5.68e-10	5	4	556	0.638674	0.776051	O15067;J3KTL4;J3QSG0;J3QSH6;F5GWT9	Phosphoribosylformylglycinamidine synthase	PFAS	>sp|O15067|PUR4_HUMAN Phosphoribosylformylglycinamidine synthase OS=Homo sapiens GN=PFAS PE=1 SV=4
-0.210313	0.169495		2.27e-38	22	4	68	0.64052	0.735545	F8W0G4;F8VXH9;H3BRU6;B4DLC0;Q15366-7;F8VZX2;B4DXP5;Q15366-4;Q15366-5;Q15366-6;Q15366-3;Q15366;Q15366-2;F8W1G6;J3QT27;P57721-2;P57721-3;P57721-5;E9PFP8;P57721-4;P57721;H3BND9	Poly(rC)-binding protein 2;Poly(rC)-binding protein 3	PCBP2;PCBP3	>tr|F8W0G4|F8W0G4_HUMAN Poly(rC)-binding protein 2 (Fragment) OS=Homo sapiens GN=PCBP2 PE=1 SV=1;>tr|F8VXH9|F8VXH9_HUMAN Poly(rC)-binding protein 2 (Fragment) OS=Homo sapiens GN=PCBP2 PE=1 SV=1;>tr|H3BRU6|H3BRU6_HUMAN Poly(rC)-binding protein 2 (Fragment)
-0.209904	-0.283495		0	2	43	987	0.641685	0.332847	P55268;F5H520	Laminin subunit beta-2	LAMB2	>sp|P55268|LAMB2_HUMAN Laminin subunit beta-2 OS=Homo sapiens GN=LAMB2 PE=1 SV=2
-0.20966	-0.0212538		1.4e-32	3	11	1223	0.64238	0.770693	Q5JSM3;Q9BZR9;R4GN03	Probable E3 ubiquitin-protein ligase TRIM8	TRIM8	>tr|Q5JSM3|Q5JSM3_HUMAN Probable E3 ubiquitin-protein ligase TRIM8 OS=Homo sapiens GN=TRIM8 PE=2 SV=1;>sp|Q9BZR9|TRIM8_HUMAN Probable E3 ubiquitin-protein ligase TRIM8 OS=Homo sapiens GN=TRIM8 PE=1 SV=2
-0.208296	-0.226787		3.08e-46	3	12	1316	0.646276	0.411069	Q8IZJ1-2;Q8IZJ1;O95185	Netrin receptor UNC5B	UNC5B	>sp|Q8IZJ1-2|UNC5B_HUMAN Isoform 2 of Netrin receptor UNC5B OS=Homo sapiens GN=UNC5B;>sp|Q8IZJ1|UNC5B_HUMAN Netrin receptor UNC5B OS=Homo sapiens GN=UNC5B PE=1 SV=2
-0.207648	0.108027		3.34e-70	14	19	329	0.648129	0.943383	F5GWX5;Q14839;Q14839-2;Q8TDI0;Q12873-2;Q12873;Q12873-3;K7EMY3;Q5TG85;F2Z2R5;I3L229;H7C3H7;H7C0J3;F6T542	Chromodomain-helicase-DNA-binding protein 4;Chromodomain-helicase-DNA-binding protein 5	CHD4;CHD5	>tr|F5GWX5|F5GWX5_HUMAN Chromodomain-helicase-DNA-binding protein 4 OS=Homo sapiens GN=CHD4 PE=1 SV=1;>sp|Q14839|CHD4_HUMAN Chromodomain-helicase-DNA-binding protein 4 OS=Homo sapiens GN=CHD4 PE=1 SV=2;>sp|Q14839-2|CHD4_HUMAN Isoform 2 of Chromodomain-heli
-0.207472	0.356101		5.3e-129	2	10	814	0.648636	0.251158	P22692;B4E351	Insulin-like growth factor-binding protein 4	IGFBP4	>sp|P22692|IBP4_HUMAN Insulin-like growth factor-binding protein 4 OS=Homo sapiens GN=IGFBP4 PE=1 SV=2;>tr|B4E351|B4E351_HUMAN Insulin-like growth factor-binding protein 4 OS=Homo sapiens GN=IGFBP4 PE=2 SV=1
-0.206843	0.105856		1.37e-21	10	6	344	0.650435	0.950883	P08195-2;P08195-3;F5GZS6;P08195;J3KPF3;P08195-4;F5GZI0;H0YFS2;H0YFX4;F5H867	4F2 cell-surface antigen heavy chain	SLC3A2	>sp|P08195-2|4F2_HUMAN Isoform 2 of 4F2 cell-surface antigen heavy chain OS=Homo sapiens GN=SLC3A2;>sp|P08195-3|4F2_HUMAN Isoform 3 of 4F2 cell-surface antigen heavy chain OS=Homo sapiens GN=SLC3A2;>tr|F5GZS6|F5GZS6_HUMAN 4F2 cell-surface antigen heavy cha
-0.206834	0.300741		6.33e-22	6	6	601	0.650463	0.364246	O75323;O75323-2;C9K068;F8WBI5;C9J7B1;H7C333	Protein NipSnap homolog 2	GBAS	>sp|O75323|NIPS2_HUMAN Protein NipSnap homolog 2 OS=Homo sapiens GN=GBAS PE=1 SV=1;>sp|O75323-2|NIPS2_HUMAN Isoform 2 of Protein NipSnap homolog 2 OS=Homo sapiens GN=GBAS
-0.206564	0.0956974		4.21e-159	18	25	543	0.651238	0.986027	O14744;O14744-2;O14744-5;O14744-3;B4DV00;G3V580;O14744-4;H0YJX6;G3V5L5;G3V2L6;G3V2X6;C9JSX3;H0YJ77;H0YJD3;H7BZ44;G3V507;G3V2F5;G3V5T6	Protein arginine N-methyltransferase 5;Protein arginine N-methyltransferase 5, N-terminally processed	PRMT5	>sp|O14744|ANM5_HUMAN Protein arginine N-methyltransferase 5 OS=Homo sapiens GN=PRMT5 PE=1 SV=4;>sp|O14744-2|ANM5_HUMAN Isoform 2 of Protein arginine N-methyltransferase 5 OS=Homo sapiens GN=PRMT5;>sp|O14744-5|ANM5_HUMAN Isoform 5 of Protein arginine N-met
-0.206556	-0.168377		3.08e-141	10	15	1120	0.651261	0.502068	Q12805-2;Q12805-4;Q12805-3;Q12805;Q12805-5;C9JQX7;C9J4J8;C9JPZ9;Q580Q6;C9JUM4	EGF-containing fibulin-like extracellular matrix protein 1	EFEMP1	>sp|Q12805-2|FBLN3_HUMAN Isoform 2 of EGF-containing fibulin-like extracellular matrix protein 1 OS=Homo sapiens GN=EFEMP1;>sp|Q12805-4|FBLN3_HUMAN Isoform 4 of EGF-containing fibulin-like extracellular matrix protein 1 OS=Homo sapiens GN=EFEMP1;>sp|Q12805
-0.205645	0.0249707		8.14e-52	8	13	1343	0.653874	0.86332	Q8NFF5-3;Q8NFF5-2;Q8NFF5;Q5T196;Q8NFF5-4;Q8NFF5-5;Q5T191;Q5T190	FAD synthase;Molybdenum cofactor biosynthesis protein-like region;FAD synthase region	FLAD1	>sp|Q8NFF5-3|FAD1_HUMAN Isoform 3 of FAD synthase OS=Homo sapiens GN=FLAD1;>sp|Q8NFF5-2|FAD1_HUMAN Isoform 2 of FAD synthase OS=Homo sapiens GN=FLAD1;>sp|Q8NFF5|FAD1_HUMAN FAD synthase OS=Homo sapiens GN=FLAD1 PE=1 SV=1;>tr|Q5T196|Q5T196_HUMAN Fad1, flavin
-0.205463	0.295587		2.13e-18	3	6	1540	0.654398	0.376191	Q9NZ08;Q9NZ08-2;H0Y9X5	Endoplasmic reticulum aminopeptidase 1	ERAP1	>sp|Q9NZ08|ERAP1_HUMAN Endoplasmic reticulum aminopeptidase 1 OS=Homo sapiens GN=ERAP1 PE=1 SV=3;>sp|Q9NZ08-2|ERAP1_HUMAN Isoform 2 of Endoplasmic reticulum aminopeptidase 1 OS=Homo sapiens GN=ERAP1
-0.205298	0.0567391		9.8e-171	1	13	937	0.654872	0.928172	P49247	Ribose-5-phosphate isomerase	RPIA	>sp|P49247|RPIA_HUMAN Ribose-5-phosphate isomerase OS=Homo sapiens GN=RPIA PE=1 SV=3
-0.204715	0.178076		1.32e-13	1	2	1041	0.656548	0.707662	P62857	40S ribosomal protein S28	RPS28	>sp|P62857|RS28_HUMAN 40S ribosomal protein S28 OS=Homo sapiens GN=RPS28 PE=1 SV=1
-0.203733	-0.693821		1.44e-05	4	2	1152	0.659376	0.0426039	Q13618-2;Q13618;H7C1L6;Q13618-3	Cullin-3	CUL3	>sp|Q13618-2|CUL3_HUMAN Isoform 2 of Cullin-3 OS=Homo sapiens GN=CUL3;>sp|Q13618|CUL3_HUMAN Cullin-3 OS=Homo sapiens GN=CUL3 PE=1 SV=2;>tr|H7C1L6|H7C1L6_HUMAN Cullin-3 (Fragment) OS=Homo sapiens GN=CUL3 PE=1 SV=1;>sp|Q13618-3|CUL3_HUMAN Isoform 3 of Cullin
-0.203546	0.0987565		5.06e-34	4	11	874	0.659916	0.975438	P33993;P33993-3;P33993-2;C9J8M6	DNA replication licensing factor MCM7	MCM7	>sp|P33993|MCM7_HUMAN DNA replication licensing factor MCM7 OS=Homo sapiens GN=MCM7 PE=1 SV=4;>sp|P33993-3|MCM7_HUMAN Isoform 3 of DNA replication licensing factor MCM7 OS=Homo sapiens GN=MCM7
-0.202826	0.206963		6.65e-12	3	4	1196	0.661993	0.616828	Q16401;Q16401-2;F2Z3J2	26S proteasome non-ATPase regulatory subunit 5	PSMD5	>sp|Q16401|PSMD5_HUMAN 26S proteasome non-ATPase regulatory subunit 5 OS=Homo sapiens GN=PSMD5 PE=1 SV=3;>sp|Q16401-2|PSMD5_HUMAN Isoform 2 of 26S proteasome non-ATPase regulatory subunit 5 OS=Homo sapiens GN=PSMD5;>tr|F2Z3J2|F2Z3J2_HUMAN 26S proteasome no
-0.202492	0.137145		6.81e-34	17	7	1113	0.662959	0.843533	Q09028-3;Q09028;Q09028-4;Q09028-2;H0YF10;H0YEU5;B4DRT0;H0YCT5;H0YDK2;E9PC52;Q16576;Q16576-2;Q5JP02;E9PNS2;E9PIC4;E9PNS6;Q5JP01	Histone-binding protein RBBP4	RBBP4	>sp|Q09028-3|RBBP4_HUMAN Isoform 3 of Histone-binding protein RBBP4 OS=Homo sapiens GN=RBBP4;>sp|Q09028|RBBP4_HUMAN Histone-binding protein RBBP4 OS=Homo sapiens GN=RBBP4 PE=1 SV=3;>sp|Q09028-4|RBBP4_HUMAN Isoform 4 of Histone-binding protein RBBP4 OS=Homo
-0.200714	-0.19828		4.54e-25	7	7	357	0.668102	0.454201	F5H4B1;P78395;E7EW99;B5MCY4;E7EMH2;H7C2P3;B5MD04	Melanoma antigen preferentially expressed in tumors	PRAME	>tr|F5H4B1|F5H4B1_HUMAN Melanoma antigen preferentially-expressed in tumors OS=Homo sapiens GN=PRAME PE=1 SV=1;>sp|P78395|PRAME_HUMAN Melanoma antigen preferentially expressed in tumors OS=Homo sapiens GN=PRAME PE=1 SV=1;>tr|E7EW99|E7EW99_HUMAN Melanoma an
-0.199855	0.0385745		5.35e-63	2	14	569	0.670593	0.891004	O43175;Q5SZU1	D-3-phosphoglycerate dehydrogenase	PHGDH	>sp|O43175|SERA_HUMAN D-3-phosphoglycerate dehydrogenase OS=Homo sapiens GN=PHGDH PE=1 SV=4;>tr|Q5SZU1|Q5SZU1_HUMAN D-3-phosphoglycerate dehydrogenase OS=Homo sapiens GN=PHGDH PE=1 SV=1
-0.199018	0.367064		8.76e-56	9	5	478	0.673026	0.232042	P04075;J3KPS3;P04075-2;H3BQN4;H3BUH7;H3BPS8;H3BR68;H3BMQ8;H3BR04	Fructose-bisphosphate aldolase A;Fructose-bisphosphate aldolase	ALDOA	>sp|P04075|ALDOA_HUMAN Fructose-bisphosphate aldolase A OS=Homo sapiens GN=ALDOA PE=1 SV=2;>tr|J3KPS3|J3KPS3_HUMAN Fructose-bisphosphate aldolase OS=Homo sapiens GN=ALDOA PE=1 SV=1;>sp|P04075-2|ALDOA_HUMAN Isoform 2 of Fructose-bisphosphate aldolase A OS=H
-0.19829	0.0450296		3.4e-40	2	7	1248	0.675142	0.904189	Q5W111;Q5W111-2	SPRY domain-containing protein 7	SPRYD7	>sp|Q5W111|SPRY7_HUMAN SPRY domain-containing protein 7 OS=Homo sapiens GN=SPRYD7 PE=1 SV=2;>sp|Q5W111-2|SPRY7_HUMAN Isoform 2 of SPRY domain-containing protein 7 OS=Homo sapiens GN=SPRYD7
-0.1971	-0.410563		7.54e-28	4	9	1496	0.678609	0.194839	Q9H9B1;Q9H9B1-3;Q9H9B1-4;Q9H9B1-2	Histone-lysine N-methyltransferase EHMT1	EHMT1	>sp|Q9H9B1|EHMT1_HUMAN Histone-lysine N-methyltransferase EHMT1 OS=Homo sapiens GN=EHMT1 PE=1 SV=4;>sp|Q9H9B1-3|EHMT1_HUMAN Isoform 3 of Histone-lysine N-methyltransferase EHMT1 OS=Homo sapiens GN=EHMT1
-0.19605	0.384278		6.54e-37	4	8	704	0.681672	0.204151	P07195;A8MW50;C9J7H8;F5H793	L-lactate dehydrogenase B chain;L-lactate dehydrogenase	LDHB	>sp|P07195|LDHB_HUMAN L-lactate dehydrogenase B chain OS=Homo sapiens GN=LDHB PE=1 SV=2;>tr|A8MW50|A8MW50_HUMAN L-lactate dehydrogenase (Fragment) OS=Homo sapiens GN=LDHB PE=1 SV=1;>tr|C9J7H8|C9J7H8_HUMAN L-lactate dehydrogenase B chain (Fragment) OS=Homo
-0.196005	0.374947		0	2	21	664	0.681803	0.21895	P01137;M0R2S0	Transforming growth factor beta-1;Latency-associated peptide	TGFB1	>sp|P01137|TGFB1_HUMAN Transforming growth factor beta-1 OS=Homo sapiens GN=TGFB1 PE=1 SV=2
-0.195833	0.221329		5.99e-155	5	28	0	0.682306	0.573643	A0AVT1;A0AVT1-2;H0Y8S8;A0AVT1-3;A0AVT1-4	Ubiquitin-like modifier-activating enzyme 6	UBA6	>sp|A0AVT1|UBA6_HUMAN Ubiquitin-like modifier-activating enzyme 6 OS=Homo sapiens GN=UBA6 PE=1 SV=1;>sp|A0AVT1-2|UBA6_HUMAN Isoform 2 of Ubiquitin-like modifier-activating enzyme 6 OS=Homo sapiens GN=UBA6
-0.195797	0.120674		2e-26	1	6	971	0.68241	0.89981	P52907	F-actin-capping protein subunit alpha-1	CAPZA1	>sp|P52907|CAZA1_HUMAN F-actin-capping protein subunit alpha-1 OS=Homo sapiens GN=CAPZA1 PE=1 SV=3
-0.195602	0.00833655		6.44e-13	12	4	1147	0.68298	0.829699	Q5TEE2;Q13547;F5GXM1;E5RK19;E5RFI6;E5RJ04;E5RGV4;E5RHE7;E5RH52;E5RG37;E5RFP9;H3BM24	Histone deacetylase 1	HDAC1	>tr|Q5TEE2|Q5TEE2_HUMAN Histone deacetylase 1 (Fragment) OS=Homo sapiens GN=HDAC1 PE=1 SV=1;>sp|Q13547|HDAC1_HUMAN Histone deacetylase 1 OS=Homo sapiens GN=HDAC1 PE=1 SV=1;>tr|F5GXM1|F5GXM1_HUMAN Histone deacetylase 1 OS=Homo sapiens GN=HDAC1 PE=1 SV=1
-0.195434	0.0726423		7.34e-66	3	10	1508	0.683473	0.960844	Q9NPF0;Q9NPF0-2;M0R100	CD320 antigen	CD320	>sp|Q9NPF0|CD320_HUMAN CD320 antigen OS=Homo sapiens GN=CD320 PE=1 SV=1;>sp|Q9NPF0-2|CD320_HUMAN Isoform 2 of CD320 antigen OS=Homo sapiens GN=CD320
-0.193755	0.131578		4.81e-36	2	9	862	0.688385	0.862479	P30533;D6REW6	Alpha-2-macroglobulin receptor-associated protein	LRPAP1	>sp|P30533|AMRP_HUMAN Alpha-2-macroglobulin receptor-associated protein OS=Homo sapiens GN=LRPAP1 PE=1 SV=1
-0.19307	0.0953115		4.92e-23	1	5	805	0.690397	0.987363	P21912	Succinate dehydrogenase [ubiquinone] iron-sulfur subunit, mitochondrial	SDHB	>sp|P21912|SDHB_HUMAN Succinate dehydrogenase [ubiquinone] iron-sulfur subunit, mitochondrial OS=Homo sapiens GN=SDHB PE=1 SV=3
-0.192673	-0.43207		2.46e-25	6	6	1533	0.691561	0.176403	Q9NXR7-4;Q9NXR7-3;Q9NXR7;Q9NXR7-1;F8W733;C9J2G0	BRCA1-A complex subunit BRE	BRE	>sp|Q9NXR7-4|BRE_HUMAN Isoform 4 of BRCA1-A complex subunit BRE OS=Homo sapiens GN=BRE;>sp|Q9NXR7-3|BRE_HUMAN Isoform 3 of BRCA1-A complex subunit BRE OS=Homo sapiens GN=BRE;>sp|Q9NXR7|BRE_HUMAN BRCA1-A complex subunit BRE OS=Homo sapiens GN=BRE PE=1 SV=2;
-0.192652	0.0240518		1.05e-13	3	4	1062	0.691622	0.861456	P68036-2;P68036;P68036-3	Ubiquitin-conjugating enzyme E2 L3	UBE2L3	>sp|P68036-2|UB2L3_HUMAN Isoform 2 of Ubiquitin-conjugating enzyme E2 L3 OS=Homo sapiens GN=UBE2L3;>sp|P68036|UB2L3_HUMAN Ubiquitin-conjugating enzyme E2 L3 OS=Homo sapiens GN=UBE2L3 PE=1 SV=1;>sp|P68036-3|UB2L3_HUMAN Isoform 3 of Ubiquitin-conjugating enz
-0.192617	0.123007		4.68e-68	1	14	1106	0.691727	0.891803	Q06830	Peroxiredoxin-1	PRDX1	>sp|Q06830|PRDX1_HUMAN Peroxiredoxin-1 OS=Homo sapiens GN=PRDX1 PE=1 SV=1
-0.192477	0.21616		3.17e-117	5	29	1172	0.692136	0.589014	Q14697;Q14697-2;F5H6X6;E9PKU7;E9PNH1	Neutral alpha-glucosidase AB	GANAB	>sp|Q14697|GANAB_HUMAN Neutral alpha-glucosidase AB OS=Homo sapiens GN=GANAB PE=1 SV=3;>sp|Q14697-2|GANAB_HUMAN Isoform 2 of Neutral alpha-glucosidase AB OS=Homo sapiens GN=GANAB;>tr|F5H6X6|F5H6X6_HUMAN Neutral alpha-glucosidase AB OS=Homo sapiens GN=GANAB
-0.191751	0.231539		1.42e-99	5	13	1602	0.69427	0.54385	Q9Y314;M0R3B2;M0R1K2;M0QX85;M0R1T7	Nitric oxide synthase-interacting protein	NOSIP	>sp|Q9Y314|NOSIP_HUMAN Nitric oxide synthase-interacting protein OS=Homo sapiens GN=NOSIP PE=1 SV=1;>tr|M0R3B2|M0R3B2_HUMAN Nitric oxide synthase-interacting protein (Fragment) OS=Homo sapiens GN=NOSIP PE=1 SV=2;>tr|M0R1K2|M0R1K2_HUMAN Nitric oxide synthas
-0.190856	0.324911		8.68e-22	2	6	1395	0.696904	0.311446	Q96CN7;D6RGE2	Isochorismatase domain-containing protein 1	ISOC1	>sp|Q96CN7|ISOC1_HUMAN Isochorismatase domain-containing protein 1 OS=Homo sapiens GN=ISOC1 PE=1 SV=3;>tr|D6RGE2|D6RGE2_HUMAN Isochorismatase domain-containing protein 1 (Fragment) OS=Homo sapiens GN=ISOC1 PE=1 SV=1
-0.189889	0.333922		1.7e-65	6	16	1601	0.699752	0.293123	Q9Y305-2;Q9Y305;Q9Y305-4;Q9Y305-3;H7C5Q2;C9J7L8	Acyl-coenzyme A thioesterase 9, mitochondrial	ACOT9	>sp|Q9Y305-2|ACOT9_HUMAN Isoform 2 of Acyl-coenzyme A thioesterase 9, mitochondrial OS=Homo sapiens GN=ACOT9;>sp|Q9Y305|ACOT9_HUMAN Acyl-coenzyme A thioesterase 9, mitochondrial OS=Homo sapiens GN=ACOT9 PE=1 SV=2;>sp|Q9Y305-4|ACOT9_HUMAN Isoform 4 of Acyl-
-0.189736	0.05559		1.55e-45	9	14	250	0.700205	0.925815	P19367-4;P19367-2;P19367;P19367-3;E7ENR4;B1AR63;B1AR62;B1AR61;P52790	Hexokinase-1	HK1	>sp|P19367-4|HXK1_HUMAN Isoform 4 of Hexokinase-1 OS=Homo sapiens GN=HK1;>sp|P19367-2|HXK1_HUMAN Isoform 2 of Hexokinase-1 OS=Homo sapiens GN=HK1;>sp|P19367|HXK1_HUMAN Hexokinase-1 OS=Homo sapiens GN=HK1 PE=1 SV=3;>sp|P19367-3|HXK1_HUMAN Isoform 3 of Hexok
-0.189695	0.076269		5.09e-62	9	18	807	0.700326	0.968306	P22102;P22102-2;B4DJ93;C9JBJ1;C9JTV6;F8WD69;C9JZG2;C9JKQ7;H7C366	Trifunctional purine biosynthetic protein adenosine-3;Phosphoribosylamine--glycine ligase;Phosphoribosylformylglycinamidine cyclo-ligase;Phosphoribosylglycinamide formyltransferase	GART	>sp|P22102|PUR2_HUMAN Trifunctional purine biosynthetic protein adenosine-3 OS=Homo sapiens GN=GART PE=1 SV=1;>sp|P22102-2|PUR2_HUMAN Isoform Short of Trifunctional purine biosynthetic protein adenosine-3 OS=Homo sapiens GN=GART;>tr|B4DJ93|B4DJ93_HUMAN Pho
-0.18921	-0.472173		3.1e-49	9	18	1609	0.701758	0.14555	Q9Y4C1;F5H070;F8WE62;C9J7Q7;C9JC73;Q7LBC6-3;F5H275;Q7LBC6-2;Q7LBC6	Lysine-specific demethylase 3A	KDM3A	>sp|Q9Y4C1|KDM3A_HUMAN Lysine-specific demethylase 3A OS=Homo sapiens GN=KDM3A PE=1 SV=4;>tr|F5H070|F5H070_HUMAN Lysine-specific demethylase 3A OS=Homo sapiens GN=KDM3A PE=1 SV=1;>tr|F8WE62|F8WE62_HUMAN Lysine-specific demethylase 3A OS=Homo sapiens GN=KDM
-0.188728	0.196439		0	8	24	1340	0.703181	0.649336	Q8NEZ5;Q8NEZ5-3;H3BTH6;H3BTR7;H3BVA4;H3BUC1;H3BRE0;Q8NEZ5-2	F-box only protein 22	FBXO22	>sp|Q8NEZ5|FBX22_HUMAN F-box only protein 22 OS=Homo sapiens GN=FBXO22 PE=1 SV=1;>sp|Q8NEZ5-3|FBX22_HUMAN Isoform 3 of F-box only protein 22 OS=Homo sapiens GN=FBXO22
-0.188355	0.00175125		2.84e-181	10	23	267	0.704284	0.816471	Q9ULA0;E7ETB3;E7EMB6;C9JBE1;F8WAN0;B9ZVU2;E7EPX3;C9J1E2;E5RJ35;C9JRG3	Aspartyl aminopeptidase	DNPEP	>sp|Q9ULA0|DNPEP_HUMAN Aspartyl aminopeptidase OS=Homo sapiens GN=DNPEP PE=1 SV=1;>tr|E7ETB3|E7ETB3_HUMAN Aspartyl aminopeptidase OS=Homo sapiens GN=DNPEP PE=1 SV=1;>tr|E7EMB6|E7EMB6_HUMAN Aspartyl aminopeptidase OS=Homo sapiens GN=DNPEP PE=1 SV=1;>tr|C9JB
-0.188163	-0.175155		1.36e-15	5	2	931	0.704852	0.49099	P48059;P48059-4;P48059-2;P48059-5;P48059-3	LIM and senescent cell antigen-like-containing domain protein 1	LIMS1	>sp|P48059|LIMS1_HUMAN LIM and senescent cell antigen-like-containing domain protein 1 OS=Homo sapiens GN=LIMS1 PE=1 SV=4;>sp|P48059-4|LIMS1_HUMAN Isoform 4 of LIM and senescent cell antigen-like-containing domain protein 1 OS=Homo sapiens GN=LIMS1;>sp|P48
-0.18814	-0.00319095		1.72e-152	8	25	1432	0.704919	0.806578	Q99661;B7Z6Q6;Q99661-2;B7Z7M6;Q5JR91;Q5JR89;H0Y5Z9;Q8N4N8	Kinesin-like protein KIF2C	KIF2C	>sp|Q99661|KIF2C_HUMAN Kinesin-like protein KIF2C OS=Homo sapiens GN=KIF2C PE=1 SV=2;>tr|B7Z6Q6|B7Z6Q6_HUMAN Kinesin-like protein KIF2C OS=Homo sapiens GN=KIF2C PE=1 SV=1;>sp|Q99661-2|KIF2C_HUMAN Isoform 2 of Kinesin-like protein KIF2C OS=Homo sapiens GN=K
-0.187902	0.306865		1.76e-10	2	3	1450	0.705623	0.350365	Q9BU61;Q9BU61-2	NADH dehydrogenase [ubiquinone] 1 alpha subcomplex assembly factor 3	NDUFAF3	>sp|Q9BU61|NDUF3_HUMAN NADH dehydrogenase [ubiquinone] 1 alpha subcomplex assembly factor 3 OS=Homo sapiens GN=NDUFAF3 PE=1 SV=1
-0.187554	0.143999		5.5e-28	1	8	1319	0.706652	0.820332	Q8N1G4	Leucine-rich repeat-containing protein 47	LRRC47	>sp|Q8N1G4|LRC47_HUMAN Leucine-rich repeat-containing protein 47 OS=Homo sapiens GN=LRRC47 PE=1 SV=1
-0.18677	-0.090444		1.83e-106	15	18	696	0.708976	0.638305	P05556;P05556-2;P05556-5;P05556-4;P05556-3;C9JPK5;Q5T3E6;E9PLR6;E7EUI6;E7EQW5;E7ERX5;C9JJP8;Q5T3E5;E9PQJ2;H7C4N8	Integrin beta-1	ITGB1	>sp|P05556|ITB1_HUMAN Integrin beta-1 OS=Homo sapiens GN=ITGB1 PE=1 SV=2;>sp|P05556-2|ITB1_HUMAN Isoform 2 of Integrin beta-1 OS=Homo sapiens GN=ITGB1;>sp|P05556-5|ITB1_HUMAN Isoform 5 of Integrin beta-1 OS=Homo sapiens GN=ITGB1;>sp|P05556-4|ITB1_HUMAN Iso
-0.186393	0.14172		4.09e-160	10	16	765	0.71009	0.82803	P13489;H0YCR7;E9PMJ3;E9PLZ3;E9PIM9;E9PIK5;E9PMN0;E9PMA9;E9PR82;E9PMI1	Ribonuclease inhibitor	RNH1	>sp|P13489|RINI_HUMAN Ribonuclease inhibitor OS=Homo sapiens GN=RNH1 PE=1 SV=2;>tr|H0YCR7|H0YCR7_HUMAN Ribonuclease inhibitor (Fragment) OS=Homo sapiens GN=RNH1 PE=1 SV=1
-0.186156	-0.239544		0.00011673	1	2	1355	0.710794	0.392583	Q8WTQ7	G protein-coupled receptor kinase 7	GRK7	>sp|Q8WTQ7|GRK7_HUMAN G protein-coupled receptor kinase 7 OS=Homo sapiens GN=GRK7 PE=1 SV=1
-0.185267	-0.0160733		5.65e-10	7	2	477	0.713434	0.780938	J3KP26;Q86W74-2;Q86W74;E5RHV2;E5RI20;E5RFM7;E5RI04	Ankyrin repeat domain-containing protein 46	ANKRD46	>tr|J3KP26|J3KP26_HUMAN Ankyrin repeat domain-containing protein 46 (Fragment) OS=Homo sapiens GN=ANKRD46 PE=1 SV=1;>sp|Q86W74-2|ANR46_HUMAN Isoform 2 of Ankyrin repeat domain-containing protein 46 OS=Homo sapiens GN=ANKRD46;>sp|Q86W74|ANR46_HUMAN Ankyrin
-0.183739	0.0409969		9.06e-34	5	4	43	0.717974	0.895949	O00303;B3KSH1;H0YDT6;B4DEW9;E9PQV8	Eukaryotic translation initiation factor 3 subunit F	EIF3F	>sp|O00303|EIF3F_HUMAN Eukaryotic translation initiation factor 3 subunit F OS=Homo sapiens GN=EIF3F PE=1 SV=1;>tr|B3KSH1|B3KSH1_HUMAN Eukaryotic translation initiation factor 3 subunit F OS=Homo sapiens GN=EIF3F PE=1 SV=1;>tr|H0YDT6|H0YDT6_HUMAN Eukaryoti
-0.182909	0.172701		2.6e-05	1	1	1422	0.720447	0.725084	Q96RY7	Intraflagellar transport protein 140 homolog	IFT140	>sp|Q96RY7|IF140_HUMAN Intraflagellar transport protein 140 homolog OS=Homo sapiens GN=IFT140 PE=1 SV=1
-0.182018	0.348691		4.1e-59	7	11	890	0.723105	0.264685	P36969-2;P36969;K7ERP4;K7EJ20;K7ENB4;K7EKX7;R4GNE4	Phospholipid hydroperoxide glutathione peroxidase, mitochondrial;Glutathione peroxidase	GPX4	>sp|P36969-2|GPX4_HUMAN Isoform Cytoplasmic of Phospholipid hydroperoxide glutathione peroxidase, mitochondrial OS=Homo sapiens GN=GPX4;>sp|P36969|GPX4_HUMAN Phospholipid hydroperoxide glutathione peroxidase, mitochondrial OS=Homo sapiens GN=GPX4 PE=1 SV=3
-0.179075	-0.391191		6.45e-50	13	8	390	0.731903	0.212621	Q13627-3;Q13627-4;F8W9I9;Q13627-5;Q13627-2;Q13627;F8WAP0;Q9Y463-2;Q9Y463-3;Q9Y463;E7EMI5;M0R2X3;M0R131	Dual specificity tyrosine-phosphorylation-regulated kinase 1A	DYRK1A	>sp|Q13627-3|DYR1A_HUMAN Isoform 2 of Dual specificity tyrosine-phosphorylation-regulated kinase 1A OS=Homo sapiens GN=DYRK1A;>sp|Q13627-4|DYR1A_HUMAN Isoform 3 of Dual specificity tyrosine-phosphorylation-regulated kinase 1A OS=Homo sapiens GN=DYRK1A;>tr|
-0.178942	0.0883079		1.21e-52	14	9	869	0.732301	0.993093	P32322;E2QRB3;P32322-3;P32322-2;J3KQ22;J3QKT4;J3QL24;J3QR88;J3QLK9;J3QL32;J3KTA8;J3QKT3;J3QRZ0;J3QL23	Pyrroline-5-carboxylate reductase 1, mitochondrial;Pyrroline-5-carboxylate reductase	PYCR1	>sp|P32322|P5CR1_HUMAN Pyrroline-5-carboxylate reductase 1, mitochondrial OS=Homo sapiens GN=PYCR1 PE=1 SV=2;>tr|E2QRB3|E2QRB3_HUMAN Pyrroline-5-carboxylate reductase 1, isoform CRA_c OS=Homo sapiens GN=PYCR1 PE=1 SV=2;>sp|P32322-3|P5CR1_HUMAN Isoform 3 of
-0.178883	-0.283691		1.05e-303	1	45	596	0.732478	0.332595	O75096	Low-density lipoprotein receptor-related protein 4	LRP4	>sp|O75096|LRP4_HUMAN Low-density lipoprotein receptor-related protein 4 OS=Homo sapiens GN=LRP4 PE=1 SV=4
-0.178823	0.316782		3.49e-107	1	16	1277	0.732657	0.328611	Q7L3T8	Probable proline--tRNA ligase, mitochondrial	PARS2	>sp|Q7L3T8|SYPM_HUMAN Probable proline--tRNA ligase, mitochondrial OS=Homo sapiens GN=PARS2 PE=1 SV=1
-0.178817	0.0971057		6.51e-22	2	4	1440	0.732674	0.981152	Q9BQ67;M0QX71	Glutamate-rich WD repeat-containing protein 1	GRWD1	>sp|Q9BQ67|GRWD1_HUMAN Glutamate-rich WD repeat-containing protein 1 OS=Homo sapiens GN=GRWD1 PE=1 SV=1;>tr|M0QX71|M0QX71_HUMAN Glutamate-rich WD repeat-containing protein 1 (Fragment) OS=Homo sapiens GN=GRWD1 PE=1 SV=1
-0.177465	0.329517		3.07e-157	12	25	768	0.73673	0.301988	P13796;B4DUA0;Q5TBN3;B7Z6M1;F8W8D8;B4DGB4;P13797;Q5TBN5;U3KQI3;B4DI60;C9JAM8;Q14651	Plastin-2	LCP1	>sp|P13796|PLSL_HUMAN Plastin-2 OS=Homo sapiens GN=LCP1 PE=1 SV=6
-0.176901	0.0437181		0	11	16	1052	0.738424	0.901508	P63104;E7EX29;B0AZS6;P63104-2;B7Z2E6;H0YB80;E7ESK7;E9PD24;E7EVZ2;E5RGE1;E5RIR4	14-3-3 protein zeta/delta	YWHAZ	>sp|P63104|1433Z_HUMAN 14-3-3 protein zeta/delta OS=Homo sapiens GN=YWHAZ PE=1 SV=1;>tr|E7EX29|E7EX29_HUMAN 14-3-3 protein zeta/delta (Fragment) OS=Homo sapiens GN=YWHAZ PE=1 SV=1;>tr|B0AZS6|B0AZS6_HUMAN 14-3-3 protein zeta/delta OS=Homo sapiens GN=YWHAZ P
-0.176847	0.145794		9.74e-08	1	4	1416	0.738587	0.814281	Q96P70	Importin-9	IPO9	>sp|Q96P70|IPO9_HUMAN Importin-9 OS=Homo sapiens GN=IPO9 PE=1 SV=3
-0.175867	-0.0774678		0	6	52	1562	0.741534	0.66242	Q9UHD2;F5H206;F5H1A3;F5GZI4;Q14164-2;Q14164	Serine/threonine-protein kinase TBK1	TBK1	>sp|Q9UHD2|TBK1_HUMAN Serine/threonine-protein kinase TBK1 OS=Homo sapiens GN=TBK1 PE=1 SV=1
-0.173333	0.279928		2.72e-112	7	17	389	0.74917	0.413935	P49959-2;F8W7U8;P49959;B3KTC7;F5GXT0;F5H742;F5H256	Double-strand break repair protein MRE11A	MRE11A	>sp|P49959-2|MRE11_HUMAN Isoform 2 of Double-strand break repair protein MRE11A OS=Homo sapiens GN=MRE11A;>tr|F8W7U8|F8W7U8_HUMAN Double-strand break repair protein MRE11A OS=Homo sapiens GN=MRE11A PE=1 SV=1;>sp|P49959|MRE11_HUMAN Double-strand break repai
-0.172757	0.189753		1.63e-13	7	6	269	0.750909	0.670348	E7ETR5;H3BSM0;Q53FZ2;Q53FZ2-2;H3BVD5;H3BT38;H3BV29	Acyl-coenzyme A synthetase ACSM3, mitochondrial	ACSM3	>tr|E7ETR5|E7ETR5_HUMAN Acyl-coenzyme A synthetase ACSM3, mitochondrial OS=Homo sapiens GN=ACSM3 PE=1 SV=1;>tr|H3BSM0|H3BSM0_HUMAN Acyl-coenzyme A synthetase ACSM3, mitochondrial (Fragment) OS=Homo sapiens GN=ACSM3 PE=1 SV=1;>sp|Q53FZ2|ACSM3_HUMAN Acyl-coe
-0.172324	0.13491		4.65e-152	2	14	1182	0.752216	0.85113	Q15181;Q5SQT6	Inorganic pyrophosphatase	PPA1	>sp|Q15181|IPYR_HUMAN Inorganic pyrophosphatase OS=Homo sapiens GN=PPA1 PE=1 SV=2;>tr|Q5SQT6|Q5SQT6_HUMAN Inorganic pyrophosphatase OS=Homo sapiens GN=PPA1 PE=1 SV=1
-0.172106	-0.665564		1.45e-17	7	5	472	0.752875	0.0506266	P15735-2;P15735;J3KNN3;H3BP07;H3BTW6;H3BTI9;H3BN16	Phosphorylase b kinase gamma catalytic chain, liver/testis isoform	PHKG2	>sp|P15735-2|PHKG2_HUMAN Isoform 2 of Phosphorylase b kinase gamma catalytic chain, liver/testis isoform OS=Homo sapiens GN=PHKG2;>sp|P15735|PHKG2_HUMAN Phosphorylase b kinase gamma catalytic chain, liver/testis isoform OS=Homo sapiens GN=PHKG2 PE=1 SV=1;>
-0.172059	0.382301		1.83e-61	4	7	905	0.753019	0.207224	P42126-2;P42126;Q96DC0;H3BS70	Enoyl-CoA delta isomerase 1, mitochondrial	ECI1;DCI	>sp|P42126-2|ECI1_HUMAN Isoform 2 of Enoyl-CoA delta isomerase 1, mitochondrial OS=Homo sapiens GN=ECI1;>sp|P42126|ECI1_HUMAN Enoyl-CoA delta isomerase 1, mitochondrial OS=Homo sapiens GN=ECI1 PE=1 SV=1;>tr|Q96DC0|Q96DC0_HUMAN DCI protein OS=Homo sapiens G
-0.172026	0.328527		3.63e-59	5	14	749	0.753118	0.304005	P11387;Q969P6-2;Q969P6;H0YAR3;E5RIC7	DNA topoisomerase 1	TOP1	>sp|P11387|TOP1_HUMAN DNA topoisomerase 1 OS=Homo sapiens GN=TOP1 PE=1 SV=2
-0.170603	0.160922		0.00016748	2	1	1382	0.757425	0.763752	Q92900-2;Q92900	Regulator of nonsense transcripts 1	UPF1	>sp|Q92900-2|RENT1_HUMAN Isoform 2 of Regulator of nonsense transcripts 1 OS=Homo sapiens GN=UPF1;>sp|Q92900|RENT1_HUMAN Regulator of nonsense transcripts 1 OS=Homo sapiens GN=UPF1 PE=1 SV=2
-0.170008	0.0817953		3.1e-78	7	12	59	0.759226	0.979682	B4DIT7;P21980;F5H6P0;P21980-2;A2A299;P21980-3;A2A2A0	Protein-glutamine gamma-glutamyltransferase 2	TGM2	>tr|B4DIT7|B4DIT7_HUMAN Protein-glutamine gamma-glutamyltransferase 2 OS=Homo sapiens GN=TGM2 PE=1 SV=1;>sp|P21980|TGM2_HUMAN Protein-glutamine gamma-glutamyltransferase 2 OS=Homo sapiens GN=TGM2 PE=1 SV=2;>tr|F5H6P0|F5H6P0_HUMAN Protein-glutamine gamma-gl
-0.169761	0.0279804		9.81e-27	6	6	476	0.759975	0.869432	Q14393-5;Q14393-4;Q14393-3;Q14393-2;Q14393;J3KP07	Growth arrest-specific protein 6	GAS6	>sp|Q14393-5|GAS6_HUMAN Isoform 5 of Growth arrest-specific protein 6 OS=Homo sapiens GN=GAS6;>sp|Q14393-4|GAS6_HUMAN Isoform 4 of Growth arrest-specific protein 6 OS=Homo sapiens GN=GAS6;>sp|Q14393-3|GAS6_HUMAN Isoform 3 of Growth arrest-specific protein
-0.169477	-0.193429		4.66e-282	12	17	520	0.760836	0.461788	O00161;O00161-2;H3BM38;H3BNE1;H3BR18;H3BPJ0;H3BP15;H3BQY9;H3BV99;H3BR99;H3BNG6;H3BU94	Synaptosomal-associated protein 23;Synaptosomal-associated protein	SNAP23	>sp|O00161|SNP23_HUMAN Synaptosomal-associated protein 23 OS=Homo sapiens GN=SNAP23 PE=1 SV=1;>sp|O00161-2|SNP23_HUMAN Isoform SNAP-23b of Synaptosomal-associated protein 23 OS=Homo sapiens GN=SNAP23;>tr|H3BM38|H3BM38_HUMAN Synaptosomal-associated protein
-0.168581	0.13165		1.5e-10	5	4	512	0.763556	0.862234	M0QXU7;O43615;M0R301;M0QXM9;M0R124	Mitochondrial import inner membrane translocase subunit TIM44	TIMM44	>tr|M0QXU7|M0QXU7_HUMAN Mitochondrial import inner membrane translocase subunit TIM44 (Fragment) OS=Homo sapiens GN=TIMM44 PE=1 SV=1;>sp|O43615|TIM44_HUMAN Mitochondrial import inner membrane translocase subunit TIM44 OS=Homo sapiens GN=TIMM44 PE=1 SV=2
-0.16843	0.306926		5.66e-10	3	3	819	0.764015	0.35023	P23381-2;P23381;H0YJP3	Tryptophan--tRNA ligase, cytoplasmic;T1-TrpRS;T2-TrpRS	WARS	>sp|P23381-2|SYWC_HUMAN Isoform 2 of Tryptophan--tRNA ligase, cytoplasmic OS=Homo sapiens GN=WARS;>sp|P23381|SYWC_HUMAN Tryptophan--tRNA ligase, cytoplasmic OS=Homo sapiens GN=WARS PE=1 SV=2;>tr|H0YJP3|H0YJP3_HUMAN T1-TrpRS (Fragment) OS=Homo sapiens GN=WA
-0.168127	0.496988		4.75e-23	10	6	719	0.764935	0.0785911	P08559-3;P08559;P08559-4;P08559-2;Q5JPU0;Q5JPU1;Q5JPT9;P29803;Q5JPU3;Q5JPU2	Pyruvate dehydrogenase E1 component subunit alpha, somatic form, mitochondrial	PDHA1	>sp|P08559-3|ODPA_HUMAN Isoform 3 of Pyruvate dehydrogenase E1 component subunit alpha, somatic form, mitochondrial OS=Homo sapiens GN=PDHA1;>sp|P08559|ODPA_HUMAN Pyruvate dehydrogenase E1 component subunit alpha, somatic form, mitochondrial OS=Homo sapien
-0.168035	0.309056		1.73e-74	3	15	529	0.765215	0.345482	O00411;K7EMH3;K7ESD1	DNA-directed RNA polymerase, mitochondrial	POLRMT	>sp|O00411|RPOM_HUMAN DNA-directed RNA polymerase, mitochondrial OS=Homo sapiens GN=POLRMT PE=1 SV=2
-0.167933	0.106906		2.61e-31	4	6	1270	0.765525	0.947255	Q70CQ2-3;Q70CQ2-2;Q70CQ2;H7C183	Ubiquitin carboxyl-terminal hydrolase 34	USP34	>sp|Q70CQ2-3|UBP34_HUMAN Isoform 3 of Ubiquitin carboxyl-terminal hydrolase 34 OS=Homo sapiens GN=USP34;>sp|Q70CQ2-2|UBP34_HUMAN Isoform 2 of Ubiquitin carboxyl-terminal hydrolase 34 OS=Homo sapiens GN=USP34;>sp|Q70CQ2|UBP34_HUMAN Ubiquitin carboxyl-termin
-0.167103	-0.0256272		3.91e-43	11	14	7	0.768048	0.762074	A5YKK6-2;A5YKK6;A5YKK6-3;B5MDN3;A5YKK6-4;H3BMZ2;H3BVC9;H3BPF1;H3BT18;H3BU44;H3BNB1	CCR4-NOT transcription complex subunit 1	CNOT1	>sp|A5YKK6-2|CNOT1_HUMAN Isoform 2 of CCR4-NOT transcription complex subunit 1 OS=Homo sapiens GN=CNOT1;>sp|A5YKK6|CNOT1_HUMAN CCR4-NOT transcription complex subunit 1 OS=Homo sapiens GN=CNOT1 PE=1 SV=2;>sp|A5YKK6-3|CNOT1_HUMAN Isoform 3 of CCR4-NOT transc
-0.166334	0.303863		1.03e-18	11	4	660	0.770387	0.357127	P00750-3;P00750;P00750-2;K4DI88;H0YBH9;P00750-4;B4DNJ1;B4DN26;E7ESF4;E5RHG4;E5RGA1	Tissue-type plasminogen activator;Tissue-type plasminogen activator chain A;Tissue-type plasminogen activator chain B	PLAT	>sp|P00750-3|TPA_HUMAN Isoform 3 of Tissue-type plasminogen activator OS=Homo sapiens GN=PLAT;>sp|P00750|TPA_HUMAN Tissue-type plasminogen activator OS=Homo sapiens GN=PLAT PE=1 SV=1;>sp|P00750-2|TPA_HUMAN Isoform 2 of Tissue-type plasminogen activator OS=
-0.166198	0.234298		1.62e-79	3	10	884	0.7708	0.535933	P36404;V9GYD0;P36404-2	ADP-ribosylation factor-like protein 2	ARL2	>sp|P36404|ARL2_HUMAN ADP-ribosylation factor-like protein 2 OS=Homo sapiens GN=ARL2 PE=1 SV=4;>tr|V9GYD0|V9GYD0_HUMAN Sorting nexin-15 OS=Homo sapiens GN=SNX15 PE=4 SV=1;>sp|P36404-2|ARL2_HUMAN Isoform 2 of ADP-ribosylation factor-like protein 2 OS=Homo s
-0.165963	-0.334498		2.32e-14	8	4	718	0.771517	0.271311	P08243-2;P08243;F8WEJ5;P08243-3;C9JT45;C9J057;C9JLN6;C9JM09	Asparagine synthetase [glutamine-hydrolyzing]	ASNS	>sp|P08243-2|ASNS_HUMAN Isoform 2 of Asparagine synthetase [glutamine-hydrolyzing] OS=Homo sapiens GN=ASNS;>sp|P08243|ASNS_HUMAN Asparagine synthetase [glutamine-hydrolyzing] OS=Homo sapiens GN=ASNS PE=1 SV=4;>tr|F8WEJ5|F8WEJ5_HUMAN Asparagine synthetase [
-0.165039	-0.0180923		2.39e-140	2	17	873	0.774333	0.77694	P33981-2;P33981	Dual specificity protein kinase TTK	TTK	>sp|P33981-2|TTK_HUMAN Isoform 2 of Dual specificity protein kinase TTK OS=Homo sapiens GN=TTK;>sp|P33981|TTK_HUMAN Dual specificity protein kinase TTK OS=Homo sapiens GN=TTK PE=1 SV=2
-0.164741	0.180803		4.37e-31	3	8	414	0.775243	0.698881	H0Y4R1;P12268;E7ETK5	Inosine-5-monophosphate dehydrogenase 2	IMPDH2	>tr|H0Y4R1|H0Y4R1_HUMAN Inosine-5-monophosphate dehydrogenase 2 (Fragment) OS=Homo sapiens GN=IMPDH2 PE=1 SV=1;>sp|P12268|IMDH2_HUMAN Inosine-5-monophosphate dehydrogenase 2 OS=Homo sapiens GN=IMPDH2 PE=1 SV=2
-0.16354	0.164356		5.64e-63	3	13	1462	0.778909	0.752413	Q9BYB4;Q9BYB4-2;C9JPQ6	Guanine nucleotide-binding protein subunit beta-like protein 1	GNB1L	>sp|Q9BYB4|GNB1L_HUMAN Guanine nucleotide-binding protein subunit beta-like protein 1 OS=Homo sapiens GN=GNB1L PE=1 SV=2;>sp|Q9BYB4-2|GNB1L_HUMAN Isoform 2 of Guanine nucleotide-binding protein subunit beta-like protein 1 OS=Homo sapiens GN=GNB1L
-0.162624	0.272299		4.61e-36	13	11	803	0.781708	0.433111	P21359-2;P21359-6;P21359;H0Y465;P21359-4;J3KSB5;J3KRT8;J3QQN8;P21359-3;P21359-5;B4DXH1;J3QSG6;J3QLS2	Neurofibromin;Neurofibromin truncated	NF1	>sp|P21359-2|NF1_HUMAN Isoform 1 of Neurofibromin OS=Homo sapiens GN=NF1;>sp|P21359-6|NF1_HUMAN Isoform 6 of Neurofibromin OS=Homo sapiens GN=NF1;>sp|P21359|NF1_HUMAN Neurofibromin OS=Homo sapiens GN=NF1 PE=1 SV=2;>tr|H0Y465|H0Y465_HUMAN Neurofibromin trun
-0.162324	0.117367		1.01e-13	2	5	83	0.782623	0.911182	B4DST5;Q9H3S7	Tyrosine-protein phosphatase non-receptor type 23	PTPN23	>tr|B4DST5|B4DST5_HUMAN Tyrosine-protein phosphatase non-receptor type 23 OS=Homo sapiens GN=PTPN23 PE=1 SV=1;>sp|Q9H3S7|PTN23_HUMAN Tyrosine-protein phosphatase non-receptor type 23 OS=Homo sapiens GN=PTPN23 PE=1 SV=1
-0.161894	-0.0274686		2.37e-37	2	9	590	0.783939	0.758454	O60547-2;O60547	GDP-mannose 4,6 dehydratase	GMDS	>sp|O60547-2|GMDS_HUMAN Isoform 2 of GDP-mannose 4,6 dehydratase OS=Homo sapiens GN=GMDS;>sp|O60547|GMDS_HUMAN GDP-mannose 4,6 dehydratase OS=Homo sapiens GN=GMDS PE=1 SV=1
-0.161718	0.110948		0	7	35	1491	0.784476	0.933298	Q9H857-2;Q9H857;Q9H857-3;Q9H857-4;H7C4G8;H7C519;C9J036	5-nucleotidase domain-containing protein 2	NT5DC2	>sp|Q9H857-2|NT5D2_HUMAN Isoform 2 of 5-nucleotidase domain-containing protein 2 OS=Homo sapiens GN=NT5DC2;>sp|Q9H857|NT5D2_HUMAN 5-nucleotidase domain-containing protein 2 OS=Homo sapiens GN=NT5DC2 PE=1 SV=1;>sp|Q9H857-3|NT5D2_HUMAN Isoform 3 of 5-nucl
-0.161379	0.351481		2.25e-53	5	7	746	0.785515	0.259534	P11177-2;P11177;P11177-3;C9J634;F8WF02	Pyruvate dehydrogenase E1 component subunit beta, mitochondrial	PDHB	>sp|P11177-2|ODPB_HUMAN Isoform 2 of Pyruvate dehydrogenase E1 component subunit beta, mitochondrial OS=Homo sapiens GN=PDHB;>sp|P11177|ODPB_HUMAN Pyruvate dehydrogenase E1 component subunit beta, mitochondrial OS=Homo sapiens GN=PDHB PE=1 SV=3;>sp|P11177-
-0.161097	-0.142765		2.73e-91	5	11	322	0.786379	0.545095	E9PSF2;Q15468;Q15468-2;Q5T0C7;H0Y702	SCL-interrupting locus protein	STIL	>tr|E9PSF2|E9PSF2_HUMAN SCL-interrupting locus protein OS=Homo sapiens GN=STIL PE=1 SV=1;>sp|Q15468|STIL_HUMAN SCL-interrupting locus protein OS=Homo sapiens GN=STIL PE=1 SV=2;>sp|Q15468-2|STIL_HUMAN Isoform 2 of SCL-interrupting locus protein OS=Homo sapi
-0.160901	-0.0118437		5.17e-69	4	10	1615	0.786978	0.789331	Q9Y4X0;Q9Y4X0-4;Q9Y4X0-3;Q9Y4X0-2	AMME syndrome candidate gene 1 protein	AMMECR1	>sp|Q9Y4X0|AMMR1_HUMAN AMME syndrome candidate gene 1 protein OS=Homo sapiens GN=AMMECR1 PE=1 SV=1;>sp|Q9Y4X0-4|AMMR1_HUMAN Isoform 4 of AMME syndrome candidate gene 1 protein OS=Homo sapiens GN=AMMECR1;>sp|Q9Y4X0-3|AMMR1_HUMAN Isoform 3 of AMME syndrome c
-0.160462	-0.029342		0	5	37	1261	0.788325	0.754777	Q6PJ69;H0YGS7;H0YG27;K7EJ59;K7EM44	Tripartite motif-containing protein 65	TRIM65	>sp|Q6PJ69|TRI65_HUMAN Tripartite motif-containing protein 65 OS=Homo sapiens GN=TRIM65 PE=1 SV=3;>tr|H0YGS7|H0YGS7_HUMAN Tripartite motif-containing protein 65 (Fragment) OS=Homo sapiens GN=TRIM65 PE=4 SV=1
-0.160014	0.0251712		2.18e-239	4	17	866	0.789696	0.863727	P31946-2;P31946;Q4VY20;Q4VY19	14-3-3 protein beta/alpha;14-3-3 protein beta/alpha, N-terminally processed	YWHAB	>sp|P31946-2|1433B_HUMAN Isoform Short of 14-3-3 protein beta/alpha OS=Homo sapiens GN=YWHAB;>sp|P31946|1433B_HUMAN 14-3-3 protein beta/alpha OS=Homo sapiens GN=YWHAB PE=1 SV=3
-0.15934	-0.0638361		3.67e-09	13	5	1243	0.791765	0.688135	Q5VT25-4;Q5VT25;H0Y5V1;Q5VT25-3;F5H5N0;Q5VT25-5;Q5VT25-2;Q5VT25-6;H0Y6V3;H0Y7V8;H0Y6R0;H0YLY0;Q9Y5S2	Serine/threonine-protein kinase MRCK alpha	CDC42BPA	>sp|Q5VT25-4|MRCKA_HUMAN Isoform 4 of Serine/threonine-protein kinase MRCK alpha OS=Homo sapiens GN=CDC42BPA;>sp|Q5VT25|MRCKA_HUMAN Serine/threonine-protein kinase MRCK alpha OS=Homo sapiens GN=CDC42BPA PE=1 SV=1;>tr|H0Y5V1|H0Y5V1_HUMAN Serine/threonine-pr
-0.15921	-0.121633		5.72e-11	2	4	587	0.792162	0.581923	O60306;H0YH15	Intron-binding protein aquarius	AQR	>sp|O60306|AQR_HUMAN Intron-binding protein aquarius OS=Homo sapiens GN=AQR PE=1 SV=4;>tr|H0YH15|H0YH15_HUMAN Aquarius homolog (Mouse), isoform CRA_a OS=Homo sapiens GN=AQR PE=1 SV=1
-0.1589	-0.0862797		2.15e-106	5	9	1175	0.793116	0.646004	Q14974;Q14974-2;J3QR48;F5H4R7;J3KTM9	Importin subunit beta-1	KPNB1	>sp|Q14974|IMB1_HUMAN Importin subunit beta-1 OS=Homo sapiens GN=KPNB1 PE=1 SV=2;>sp|Q14974-2|IMB1_HUMAN Isoform 2 of Importin subunit beta-1 OS=Homo sapiens GN=KPNB1
-0.158582	0.264838		2.46e-19	3	3	1252	0.79409	0.452349	Q6DKI1;R4GMU7;B7Z652	60S ribosomal protein L7-like 1	RPL7L1	>sp|Q6DKI1|RL7L_HUMAN 60S ribosomal protein L7-like 1 OS=Homo sapiens GN=RPL7L1 PE=1 SV=1;>tr|R4GMU7|R4GMU7_HUMAN 60S ribosomal protein L7-like 1 OS=Homo sapiens GN=RPL7L1 PE=1 SV=1
-0.158498	0.211744		7.42e-06	2	3	1352	0.794349	0.602296	Q8TEM1;Q8TEM1-2	Nuclear pore membrane glycoprotein 210	NUP210	>sp|Q8TEM1|PO210_HUMAN Nuclear pore membrane glycoprotein 210 OS=Homo sapiens GN=NUP210 PE=1 SV=3
-0.158359	0.191225		5.42e-105	10	21	306	0.794775	0.665699	E9PL22;Q9Y4L1;E9PJ21;B7Z909;J3KTF1;J3QL06;J3QQH7;J3QLE9;J3KSJ2;J3KT27	Hypoxia up-regulated protein 1	HYOU1	>tr|E9PL22|E9PL22_HUMAN Hypoxia up-regulated protein 1 OS=Homo sapiens GN=HYOU1 PE=1 SV=1;>sp|Q9Y4L1|HYOU1_HUMAN Hypoxia up-regulated protein 1 OS=Homo sapiens GN=HYOU1 PE=1 SV=1;>tr|E9PJ21|E9PJ21_HUMAN Hypoxia up-regulated protein 1 (Fragment) OS=Homo sap
-0.157355	0.173301		2.2e-36	3	6	1011	0.797861	0.723132	P61964;V9GYQ5;V9GZ59	WD repeat-containing protein 5	WDR5	>sp|P61964|WDR5_HUMAN WD repeat-containing protein 5 OS=Homo sapiens GN=WDR5 PE=1 SV=1
-0.157193	0.126188		5.39e-06	3	2	76	0.798359	0.8809	B4DQI4;F8W9U3;Q96IU4	Alpha/beta hydrolase domain-containing protein 14B	ABHD14B	>tr|B4DQI4|B4DQI4_HUMAN Alpha/beta hydrolase domain-containing protein 14B OS=Homo sapiens GN=ABHD14B PE=1 SV=1;>tr|F8W9U3|F8W9U3_HUMAN Alpha/beta hydrolase domain-containing protein 14B OS=Homo sapiens GN=ABHD14B PE=1 SV=1;>sp|Q96IU4|ABHEB_HUMAN Alpha/bet
-0.156837	0.111106		4.24e-100	5	17	39	0.799453	0.932756	B3KQ59;Q9Y230;M0R0Y3;X6R2L4;M0QXI6	RuvB-like 2	RUVBL2	>tr|B3KQ59|B3KQ59_HUMAN RuvB-like 2 OS=Homo sapiens GN=RUVBL2 PE=1 SV=1;>sp|Q9Y230|RUVB2_HUMAN RuvB-like 2 OS=Homo sapiens GN=RUVBL2 PE=1 SV=3;>tr|M0R0Y3|M0R0Y3_HUMAN RuvB-like 2 OS=Homo sapiens GN=RUVBL2 PE=1 SV=1
-0.156402	-0.11643		5.33e-19	2	6	1598	0.80079	0.591166	U3KQJ1;Q9Y2S7	Polymerase delta-interacting protein 2	POLDIP2	>tr|U3KQJ1|U3KQJ1_HUMAN Polymerase delta-interacting protein 2 OS=Homo sapiens GN=POLDIP2 PE=1 SV=1;>sp|Q9Y2S7|PDIP2_HUMAN Polymerase delta-interacting protein 2 OS=Homo sapiens GN=POLDIP2 PE=1 SV=1
-0.156187	-0.00106285		3.8e-151	11	25	1388	0.801454	0.810834	Q93100-4;Q93100-3;Q93100-2;Q93100;I3L0Z1;I3L213;H3BQ89;I3L3F2;I3L1N3;H3BV13;I3NHZ9	Phosphorylase b kinase regulatory subunit beta	PHKB	>sp|Q93100-4|KPBB_HUMAN Isoform 4 of Phosphorylase b kinase regulatory subunit beta OS=Homo sapiens GN=PHKB;>sp|Q93100-3|KPBB_HUMAN Isoform 3 of Phosphorylase b kinase regulatory subunit beta OS=Homo sapiens GN=PHKB;>sp|Q93100-2|KPBB_HUMAN Isoform 2 of Pho
-0.155822	-0.124546		5.01e-253	2	11	576	0.802578	0.576777	O43482;H0YKL4	Protein Mis18-beta	OIP5	>sp|O43482|MS18B_HUMAN Protein Mis18-beta OS=Homo sapiens GN=OIP5 PE=1 SV=2;>tr|H0YKL4|H0YKL4_HUMAN Protein yippee-like (Fragment) OS=Homo sapiens GN=OIP5 PE=1 SV=1
-0.155434	0.175157		3.91e-20	5	4	293	0.803773	0.717106	E9PHH5;O60762;Q5QPK2;H0Y368;Q5QPJ9	Dolichol-phosphate mannosyltransferase	DPM1	>tr|E9PHH5|E9PHH5_HUMAN Dolichol-phosphate mannosyltransferase subunit 1 OS=Homo sapiens GN=DPM1 PE=1 SV=1;>sp|O60762|DPM1_HUMAN Dolichol-phosphate mannosyltransferase subunit 1 OS=Homo sapiens GN=DPM1 PE=1 SV=1;>tr|Q5QPK2|Q5QPK2_HUMAN Dolichol-phosphate m
-0.155163	0.284341		1.61e-27	3	4	1553	0.804606	0.403079	Q9UBP6;H0YIH0;H0YHU4	tRNA (guanine-N(7)-)-methyltransferase	METTL1	>sp|Q9UBP6|TRMB_HUMAN tRNA (guanine-N(7)-)-methyltransferase OS=Homo sapiens GN=METTL1 PE=1 SV=1;>tr|H0YIH0|H0YIH0_HUMAN tRNA (guanine-N(7)-)-methyltransferase (Fragment) OS=Homo sapiens GN=METTL1 PE=1 SV=1
-0.154458	0.127759		1.17e-62	22	10	578	0.80678	0.875525	O43707;O43707-2;P12814-2;P12814;P12814-3;P12814-4;O43707-3;F5GXS2;H9KV75;H7C144;P35609-2;P35609;G3V5M4;H0YJ11;G3V2W4;H0YJW3;G3V2N5;H7C5W8;Q08043;G3V2E8;G3V2X9;K7EJH8	Alpha-actinin-4;Alpha-actinin-1	ACTN4;ACTN1	>sp|O43707|ACTN4_HUMAN Alpha-actinin-4 OS=Homo sapiens GN=ACTN4 PE=1 SV=2;>sp|O43707-2|ACTN4_HUMAN Isoform ACTN4ISO of Alpha-actinin-4 OS=Homo sapiens GN=ACTN4;>sp|P12814-2|ACTN1_HUMAN Isoform 2 of Alpha-actinin-1 OS=Homo sapiens GN=ACTN1;>sp|P12814|ACTN1_
-0.154363	0.0607415		2.05e-55	3	10	682	0.807071	0.936385	P04792;F8WE04;C9J3N8	Heat shock protein beta-1	HSPB1	>sp|P04792|HSPB1_HUMAN Heat shock protein beta-1 OS=Homo sapiens GN=HSPB1 PE=1 SV=2;>tr|F8WE04|F8WE04_HUMAN Heat shock protein beta-1 OS=Homo sapiens GN=HSPB1 PE=1 SV=1
-0.154203	0.0309383		1.88e-19	5	5	913	0.807566	0.875446	P42695;G3V1A9;E9PQA3;E9PKK4;E9PLE0	Condensin-2 complex subunit D3	NCAPD3	>sp|P42695|CNDD3_HUMAN Condensin-2 complex subunit D3 OS=Homo sapiens GN=NCAPD3 PE=1 SV=2;>tr|G3V1A9|G3V1A9_HUMAN Condensin-2 complex subunit D3 OS=Homo sapiens GN=NCAPD3 PE=1 SV=1
-0.154112	0.0591859		1.5e-08	1	2	447	0.807848	0.933192	H7BZJ3	Thioredoxin	PDIA3	>tr|H7BZJ3|H7BZJ3_HUMAN Thioredoxin (Fragment) OS=Homo sapiens GN=PDIA3 PE=1 SV=1
-0.153763	0.440599		3.47e-200	2	10	724	0.808923	0.12997	P09382;F8WEI7	Galectin-1	LGALS1	>sp|P09382|LEG1_HUMAN Galectin-1 OS=Homo sapiens GN=LGALS1 PE=1 SV=2
-0.152585	0.0865568		3.92e-09	1	3	1214	0.81256	0.989487	Q53RE8	Ankyrin repeat domain-containing protein 39	ANKRD39	>sp|Q53RE8|ANR39_HUMAN Ankyrin repeat domain-containing protein 39 OS=Homo sapiens GN=ANKRD39 PE=1 SV=1
-0.15258	0.0432308		1.26e-103	1	10	1517	0.812575	0.900512	Q9NS86	LanC-like protein 2	LANCL2	>sp|Q9NS86|LANC2_HUMAN LanC-like protein 2 OS=Homo sapiens GN=LANCL2 PE=1 SV=1
-0.151611	0.331418		4.37e-41	2	7	1394	0.815569	0.298142	Q96C36;J3KR12	Pyrroline-5-carboxylate reductase 2	PYCR2	>sp|Q96C36|P5CR2_HUMAN Pyrroline-5-carboxylate reductase 2 OS=Homo sapiens GN=PYCR2 PE=1 SV=1;>tr|J3KR12|J3KR12_HUMAN Uncharacterized protein OS=Homo sapiens PE=4 SV=1
-0.151606	0.175452		5.66e-43	1	11	728	0.815585	0.716148	P09874	Poly [ADP-ribose] polymerase 1	PARP1	>sp|P09874|PARP1_HUMAN Poly [ADP-ribose] polymerase 1 OS=Homo sapiens GN=PARP1 PE=1 SV=4
-0.150217	-0.0179863		8.81e-05	10	2	1160	0.819882	0.77715	Q6P1K8;Q13888;D6RAW1;D6RIT7;D6RGC9;R4GMS9;D6RJD3;D6RID8;J3KQC7;F5GZM1	General transcription factor IIH subunit 2-like protein;General transcription factor IIH subunit 2	GTF2H2C;GTF2H2	>sp|Q6P1K8|T2H2L_HUMAN General transcription factor IIH subunit 2-like protein OS=Homo sapiens GN=GTF2H2C PE=1 SV=1;>sp|Q13888|TF2H2_HUMAN General transcription factor IIH subunit 2 OS=Homo sapiens GN=GTF2H2 PE=1 SV=1;>tr|D6RAW1|D6RAW1_HUMAN General transc
-0.149957	0.00132665		3.43e-266	9	34	602	0.820686	0.81562	O75330-2;O75330;O75330-3;O75330-4;E5RIH2;E5RI30;B4DZ51;Q9UBD5;Q9UBD5-2	Hyaluronan mediated motility receptor	HMMR	>sp|O75330-2|HMMR_HUMAN Isoform 2 of Hyaluronan mediated motility receptor OS=Homo sapiens GN=HMMR;>sp|O75330|HMMR_HUMAN Hyaluronan mediated motility receptor OS=Homo sapiens GN=HMMR PE=1 SV=2;>sp|O75330-3|HMMR_HUMAN Isoform 3 of Hyaluronan mediated motili
-0.14972	-0.236137		4.37e-69	1	12	1288	0.821421	0.397469	Q7Z7A3	Cytoplasmic tRNA 2-thiolation protein 1	CTU1	>sp|Q7Z7A3|CTU1_HUMAN Cytoplasmic tRNA 2-thiolation protein 1 OS=Homo sapiens GN=CTU1 PE=1 SV=1
-0.149116	-0.308964		9.53e-08	4	3	474	0.823293	0.301071	J3KNT0;Q16658;C9JPH9;C9JFC0	Fascin	FSCN1	>tr|J3KNT0|J3KNT0_HUMAN Fascin OS=Homo sapiens GN=FSCN1 PE=1 SV=1;>sp|Q16658|FSCN1_HUMAN Fascin OS=Homo sapiens GN=FSCN1 PE=1 SV=3
-0.14842	-0.233244		2.59e-207	4	25	1470	0.825449	0.401648	Q9C0B0;K7EQ93;K7ELF5;Q9UPA5	RING finger protein unkempt homolog	UNK	>sp|Q9C0B0|UNK_HUMAN RING finger protein unkempt homolog OS=Homo sapiens GN=UNK PE=1 SV=2
-0.147638	0.170078		3.9e-47	2	16	1575	0.827876	0.733637	Q9UKZ4;Q9UKZ4-2	Teneurin-1;Ten-1 intracellular domain;Teneurin C-terminal-associated peptide	TENM1	>sp|Q9UKZ4|TEN1_HUMAN Teneurin-1 OS=Homo sapiens GN=TENM1 PE=1 SV=2;>sp|Q9UKZ4-2|TEN1_HUMAN Isoform 2 of Teneurin-1 OS=Homo sapiens GN=TENM1
-0.147204	0.0974217		3.07e-67	2	5	1546	0.829222	0.980058	Q9P209;Q9P209-2	Centrosomal protein of 72 kDa	CEP72	>sp|Q9P209|CEP72_HUMAN Centrosomal protein of 72 kDa OS=Homo sapiens GN=CEP72 PE=1 SV=2
-0.147065	0.58192		0.00089889	1	1	540	0.829654	0.0333799	O14656	Torsin-1A	TOR1A	>sp|O14656|TOR1A_HUMAN Torsin-1A OS=Homo sapiens GN=TOR1A PE=1 SV=1
-0.146581	-0.24538		7.95e-101	1	12	919	0.831155	0.384296	P46109	Crk-like protein	CRKL	>sp|P46109|CRKL_HUMAN Crk-like protein OS=Homo sapiens GN=CRKL PE=1 SV=1
-0.146476	0.455774		1.68e-74	5	9	366	0.831481	0.11409	F5H897;Q12931;I3L0K7;I3L239;I3L253	Heat shock protein 75 kDa, mitochondrial	TRAP1	>tr|F5H897|F5H897_HUMAN Heat shock protein 75 kDa, mitochondrial OS=Homo sapiens GN=TRAP1 PE=1 SV=1;>sp|Q12931|TRAP1_HUMAN Heat shock protein 75 kDa, mitochondrial OS=Homo sapiens GN=TRAP1 PE=1 SV=3;>tr|I3L0K7|I3L0K7_HUMAN Heat shock protein 75 kDa, mitoch
-0.14578	0.492225		1.74e-13	1	4	1392	0.833643	0.0821665	Q96B26	Exosome complex component RRP43	EXOSC8	>sp|Q96B26|EXOS8_HUMAN Exosome complex component RRP43 OS=Homo sapiens GN=EXOSC8 PE=1 SV=1
-0.144586	0.187178		2.85e-33	6	5	1143	0.837357	0.67851	Q13480;Q13480-2;B7Z3B9;H0Y8F4;D6RIF8;D6RIS0	GRB2-associated-binding protein 1	GAB1	>sp|Q13480|GAB1_HUMAN GRB2-associated-binding protein 1 OS=Homo sapiens GN=GAB1 PE=1 SV=2;>sp|Q13480-2|GAB1_HUMAN Isoform 2 of GRB2-associated-binding protein 1 OS=Homo sapiens GN=GAB1;>tr|B7Z3B9|B7Z3B9_HUMAN GRB2-associated-binding protein 1 OS=Homo sapie
-0.144052	-0.047116		2.46e-25	4	4	924	0.839017	0.720173	P46783;F6U211;Q9NQ39;S4R435	40S ribosomal protein S10;Putative 40S ribosomal protein S10-like	RPS10;RPS10P5	>sp|P46783|RS10_HUMAN 40S ribosomal protein S10 OS=Homo sapiens GN=RPS10 PE=1 SV=1;>tr|F6U211|F6U211_HUMAN 40S ribosomal protein S10 OS=Homo sapiens GN=RPS10 PE=4 SV=1;>sp|Q9NQ39|RS10L_HUMAN Putative 40S ribosomal protein S10-like OS=Homo sapiens GN=RPS10P
-0.143647	0.279697		1.23e-44	3	5	1101	0.840278	0.41451	Q04837;C9K0U8;E7EUY5	Single-stranded DNA-binding protein, mitochondrial	SSBP1	>sp|Q04837|SSBP_HUMAN Single-stranded DNA-binding protein, mitochondrial OS=Homo sapiens GN=SSBP1 PE=1 SV=1;>tr|C9K0U8|C9K0U8_HUMAN Single-stranded DNA-binding protein (Fragment) OS=Homo sapiens GN=SSBP1 PE=1 SV=1;>tr|E7EUY5|E7EUY5_HUMAN Single-stranded DN
-0.14362	-0.239022		6.03e-22	2	5	1557	0.840363	0.39333	Q9UBV2;Q9UBV2-2	Protein sel-1 homolog 1	SEL1L	>sp|Q9UBV2|SE1L1_HUMAN Protein sel-1 homolog 1 OS=Homo sapiens GN=SEL1L PE=1 SV=3
-0.143234	-0.789201		1.17e-28	11	3	1418	0.841565	0.0229794	Q96PM5-6;Q96PM5-2;Q96PM5;Q96PM5-3;Q96PM5-4;J3KQJ2;Q96PM5-8;Q96PM5-7;Q96PM5-5;D6RAF6;H0YAI4	RING finger and CHY zinc finger domain-containing protein 1	RCHY1	>sp|Q96PM5-6|ZN363_HUMAN Isoform 6 of RING finger and CHY zinc finger domain-containing protein 1 OS=Homo sapiens GN=RCHY1;>sp|Q96PM5-2|ZN363_HUMAN Isoform 2 of RING finger and CHY zinc finger domain-containing protein 1 OS=Homo sapiens GN=RCHY1;>sp|Q96PM5
-0.142764	0.194912		0	1	35	742	0.843026	0.654112	P11021	78 kDa glucose-regulated protein	HSPA5	>sp|P11021|GRP78_HUMAN 78 kDa glucose-regulated protein OS=Homo sapiens GN=HSPA5 PE=1 SV=2
-0.142712	-0.40077		4.26e-66	6	17	1537	0.84319	0.203687	Q9NYA4;J3QR65;J3QLB9;J3QKV8;J3QRJ2;J3KT95	Myotubularin-related protein 4	MTMR4	>sp|Q9NYA4|MTMR4_HUMAN Myotubularin-related protein 4 OS=Homo sapiens GN=MTMR4 PE=1 SV=2;>tr|J3QR65|J3QR65_HUMAN Myotubularin-related protein 4 OS=Homo sapiens GN=MTMR4 PE=2 SV=1
-0.141851	-0.259912		8.21e-96	4	15	797	0.845871	0.364132	P19784;H3BSA1;H3BV19;H3BNI9	Casein kinase II subunit alpha	CSNK2A2	>sp|P19784|CSK22_HUMAN Casein kinase II subunit alpha OS=Homo sapiens GN=CSNK2A2 PE=1 SV=1;>tr|H3BSA1|H3BSA1_HUMAN Casein kinase II subunit alpha (Fragment) OS=Homo sapiens GN=CSNK2A2 PE=1 SV=2;>tr|H3BV19|H3BV19_HUMAN Casein kinase II subunit alpha (Fra
-0.141468	0.0982694		6.15e-19	2	7	752	0.847066	0.977124	P11717;S4R328	Cation-independent mannose-6-phosphate receptor	IGF2R	>sp|P11717|MPRI_HUMAN Cation-independent mannose-6-phosphate receptor OS=Homo sapiens GN=IGF2R PE=1 SV=3
-0.138397	0.258382		2e-83	3	20	926	0.856656	0.469382	P46940;H0YLE8;H0YKA5	Ras GTPase-activating-like protein IQGAP1	IQGAP1	>sp|P46940|IQGA1_HUMAN Ras GTPase-activating-like protein IQGAP1 OS=Homo sapiens GN=IQGAP1 PE=1 SV=1;>tr|H0YLE8|H0YLE8_HUMAN Ras GTPase-activating-like protein IQGAP1 OS=Homo sapiens GN=IQGAP1 PE=1 SV=1
-0.138063	-0.15261		1.9e-81	1	17	594	0.857698	0.528341	O60841	Eukaryotic translation initiation factor 5B	EIF5B	>sp|O60841|IF2P_HUMAN Eukaryotic translation initiation factor 5B OS=Homo sapiens GN=EIF5B PE=1 SV=4
-0.137884	-0.322912		1.03e-125	3	10	1010	0.858258	0.284556	P61962;E9PCY4;P61962-2	DDB1- and CUL4-associated factor 7	DCAF7	>sp|P61962|DCAF7_HUMAN DDB1- and CUL4-associated factor 7 OS=Homo sapiens GN=DCAF7 PE=1 SV=1;>tr|E9PCY4|E9PCY4_HUMAN DDB1- and CUL4-associated factor 7 OS=Homo sapiens GN=DCAF7 PE=1 SV=1
-0.136985	0.0456298		0	6	29	546	0.86107	0.905416	O14867;C9JMP6;C9IYR0;C9IYH8;H7C4B6;M0QZP0	Transcription regulator protein BACH1	BACH1	>sp|O14867|BACH1_HUMAN Transcription regulator protein BACH1 OS=Homo sapiens GN=BACH1 PE=1 SV=2
-0.135706	0.411608		1.05e-90	1	32	1115	0.865072	0.165011	Q09666	Neuroblast differentiation-associated protein AHNAK	AHNAK	>sp|Q09666|AHNK_HUMAN Neuroblast differentiation-associated protein AHNAK OS=Homo sapiens GN=AHNAK PE=1 SV=2
-0.135516	0.171145		3.6e-122	10	14	1015	0.865666	0.730153	P62136;P62136-2;E9PMD7;P62136-3;F8W0W8;F5H1L6;F5H037;F8WE71;H0Y3Y6;F8W1A0	Serine/threonine-protein phosphatase PP1-alpha catalytic subunit;Serine/threonine-protein phosphatase	PPP1CA;PPP1CC	>sp|P62136|PP1A_HUMAN Serine/threonine-protein phosphatase PP1-alpha catalytic subunit OS=Homo sapiens GN=PPP1CA PE=1 SV=1;>sp|P62136-2|PP1A_HUMAN Isoform 2 of Serine/threonine-protein phosphatase PP1-alpha catalytic subunit OS=Homo sapiens GN=PPP1CA;>tr|E
-0.134988	0.16368		5.24e-45	8	14	741	0.867321	0.754642	P10809;E7ESH4;E7EXB4;B7Z712;C9JL25;C9JL19;C9JCQ4;C9J0S9	60 kDa heat shock protein, mitochondrial	HSPD1	>sp|P10809|CH60_HUMAN 60 kDa heat shock protein, mitochondrial OS=Homo sapiens GN=HSPD1 PE=1 SV=2
-0.134427	0.543983		2.79e-255	7	29	986	0.869079	0.0496626	P55084-2;P55084;F5GZQ3;B5MD38;C9JEY0;C9JE81;C9K0M0	Trifunctional enzyme subunit beta, mitochondrial;3-ketoacyl-CoA thiolase	HADHB	>sp|P55084-2|ECHB_HUMAN Isoform 2 of Trifunctional enzyme subunit beta, mitochondrial OS=Homo sapiens GN=HADHB;>sp|P55084|ECHB_HUMAN Trifunctional enzyme subunit beta, mitochondrial OS=Homo sapiens GN=HADHB PE=1 SV=3;>tr|F5GZQ3|F5GZQ3_HUMAN 3-ketoacyl-CoA
-0.134269	-0.102105		0	6	32	1478	0.869575	0.616955	Q9H3C7;Q9H3C7-3;Q9H3C7-2;K7ELA8;K7ENW0;K7EK79	Gametogenetin-binding protein 2	GGNBP2	>sp|Q9H3C7|GGNB2_HUMAN Gametogenetin-binding protein 2 OS=Homo sapiens GN=GGNBP2 PE=1 SV=1;>sp|Q9H3C7-3|GGNB2_HUMAN Isoform 3 of Gametogenetin-binding protein 2 OS=Homo sapiens GN=GGNBP2
-0.13394	0.161073		7.49e-19	1	7	1453	0.870604	0.763254	Q9BVJ7	Dual specificity protein phosphatase 23	DUSP23	>sp|Q9BVJ7|DUS23_HUMAN Dual specificity protein phosphatase 23 OS=Homo sapiens GN=DUSP23 PE=1 SV=1
-0.130834	0.0694046		1.44e-44	16	11	846	0.880353	0.954185	P28799;K7EQ05;P28799-2;K7EKL3;P28799-3;K7EMR1;K7EQI0;K7EPL0;K7ELY1;K7ENI2;K7ENN1;K7EK92;K7EQK6;K7EM89;K7EJY4;K7ERM2	Granulins;Acrogranin;Paragranulin;Granulin-1;Granulin-2;Granulin-3;Granulin-4;Granulin-5;Granulin-6;Granulin-7	GRN	>sp|P28799|GRN_HUMAN Granulins OS=Homo sapiens GN=GRN PE=1 SV=2;>tr|K7EQ05|K7EQ05_HUMAN Paragranulin OS=Homo sapiens GN=GRN PE=2 SV=1;>sp|P28799-2|GRN_HUMAN Isoform 2 of Granulins OS=Homo sapiens GN=GRN;>tr|K7EKL3|K7EKL3_HUMAN Paragranulin (Fragment) OS=Ho
-0.130618	-0.0494244		5.43e-06	4	1	278	0.881032	0.715719	H0YAF7;H0YAK4;E9PCB6;Q9BYT8	Neurolysin, mitochondrial	NLN	>tr|H0YAF7|H0YAF7_HUMAN Neurolysin, mitochondrial (Fragment) OS=Homo sapiens GN=NLN PE=1 SV=2;>tr|H0YAK4|H0YAK4_HUMAN Neurolysin, mitochondrial (Fragment) OS=Homo sapiens GN=NLN PE=1 SV=1;>tr|E9PCB6|E9PCB6_HUMAN Neurolysin, mitochondrial OS=Homo sapiens GN
-0.12995	0.235031		5.14e-11	2	2	544	0.88313	0.533841	O14773-2;O14773	Tripeptidyl-peptidase 1	TPP1	>sp|O14773-2|TPP1_HUMAN Isoform 2 of Tripeptidyl-peptidase 1 OS=Homo sapiens GN=TPP1;>sp|O14773|TPP1_HUMAN Tripeptidyl-peptidase 1 OS=Homo sapiens GN=TPP1 PE=1 SV=2
-0.129388	0.148149		5.26e-184	1	29	766	0.884894	0.806356	P13639	Elongation factor 2	EEF2	>sp|P13639|EF2_HUMAN Elongation factor 2 OS=Homo sapiens GN=EEF2 PE=1 SV=4
-0.129046	-0.19943		5.54e-16	1	5	1260	0.88597	0.452414	Q6P3X3	Tetratricopeptide repeat protein 27	TTC27	>sp|Q6P3X3|TTC27_HUMAN Tetratricopeptide repeat protein 27 OS=Homo sapiens GN=TTC27 PE=1 SV=1
-0.128581	0.0578254		1.27e-160	4	24	729	0.887433	0.9304	P09958;H0YLH7;H0YNB5;H0YKB2	Furin	FURIN	>sp|P09958|FURIN_HUMAN Furin OS=Homo sapiens GN=FURIN PE=1 SV=2
-0.128524	0.331049		3.06e-164	3	32	784	0.887613	0.298885	P16885;H3BQV5;H3BPZ3	1-phosphatidylinositol 4,5-bisphosphate phosphodiesterase gamma-2	PLCG2	>sp|P16885|PLCG2_HUMAN 1-phosphatidylinositol 4,5-bisphosphate phosphodiesterase gamma-2 OS=Homo sapiens GN=PLCG2 PE=1 SV=4
-0.127914	0.441027		4.7e-105	1	12	853	0.889532	0.1295	P30041	Peroxiredoxin-6	PRDX6	>sp|P30041|PRDX6_HUMAN Peroxiredoxin-6 OS=Homo sapiens GN=PRDX6 PE=1 SV=3
-0.127404	0.0383237		1.98e-19	4	4	217	0.891136	0.890492	D6RD24;Q7Z6J8;D6RHY9;H0Y359	E3 ubiquitin-protein ligase E3D	UBE3D	>tr|D6RD24|D6RD24_HUMAN E3 ubiquitin-protein ligase E3D OS=Homo sapiens GN=UBE3D PE=1 SV=1;>sp|Q7Z6J8|UBE3D_HUMAN E3 ubiquitin-protein ligase E3D OS=Homo sapiens GN=UBE3D PE=1 SV=2;>tr|D6RHY9|D6RHY9_HUMAN E3 ubiquitin-protein ligase E3D OS=Homo sapiens GN=
-0.127334	0.290595		3.21e-09	2	3	1332	0.891356	0.387986	Q8NBJ5;M0QYH0	Procollagen galactosyltransferase 1	COLGALT1	>sp|Q8NBJ5|GT251_HUMAN Procollagen galactosyltransferase 1 OS=Homo sapiens GN=COLGALT1 PE=1 SV=1
-0.126111	-0.0877724		3.27e-08	2	3	1134	0.895206	0.643239	Q13257;Q13257-2	Mitotic spindle assembly checkpoint protein MAD2A	MAD2L1	>sp|Q13257|MD2L1_HUMAN Mitotic spindle assembly checkpoint protein MAD2A OS=Homo sapiens GN=MAD2L1 PE=1 SV=1
-0.125647	0.434153		4.57e-261	9	40	1381	0.896669	0.137214	Q92878;Q92878-2;Q92878-3;E7EN38;E7ESD9;H7C0V2;C9JNH8;E9PM98;H7C0P8	DNA repair protein RAD50	RAD50	>sp|Q92878|RAD50_HUMAN DNA repair protein RAD50 OS=Homo sapiens GN=RAD50 PE=1 SV=1;>sp|Q92878-2|RAD50_HUMAN Isoform 2 of DNA repair protein RAD50 OS=Homo sapiens GN=RAD50;>sp|Q92878-3|RAD50_HUMAN Isoform 3 of DNA repair protein RAD50 OS=Homo sapiens GN=RAD
-0.125558	-0.0503731		6.85e-36	8	8	738	0.89695	0.713891	P10646;C9JBB3;C9JKV3;P10646-2;C9JT76;C9JQ14;C9JP39;C9J103	Tissue factor pathway inhibitor	TFPI	>sp|P10646|TFPI1_HUMAN Tissue factor pathway inhibitor OS=Homo sapiens GN=TFPI PE=1 SV=1;>tr|C9JBB3|C9JBB3_HUMAN Tissue factor pathway inhibitor (Fragment) OS=Homo sapiens GN=TFPI PE=1 SV=1;>tr|C9JKV3|C9JKV3_HUMAN Tissue factor pathway inhibitor (Fragment)
-0.125308	0.00834875		0.00012518	5	2	25	0.897737	0.829724	A8MWY0-2;A8MWY0-3;C9JA41;H7C2N5;A8MWY0	UPF0577 protein KIAA1324-like	KIAA1324L	>sp|A8MWY0-2|K132L_HUMAN Isoform 2 of UPF0577 protein KIAA1324-like OS=Homo sapiens GN=KIAA1324L;>sp|A8MWY0-3|K132L_HUMAN Isoform 3 of UPF0577 protein KIAA1324-like OS=Homo sapiens GN=KIAA1324L;>tr|C9JA41|C9JA41_HUMAN UPF0577 protein KIAA1324-like OS=Homo
-0.125125	-0.0532863		5.04e-18	3	8	1222	0.898314	0.708289	Q5JR04;Q9HCE1;Q9HCE1-2	Putative helicase MOV-10	MOV10	>tr|Q5JR04|Q5JR04_HUMAN Mov10, Moloney leukemia virus 10, homolog (Mouse), isoform CRA_a OS=Homo sapiens GN=MOV10 PE=1 SV=1;>sp|Q9HCE1|MOV10_HUMAN Putative helicase MOV-10 OS=Homo sapiens GN=MOV10 PE=1 SV=2;>sp|Q9HCE1-2|MOV10_HUMAN Isoform 2 of Putative he
-0.12489	0.0490805		3.63e-120	5	19	1311	0.899054	0.912477	Q8IXB1;Q8IXB1-2;E7EP04;Q8IXB1-3;H7C1G0	DnaJ homolog subfamily C member 10	DNAJC10	>sp|Q8IXB1|DJC10_HUMAN DnaJ homolog subfamily C member 10 OS=Homo sapiens GN=DNAJC10 PE=1 SV=2;>sp|Q8IXB1-2|DJC10_HUMAN Isoform 2 of DnaJ homolog subfamily C member 10 OS=Homo sapiens GN=DNAJC10
-0.124647	0.188272		0	3	67	1320	0.899821	0.67504	Q8N2E2;J3KQJ9;E5RG96	von Willebrand factor D and EGF domain-containing protein	VWDE	>sp|Q8N2E2|VWDE_HUMAN von Willebrand factor D and EGF domain-containing protein OS=Homo sapiens GN=VWDE PE=2 SV=4;>tr|J3KQJ9|J3KQJ9_HUMAN von Willebrand factor D and EGF domain-containing protein OS=Homo sapiens GN=VWDE PE=2 SV=1
-0.123028	0.387324		9.22e-16	4	3	1437	0.904924	0.199481	Q9BPW8;H7C2U6;C9JDV8;F8WCR5	Protein NipSnap homolog 1	NIPSNAP1	>sp|Q9BPW8|NIPS1_HUMAN Protein NipSnap homolog 1 OS=Homo sapiens GN=NIPSNAP1 PE=1 SV=1;>tr|H7C2U6|H7C2U6_HUMAN Protein NipSnap homolog 1 (Fragment) OS=Homo sapiens GN=NIPSNAP1 PE=1 SV=1
-0.122388	-0.0195424		1.38e-11	1	3	1498	0.906944	0.774073	Q9HAN9	Nicotinamide mononucleotide adenylyltransferase 1	NMNAT1	>sp|Q9HAN9|NMNA1_HUMAN Nicotinamide mononucleotide adenylyltransferase 1 OS=Homo sapiens GN=NMNAT1 PE=1 SV=1
-0.122325	0.0161849		0	8	35	714	0.907143	0.845527	P07900;P07900-2;Q86U12;G3V2J8;Q14568;Q58FG0;Q58FF6;Q58FG1	Heat shock protein HSP 90-alpha	HSP90AA1	>sp|P07900|HS90A_HUMAN Heat shock protein HSP 90-alpha OS=Homo sapiens GN=HSP90AA1 PE=1 SV=5;>sp|P07900-2|HS90A_HUMAN Isoform 2 of Heat shock protein HSP 90-alpha OS=Homo sapiens GN=HSP90AA1;>tr|Q86U12|Q86U12_HUMAN Full-length cDNA clone CS0CAP007YF18 of T
-0.121624	0.383166		5.23e-54	1	2	769	0.909355	0.205875	P14174	Macrophage migration inhibitory factor	MIF	>sp|P14174|MIF_HUMAN Macrophage migration inhibitory factor OS=Homo sapiens GN=MIF PE=1 SV=4
-0.121575	0.370351		2.9e-164	8	13	1048	0.90951	0.226518	P62937;Q567Q0;F8WE65;C9J5S7;E5RIZ5;Q9Y536;F5H284;A2BFH1	Peptidyl-prolyl cis-trans isomerase A;Peptidyl-prolyl cis-trans isomerase	PPIA	>sp|P62937|PPIA_HUMAN Peptidyl-prolyl cis-trans isomerase A OS=Homo sapiens GN=PPIA PE=1 SV=2;>tr|Q567Q0|Q567Q0_HUMAN Peptidyl-prolyl cis-trans isomerase A OS=Homo sapiens GN=PPIA PE=1 SV=1;>tr|F8WE65|F8WE65_HUMAN Peptidyl-prolyl cis-trans isomerase OS=Hom
-0.12153	0.384973		9.32e-90	4	16	1294	0.909652	0.203078	Q86VP6;Q86VP6-2;Q86VP6-3;H0YH27	Cullin-associated NEDD8-dissociated protein 1	CAND1	>sp|Q86VP6|CAND1_HUMAN Cullin-associated NEDD8-dissociated protein 1 OS=Homo sapiens GN=CAND1 PE=1 SV=2;>sp|Q86VP6-2|CAND1_HUMAN Isoform 2 of Cullin-associated NEDD8-dissociated protein 1 OS=Homo sapiens GN=CAND1
-0.121311	-0.533395		3.79e-05	4	2	1095	0.910342	0.106644	Q02224-3;Q02224;D6RBW0;Q02224-2	Centromere-associated protein E	CENPE	>sp|Q02224-3|CENPE_HUMAN Isoform 3 of Centromere-associated protein E OS=Homo sapiens GN=CENPE;>sp|Q02224|CENPE_HUMAN Centromere-associated protein E OS=Homo sapiens GN=CENPE PE=1 SV=2;>tr|D6RBW0|D6RBW0_HUMAN Centromere-associated protein E (Fragment) OS=H
-0.121201	0.271261		1.85e-13	8	6	983	0.910691	0.435758	P54803;P54803-4;P54803-5;G3V4M2;G3V5E8;P54803-3;E7EPA4;G3V255	Galactocerebrosidase	GALC	>sp|P54803|GALC_HUMAN Galactocerebrosidase OS=Homo sapiens GN=GALC PE=1 SV=2;>sp|P54803-4|GALC_HUMAN Isoform 4 of Galactocerebrosidase OS=Homo sapiens GN=GALC;>sp|P54803-5|GALC_HUMAN Isoform 5 of Galactocerebrosidase OS=Homo sapiens GN=GALC;>tr|G3V4M2|G3V4
-0.120587	0.180714		1.54e-41	4	12	1475	0.912627	0.699168	Q9H0A0;Q9H0A0-2;E9PJN6;E9PMU0	N-acetyltransferase 10	NAT10	>sp|Q9H0A0|NAT10_HUMAN N-acetyltransferase 10 OS=Homo sapiens GN=NAT10 PE=1 SV=2;>sp|Q9H0A0-2|NAT10_HUMAN Isoform 2 of N-acetyltransferase 10 OS=Homo sapiens GN=NAT10
-0.11907	0.431515		4.34e-70	3	16	914	0.91742	0.140266	P42704;B8ZZ38;C9JCA9	Leucine-rich PPR motif-containing protein, mitochondrial	LRPPRC	>sp|P42704|LPPRC_HUMAN Leucine-rich PPR motif-containing protein, mitochondrial OS=Homo sapiens GN=LRPPRC PE=1 SV=3
-0.119064	0.283087		4.33e-124	2	28	849	0.917438	0.406146	P29144;Q5VZU9	Tripeptidyl-peptidase 2	TPP2	>sp|P29144|TPP2_HUMAN Tripeptidyl-peptidase 2 OS=Homo sapiens GN=TPP2 PE=1 SV=4;>tr|Q5VZU9|Q5VZU9_HUMAN Tripeptidyl-peptidase 2 OS=Homo sapiens GN=TPP2 PE=1 SV=1
-0.118796	0.220472		2.78e-43	2	8	1337	0.918287	0.576179	Q8NDN9;Q8NDN9-2	RCC1 and BTB domain-containing protein 1	RCBTB1	>sp|Q8NDN9|RCBT1_HUMAN RCC1 and BTB domain-containing protein 1 OS=Homo sapiens GN=RCBTB1 PE=2 SV=1;>sp|Q8NDN9-2|RCBT1_HUMAN Isoform 2 of RCC1 and BTB domain-containing protein 1 OS=Homo sapiens GN=RCBTB1
-0.118591	-0.186755		2.04e-272	6	34	1098	0.918935	0.472339	Q04721;Q7Z3S9-2;R4GN02;Q7Z3S9;E9PLD5;Q7Z3S9-3	Neurogenic locus notch homolog protein 2;Notch 2 extracellular truncation;Notch 2 intracellular domain	NOTCH2	>sp|Q04721|NOTC2_HUMAN Neurogenic locus notch homolog protein 2 OS=Homo sapiens GN=NOTCH2 PE=1 SV=3
-0.118049	0.203119		4.01e-18	8	7	377	0.920647	0.628619	F8W1Z6;Q7Z3U7-2;F8VWA6;Q7Z3U7-5;Q7Z3U7-4;Q7Z3U7;Q7Z3U7-3;F8VZV1	Protein MON2 homolog	MON2	>tr|F8W1Z6|F8W1Z6_HUMAN Protein MON2 homolog OS=Homo sapiens GN=MON2 PE=1 SV=1;>sp|Q7Z3U7-2|MON2_HUMAN Isoform 2 of Protein MON2 homolog OS=Homo sapiens GN=MON2;>tr|F8VWA6|F8VWA6_HUMAN Protein MON2 homolog OS=Homo sapiens GN=MON2 PE=1 SV=1;>sp|Q7Z3U7-5|MON
-0.116259	-0.221264		3.3e-80	6	12	272	0.926309	0.41923	E7EU96;P68400;Q8NEV1;P68400-2;V9GYA2;V9GY80	Casein kinase II subunit alpha;Casein kinase II subunit alpha 3	CSNK2A1;CSNK2A3	>tr|E7EU96|E7EU96_HUMAN Casein kinase II subunit alpha OS=Homo sapiens GN=CSNK2A1 PE=1 SV=1;>sp|P68400|CSK21_HUMAN Casein kinase II subunit alpha OS=Homo sapiens GN=CSNK2A1 PE=1 SV=1;>sp|Q8NEV1|CSK23_HUMAN Casein kinase II subunit alpha 3 OS=Homo sapiens G
-0.115974	-0.154617		1.25e-235	6	32	1349	0.927209	0.524958	Q8TD19;G3V459;G3V2Z5;G3V5V0;REV__Q5SQT3;REV__Q9P0M6	Serine/threonine-protein kinase Nek9	NEK9	>sp|Q8TD19|NEK9_HUMAN Serine/threonine-protein kinase Nek9 OS=Homo sapiens GN=NEK9 PE=1 SV=2
-0.114689	-0.126855		2.72e-11	3	4	466	0.931275	0.572715	Q5VYK3;J3KN16;R4GMY1	Proteasome-associated protein ECM29 homolog	ECM29;KIAA0368	>sp|Q5VYK3|ECM29_HUMAN Proteasome-associated protein ECM29 homolog OS=Homo sapiens GN=ECM29 PE=1 SV=2;>tr|J3KN16|J3KN16_HUMAN Proteasome-associated protein ECM29 homolog OS=Homo sapiens GN=KIAA0368 PE=1 SV=1;>tr|R4GMY1|R4GMY1_HUMAN Proteasome-associated pr
-0.114594	0.0956147		1.54e-32	4	11	975	0.931574	0.986313	P53396-2;P53396;B4E3P0;K7ESG8	ATP-citrate synthase	ACLY	>sp|P53396-2|ACLY_HUMAN Isoform 2 of ATP-citrate synthase OS=Homo sapiens GN=ACLY;>sp|P53396|ACLY_HUMAN ATP-citrate synthase OS=Homo sapiens GN=ACLY PE=1 SV=3;>tr|B4E3P0|B4E3P0_HUMAN ATP-citrate synthase OS=Homo sapiens GN=ACLY PE=1 SV=1
-0.114474	0.436023		2.48e-13	6	4	1029	0.931956	0.13508	P62495;Q96CG1;B7Z7P8;D6RCB3;D6RJE8;I3L492	Eukaryotic peptide chain release factor subunit 1	ETF1	>sp|P62495|ERF1_HUMAN Eukaryotic peptide chain release factor subunit 1 OS=Homo sapiens GN=ETF1 PE=1 SV=3;>tr|Q96CG1|Q96CG1_HUMAN ETF1 protein OS=Homo sapiens GN=ETF1 PE=1 SV=1;>tr|B7Z7P8|B7Z7P8_HUMAN Eukaryotic peptide chain release factor subunit 1 OS=Ho
-0.113884	0.142982		1.03e-09	5	3	340	0.933824	0.823763	F5GZ27;K7EJE8;K7EKE6;P36776-2;P36776	Lon protease homolog, mitochondrial	LONP1	>tr|F5GZ27|F5GZ27_HUMAN Lon protease homolog, mitochondrial OS=Homo sapiens GN=LONP1 PE=1 SV=1;>tr|K7EJE8|K7EJE8_HUMAN Lon protease homolog, mitochondrial OS=Homo sapiens GN=LONP1 PE=1 SV=1;>tr|K7EKE6|K7EKE6_HUMAN Lon protease homolog, mitochondrial OS=Hom
-0.113309	-0.292212		2.41e-45	5	9	374	0.935643	0.321737	Q96RL1-3;Q96RL1;F8VQY2;Q96RL1-2;Q96RL1-4	BRCA1-A complex subunit RAP80	UIMC1	>sp|Q96RL1-3|UIMC1_HUMAN Isoform 3 of BRCA1-A complex subunit RAP80 OS=Homo sapiens GN=UIMC1;>sp|Q96RL1|UIMC1_HUMAN BRCA1-A complex subunit RAP80 OS=Homo sapiens GN=UIMC1 PE=1 SV=2;>tr|F8VQY2|F8VQY2_HUMAN BRCA1-A complex subunit RAP80 OS=Homo sapiens GN=UI
-0.112949	-0.289626		7e-63	3	11	621	0.936784	0.325007	O75882;O75882-3;O75882-2	Attractin	ATRN	>sp|O75882|ATRN_HUMAN Attractin OS=Homo sapiens GN=ATRN PE=1 SV=2;>sp|O75882-3|ATRN_HUMAN Isoform 3 of Attractin OS=Homo sapiens GN=ATRN;>sp|O75882-2|ATRN_HUMAN Isoform 2 of Attractin OS=Homo sapiens GN=ATRN
-0.112573	-0.0914584		4.13e-199	7	20	1297	0.937976	0.636435	Q86X55-1;Q86X55;Q86X55-2;K7EQA8;K7EK20;K7EPK1;K7EQB9	Histone-arginine methyltransferase CARM1	CARM1	>sp|Q86X55-1|CARM1_HUMAN Isoform 1 of Histone-arginine methyltransferase CARM1 OS=Homo sapiens GN=CARM1;>sp|Q86X55|CARM1_HUMAN Histone-arginine methyltransferase CARM1 OS=Homo sapiens GN=CARM1 PE=1 SV=3;>sp|Q86X55-2|CARM1_HUMAN Isoform 2 of Histone-arginin
-0.111925	0.631574		2.59e-09	2	3	1624	0.940028	0.0191314	Q9Y6G9;E9PHI6	Cytoplasmic dynein 1 light intermediate chain 1	DYNC1LI1	>sp|Q9Y6G9|DC1L1_HUMAN Cytoplasmic dynein 1 light intermediate chain 1 OS=Homo sapiens GN=DYNC1LI1 PE=1 SV=3;>tr|E9PHI6|E9PHI6_HUMAN Cytoplasmic dynein 1 light intermediate chain 1 OS=Homo sapiens GN=DYNC1LI1 PE=1 SV=1
-0.111618	-0.136469		1.87e-56	2	12	1484	0.940999	0.555944	Q9H4H8-2;Q9H4H8	Protein FAM83D	FAM83D	>sp|Q9H4H8-2|FA83D_HUMAN Isoform 2 of Protein FAM83D OS=Homo sapiens GN=FAM83D;>sp|Q9H4H8|FA83D_HUMAN Protein FAM83D OS=Homo sapiens GN=FAM83D PE=1 SV=3
-0.111104	-0.0685784		3.39e-14	4	5	333	0.942627	0.679146	F5GXS7;P53582;H0Y955;H0Y903	Methionine aminopeptidase;Methionine aminopeptidase 1	METAP1	>tr|F5GXS7|F5GXS7_HUMAN Methionine aminopeptidase 1 OS=Homo sapiens GN=METAP1 PE=1 SV=1;>sp|P53582|MAP11_HUMAN Methionine aminopeptidase 1 OS=Homo sapiens GN=METAP1 PE=1 SV=2
-0.110805	0.125256		8.83e-102	10	12	706	0.943577	0.884092	P07237;F5H8J2;H7BZ94;I3L398;I3L312;H0Y3Z3;I3L4M2;I3L3P5;I3NI03;I3L3U6	Protein disulfide-isomerase	P4HB	>sp|P07237|PDIA1_HUMAN Protein disulfide-isomerase OS=Homo sapiens GN=P4HB PE=1 SV=3;>tr|F5H8J2|F5H8J2_HUMAN Uncharacterized protein OS=Homo sapiens GN=P4HB PE=1 SV=1;>tr|H7BZ94|H7BZ94_HUMAN Protein disulfide-isomerase OS=Homo sapiens GN=P4HB PE=1 SV=2;>tr
-0.11007	0.355269		3.69e-68	5	14	955	0.945904	0.252653	P50990;P50990-2;P50990-3;H7C4C8;H7C2U0	T-complex protein 1 subunit theta	CCT8	>sp|P50990|TCPQ_HUMAN T-complex protein 1 subunit theta OS=Homo sapiens GN=CCT8 PE=1 SV=4;>sp|P50990-2|TCPQ_HUMAN Isoform 2 of T-complex protein 1 subunit theta OS=Homo sapiens GN=CCT8;>sp|P50990-3|TCPQ_HUMAN Isoform 3 of T-complex protein 1 subunit theta
-0.109278	0.274662		3.49e-19	4	5	827	0.948415	0.427116	P25205;J3KQ69;B4DWW4;Q7Z6P5	DNA replication licensing factor MCM3	MCM3	>sp|P25205|MCM3_HUMAN DNA replication licensing factor MCM3 OS=Homo sapiens GN=MCM3 PE=1 SV=3;>tr|J3KQ69|J3KQ69_HUMAN DNA replication licensing factor MCM3 OS=Homo sapiens GN=MCM3 PE=1 SV=1;>tr|B4DWW4|B4DWW4_HUMAN DNA replication licensing factor MCM3 OS=H
-0.108972	-0.227588		2.08e-21	1	4	787	0.949385	0.409893	P17483	Homeobox protein Hox-B4	HOXB4	>sp|P17483|HXB4_HUMAN Homeobox protein Hox-B4 OS=Homo sapiens GN=HOXB4 PE=1 SV=2
-0.108765	-0.0589498		2.98e-17	3	5	608	0.950042	0.697443	O75489;B4DFM8;E9PS48	NADH dehydrogenase [ubiquinone] iron-sulfur protein 3, mitochondrial	NDUFS3	>sp|O75489|NDUS3_HUMAN NADH dehydrogenase [ubiquinone] iron-sulfur protein 3, mitochondrial OS=Homo sapiens GN=NDUFS3 PE=1 SV=1
-0.108718	0.0226092		7.19e-97	3	11	1441	0.950192	0.85853	Q9BQA1;B4DP38;H0Y711	Methylosome protein 50	WDR77	>sp|Q9BQA1|MEP50_HUMAN Methylosome protein 50 OS=Homo sapiens GN=WDR77 PE=1 SV=1;>tr|B4DP38|B4DP38_HUMAN Methylosome protein 50 OS=Homo sapiens GN=WDR77 PE=1 SV=1;>tr|H0Y711|H0Y711_HUMAN Methylosome protein 50 (Fragment) OS=Homo sapiens GN=WDR77 PE=1 SV=1
-0.108591	0.23531		4.59e-112	13	14	953	0.950595	0.533044	P50454;E9PPV6;E9PR70;E9PKH2;E9PK86;E9PMI5;E9PNX1;E9PJH8;E9PIG2;E9PRS3;H0YEP8;E9PLA6;E9PQ34	Serpin H1	SERPINH1	>sp|P50454|SERPH_HUMAN Serpin H1 OS=Homo sapiens GN=SERPINH1 PE=1 SV=2;>tr|E9PPV6|E9PPV6_HUMAN Serpin H1 OS=Homo sapiens GN=SERPINH1 PE=1 SV=1;>tr|E9PR70|E9PR70_HUMAN Serpin H1 (Fragment) OS=Homo sapiens GN=SERPINH1 PE=1 SV=1;>tr|E9PKH2|E9PKH2_HUMAN Serpin
-0.108243	-0.191623		8.93e-67	26	6	1049	0.951696	0.464629	P62979;J3QS39;J3QTR3;F5H6Q2;P62987;F5GYU3;F5H2Z3;F5H265;B4DV12;F5H388;F5H747;F5GXK7;J3QKN0;P0CG47;Q96C32;F5H041;P0CG48;M0R1V7;M0R1M6;M0R2S1;J3QLP7;J3QRK5;J3QSA3;K7EMA8;F5GZ39;J3KSM4	Ubiquitin-40S ribosomal protein S27a;Ubiquitin;40S ribosomal protein S27a;Ubiquitin-60S ribosomal protein L40;Ubiquitin;60S ribosomal protein L40;Polyubiquitin-B;Ubiquitin;Polyubiquitin-C;Ubiquitin	RPS27A;UBB;UBC;UBA52;UBBP4	>sp|P62979|RS27A_HUMAN Ubiquitin-40S ribosomal protein S27a OS=Homo sapiens GN=RPS27A PE=1 SV=2;>tr|J3QS39|J3QS39_HUMAN Ubiquitin (Fragment) OS=Homo sapiens GN=UBB PE=2 SV=1;>tr|J3QTR3|J3QTR3_HUMAN Ubiquitin (Fragment) OS=Homo sapiens GN=RPS27A PE=1 SV=1;>
-0.108229	0.0928331		1.46e-14	1	3	1368	0.951742	0.995944	Q92499	ATP-dependent RNA helicase DDX1	DDX1	>sp|Q92499|DDX1_HUMAN ATP-dependent RNA helicase DDX1 OS=Homo sapiens GN=DDX1 PE=1 SV=2
-0.108166	-0.364757		2.09e-97	4	5	514	0.95194	0.238734	M0R0F0;P46782;M0QZN2;M0R0R2	40S ribosomal protein S5;40S ribosomal protein S5, N-terminally processed	RPS5	>tr|M0R0F0|M0R0F0_HUMAN 40S ribosomal protein S5 (Fragment) OS=Homo sapiens GN=RPS5 PE=1 SV=1;>sp|P46782|RS5_HUMAN 40S ribosomal protein S5 OS=Homo sapiens GN=RPS5 PE=1 SV=4;>tr|M0QZN2|M0QZN2_HUMAN 40S ribosomal protein S5 OS=Homo sapiens GN=RPS5 PE=1 SV=1
-0.10796	-0.323868		4.84e-45	2	6	1582	0.952595	0.283447	Q9UM47;M0R3C9	Neurogenic locus notch homolog protein 3;Notch 3 extracellular truncation;Notch 3 intracellular domain	NOTCH3	>sp|Q9UM47|NOTC3_HUMAN Neurogenic locus notch homolog protein 3 OS=Homo sapiens GN=NOTCH3 PE=1 SV=2
-0.107609	0.0288372		0	6	125	559	0.953708	0.871173	O15230;F2Z2S4;Q5JTP4;E2QRK0;Q16787-3;Q16787	Laminin subunit alpha-5	LAMA5	>sp|O15230|LAMA5_HUMAN Laminin subunit alpha-5 OS=Homo sapiens GN=LAMA5 PE=1 SV=8
-0.107356	0.131206		4.67e-24	2	8	977	0.95451	0.863748	P53618;E9PP73	Coatomer subunit beta	COPB1	>sp|P53618|COPB_HUMAN Coatomer subunit beta OS=Homo sapiens GN=COPB1 PE=1 SV=3;>tr|E9PP73|E9PP73_HUMAN Coatomer subunit beta (Fragment) OS=Homo sapiens GN=COPB1 PE=1 SV=2
-0.107328	-0.371972		3.27e-05	3	2	1506	0.954598	0.231392	Q9NNW5;C9K020;E9PDU5	WD repeat-containing protein 6	WDR6	>sp|Q9NNW5|WDR6_HUMAN WD repeat-containing protein 6 OS=Homo sapiens GN=WDR6 PE=1 SV=1;>tr|C9K020|C9K020_HUMAN WD repeat-containing protein 6 (Fragment) OS=Homo sapiens GN=WDR6 PE=1 SV=1;>tr|E9PDU5|E9PDU5_HUMAN WD repeat-containing protein 6 OS=Homo sapien
-0.106218	0.0663647		0.00016387	7	2	422	0.95812	0.947936	H0Y9C1;Q96LI5;H0Y9Z5;D6RGK9;H0YA76;Q96LI5-2;Q9ULM6	CCR4-NOT transcription complex subunit 6-like;CCR4-NOT transcription complex subunit 6	CNOT6L;CNOT6	>tr|H0Y9C1|H0Y9C1_HUMAN CCR4-NOT transcription complex subunit 6-like (Fragment) OS=Homo sapiens GN=CNOT6L PE=1 SV=1;>sp|Q96LI5|CNO6L_HUMAN CCR4-NOT transcription complex subunit 6-like OS=Homo sapiens GN=CNOT6L PE=1 SV=2;>tr|H0Y9Z5|H0Y9Z5_HUMAN CCR4-NOT t
-0.106011	0.123468		1.69e-67	6	17	1179	0.958777	0.89022	Q15046;Q15046-2;H3BVA8;H3BRC9;J3KRL2;H3BPV7	Lysine--tRNA ligase	KARS	>sp|Q15046|SYK_HUMAN Lysine--tRNA ligase OS=Homo sapiens GN=KARS PE=1 SV=3;>sp|Q15046-2|SYK_HUMAN Isoform Mitochondrial of Lysine--tRNA ligase OS=Homo sapiens GN=KARS
-0.105631	-0.0836055		6.79e-121	13	15	1005	0.959983	0.650968	P61247;D6RG13;D6RAT0;F5H4F9;E9PFI5;H0Y9Y4;H0Y8L7;D6RB09;D6R9B6;D6RAS7;D6RI02;D6RED7;D6RGE0	40S ribosomal protein S3a	RPS3A	>sp|P61247|RS3A_HUMAN 40S ribosomal protein S3a OS=Homo sapiens GN=RPS3A PE=1 SV=2;>tr|D6RG13|D6RG13_HUMAN 40S ribosomal protein S3a (Fragment) OS=Homo sapiens GN=RPS3A PE=1 SV=1;>tr|D6RAT0|D6RAT0_HUMAN 40S ribosomal protein S3a OS=Homo sapiens GN=RPS3A PE
-0.105127	-0.0656408		1.14e-37	3	8	816	0.961581	0.684709	P23246;P23246-2;H0Y9K7	Splicing factor, proline- and glutamine-rich	SFPQ	>sp|P23246|SFPQ_HUMAN Splicing factor, proline- and glutamine-rich OS=Homo sapiens GN=SFPQ PE=1 SV=2;>sp|P23246-2|SFPQ_HUMAN Isoform Short of Splicing factor, proline- and glutamine-rich OS=Homo sapiens GN=SFPQ
-0.104882	0.48443		9.8e-31	10	7	949	0.96236	0.0883015	P50213;P50213-2;H0YL72;B7Z9J8;H0YLI6;H0YMU3;H0YKD0;H0YNF5;H0YM64;H0YM46	Isocitrate dehydrogenase [NAD] subunit alpha, mitochondrial	IDH3A	>sp|P50213|IDH3A_HUMAN Isocitrate dehydrogenase [NAD] subunit alpha, mitochondrial OS=Homo sapiens GN=IDH3A PE=1 SV=1;>sp|P50213-2|IDH3A_HUMAN Isoform 2 of Isocitrate dehydrogenase [NAD] subunit alpha, mitochondrial OS=Homo sapiens GN=IDH3A;>tr|H0YL72|H0YL
-0.104212	0.223728		2.91e-17	5	5	1133	0.964486	0.566573	Q13232;H3BPD9;H3BMQ7;H3BPR2;H3BRA8	Nucleoside diphosphate kinase 3	NME3	>sp|Q13232|NDK3_HUMAN Nucleoside diphosphate kinase 3 OS=Homo sapiens GN=NME3 PE=1 SV=2
-0.103918	0.121885		0	20	27	254	0.96542	0.895652	Q9UHQ1;E7EP87;Q9UHQ1-4;Q9UHQ1-2;Q9UHQ1-3;J3KT43;E9PH27;J3KS48;J3QRB0;J3KTG5;B4DZZ6;J3KRH7;J3KTP5;J3QL28;J3QSD9;Q9H6Q4-3;Q9H6Q4;Q9H6Q4-2;J3KS03;H3BSH2	Nuclear prelamin A recognition factor	NARF	>sp|Q9UHQ1|NARF_HUMAN Nuclear prelamin A recognition factor OS=Homo sapiens GN=NARF PE=1 SV=1;>tr|E7EP87|E7EP87_HUMAN Nuclear prelamin A recognition factor OS=Homo sapiens GN=NARF PE=2 SV=2;>sp|Q9UHQ1-4|NARF_HUMAN Isoform 4 of Nuclear prelamin A recognitio
-0.103771	-0.16704		0.0020898	3	1	335	0.965885	0.504269	F5GXV9;Q8N122-3;Q8N122	Regulatory-associated protein of mTOR	RPTOR	>tr|F5GXV9|F5GXV9_HUMAN Regulatory-associated protein of mTOR OS=Homo sapiens GN=RPTOR PE=1 SV=1;>sp|Q8N122-3|RPTOR_HUMAN Isoform 3 of Regulatory-associated protein of mTOR OS=Homo sapiens GN=RPTOR;>sp|Q8N122|RPTOR_HUMAN Regulatory-associated protein of mT
-0.103514	-0.198586		1.1e-294	5	42	1620	0.966701	0.453725	Q9Y620;E5RHN9;Q9Y620-2;E5RI14;E5RJF7	DNA repair and recombination protein RAD54B	RAD54B	>sp|Q9Y620|RA54B_HUMAN DNA repair and recombination protein RAD54B OS=Homo sapiens GN=RAD54B PE=1 SV=1
-0.103233	0.0226885		2.56e-16	6	4	288	0.967593	0.858691	E9PFH4;Q9Y5L0-3;Q9Y5L0;Q9Y5L0-5;Q9Y5L0-1;C9J7E5	Transportin-3	TNPO3	>tr|E9PFH4|E9PFH4_HUMAN Transportin-3 OS=Homo sapiens GN=TNPO3 PE=1 SV=1;>sp|Q9Y5L0-3|TNPO3_HUMAN Isoform 3 of Transportin-3 OS=Homo sapiens GN=TNPO3;>sp|Q9Y5L0|TNPO3_HUMAN Transportin-3 OS=Homo sapiens GN=TNPO3 PE=1 SV=3;>sp|Q9Y5L0-5|TNPO3_HUMAN Isoform 4
-0.102809	0.127214		1.08e-133	5	13	102	0.968937	0.877388	Q15084-3;Q15084;F8WA83;B5MCQ5;Q15084-2	Protein disulfide-isomerase A6	PDIA6	>sp|Q15084-3|PDIA6_HUMAN Isoform 3 of Protein disulfide-isomerase A6 OS=Homo sapiens GN=PDIA6;>sp|Q15084|PDIA6_HUMAN Protein disulfide-isomerase A6 OS=Homo sapiens GN=PDIA6 PE=1 SV=1;>tr|F8WA83|F8WA83_HUMAN Protein disulfide-isomerase A6 OS=Homo sapiens GN
-0.10259	0.0503505		0	5	27	893	0.969633	0.915077	P38646;D6RJI2;D6RA73;H0Y8S0;H0YBG6	Stress-70 protein, mitochondrial	HSPA9	>sp|P38646|GRP75_HUMAN Stress-70 protein, mitochondrial OS=Homo sapiens GN=HSPA9 PE=1 SV=2
-0.102411	0.132528		1.32e-30	4	7	388	0.970201	0.859241	F8W7S5;Q9P2E9-3;Q9P2E9-2;Q9P2E9	Ribosome-binding protein 1	RRBP1	>tr|F8W7S5|F8W7S5_HUMAN Ribosome-binding protein 1 OS=Homo sapiens GN=RRBP1 PE=1 SV=1;>sp|Q9P2E9-3|RRBP1_HUMAN Isoform 2 of Ribosome-binding protein 1 OS=Homo sapiens GN=RRBP1;>sp|Q9P2E9-2|RRBP1_HUMAN Isoform 1 of Ribosome-binding protein 1 OS=Homo sapiens
-0.101749	0.0516896		3.97e-17	7	5	1354	0.972303	0.91782	Q8TEX9;Q8TEX9-2;H0YN14;H0YN07;H0YMR4;H0YLV0;H0YL92	Importin-4	IPO4	>sp|Q8TEX9|IPO4_HUMAN Importin-4 OS=Homo sapiens GN=IPO4 PE=1 SV=2;>sp|Q8TEX9-2|IPO4_HUMAN Isoform 2 of Importin-4 OS=Homo sapiens GN=IPO4;>tr|H0YN14|H0YN14_HUMAN Importin-4 OS=Homo sapiens GN=IPO4 PE=1 SV=1
-0.101557	0.551238		6.15e-07	2	3	790	0.972912	0.046115	P18031;B4DSN5	Tyrosine-protein phosphatase non-receptor type 1;Tyrosine-protein phosphatase non-receptor type	PTPN1	>sp|P18031|PTN1_HUMAN Tyrosine-protein phosphatase non-receptor type 1 OS=Homo sapiens GN=PTPN1 PE=1 SV=1;>tr|B4DSN5|B4DSN5_HUMAN Tyrosine-protein phosphatase non-receptor type OS=Homo sapiens GN=PTPN1 PE=1 SV=1
-0.101341	0.109517		9.35e-08	1	3	561	0.973598	0.938237	O15235	28S ribosomal protein S12, mitochondrial	MRPS12	>sp|O15235|RT12_HUMAN 28S ribosomal protein S12, mitochondrial OS=Homo sapiens GN=MRPS12 PE=1 SV=1
-0.100576	0.175978		1.34e-14	7	5	872	0.976027	0.714444	P33176;E9PET8;J3KNA1;O60282;Q12840;O60282-2;C9JWB9	Kinesin-1 heavy chain;Kinesin heavy chain isoform 5C;Kinesin heavy chain isoform 5A	KIF5B;KIF5C;KIF5A	>sp|P33176|KINH_HUMAN Kinesin-1 heavy chain OS=Homo sapiens GN=KIF5B PE=1 SV=1;>tr|E9PET8|E9PET8_HUMAN Kinesin heavy chain isoform 5C OS=Homo sapiens GN=KIF5C PE=1 SV=2;>tr|J3KNA1|J3KNA1_HUMAN Kinesin heavy chain isoform 5A OS=Homo sapiens GN=KIF5A PE=1 SV
-0.100408	-0.200608		7.17e-26	3	4	506	0.97656	0.450586	K7ENG2;P26368-2;P26368	Splicing factor U2AF 65 kDa subunit	U2AF2	>tr|K7ENG2|K7ENG2_HUMAN Splicing factor U2AF 65 kDa subunit OS=Homo sapiens GN=U2AF2 PE=1 SV=1;>sp|P26368-2|U2AF2_HUMAN Isoform 2 of Splicing factor U2AF 65 kDa subunit OS=Homo sapiens GN=U2AF2;>sp|P26368|U2AF2_HUMAN Splicing factor U2AF 65 kDa subunit OS=
-0.100362	-0.0797384		6.32e-210	2	14	838	0.976706	0.658174	P27348;E9PG15	14-3-3 protein theta	YWHAQ	>sp|P27348|1433T_HUMAN 14-3-3 protein theta OS=Homo sapiens GN=YWHAQ PE=1 SV=1;>tr|E9PG15|E9PG15_HUMAN 14-3-3 protein theta (Fragment) OS=Homo sapiens GN=YWHAQ PE=1 SV=1
-0.100355	-0.063477		5.3e-11	9	3	228	0.976729	0.688817	E1P5S2;Q14498-3;Q14498-2;Q14498;Q5QP23;H0Y4X3;G3XAC6;Q5QP22;Q5QP21	RNA-binding protein 39	RBM39	>tr|E1P5S2|E1P5S2_HUMAN RNA-binding protein 39 OS=Homo sapiens GN=RBM39 PE=1 SV=1;>sp|Q14498-3|RBM39_HUMAN Isoform 3 of RNA-binding protein 39 OS=Homo sapiens GN=RBM39;>sp|Q14498-2|RBM39_HUMAN Isoform 2 of RNA-binding protein 39 OS=Homo sapiens GN=RBM39;>s
-0.0994155	0.242855		4.36e-05	7	2	411	0.979713	0.511757	H7C5F2;Q9H3I1;H7C5H3;G5E9W7;G5E9V5;P82650;H7C5L9	28S ribosomal protein S22, mitochondrial	MRPS22	>tr|H7C5F2|H7C5F2_HUMAN 28S ribosomal protein S22, mitochondrial (Fragment) OS=Homo sapiens GN=MRPS22 PE=1 SV=1;>tr|Q9H3I1|Q9H3I1_HUMAN 28S ribosomal protein S22, mitochondrial OS=Homo sapiens GN=MRPS22 PE=1 SV=1;>tr|H7C5H3|H7C5H3_HUMAN 28S ribosomal prote
-0.0990193	0.380016		2.01e-21	2	7	821	0.980971	0.210818	P23526;P23526-2	Adenosylhomocysteinase	AHCY	>sp|P23526|SAHH_HUMAN Adenosylhomocysteinase OS=Homo sapiens GN=AHCY PE=1 SV=4;>sp|P23526-2|SAHH_HUMAN Isoform 2 of Adenosylhomocysteinase OS=Homo sapiens GN=AHCY
-0.0984001	0.120036		5.93e-91	15	21	859	0.982938	0.902004	P30153;F5H3X9;B3KQV6;C9J9C1;P30154-4;P30154;P30154-2;E9PH38;P30154-5;P30154-3;E9PPI5;E9PNM7;E9PHZ6;H0YDG7;J3KR29	Serine/threonine-protein phosphatase 2A 65 kDa regulatory subunit A alpha isoform	PPP2R1A	>sp|P30153|2AAA_HUMAN Serine/threonine-protein phosphatase 2A 65 kDa regulatory subunit A alpha isoform OS=Homo sapiens GN=PPP2R1A PE=1 SV=4;>tr|F5H3X9|F5H3X9_HUMAN Serine/threonine-protein phosphatase 2A 65 kDa regulatory subunit A alpha isoform OS=Homo s
-0.098125	0.207492		3.13e-78	13	17	1430	0.983812	0.615212	Q99615;Q99615-2;K7EPP7;K7ESP1;K7EIH8;K7ER44;K7EJL5;K7EN19;K7EJV7;K7ELJ8;K7EJE9;K7EK03;K7EJ24	DnaJ homolog subfamily C member 7	DNAJC7	>sp|Q99615|DNJC7_HUMAN DnaJ homolog subfamily C member 7 OS=Homo sapiens GN=DNAJC7 PE=1 SV=2;>sp|Q99615-2|DNJC7_HUMAN Isoform 2 of DnaJ homolog subfamily C member 7 OS=Homo sapiens GN=DNAJC7;>tr|K7EPP7|K7EPP7_HUMAN DnaJ homolog subfamily C member 7 OS=Homo
-0.0973577	0.447263		2.81e-86	21	8	655	0.986249	0.122797	P00338;P00338-5;P00338-2;P00338-3;F5GXY2;F5GYU2;P00338-4;F5GXH2;F5GZQ4;F5H5J4;F5H6W8;F5H8H6;F5GXC7;F5GWW2;F5GXU1;F5H5G7;F5H155;G3XAP5;F5H245;Q6ZMR3;P07864	L-lactate dehydrogenase A chain	LDHA	>sp|P00338|LDHA_HUMAN L-lactate dehydrogenase A chain OS=Homo sapiens GN=LDHA PE=1 SV=2;>sp|P00338-5|LDHA_HUMAN Isoform 5 of L-lactate dehydrogenase A chain OS=Homo sapiens GN=LDHA;>sp|P00338-2|LDHA_HUMAN Isoform 2 of L-lactate dehydrogenase A chain OS=Hom
-0.09699	0.0234532		7.67e-165	15	29	991	0.987417	0.860242	P56192;A6NC17;B3KVK7;H0YHV5;F5H2V6;H0YIP0;F8VS26;F8W0M7;F8W0S4;F8VZZ9;H0YIC2;F8VPL7;H0YHL6;H0YI94;H0YI27	Methionine--tRNA ligase, cytoplasmic	MARS	>sp|P56192|SYMC_HUMAN Methionine--tRNA ligase, cytoplasmic OS=Homo sapiens GN=MARS PE=1 SV=2;>tr|A6NC17|A6NC17_HUMAN Methionine--tRNA ligase, cytoplasmic OS=Homo sapiens GN=MARS PE=1 SV=3;>tr|B3KVK7|B3KVK7_HUMAN Methionine--tRNA ligase, cytoplasmic OS=Homo
-0.096908	0.109553		0	10	51	1321	0.987677	0.938114	Q8N2S1-3;Q8N2S1;E7ENG9;F5GXC9;Q8N2S1-4;M0QZX0;M0QXV3;M0R351;M0QYE9;F8WAA0	Latent-transforming growth factor beta-binding protein 4	LTBP4	>sp|Q8N2S1-3|LTBP4_HUMAN Isoform 3 of Latent-transforming growth factor beta-binding protein 4 OS=Homo sapiens GN=LTBP4;>sp|Q8N2S1|LTBP4_HUMAN Latent-transforming growth factor beta-binding protein 4 OS=Homo sapiens GN=LTBP4 PE=1 SV=2;>tr|E7ENG9|E7ENG9_HUM
-0.096026	0.249893		3.11e-198	2	13	1383	0.990479	0.492304	Q92922;F8WE13	SWI/SNF complex subunit SMARCC1	SMARCC1	>sp|Q92922|SMRC1_HUMAN SWI/SNF complex subunit SMARCC1 OS=Homo sapiens GN=SMARCC1 PE=1 SV=3
-0.0946787	0.321255		5.85e-78	6	13	605	0.994759	0.319092	O75439;G3V0E4;E7ERZ4;F8WAZ6;F8WEA6;F8WBE1	Mitochondrial-processing peptidase subunit beta	PMPCB	>sp|O75439|MPPB_HUMAN Mitochondrial-processing peptidase subunit beta OS=Homo sapiens GN=PMPCB PE=1 SV=2;>tr|G3V0E4|G3V0E4_HUMAN Mitochondrial-processing peptidase subunit beta OS=Homo sapiens GN=PMPCB PE=1 SV=1;>tr|E7ERZ4|E7ERZ4_HUMAN Mitochondrial-proces
-0.0944396	-0.116972		9.8e-33	3	6	1060	0.995518	0.590199	P67870;Q5SRQ6;Q5SRQ3	Casein kinase II subunit beta	CSNK2B	>sp|P67870|CSK2B_HUMAN Casein kinase II subunit beta OS=Homo sapiens GN=CSNK2B PE=1 SV=1;>tr|Q5SRQ6|Q5SRQ6_HUMAN Casein kinase 2, beta polypeptide, isoform CRA_d OS=Homo sapiens GN=CSNK2B PE=1 SV=2;>tr|Q5SRQ3|Q5SRQ3_HUMAN Chimera CSNK2B-LY6G5B splicing iso
-0.0942603	0.217767		1.17e-142	4	27	835	0.996088	0.584216	P26640;B4DZ61;A2ABF4;H0Y426	Valine--tRNA ligase	VARS	>sp|P26640|SYVC_HUMAN Valine--tRNA ligase OS=Homo sapiens GN=VARS PE=1 SV=4
-0.0936075	0.132425		4.66e-106	25	5	282	0.998162	0.85959	E9PCY7;P31943;G8JLB6;E5RGV0;D6RIU0;D6RBM0;H0YB39;P55795;E5RGH4;E7EQJ0;D6RAM1;F5GZT4;D6R9T0;D6RFM3;D6RIT2;E7EN40;D6RDU3;D6RJ04;D6RIH9;H0YBG7;H0YBD7;D6R9D3;D6RF17;D6RDL0;H0YAQ2	Heterogeneous nuclear ribonucleoprotein H;Heterogeneous nuclear ribonucleoprotein H, N-terminally processed;Heterogeneous nuclear ribonucleoprotein H2	HNRNPH1;HNRNPH2	>tr|E9PCY7|E9PCY7_HUMAN Heterogeneous nuclear ribonucleoprotein H OS=Homo sapiens GN=HNRNPH1 PE=1 SV=1;>sp|P31943|HNRH1_HUMAN Heterogeneous nuclear ribonucleoprotein H OS=Homo sapiens GN=HNRNPH1 PE=1 SV=4;>tr|G8JLB6|G8JLB6_HUMAN Heterogeneous nuclear ribon
-0.0933601	0.493966		9.96e-44	2	6	856	0.998948	0.0808442	P30048-2;P30048	Thioredoxin-dependent peroxide reductase, mitochondrial	PRDX3	>sp|P30048-2|PRDX3_HUMAN Isoform 2 of Thioredoxin-dependent peroxide reductase, mitochondrial OS=Homo sapiens GN=PRDX3;>sp|P30048|PRDX3_HUMAN Thioredoxin-dependent peroxide reductase, mitochondrial OS=Homo sapiens GN=PRDX3 PE=1 SV=3
-0.0932824	-0.034951		1.6e-53	2	10	1531	0.999195	0.7438	Q9NX58;D6RDJ1	Cell growth-regulating nucleolar protein	LYAR	>sp|Q9NX58|LYAR_HUMAN Cell growth-regulating nucleolar protein OS=Homo sapiens GN=LYAR PE=1 SV=2
-0.093114	0.248844		1.51e-23	3	4	1427	0.99973	0.495179	Q99460-2;Q99460;H7C378	26S proteasome non-ATPase regulatory subunit 1	PSMD1	>sp|Q99460-2|PSMD1_HUMAN Isoform 2 of 26S proteasome non-ATPase regulatory subunit 1 OS=Homo sapiens GN=PSMD1;>sp|Q99460|PSMD1_HUMAN 26S proteasome non-ATPase regulatory subunit 1 OS=Homo sapiens GN=PSMD1 PE=1 SV=2;>tr|H7C378|H7C378_HUMAN 26S proteasome no
-0.0930289	0.03337		3.62e-19	3	3	1474	1	0.880395	Q9GZX9;J3QS03;Q9GZX9-2	Twisted gastrulation protein homolog 1	TWSG1	>sp|Q9GZX9|TWSG1_HUMAN Twisted gastrulation protein homolog 1 OS=Homo sapiens GN=TWSG1 PE=2 SV=1;>tr|J3QS03|J3QS03_HUMAN Twisted gastrulation protein homolog 1 OS=Homo sapiens GN=TWSG1 PE=2 SV=1
-0.0927263	0.018185		3.83e-10	6	4	615	0.998809	0.849571	O75616;O75616-2;J3QSB2;J3QRV9;J3QT61;K7EQJ8	GTPase Era, mitochondrial	ERAL1	>sp|O75616|ERAL1_HUMAN GTPase Era, mitochondrial OS=Homo sapiens GN=ERAL1 PE=1 SV=2;>sp|O75616-2|ERAL1_HUMAN Isoform HERA-B of GTPase Era, mitochondrial OS=Homo sapiens GN=ERAL1;>tr|J3QSB2|J3QSB2_HUMAN GTPase Era, mitochondrial (Fragment) OS=Homo sapiens G
-0.0921844	-0.273191		9.05e-09	3	3	1449	0.996676	0.346297	Q9BTE3-2;Q9BTE3;Q9BTE3-3	Mini-chromosome maintenance complex-binding protein	MCMBP	>sp|Q9BTE3-2|MCMBP_HUMAN Isoform 2 of Mini-chromosome maintenance complex-binding protein OS=Homo sapiens GN=MCMBP;>sp|Q9BTE3|MCMBP_HUMAN Mini-chromosome maintenance complex-binding protein OS=Homo sapiens GN=MCMBP PE=1 SV=2;>sp|Q9BTE3-3|MCMBP_HUMAN Isofor
-0.0913254	-0.0672395		1.64e-90	41	17	697	0.993295	0.68168	P06493;E5RIU6;P06493-2;K7ELV5;G3V317;F8VXD2;F8VYH9;B4DNF9;F8VZZ0;F8VTV8;F8VWX7;F8VZ51;H0YAZ9;P11802;E7EUK8;Q96Q40-2;P50750;Q96Q40-4;E5RGN0;Q96Q40-3;O94921-3;Q96Q40-5;Q96Q40;O94921-2;O94921;F5H6Z0;Q07002;Q07002-2;P50750-2;Q00536;Q00536-3;Q07002-3;Q00537-2;Q00537;Q00536-2;J3QSD7;Q9NYV4-3;Q14004-2;Q9NYV4-2;Q9NYV4;Q14004	Cyclin-dependent kinase 1	CDK1	>sp|P06493|CDK1_HUMAN Cyclin-dependent kinase 1 OS=Homo sapiens GN=CDK1 PE=1 SV=3;>tr|E5RIU6|E5RIU6_HUMAN Cyclin-dependent kinase 1 (Fragment) OS=Homo sapiens GN=CDK1 PE=1 SV=2;>sp|P06493-2|CDK1_HUMAN Isoform 2 of Cyclin-dependent kinase 1 OS=Homo sapiens
-0.0911776	-0.00350555		5.58e-14	1	4	734	0.992714	0.805949	P0DME0			>sp|P0DME0|SETLP_HUMAN Protein SETSIP OS=Homo sapiens GN=SETSIP PE=1 SV=1
-0.0909859	0.00866715		2.27e-07	15	2	78	0.991959	0.830365	P61619;B4DR61;H7C1Q9;C9JXC6;H7C069;A6NK38;F2Z2C7;A6NIF9;C9JJV4;P61619-3;F8W776;Q8TC24;Q9H9S3-2;Q9H9S3-3;Q9H9S3	Protein transport protein Sec61 subunit alpha isoform 1;Protein transport protein Sec61 subunit alpha isoform 2	SEC61A1;SEC61A2	>sp|P61619|S61A1_HUMAN Protein transport protein Sec61 subunit alpha isoform 1 OS=Homo sapiens GN=SEC61A1 PE=1 SV=2;>tr|B4DR61|B4DR61_HUMAN Protein transport protein Sec61 subunit alpha isoform 1 OS=Homo sapiens GN=SEC61A1 PE=1 SV=1;>tr|H7C1Q9|H7C1Q9_HUMAN
-0.0905376	0.0130533		2.64e-17	4	4	1286	0.990195	0.839204	Q7Z5K2;Q7Z5K2-2;Q7Z5K2-3;Q8WVX6	Wings apart-like protein homolog	WAPAL	>sp|Q7Z5K2|WAPL_HUMAN Wings apart-like protein homolog OS=Homo sapiens GN=WAPAL PE=1 SV=1;>sp|Q7Z5K2-2|WAPL_HUMAN Isoform 2 of Wings apart-like protein homolog OS=Homo sapiens GN=WAPAL;>sp|Q7Z5K2-3|WAPL_HUMAN Isoform 3 of Wings apart-like protein homolog O
-0.0904959	0.320874		0	1	34	876	0.990031	0.319896	P34932	Heat shock 70 kDa protein 4	HSPA4	>sp|P34932|HSP74_HUMAN Heat shock 70 kDa protein 4 OS=Homo sapiens GN=HSPA4 PE=1 SV=4
-0.0903149	-0.0434868		4.8e-35	5	9	625	0.989318	0.727195	O94822;O94822-3;H7BYG8;S4R3T2;O94822-2	E3 ubiquitin-protein ligase listerin	LTN1	>sp|O94822|LTN1_HUMAN E3 ubiquitin-protein ligase listerin OS=Homo sapiens GN=LTN1 PE=1 SV=6;>sp|O94822-3|LTN1_HUMAN Isoform 3 of E3 ubiquitin-protein ligase listerin OS=Homo sapiens GN=LTN1;>tr|H7BYG8|H7BYG8_HUMAN E3 ubiquitin-protein ligase listerin OS=H
-0.0903016	-0.102043		2.92e-165	3	22	1407	0.989266	0.617067	Q96HS1;Q96HS1-2;F5GXG4	Serine/threonine-protein phosphatase PGAM5, mitochondrial	PGAM5	>sp|Q96HS1|PGAM5_HUMAN Serine/threonine-protein phosphatase PGAM5, mitochondrial OS=Homo sapiens GN=PGAM5 PE=1 SV=2;>sp|Q96HS1-2|PGAM5_HUMAN Isoform 2 of Serine/threonine-protein phosphatase PGAM5, mitochondrial OS=Homo sapiens GN=PGAM5
-0.0899511	-0.0567935		0	4	20	511	0.987886	0.701565	K7ERV3;K7ES52;K7ERJ1;K7ENW5	Thymidine kinase	TK1	>tr|K7ERV3|K7ERV3_HUMAN Thymidine kinase OS=Homo sapiens GN=TK1 PE=1 SV=1;>tr|K7ES52|K7ES52_HUMAN Thymidine kinase OS=Homo sapiens GN=TK1 PE=1 SV=1;>tr|K7ERJ1|K7ERJ1_HUMAN Thymidine kinase (Fragment) OS=Homo sapiens GN=TK1 PE=1 SV=1
-0.0891329	0.156572		2.74e-117	4	22	772	0.984667	0.77819	P14625;F8W026;H0YIV0;Q58FF3	Endoplasmin	HSP90B1	>sp|P14625|ENPL_HUMAN Endoplasmin OS=Homo sapiens GN=HSP90B1 PE=1 SV=1
-0.0888899	0.0842349		1.65e-77	2	8	1184	0.98371	0.984705	Q15365;F8VTZ0	Poly(rC)-binding protein 1	PCBP1	>sp|Q15365|PCBP1_HUMAN Poly(rC)-binding protein 1 OS=Homo sapiens GN=PCBP1 PE=1 SV=2
-0.0873731	-0.168566		3.97e-219	1	24	1613	0.977742	0.501758	Q9Y4K3	TNF receptor-associated factor 6	TRAF6	>sp|Q9Y4K3|TRAF6_HUMAN TNF receptor-associated factor 6 OS=Homo sapiens GN=TRAF6 PE=1 SV=1
-0.0861307	0.618106		0	3	44	900	0.972855	0.0223413	P40939;H0YFD6;P40939-2	Trifunctional enzyme subunit alpha, mitochondrial;Long-chain enoyl-CoA hydratase;Long chain 3-hydroxyacyl-CoA dehydrogenase	HADHA	>sp|P40939|ECHA_HUMAN Trifunctional enzyme subunit alpha, mitochondrial OS=Homo sapiens GN=HADHA PE=1 SV=2
-0.085742	0.136649		0	4	30	1402	0.971326	0.845217	Q96GX9;J3KN82;S4R3D6;Q96GX9-3	Methylthioribulose-1-phosphate dehydratase	APIP	>sp|Q96GX9|MTNB_HUMAN Methylthioribulose-1-phosphate dehydratase OS=Homo sapiens GN=APIP PE=1 SV=1;>tr|J3KN82|J3KN82_HUMAN Methylthioribulose-1-phosphate dehydratase OS=Homo sapiens GN=APIP PE=1 SV=1;>tr|S4R3D6|S4R3D6_HUMAN Methylthioribulose-1-phosphate d
-0.0856302	0.0394174		5.4e-85	1	8	1217	0.970886	0.892724	Q58FF8	Putative heat shock protein HSP 90-beta 2	HSP90AB2P	>sp|Q58FF8|H90B2_HUMAN Putative heat shock protein HSP 90-beta 2 OS=Homo sapiens GN=HSP90AB2P PE=1 SV=2
-0.0855006	0.0940863		1.49e-234	6	13	1055	0.970376	0.991605	P63208;E5RJR5;E7ERH2;F8W8N3;P63208-2;E5RGM3	S-phase kinase-associated protein 1	SKP1	>sp|P63208|SKP1_HUMAN S-phase kinase-associated protein 1 OS=Homo sapiens GN=SKP1 PE=1 SV=2;>tr|E5RJR5|E5RJR5_HUMAN S-phase kinase-associated protein 1 OS=Homo sapiens GN=SKP1 PE=1 SV=1;>tr|E7ERH2|E7ERH2_HUMAN S-phase kinase-associated protein 1 (Fragment)
-0.0848976	-0.208678		6.68e-19	2	5	1429	0.968004	0.438181	Q99575;E5RK39	Ribonucleases P/MRP protein subunit POP1	POP1	>sp|Q99575|POP1_HUMAN Ribonucleases P/MRP protein subunit POP1 OS=Homo sapiens GN=POP1 PE=1 SV=2
-0.0846954	0.23076		1.18e-141	1	12	1554	0.967209	0.546095	Q9UBR2	Cathepsin Z	CTSZ	>sp|Q9UBR2|CATZ_HUMAN Cathepsin Z OS=Homo sapiens GN=CTSZ PE=1 SV=1
-0.0846607	0.258331		0	5	139	1070	0.967073	0.469516	P78527;P78527-2;E7EUY0;F5GX40;H0YG84	DNA-dependent protein kinase catalytic subunit	PRKDC	>sp|P78527|PRKDC_HUMAN DNA-dependent protein kinase catalytic subunit OS=Homo sapiens GN=PRKDC PE=1 SV=3;>sp|P78527-2|PRKDC_HUMAN Isoform 2 of DNA-dependent protein kinase catalytic subunit OS=Homo sapiens GN=PRKDC;>tr|E7EUY0|E7EUY0_HUMAN DNA-dependent pro
-0.0839143	0.218346		5.31e-44	4	10	119	0.964138	0.58249	B7Z9L0;P50991;P50991-2;B7Z2F4	T-complex protein 1 subunit delta	CCT4	>tr|B7Z9L0|B7Z9L0_HUMAN T-complex protein 1 subunit delta OS=Homo sapiens GN=CCT4 PE=1 SV=1;>sp|P50991|TCPD_HUMAN T-complex protein 1 subunit delta OS=Homo sapiens GN=CCT4 PE=1 SV=4;>sp|P50991-2|TCPD_HUMAN Isoform 2 of T-complex protein 1 subunit delta OS=
-0.0833358	0.328779		1.02e-23	3	3	64	0.961863	0.30349	B4DJP7;P62318;H3BT13	Small nuclear ribonucleoprotein Sm D3	SNRPD3	>tr|B4DJP7|B4DJP7_HUMAN Small nuclear ribonucleoprotein Sm D3 OS=Homo sapiens GN=SNRPD3 PE=1 SV=1;>sp|P62318|SMD3_HUMAN Small nuclear ribonucleoprotein Sm D3 OS=Homo sapiens GN=SNRPD3 PE=1 SV=1
-0.0828146	0.0532439		8.48e-06	4	2	262	0.959814	0.921005	Q9UI10-3;Q9UI10;Q9UI10-2;E7ERK9	Translation initiation factor eIF-2B subunit delta	EIF2B4	>sp|Q9UI10-3|EI2BD_HUMAN Isoform 3 of Translation initiation factor eIF-2B subunit delta OS=Homo sapiens GN=EIF2B4;>sp|Q9UI10|EI2BD_HUMAN Translation initiation factor eIF-2B subunit delta OS=Homo sapiens GN=EIF2B4 PE=1 SV=2;>sp|Q9UI10-2|EI2BD_HUMAN Isofor
-0.0825867	0.129902		5.75e-83	7	17	651	0.958919	0.868201	O95831-3;O95831;O95831-2;O95831-6;E9PMA0;O95831-4;O95831-5	Apoptosis-inducing factor 1, mitochondrial	AIFM1	>sp|O95831-3|AIFM1_HUMAN Isoform 3 of Apoptosis-inducing factor 1, mitochondrial OS=Homo sapiens GN=AIFM1;>sp|O95831|AIFM1_HUMAN Apoptosis-inducing factor 1, mitochondrial OS=Homo sapiens GN=AIFM1 PE=1 SV=1;>sp|O95831-2|AIFM1_HUMAN Isoform 2 of Apoptosis-i
-0.0823786	0.275822		1.34e-88	13	22	1516	0.958101	0.424194	Q9NS15;Q9NS15-2;E9PKW1;F5GWC4;H0YC99;E9PJR2;H0YCX6;H0YCQ2;E9PR84;E9PRF2;E9PR75;E9PPT7;E9PQR0	Latent-transforming growth factor beta-binding protein 3	LTBP3	>sp|Q9NS15|LTBP3_HUMAN Latent-transforming growth factor beta-binding protein 3 OS=Homo sapiens GN=LTBP3 PE=1 SV=4;>sp|Q9NS15-2|LTBP3_HUMAN Isoform 2 of Latent-transforming growth factor beta-binding protein 3 OS=Homo sapiens GN=LTBP3;>tr|E9PKW1|E9PKW1_HUM
-0.0823061	-0.0416697		1.96e-13	5	4	537	0.957816	0.730719	O00743-2;O00743;O00743-3;B7Z3E2;Q5T1S7	Serine/threonine-protein phosphatase 6 catalytic subunit	PPP6C	>sp|O00743-2|PPP6_HUMAN Isoform 2 of Serine/threonine-protein phosphatase 6 catalytic subunit OS=Homo sapiens GN=PPP6C;>sp|O00743|PPP6_HUMAN Serine/threonine-protein phosphatase 6 catalytic subunit OS=Homo sapiens GN=PPP6C PE=1 SV=1;>sp|O00743-3|PPP6_HUMAN
-0.0822969	0.171614		9.49e-10	3	3	617	0.957779	0.728624	O75694-2;O75694;E9PF10	Nuclear pore complex protein Nup155	NUP155	>sp|O75694-2|NU155_HUMAN Isoform 2 of Nuclear pore complex protein Nup155 OS=Homo sapiens GN=NUP155;>sp|O75694|NU155_HUMAN Nuclear pore complex protein Nup155 OS=Homo sapiens GN=NUP155 PE=1 SV=1;>tr|E9PF10|E9PF10_HUMAN Nuclear pore complex protein Nup155 O
-0.0822617	-0.014194		2.08e-18	2	8	910	0.957641	0.784664	P42345;B1AKP8	Serine/threonine-protein kinase mTOR	MTOR	>sp|P42345|MTOR_HUMAN Serine/threonine-protein kinase mTOR OS=Homo sapiens GN=MTOR PE=1 SV=1;>tr|B1AKP8|B1AKP8_HUMAN Serine/threonine-protein kinase mTOR OS=Homo sapiens GN=MTOR PE=1 SV=1
-0.0820066	0.494726		2.46e-38	9	7	822	0.956638	0.080273	P23528;G3V1A4;E9PP50;E9PK25;E9PQB7;E9PLJ3;E9PS23;Q9Y281-3;Q9Y281	Cofilin-1	CFL1	>sp|P23528|COF1_HUMAN Cofilin-1 OS=Homo sapiens GN=CFL1 PE=1 SV=3;>tr|G3V1A4|G3V1A4_HUMAN Cofilin 1 (Non-muscle), isoform CRA_a OS=Homo sapiens GN=CFL1 PE=1 SV=1;>tr|E9PP50|E9PP50_HUMAN Cofilin-1 (Fragment) OS=Homo sapiens GN=CFL1 PE=1 SV=2;>tr|E9PK25|E9PK
-0.0818191	0.0488128		3.64e-11	9	5	113	0.955902	0.911929	M0R3F1;Q9BUJ2-4;B7Z4B8;Q9BUJ2-2;Q9BUJ2;Q9BUJ2-3;M0QYZ0;M0QYM5;M0QYI8	Heterogeneous nuclear ribonucleoprotein U-like protein 1	HNRNPUL1	>tr|M0R3F1|M0R3F1_HUMAN Heterogeneous nuclear ribonucleoprotein U-like protein 1 (Fragment) OS=Homo sapiens GN=HNRNPUL1 PE=1 SV=1;>sp|Q9BUJ2-4|HNRL1_HUMAN Isoform 4 of Heterogeneous nuclear ribonucleoprotein U-like protein 1 OS=Homo sapiens GN=HNRNPUL1;>tr
-0.0807652	-0.418338		1.96e-35	4	4	222	0.951761	0.188018	D6RFM5;E9PBJ5;P31040;H0Y8X1	Succinate dehydrogenase [ubiquinone] flavoprotein subunit, mitochondrial	SDHA	>tr|D6RFM5|D6RFM5_HUMAN Succinate dehydrogenase [ubiquinone] flavoprotein subunit, mitochondrial OS=Homo sapiens GN=SDHA PE=1 SV=1;>tr|E9PBJ5|E9PBJ5_HUMAN Succinate dehydrogenase [ubiquinone] flavoprotein subunit, mitochondrial OS=Homo sapiens GN=SDHA PE=1
-0.0800195	0.189423		1.21e-82	5	15	897	0.948831	0.671392	P40227;B4DPJ8;P40227-2;Q92526-3;Q92526	T-complex protein 1 subunit zeta	CCT6A	>sp|P40227|TCPZ_HUMAN T-complex protein 1 subunit zeta OS=Homo sapiens GN=CCT6A PE=1 SV=3;>tr|B4DPJ8|B4DPJ8_HUMAN T-complex protein 1 subunit zeta OS=Homo sapiens GN=CCT6A PE=1 SV=1;>sp|P40227-2|TCPZ_HUMAN Isoform 2 of T-complex protein 1 subunit zeta OS=H
-0.0800036	0.413839		5.6e-38	15	6	834	0.948769	0.162085	P26599;P26599-2;P26599-3;K7EKJ7;K7ES59;K7EK45;K7ELW5;X6R242;A6NLN1;O95758-1;O95758-6;O95758-2;O95758;O95758-5;O95758-4	Polypyrimidine tract-binding protein 1	PTBP1	>sp|P26599|PTBP1_HUMAN Polypyrimidine tract-binding protein 1 OS=Homo sapiens GN=PTBP1 PE=1 SV=1;>sp|P26599-2|PTBP1_HUMAN Isoform 2 of Polypyrimidine tract-binding protein 1 OS=Homo sapiens GN=PTBP1;>sp|P26599-3|PTBP1_HUMAN Isoform 3 of Polypyrimidine trac
-0.0797936	0.288916		6.62e-297	4	38	51	0.947944	0.392004	F5H698;B4DER1;Q9P2J5;B4DJ10	Leucine--tRNA ligase, cytoplasmic	LARS	>tr|F5H698|F5H698_HUMAN Leucine--tRNA ligase, cytoplasmic OS=Homo sapiens GN=LARS PE=1 SV=1;>tr|B4DER1|B4DER1_HUMAN Leucine--tRNA ligase, cytoplasmic OS=Homo sapiens GN=LARS PE=1 SV=1;>sp|Q9P2J5|SYLC_HUMAN Leucine--tRNA ligase, cytoplasmic OS=Homo sapiens
-0.0786705	0.0939078		9.75e-14	3	4	892	0.943534	0.992223	P38435;F8WDU9;P38435-2	Vitamin K-dependent gamma-carboxylase	GGCX	>sp|P38435|VKGC_HUMAN Vitamin K-dependent gamma-carboxylase OS=Homo sapiens GN=GGCX PE=1 SV=2;>tr|F8WDU9|F8WDU9_HUMAN Vitamin K-dependent gamma-carboxylase OS=Homo sapiens GN=GGCX PE=1 SV=1;>sp|P38435-2|VKGC_HUMAN Isoform 2 of Vitamin K-dependent gamma-car
-0.0785602	0.046954		2.72e-19	6	5	69	0.943101	0.908125	B4DLN1;B4E1E9;Q9UBX3;Q9UBX3-2;I3L1E8;P52815	Mitochondrial dicarboxylate carrier	SLC25A10	>tr|B4DLN1|B4DLN1_HUMAN Mitochondrial dicarboxylate carrier OS=Homo sapiens GN=SLC25A10 PE=1 SV=1;>tr|B4E1E9|B4E1E9_HUMAN Mitochondrial dicarboxylate carrier OS=Homo sapiens GN=SLC25A10 PE=1 SV=1;>sp|Q9UBX3|DIC_HUMAN Mitochondrial dicarboxylate carrier OS=
-0.0780118	-0.442275		1.07e-28	7	9	627	0.940948	0.168125	O94964;O94964-2;X6R3R3;O94964-4;I3L0I1;H0YDM2;O94964-3	Protein SOGA1;N-terminal form;C-terminal 80 kDa form	SOGA1	>sp|O94964|SOGA1_HUMAN Protein SOGA1 OS=Homo sapiens GN=SOGA1 PE=1 SV=2;>sp|O94964-2|SOGA1_HUMAN Isoform 2 of Protein SOGA1 OS=Homo sapiens GN=SOGA1;>tr|X6R3R3|X6R3R3_HUMAN Protein SOGA1 OS=Homo sapiens GN=SOGA1 PE=4 SV=1;>sp|O94964-4|SOGA1_HUMAN Isoform 4
-0.0777675	0.504267		5.27e-23	5	9	1068	0.939989	0.0733719	P78347-2;P78347-4;P78347-3;P78347;Q86U51	General transcription factor II-I	GTF2I	>sp|P78347-2|GTF2I_HUMAN Isoform 2 of General transcription factor II-I OS=Homo sapiens GN=GTF2I;>sp|P78347-4|GTF2I_HUMAN Isoform 4 of General transcription factor II-I OS=Homo sapiens GN=GTF2I;>sp|P78347-3|GTF2I_HUMAN Isoform 3 of General transcription fa
-0.0774093	-0.131742		1.27e-84	5	11	6	0.938584	0.564161	A5PL33-3;A5PL33-2;A5PL33;H7C501;C9J5U6	Protein KRBA1	KRBA1	>sp|A5PL33-3|KRBA1_HUMAN Isoform 3 of Protein KRBA1 OS=Homo sapiens GN=KRBA1;>sp|A5PL33-2|KRBA1_HUMAN Isoform 2 of Protein KRBA1 OS=Homo sapiens GN=KRBA1;>sp|A5PL33|KRBA1_HUMAN Protein KRBA1 OS=Homo sapiens GN=KRBA1 PE=1 SV=3;>tr|H7C501|H7C501_HUMAN Protei
-0.0770687	0.0537925		1.43e-32	1	3	1281	0.937247	0.92213	Q7RTV0	PHD finger-like domain-containing protein 5A	PHF5A	>sp|Q7RTV0|PHF5A_HUMAN PHD finger-like domain-containing protein 5A OS=Homo sapiens GN=PHF5A PE=1 SV=1
-0.0766221	0.160774		1.08e-13	2	4	1438	0.935495	0.764243	Q9BPX3;D6RA93	Condensin complex subunit 3	NCAPG	>sp|Q9BPX3|CND3_HUMAN Condensin complex subunit 3 OS=Homo sapiens GN=NCAPG PE=1 SV=1
-0.076469	0.160016		6.33e-16	26	4	998	0.934894	0.766753	P60842;J3QR64;J3KTB5;J3QL43;J3QS69;J3KT12;P60842-2;E7EQG2;Q14240;Q14240-2;J3KT04;J3KS93;E7EMV8;J3KSN7;J3QKZ9;B4E102;J3QLN6;J3KS25;J3QQP0;E9PBH4;F8WE11;J3KTN0;I3L3H2;J3KSZ0;Q9NZE6;P38919	Eukaryotic initiation factor 4A-I;Eukaryotic initiation factor 4A-II	EIF4A1;EIF4A2	>sp|P60842|IF4A1_HUMAN Eukaryotic initiation factor 4A-I OS=Homo sapiens GN=EIF4A1 PE=1 SV=1;>tr|J3QR64|J3QR64_HUMAN Eukaryotic initiation factor 4A-I (Fragment) OS=Homo sapiens GN=EIF4A1 PE=1 SV=1;>tr|J3KTB5|J3KTB5_HUMAN Eukaryotic initiation factor 4A-I
-0.0764638	0.255289		6.61e-08	5	3	60	0.934874	0.477665	B4DIZ2;P61086;D6RDM7;P61086-2;P61086-3	Ubiquitin-conjugating enzyme E2 K	UBE2K	>tr|B4DIZ2|B4DIZ2_HUMAN Ubiquitin-conjugating enzyme E2 K OS=Homo sapiens GN=UBE2K PE=1 SV=1;>sp|P61086|UBE2K_HUMAN Ubiquitin-conjugating enzyme E2 K OS=Homo sapiens GN=UBE2K PE=1 SV=3;>tr|D6RDM7|D6RDM7_HUMAN Ubiquitin-conjugating enzyme E2 K (Fragment) OS
-0.0755671	-0.426487		1.55e-10	6	4	394	0.931357	0.181059	F8WDV0;Q9UI26;Q9UI26-2;D6RCN7;H0Y8M5;D6RJB1	Importin-11	IPO11	>tr|F8WDV0|F8WDV0_HUMAN Importin-11 OS=Homo sapiens GN=IPO11 PE=1 SV=1;>sp|Q9UI26|IPO11_HUMAN Importin-11 OS=Homo sapiens GN=IPO11 PE=1 SV=1;>sp|Q9UI26-2|IPO11_HUMAN Isoform 2 of Importin-11 OS=Homo sapiens GN=IPO11
-0.0749117	0.19192		2.2e-59	2	7	1293	0.928787	0.663508	Q86V81;E9PB61	THO complex subunit 4	ALYREF	>sp|Q86V81|THOC4_HUMAN THO complex subunit 4 OS=Homo sapiens GN=ALYREF PE=1 SV=3;>tr|E9PB61|E9PB61_HUMAN THO complex subunit 4 OS=Homo sapiens GN=ALYREF PE=1 SV=1
-0.0740785	-0.142123		4.72e-36	15	9	70	0.925522	0.546196	B4DLW8;P17844;J3KTA4;J3KRZ1;J3QRQ7;Q92841-1;Q92841-3;Q92841-2;C9JMU5;Q92841;H3BLZ8;X6RLV5;J3QR02;J3KRX8;J3QSF1	Probable ATP-dependent RNA helicase DDX5	DDX5	>tr|B4DLW8|B4DLW8_HUMAN Probable ATP-dependent RNA helicase DDX5 OS=Homo sapiens GN=DDX5 PE=1 SV=1;>sp|P17844|DDX5_HUMAN Probable ATP-dependent RNA helicase DDX5 OS=Homo sapiens GN=DDX5 PE=1 SV=1;>tr|J3KTA4|J3KTA4_HUMAN Probable ATP-dependent RNA helicase
-0.0736579	0.124394		2.43e-05	3	2	878	0.923873	0.887045	P35251-2;P35251;H0Y8U4	Replication factor C subunit 1	RFC1	>sp|P35251-2|RFC1_HUMAN Isoform 2 of Replication factor C subunit 1 OS=Homo sapiens GN=RFC1;>sp|P35251|RFC1_HUMAN Replication factor C subunit 1 OS=Homo sapiens GN=RFC1 PE=1 SV=4;>tr|H0Y8U4|H0Y8U4_HUMAN Replication factor C subunit 1 (Fragment) OS=Homo sap
-0.073497	-0.127781		2.07e-119	12	9	1208	0.923243	0.571089	Q3ZCQ8;Q3ZCQ8-2;M0R0C3;M0R2F8;Q3ZCQ8-3;M0R047;M0R003;M0QXC3;M0R2Z3;M0R303;M0R2D2;M0R1Y4	Mitochondrial import inner membrane translocase subunit TIM50	TIMM50	>sp|Q3ZCQ8|TIM50_HUMAN Mitochondrial import inner membrane translocase subunit TIM50 OS=Homo sapiens GN=TIMM50 PE=1 SV=2;>sp|Q3ZCQ8-2|TIM50_HUMAN Isoform 2 of Mitochondrial import inner membrane translocase subunit TIM50 OS=Homo sapiens GN=TIMM50;>tr|M0R0C
-0.0733542	0.354957		1.21e-19	11	5	383	0.922683	0.253214	P54819-2;F8W1A4;P54819;F8VY04;P54819-6;P54819-5;F8VZG5;P54819-3;P54819-4;G3V213;F8VPP1	Adenylate kinase 2, mitochondrial	AK2	>sp|P54819-2|KAD2_HUMAN Isoform 2 of Adenylate kinase 2, mitochondrial OS=Homo sapiens GN=AK2;>tr|F8W1A4|F8W1A4_HUMAN Adenylate kinase 2, mitochondrial OS=Homo sapiens GN=AK2 PE=1 SV=1;>sp|P54819|KAD2_HUMAN Adenylate kinase 2, mitochondrial OS=Homo sapiens
-0.0733435	0.377618		1.36e-180	7	20	935	0.922642	0.214638	P48960-2;P48960-3;P48960;K7EPE8;K7ELE5;K7EKV5;K7EPP8	CD97 antigen;CD97 antigen subunit alpha;CD97 antigen subunit beta	CD97	>sp|P48960-2|CD97_HUMAN Isoform 2 of CD97 antigen OS=Homo sapiens GN=CD97;>sp|P48960-3|CD97_HUMAN Isoform 3 of CD97 antigen OS=Homo sapiens GN=CD97;>sp|P48960|CD97_HUMAN CD97 antigen OS=Homo sapiens GN=CD97 PE=1 SV=4
-0.0725689	0.188511		1.28e-21	2	4	958	0.919608	0.674281	P51571;A6NLM8	Translocon-associated protein subunit delta	SSR4	>sp|P51571|SSRD_HUMAN Translocon-associated protein subunit delta OS=Homo sapiens GN=SSR4 PE=1 SV=1;>tr|A6NLM8|A6NLM8_HUMAN Translocon-associated protein subunit delta OS=Homo sapiens GN=SSR4 PE=1 SV=1
-0.0718769	0.220509		6.14e-43	2	8	1511	0.916898	0.576069	Q9NQT5;Q9NQT5-2	Exosome complex component RRP40	EXOSC3	>sp|Q9NQT5|EXOS3_HUMAN Exosome complex component RRP40 OS=Homo sapiens GN=EXOSC3 PE=1 SV=3;>sp|Q9NQT5-2|EXOS3_HUMAN Isoform 2 of Exosome complex component RRP40 OS=Homo sapiens GN=EXOSC3
-0.0716902	-0.452897		7.57e-05	1	2	1181	0.916168	0.159821	Q15058	Kinesin-like protein KIF14	KIF14	>sp|Q15058|KIF14_HUMAN Kinesin-like protein KIF14 OS=Homo sapiens GN=KIF14 PE=1 SV=1
-0.0714591	0.250703		5.45e-21	18	6	528	0.915263	0.490091	O00410;H0Y8C6;O00410-3;B4E0R6;O00410-2;E7ETV3;C9JZD8;E7EQT5;C9JMV5;C9J875;C9JQT6;E7ESA1;E7ESZ1;E7EWK4;E7EX05;E7ETV8;E7EV12;H0Y3V4	Importin-5	IPO5	>sp|O00410|IPO5_HUMAN Importin-5 OS=Homo sapiens GN=IPO5 PE=1 SV=4;>tr|H0Y8C6|H0Y8C6_HUMAN Importin-5 (Fragment) OS=Homo sapiens GN=IPO5 PE=1 SV=1;>sp|O00410-3|IPO5_HUMAN Isoform 3 of Importin-5 OS=Homo sapiens GN=IPO5;>tr|B4E0R6|B4E0R6_HUMAN Importin-5 OS
-0.0711718	0.0841674		1.76e-10	3	3	1156	0.914139	0.984566	Q13724-2;Q13724;C9J8D4	Mannosyl-oligosaccharide glucosidase	MOGS	>sp|Q13724-2|MOGS_HUMAN Isoform 2 of Mannosyl-oligosaccharide glucosidase OS=Homo sapiens GN=MOGS;>sp|Q13724|MOGS_HUMAN Mannosyl-oligosaccharide glucosidase OS=Homo sapiens GN=MOGS PE=1 SV=5;>tr|C9J8D4|C9J8D4_HUMAN Mannosyl-oligosaccharide glucosidase (Fra
-0.0707051	-0.131591		1.84e-42	3	9	1020	0.912313	0.564424	P62263;H0YB22;E5RH77	40S ribosomal protein S14	RPS14	>sp|P62263|RS14_HUMAN 40S ribosomal protein S14 OS=Homo sapiens GN=RPS14 PE=1 SV=3;>tr|H0YB22|H0YB22_HUMAN 40S ribosomal protein S14 (Fragment) OS=Homo sapiens GN=RPS14 PE=1 SV=1;>tr|E5RH77|E5RH77_HUMAN 40S ribosomal protein S14 OS=Homo sapiens GN=RPS14 PE
-0.0703838	-0.17919		3.75e-15	12	4	956	0.911056	0.484457	P51398-2;P51398-3;P51398;V9GYW1;V9GYA7;V9GZ03;V9GYL9;V9GYF7;V9GZ61;V9GYC9;V9GY11;V9GYJ9	28S ribosomal protein S29, mitochondrial	DAP3	>sp|P51398-2|RT29_HUMAN Isoform 2 of 28S ribosomal protein S29, mitochondrial OS=Homo sapiens GN=DAP3;>sp|P51398-3|RT29_HUMAN Isoform 3 of 28S ribosomal protein S29, mitochondrial OS=Homo sapiens GN=DAP3;>sp|P51398|RT29_HUMAN 28S ribosomal protein S29, mit
-0.070027	0.449964		3.33e-28	3	6	1082	0.909661	0.11998	Q00059;Q00059-2;H7BYN3	Transcription factor A, mitochondrial	TFAM	>sp|Q00059|TFAM_HUMAN Transcription factor A, mitochondrial OS=Homo sapiens GN=TFAM PE=1 SV=1;>sp|Q00059-2|TFAM_HUMAN Isoform 2 of Transcription factor A, mitochondrial OS=Homo sapiens GN=TFAM;>tr|H7BYN3|H7BYN3_HUMAN Transcription factor A, mitochondrial (
-0.0699078	0.393637		4.12e-26	3	5	580	0.909194	0.190051	O43809;H3BND3;H3BV41	Cleavage and polyadenylation specificity factor subunit 5	NUDT21	>sp|O43809|CPSF5_HUMAN Cleavage and polyadenylation specificity factor subunit 5 OS=Homo sapiens GN=NUDT21 PE=1 SV=1;>tr|H3BND3|H3BND3_HUMAN Cleavage and polyadenylation-specificity factor subunit 5 (Fragment) OS=Homo sapiens GN=NUDT21 PE=1 SV=2
-0.0695782	0.255506		2.58e-244	7	32	928	0.907906	0.477081	P47897;B4DWJ2;H7C0R3;C9JSG9;B7Z840;C9J165;F2Z2V6	Glutamine--tRNA ligase	QARS	>sp|P47897|SYQ_HUMAN Glutamine--tRNA ligase OS=Homo sapiens GN=QARS PE=1 SV=1;>tr|B4DWJ2|B4DWJ2_HUMAN Uncharacterized protein OS=Homo sapiens GN=QARS PE=1 SV=1
-0.069357	-0.0265226		6.98e-41	1	11	917	0.907041	0.760313	P46019	Phosphorylase b kinase regulatory subunit alpha, liver isoform	PHKA2	>sp|P46019|KPB2_HUMAN Phosphorylase b kinase regulatory subunit alpha, liver isoform OS=Homo sapiens GN=PHKA2 PE=1 SV=1
-0.0693459	0.173326		7.44e-76	5	7	992	0.906998	0.723051	P56537;P56537-2;B7ZBH1;F8WD20;F8WDS6	Eukaryotic translation initiation factor 6	EIF6	>sp|P56537|IF6_HUMAN Eukaryotic translation initiation factor 6 OS=Homo sapiens GN=EIF6 PE=1 SV=1;>sp|P56537-2|IF6_HUMAN Isoform 2 of Eukaryotic translation initiation factor 6 OS=Homo sapiens GN=EIF6
-0.0685434	0.185812		4.49e-111	6	13	1592	0.903861	0.682858	Q9Y265;Q9Y265-2;E7ETR0;H7C4G5;J3QLR1;H7C4I3	RuvB-like 1	RUVBL1	>sp|Q9Y265|RUVB1_HUMAN RuvB-like 1 OS=Homo sapiens GN=RUVBL1 PE=1 SV=1;>sp|Q9Y265-2|RUVB1_HUMAN Isoform 2 of RuvB-like 1 OS=Homo sapiens GN=RUVBL1;>tr|E7ETR0|E7ETR0_HUMAN RuvB-like 1 OS=Homo sapiens GN=RUVBL1 PE=1 SV=1
-0.0680708	0.306101		7.68e-48	4	15	751	0.902015	0.352078	P11498;E9PRE7;B4DN00;E9PS68	Pyruvate carboxylase, mitochondrial	PC	>sp|P11498|PYC_HUMAN Pyruvate carboxylase, mitochondrial OS=Homo sapiens GN=PC PE=1 SV=2
-0.0678085	0.233851		3.3e-11	3	2	831	0.90099	0.537213	P25788-2;P25788;G3V4X5	Proteasome subunit alpha type-3	PSMA3	>sp|P25788-2|PSA3_HUMAN Isoform 2 of Proteasome subunit alpha type-3 OS=Homo sapiens GN=PSMA3;>sp|P25788|PSA3_HUMAN Proteasome subunit alpha type-3 OS=Homo sapiens GN=PSMA3 PE=1 SV=2;>tr|G3V4X5|G3V4X5_HUMAN Proteasome subunit alpha type-3 OS=Homo sapiens G
-0.0675011	0.0679207		0	4	30	808	0.89979	0.951134	P22234;E9PBS1;P22234-2;D6RF62	Multifunctional protein ADE2;Phosphoribosylaminoimidazole-succinocarboxamide synthase;Phosphoribosylaminoimidazole carboxylase	PAICS	>sp|P22234|PUR6_HUMAN Multifunctional protein ADE2 OS=Homo sapiens GN=PAICS PE=1 SV=3;>tr|E9PBS1|E9PBS1_HUMAN Phosphoribosylaminoimidazole carboxylase (Fragment) OS=Homo sapiens GN=PAICS PE=1 SV=1;>sp|P22234-2|PUR6_HUMAN Isoform 2 of Multifunctional protei
-0.0673864	0.195898		4.14e-179	3	17	848	0.899342	0.651027	P28908;D3YTD8;P28908-2	Tumor necrosis factor receptor superfamily member 8	TNFRSF8	>sp|P28908|TNR8_HUMAN Tumor necrosis factor receptor superfamily member 8 OS=Homo sapiens GN=TNFRSF8 PE=1 SV=1;>tr|D3YTD8|D3YTD8_HUMAN Tumor necrosis factor receptor superfamily member 8 OS=Homo sapiens GN=TNFRSF8 PE=1 SV=2
-0.0671853	-0.201456		2.59e-05	1	1	1341	0.898557	0.449274	Q8NF37	Lysophosphatidylcholine acyltransferase 1	LPCAT1	>sp|Q8NF37|PCAT1_HUMAN Lysophosphatidylcholine acyltransferase 1 OS=Homo sapiens GN=LPCAT1 PE=1 SV=2
-0.066608	-0.96786		2.09e-06	177	3	457	0.896303	0.00623894	I3L0E3;E9PE17;Q9Y2R5;E7ENB8;M0QZA4;M0R099;M0R1T0;F8WEN0;C9JUE3;C9J3R7;M0R1K6;I3L137;K7ENX6;M0R1N1;Q7L2R6-2;Q5FWF6-3;E5RGC2;M0R0I7;M0QYU5;M0R183;M0R079;M0QZ38;M0QX59;M0R2R1;M0R0C2;M0QXZ4;F8WBQ5;M0QYA4;F5H490;E9PPF8;E9PIN4;M0R1V2;E9PLW9;C9K0H2;M0QYA6;M0QYM6;J3KQN0;V9GYJ2;P17039-3;M0QZA2;Q8IW36-3;F6W2C3;O14628-8;M0QYV6;M0QZG9;E9PLF5;M0R3A5;K7ENW2;K7EIP5;M0R2P3;K7ERS7;K7EL03;L0R8M2;M0QZA6;M0QXZ2;J3KR…	28S ribosomal protein S17, mitochondrial	MRPS17	>tr|I3L0E3|I3L0E3_HUMAN 28S ribosomal protein S17, mitochondrial OS=Homo sapiens GN=MRPS17 PE=3 SV=1;>tr|E9PE17|E9PE17_HUMAN 28S ribosomal protein S17, mitochondrial (Fragment) OS=Homo sapiens GN=MRPS17 PE=3 SV=1;>sp|Q9Y2R5|RT17_HUMAN 28S ribosomal protein
-0.0655042	-0.144178		8.13e-32	5	4	999	0.891997	0.542675	P60866;P60866-2;E5RJX2;E5RIP1;G3XAN0	40S ribosomal protein S20	RPS20	>sp|P60866|RS20_HUMAN 40S ribosomal protein S20 OS=Homo sapiens GN=RPS20 PE=1 SV=1;>sp|P60866-2|RS20_HUMAN Isoform 2 of 40S ribosomal protein S20 OS=Homo sapiens GN=RPS20;>tr|E5RJX2|E5RJX2_HUMAN 40S ribosomal protein S20 OS=Homo sapiens GN=RPS20 PE=1 SV=1;
-0.0653092	0.0334151		6.54e-139	6	20	564	0.891237	0.880487	O15294;O15294-3;O15294-2;O15294-4;C9JZL3;H7C2T7	UDP-N-acetylglucosamine--peptide N-acetylglucosaminyltransferase 110 kDa subunit	OGT	>sp|O15294|OGT1_HUMAN UDP-N-acetylglucosamine--peptide N-acetylglucosaminyltransferase 110 kDa subunit OS=Homo sapiens GN=OGT PE=1 SV=3;>sp|O15294-3|OGT1_HUMAN Isoform 1 of UDP-N-acetylglucosamine--peptide N-acetylglucosaminyltransferase 110 kDa subunit OS
-0.0648051	-0.0837749		1.72e-71	1	6	828	0.889271	0.650653	P25398	40S ribosomal protein S12	RPS12	>sp|P25398|RS12_HUMAN 40S ribosomal protein S12 OS=Homo sapiens GN=RPS12 PE=1 SV=3
-0.0646848	0.0181232		4.17e-51	7	13	1149	0.888803	0.849446	Q13576;Q13576-2;J3KR91;F5H7S7;E7EWC2;D6R939;E9PDT6	Ras GTPase-activating-like protein IQGAP2	IQGAP2	>sp|Q13576|IQGA2_HUMAN Ras GTPase-activating-like protein IQGAP2 OS=Homo sapiens GN=IQGAP2 PE=1 SV=4;>sp|Q13576-2|IQGA2_HUMAN Isoform 2 of Ras GTPase-activating-like protein IQGAP2 OS=Homo sapiens GN=IQGAP2;>tr|J3KR91|J3KR91_HUMAN Ras GTPase-activating-lik
-0.0642101	-0.403491		2.44e-11	1	4	1205	0.886953	0.2012	Q2Q1W2	E3 ubiquitin-protein ligase TRIM71	TRIM71	>sp|Q2Q1W2|LIN41_HUMAN E3 ubiquitin-protein ligase TRIM71 OS=Homo sapiens GN=TRIM71 PE=1 SV=1
-0.0641864	0.245071		7.12e-87	13	17	56	0.88686	0.505589	P27824;B4DGP8;B4E2T8;H0Y9Q7;D6RGY2;D6RFL1;D6RAU8;D6RB85;D6RDP7;H0Y9H1;D6RAQ8;D6RHJ3;D6RD16	Calnexin	CANX	>sp|P27824|CALX_HUMAN Calnexin OS=Homo sapiens GN=CANX PE=1 SV=2;>tr|B4DGP8|B4DGP8_HUMAN Calnexin OS=Homo sapiens GN=CANX PE=1 SV=1;>tr|B4E2T8|B4E2T8_HUMAN Calnexin OS=Homo sapiens GN=CANX PE=1 SV=1
-0.0636142	0.160963		1.21e-102	1	14	1627	0.884631	0.763617	Q9Y6M5	Zinc transporter 1	SLC30A1	>sp|Q9Y6M5|ZNT1_HUMAN Zinc transporter 1 OS=Homo sapiens GN=SLC30A1 PE=1 SV=3
-0.0623131	0.45408		2.59e-87	6	22	1375	0.879566	0.115783	Q92608;E7ERW7;E5RFJ0;B3KXW9;Q92608-2;H0YB76	Dedicator of cytokinesis protein 2	DOCK2	>sp|Q92608|DOCK2_HUMAN Dedicator of cytokinesis protein 2 OS=Homo sapiens GN=DOCK2 PE=1 SV=2;>tr|E7ERW7|E7ERW7_HUMAN Dedicator of cytokinesis protein 2 OS=Homo sapiens GN=DOCK2 PE=1 SV=1;>tr|E5RFJ0|E5RFJ0_HUMAN Dedicator of cytokinesis protein 2 OS=Homo sa
-0.0621705	0.230321		8.25e-186	35	16	702	0.879011	0.547365	P06753-5;P06753-2;Q5VU59;P06753-4;P06753-3;P06753-6;Q5VU61;D6R904;P06753-7;D6RFM2;P67936;P07951-3;Q5TCU3;P67936-2;P07951-2;P07951;CON__Q3SX28;Q5TCU8;H0YL80;K7EP68;H0YKX5;H0YKP3;K7ERG3;K7ENT6;P09493-2;F5H7S3;H7BYY1;B7Z596;P09493-8;P09493-4;P09493-3;P09493-10;K7EMU5;K7EPB9;U3KQK2		TPM3	>sp|P06753-5|TPM3_HUMAN Isoform 5 of Tropomyosin alpha-3 chain OS=Homo sapiens GN=TPM3;>sp|P06753-2|TPM3_HUMAN Isoform 2 of Tropomyosin alpha-3 chain OS=Homo sapiens GN=TPM3;>tr|Q5VU59|Q5VU59_HUMAN Uncharacterized protein OS=Homo sapiens GN=TPM3 PE=1 SV=1;
-0.061261	-0.239283		2.81e-22	5	5	1128	0.875474	0.392956	Q13114;H0YL25;A6NHG8;H0YL26;Q13114-2	TNF receptor-associated factor 3	TRAF3	>sp|Q13114|TRAF3_HUMAN TNF receptor-associated factor 3 OS=Homo sapiens GN=TRAF3 PE=1 SV=2;>tr|H0YL25|H0YL25_HUMAN TNF receptor-associated factor 3 (Fragment) OS=Homo sapiens GN=TRAF3 PE=2 SV=1;>tr|A6NHG8|A6NHG8_HUMAN TNF receptor-associated factor 3 OS=Ho
-0.0611039	0.0935452		7.62e-37	9	11	1245	0.874863	0.993478	Q92974-3;Q92974-2;Q92974;Q5VY93;V9GYM8;V9GYF5;V9GYG5;V9GZ14;V9GYF0	Rho guanine nucleotide exchange factor 2	ARHGEF2	>sp|Q92974-3|ARHG2_HUMAN Isoform 3 of Rho guanine nucleotide exchange factor 2 OS=Homo sapiens GN=ARHGEF2;>sp|Q92974-2|ARHG2_HUMAN Isoform 2 of Rho guanine nucleotide exchange factor 2 OS=Homo sapiens GN=ARHGEF2;>sp|Q92974|ARHG2_HUMAN Rho guanine nucleotid
-0.0609089	0.272324		2.4e-31	7	4	212	0.874105	0.433048	D6R9P3;D6RD18;Q99729-3;D6RBZ0;Q99729-2;Q99729-4;Q99729	Heterogeneous nuclear ribonucleoprotein A/B	HNRNPAB	>tr|D6R9P3|D6R9P3_HUMAN Heterogeneous nuclear ribonucleoprotein A/B OS=Homo sapiens GN=HNRNPAB PE=1 SV=1;>tr|D6RD18|D6RD18_HUMAN Heterogeneous nuclear ribonucleoprotein A/B OS=Homo sapiens GN=HNRNPAB PE=1 SV=1;>sp|Q99729-3|ROAA_HUMAN Isoform 3 of Heterogen
-0.060651	-0.682191		8.1e-08	2	2	1529	0.873103	0.0457653	Q9NWK9-2;Q9NWK9	Box C/D snoRNA protein 1	ZNHIT6	>sp|Q9NWK9-2|BCD1_HUMAN Isoform 2 of Box C/D snoRNA protein 1 OS=Homo sapiens GN=ZNHIT6;>sp|Q9NWK9|BCD1_HUMAN Box C/D snoRNA protein 1 OS=Homo sapiens GN=ZNHIT6 PE=1 SV=1
-0.0595732	0.205342		7.69e-116	15	16	957	0.868917	0.621787	P51532-5;P51532-2;P51532-3;P51532-4;P51532;Q9HBD4;P51531-2;P51531;F6XE55;F6UH26;B1ALG1;B1ALG2;F6XG14;B1ALF6;K7EP28	Transcription activator BRG1	SMARCA4	>sp|P51532-5|SMCA4_HUMAN Isoform 5 of Transcription activator BRG1 OS=Homo sapiens GN=SMARCA4;>sp|P51532-2|SMCA4_HUMAN Isoform 2 of Transcription activator BRG1 OS=Homo sapiens GN=SMARCA4;>sp|P51532-3|SMCA4_HUMAN Isoform 3 of Transcription activator BRG1 O
-0.0591451	-0.463259		3.72e-10	1	3	1606	0.867255	0.152024	Q9Y3D6	Mitochondrial fission 1 protein	FIS1	>sp|Q9Y3D6|FIS1_HUMAN Mitochondrial fission 1 protein OS=Homo sapiens GN=FIS1 PE=1 SV=2
-0.0590921	0.282949		2.57e-28	3	7	1118	0.867049	0.406486	Q10713;Q10713-2;Q5SXN9	Mitochondrial-processing peptidase subunit alpha	PMPCA	>sp|Q10713|MPPA_HUMAN Mitochondrial-processing peptidase subunit alpha OS=Homo sapiens GN=PMPCA PE=1 SV=2;>sp|Q10713-2|MPPA_HUMAN Isoform 2 of Mitochondrial-processing peptidase subunit alpha OS=Homo sapiens GN=PMPCA
-0.0589112	-0.271011		4.87e-41	3	14	341	0.866347	0.349186	F5GZ90;Q9NZJ0;Q9NZJ0-2	Denticleless protein homolog	DTL	>tr|F5GZ90|F5GZ90_HUMAN Denticleless protein homolog OS=Homo sapiens GN=DTL PE=1 SV=1;>sp|Q9NZJ0|DTL_HUMAN Denticleless protein homolog OS=Homo sapiens GN=DTL PE=1 SV=3
-0.0587156	-0.15075		6.93e-42	7	14	1421	0.865588	0.531487	Q96RG2;Q96RG2-2;B7Z7V7;F5GYW7;Q96RG2-4;C9J1Z3;H7C0L7	PAS domain-containing serine/threonine-protein kinase	PASK	>sp|Q96RG2|PASK_HUMAN PAS domain-containing serine/threonine-protein kinase OS=Homo sapiens GN=PASK PE=1 SV=3;>sp|Q96RG2-2|PASK_HUMAN Isoform 2 of PAS domain-containing serine/threonine-protein kinase OS=Homo sapiens GN=PASK;>tr|B7Z7V7|B7Z7V7_HUMAN PAS dom
-0.0583758	0.0861302		2.48e-210	4	18	1102	0.86427	0.988608	Q04917;A2IDB2;F8WEB6;A2IDB1	14-3-3 protein eta	YWHAH	>sp|Q04917|1433F_HUMAN 14-3-3 protein eta OS=Homo sapiens GN=YWHAH PE=1 SV=4;>tr|A2IDB2|A2IDB2_HUMAN 14-3-3 protein eta (Fragment) OS=Homo sapiens GN=YWHAH PE=1 SV=1
-0.0578439	0.186158		6.6e-70	3	14	887	0.862207	0.681757	P36551;H0YA22;D6RER6	Coproporphyrinogen-III oxidase, mitochondrial	CPOX	>sp|P36551|HEM6_HUMAN Oxygen-dependent coproporphyrinogen-III oxidase, mitochondrial OS=Homo sapiens GN=CPOX PE=1 SV=3
-0.0554087	-0.231822		1.38e-35	10	14	1180	0.852776	0.403712	Q15047-3;Q15047;E9PRF4;E9PQM8;Q15047-2;E9PAP1;X6RHV1;B0QZE6;E9PS59;X6R732	Histone-lysine N-methyltransferase SETDB1	SETDB1	>sp|Q15047-3|SETB1_HUMAN Isoform 3 of Histone-lysine N-methyltransferase SETDB1 OS=Homo sapiens GN=SETDB1;>sp|Q15047|SETB1_HUMAN Histone-lysine N-methyltransferase SETDB1 OS=Homo sapiens GN=SETDB1 PE=1 SV=1;>tr|E9PRF4|E9PRF4_HUMAN Histone-lysine N-methyltr
-0.0535315	0.14966		0	1	69	1376	0.84552	0.801285	Q92616	Translational activator GCN1	GCN1L1	>sp|Q92616|GCN1L_HUMAN Translational activator GCN1 OS=Homo sapiens GN=GCN1L1 PE=1 SV=6
-0.0529849	-0.362142		4.31e-40	1	9	1346	0.843409	0.241435	Q8NG06	Tripartite motif-containing protein 58	TRIM58	>sp|Q8NG06|TRI58_HUMAN Tripartite motif-containing protein 58 OS=Homo sapiens GN=TRIM58 PE=2 SV=2
-0.052015	-0.341064		1.16e-29	2	6	396	0.839667	0.263996	Q8WW33;G3V1V4	Gametocyte-specific factor 1	GTSF1	>sp|Q8WW33|GTSF1_HUMAN Gametocyte-specific factor 1 OS=Homo sapiens GN=GTSF1 PE=1 SV=2;>tr|G3V1V4|G3V1V4_HUMAN Family with sequence similarity 112, member B, isoform CRA_b OS=Homo sapiens GN=GTSF1 PE=1 SV=1
-0.0517723	0.225052		1.25e-56	7	5	1266	0.838732	0.56269	Q6UXH1-4;Q6UXH1;Q6UXH1-6;Q6UXH1-5;A6PWM2;Q6UXH1-3;Q6UXH1-2	Cysteine-rich with EGF-like domain protein 2	CRELD2	>sp|Q6UXH1-4|CREL2_HUMAN Isoform 4 of Cysteine-rich with EGF-like domain protein 2 OS=Homo sapiens GN=CRELD2;>sp|Q6UXH1|CREL2_HUMAN Cysteine-rich with EGF-like domain protein 2 OS=Homo sapiens GN=CRELD2 PE=1 SV=1;>sp|Q6UXH1-6|CREL2_HUMAN Isoform 6 of Cyste
-0.0517585	0.131055		2.01e-73	3	16	638	0.838678	0.864263	O95347;O95347-2;Q5T821	Structural maintenance of chromosomes protein 2	SMC2	>sp|O95347|SMC2_HUMAN Structural maintenance of chromosomes protein 2 OS=Homo sapiens GN=SMC2 PE=1 SV=2;>sp|O95347-2|SMC2_HUMAN Isoform 2 of Structural maintenance of chromosomes protein 2 OS=Homo sapiens GN=SMC2
-0.0509162	0.0136155		8.83e-55	10	17	283	0.835433	0.840338	E9PD53;Q9NTJ3;Q9NTJ3-2;C9JR83;C9J9E4;C9JVD8;C9J578;C9JWF0;C9IYK2;C9JJ64	Structural maintenance of chromosomes protein;Structural maintenance of chromosomes protein 4	SMC4	>tr|E9PD53|E9PD53_HUMAN Structural maintenance of chromosomes protein OS=Homo sapiens GN=SMC4 PE=1 SV=1;>sp|Q9NTJ3|SMC4_HUMAN Structural maintenance of chromosomes protein 4 OS=Homo sapiens GN=SMC4 PE=1 SV=2;>sp|Q9NTJ3-2|SMC4_HUMAN Isoform 2 of Structural
-0.0505798	0.374893		2.84e-141	2	14	658	0.834137	0.219038	P00505;P00505-2	Aspartate aminotransferase, mitochondrial	GOT2	>sp|P00505|AATM_HUMAN Aspartate aminotransferase, mitochondrial OS=Homo sapiens GN=GOT2 PE=1 SV=3;>sp|P00505-2|AATM_HUMAN Isoform 2 of Aspartate aminotransferase, mitochondrial OS=Homo sapiens GN=GOT2
-0.0500313	0.421554		4.23e-24	4	5	1473	0.832025	0.152265	Q9GZP4-2;Q9GZP4;X6R8S9;X6RHB9	PITH domain-containing protein 1	PITHD1	>sp|Q9GZP4-2|PITH1_HUMAN Isoform 2 of PITH domain-containing protein 1 OS=Homo sapiens GN=PITHD1;>sp|Q9GZP4|PITH1_HUMAN PITH domain-containing protein 1 OS=Homo sapiens GN=PITHD1 PE=1 SV=1
-0.0498306	-0.155714		7.8e-09	8	3	210	0.831253	0.523115	P51617-4;P51617-2;P51617-3;D3YTB5;P51617;F8WAB6;H7C1F0;H7C224	Interleukin-1 receptor-associated kinase 1	IRAK1	>sp|P51617-4|IRAK1_HUMAN Isoform 4 of Interleukin-1 receptor-associated kinase 1 OS=Homo sapiens GN=IRAK1;>sp|P51617-2|IRAK1_HUMAN Isoform 2 of Interleukin-1 receptor-associated kinase 1 OS=Homo sapiens GN=IRAK1;>sp|P51617-3|IRAK1_HUMAN Isoform 3 of Interl
-0.0498015	-0.117333		4.04e-211	1	14	1538	0.831141	0.589556	Q9NYP9	Protein Mis18-alpha	MIS18A	>sp|Q9NYP9|MS18A_HUMAN Protein Mis18-alpha OS=Homo sapiens GN=MIS18A PE=1 SV=1
-0.0496958	0.1117		3.23e-17	24	4	1105	0.830735	0.930706	Q06330-5;Q06330-4;Q06330-6;Q06330-7;Q06330;D6R927;Q06330-3;Q06330-2;H0Y8R3;D6REP3;D6RF98;D6RIV8;D6RAT2;D6RIZ8;D6R9X3;D6R9K5;D6REC2;D6RB37;D6RBQ8;D6R946;D6RA45;D6RCM1;Q5QPV1;Q9UBG7	Recombining binding protein suppressor of hairless	RBPJ	>sp|Q06330-5|SUH_HUMAN Isoform 5 of Recombining binding protein suppressor of hairless OS=Homo sapiens GN=RBPJ;>sp|Q06330-4|SUH_HUMAN Isoform 4 of Recombining binding protein suppressor of hairless OS=Homo sapiens GN=RBPJ;>sp|Q06330-6|SUH_HUMAN Isoform 6 o
-0.0490679	-0.0136924		4.65e-223	11	24	1451	0.82832	0.78566	Q9BUF5;K7ESM5;K7EL29;K7ES63;K7EN98;K7ESQ3;K7EQT3;K7EJ64;K7ERA8;K7EJZ4;K7EPE5	Tubulin beta-6 chain	TUBB6	>sp|Q9BUF5|TBB6_HUMAN Tubulin beta-6 chain OS=Homo sapiens GN=TUBB6 PE=1 SV=1;>tr|K7ESM5|K7ESM5_HUMAN Tubulin beta-6 chain (Fragment) OS=Homo sapiens GN=TUBB6 PE=1 SV=1
-0.04842	-0.474088		1.71e-15	7	4	1153	0.82583	0.144187	Q13619-2;Q13619;A6NE76;Q13620-3;Q13620-1;K4DI93;Q13620	Cullin-4A;Cullin-4B	CUL4A;CUL4B	>sp|Q13619-2|CUL4A_HUMAN Isoform 2 of Cullin-4A OS=Homo sapiens GN=CUL4A;>sp|Q13619|CUL4A_HUMAN Cullin-4A OS=Homo sapiens GN=CUL4A PE=1 SV=3;>tr|A6NE76|A6NE76_HUMAN Cullin-4B (Fragment) OS=Homo sapiens GN=CUL4B PE=1 SV=2;>sp|Q13620-3|CUL4B_HUMAN Isoform 3
-0.0473776	0.15337		4.12e-125	12	30	603	0.821827	0.788865	O75369-2;O75369-9;O75369;O75369-8;O75369-6;O75369-3;O75369-5;O75369-4;E7EN95;O75369-7;Q8WXT3;H7C5L4	Filamin-B	FLNB	>sp|O75369-2|FLNB_HUMAN Isoform 2 of Filamin-B OS=Homo sapiens GN=FLNB;>sp|O75369-9|FLNB_HUMAN Isoform 9 of Filamin-B OS=Homo sapiens GN=FLNB;>sp|O75369|FLNB_HUMAN Filamin-B OS=Homo sapiens GN=FLNB PE=1 SV=2;>sp|O75369-8|FLNB_HUMAN Isoform 8 of Filamin-B O
-0.047294	0.208928		9.06e-30	3	12	586	0.821507	0.610836	O60264;P28370-2;P28370	SWI/SNF-related matrix-associated actin-dependent regulator of chromatin subfamily A member 5;Probable global transcription activator SNF2L1	SMARCA5;SMARCA1	>sp|O60264|SMCA5_HUMAN SWI/SNF-related matrix-associated actin-dependent regulator of chromatin subfamily A member 5 OS=Homo sapiens GN=SMARCA5 PE=1 SV=1;>sp|P28370-2|SMCA1_HUMAN Isoform 2 of Probable global transcription activator SNF2L1 OS=Homo sapiens G
-0.0472379	0.0350329		0	1	44	967	0.821291	0.883783	P52732	Kinesin-like protein KIF11	KIF11	>sp|P52732|KIF11_HUMAN Kinesin-like protein KIF11 OS=Homo sapiens GN=KIF11 PE=1 SV=2
-0.0471265	0.00150435		1.81e-12	2	3	1360	0.820864	0.815976	Q8WWC4;H7C0V0	Uncharacterized protein C2orf47, mitochondrial	C2orf47	>sp|Q8WWC4|CB047_HUMAN Uncharacterized protein C2orf47, mitochondrial OS=Homo sapiens GN=C2orf47 PE=1 SV=1;>tr|H7C0V0|H7C0V0_HUMAN Uncharacterized protein C2orf47, mitochondrial (Fragment) OS=Homo sapiens GN=C2orf47 PE=1 SV=1
-0.0467002	0.295334		5.03e-17	5	6	38	0.819229	0.376782	P07602;P07602-2;C9JIZ6;P07602-3;B1AVU8	Proactivator polypeptide;Saposin-A;Saposin-B-Val;Saposin-B;Saposin-C;Saposin-D	PSAP	>sp|P07602|SAP_HUMAN Prosaposin OS=Homo sapiens GN=PSAP PE=1 SV=2;>sp|P07602-2|SAP_HUMAN Isoform Sap-mu-6 of Prosaposin OS=Homo sapiens GN=PSAP;>tr|C9JIZ6|C9JIZ6_HUMAN Prosaposin OS=Homo sapiens GN=PSAP PE=1 SV=1;>sp|P07602-3|SAP_HUMAN Isoform Sap-mu-9 of
-0.0460082	0.164917		1.85e-144	1	35	1151	0.816577	0.750566	Q13616	Cullin-1	CUL1	>sp|Q13616|CUL1_HUMAN Cullin-1 OS=Homo sapiens GN=CUL1 PE=1 SV=2
-0.0457432	0.0212874		0	3	29	1282	0.815562	0.855852	Q7Z2T5;Q7Z2T5-2;X6RK96	TRMT1-like protein	TRMT1L	>sp|Q7Z2T5|TRM1L_HUMAN TRMT1-like protein OS=Homo sapiens GN=TRMT1L PE=1 SV=2;>sp|Q7Z2T5-2|TRM1L_HUMAN Isoform 2 of TRMT1-like protein OS=Homo sapiens GN=TRMT1L
-0.0456825	0.0399483		3.82e-133	3	28	633	0.815329	0.893808	O95163;F5H2T0;H0YDF3	Elongator complex protein 1	IKBKAP	>sp|O95163|ELP1_HUMAN Elongator complex protein 1 OS=Homo sapiens GN=IKBKAP PE=1 SV=3;>tr|F5H2T0|F5H2T0_HUMAN Elongator complex protein 1 OS=Homo sapiens GN=IKBKAP PE=1 SV=1
-0.0454178	0.275007		9.29e-108	5	12	378	0.814315	0.426247	Q8TAQ2-2;Q8TAQ2-3;Q8TAQ2;F8VXC8;F8VZW6	SWI/SNF complex subunit SMARCC2	SMARCC2	>sp|Q8TAQ2-2|SMRC2_HUMAN Isoform 2 of SWI/SNF complex subunit SMARCC2 OS=Homo sapiens GN=SMARCC2;>sp|Q8TAQ2-3|SMRC2_HUMAN Isoform 3 of SWI/SNF complex subunit SMARCC2 OS=Homo sapiens GN=SMARCC2;>sp|Q8TAQ2|SMRC2_HUMAN SWI/SNF complex subunit SMARCC2 OS=Homo
-0.0448824	0.222414		9.89e-169	21	57	437	0.812266	0.57044	H3BPE1;H3BQK9;Q9UPN3;Q9UPN3-3;Q9UPN3-2;F8W8Q1;Q9UPN3-4;F5GZL7;Q9UPN3-5;H0Y390;E9PLY5;E9PNZ4;H0Y314;E9PLY0;H0YD69;H0Y6T5;H0Y4F5;E9PS75;H0Y7I1;B4E2T3;H0YC65	Microtubule-actin cross-linking factor 1, isoforms 1/2/3/5	MACF1	>tr|H3BPE1|H3BPE1_HUMAN Microtubule-actin cross-linking factor 1, isoforms 1/2/3/5 OS=Homo sapiens GN=MACF1 PE=1 SV=1;>tr|H3BQK9|H3BQK9_HUMAN Microtubule-actin cross-linking factor 1, isoforms 1/2/3/5 OS=Homo sapiens GN=MACF1 PE=1 SV=1;>sp|Q9UPN3|MACF1_HUM
-0.0442993	-0.0358156		2.99e-25	6	10	542	0.810036	0.742112	O14672;H3BS53;C9J9B4;B4DU28;H0YK87;H0YNC5	Disintegrin and metalloproteinase domain-containing protein 10	ADAM10	>sp|O14672|ADA10_HUMAN Disintegrin and metalloproteinase domain-containing protein 10 OS=Homo sapiens GN=ADAM10 PE=1 SV=1
-0.0441332	0.397749		0	11	63	1086	0.809401	0.184088	Q00610-2;Q00610;J3KS13;J3KR87;P53675-2;P53675;K7EJJ5;J3KRF5;J3KSQ2;J3QL20;F5H5N6	Clathrin heavy chain 1	CLTC	>sp|Q00610-2|CLH1_HUMAN Isoform 2 of Clathrin heavy chain 1 OS=Homo sapiens GN=CLTC;>sp|Q00610|CLH1_HUMAN Clathrin heavy chain 1 OS=Homo sapiens GN=CLTC PE=1 SV=5
-0.0441044	0.683009		1.15e-14	1	5	652	0.80929	0.0102831	O95881	Thioredoxin domain-containing protein 12	TXNDC12	>sp|O95881|TXD12_HUMAN Thioredoxin domain-containing protein 12 OS=Homo sapiens GN=TXNDC12 PE=1 SV=1
-0.0436447	0.180899		4.74e-05	2	1	81	0.807533	0.698572	B4DRF4;Q9P035	Very-long-chain (3R)-3-hydroxyacyl-[acyl-carrier protein] dehydratase 3	PTPLAD1	>tr|B4DRF4|B4DRF4_HUMAN Very-long-chain (3R)-3-hydroxyacyl-[acyl-carrier protein] dehydratase 3 OS=Homo sapiens GN=PTPLAD1 PE=1 SV=1;>sp|Q9P035|HACD3_HUMAN Very-long-chain (3R)-3-hydroxyacyl-[acyl-carrier protein] dehydratase 3 OS=Homo sapiens GN=PTPLAD1 P
-0.041797	0.277596		5.22e-109	4	16	847	0.800482	0.419744	P28838-2;P28838;H0Y9Q1;H0Y983	Cytosol aminopeptidase	LAP3	>sp|P28838-2|AMPL_HUMAN Isoform 2 of Cytosol aminopeptidase OS=Homo sapiens GN=LAP3;>sp|P28838|AMPL_HUMAN Cytosol aminopeptidase OS=Homo sapiens GN=LAP3 PE=1 SV=3;>tr|H0Y9Q1|H0Y9Q1_HUMAN Cytosol aminopeptidase (Fragment) OS=Homo sapiens GN=LAP3 PE=1 SV=2
-0.0409224	0.465193		7.28e-38	2	7	837	0.797149	0.105029	P26885;F5H0N4	Peptidyl-prolyl cis-trans isomerase FKBP2	FKBP2	>sp|P26885|FKBP2_HUMAN Peptidyl-prolyl cis-trans isomerase FKBP2 OS=Homo sapiens GN=FKBP2 PE=1 SV=2
-0.0406947	0.0832585		3.17e-93	10	6	1058	0.796282	0.982695	P67775;P62714;P67775-2;H0YC23;E5RHC1;H0YBN9;E5RFI3;E5RHP4;E7ESG8;B7Z2C5	Serine/threonine-protein phosphatase 2A catalytic subunit alpha isoform;Serine/threonine-protein phosphatase 2A catalytic subunit beta isoform	PPP2CA;PPP2CB	>sp|P67775|PP2AA_HUMAN Serine/threonine-protein phosphatase 2A catalytic subunit alpha isoform OS=Homo sapiens GN=PPP2CA PE=1 SV=1;>sp|P62714|PP2AB_HUMAN Serine/threonine-protein phosphatase 2A catalytic subunit beta isoform OS=Homo sapiens GN=PPP2CB PE=1
-0.0404197	0.25951		1.18e-93	6	18	1339	0.795236	0.46638	Q8NE71-2;Q8NE71;H0YGW7;Q5STZ7;Q5STZ8;F5GYK6	ATP-binding cassette sub-family F member 1	ABCF1	>sp|Q8NE71-2|ABCF1_HUMAN Isoform 2 of ATP-binding cassette sub-family F member 1 OS=Homo sapiens GN=ABCF1;>sp|Q8NE71|ABCF1_HUMAN ATP-binding cassette sub-family F member 1 OS=Homo sapiens GN=ABCF1 PE=1 SV=2;>tr|H0YGW7|H0YGW7_HUMAN ATP-binding cassette sub-
-0.0402732	0.00181165		0	6	124	1079	0.794678	0.816592	P98160;H7C4A6;Q5SZJ1;Q5SZJ2;Q5SZI9;H0Y5A9	Basement membrane-specific heparan sulfate proteoglycan core protein;Endorepellin;LG3 peptide	HSPG2	>sp|P98160|PGBM_HUMAN Basement membrane-specific heparan sulfate proteoglycan core protein OS=Homo sapiens GN=HSPG2 PE=1 SV=4
-0.0399154	0.542699		2.8e-49	7	10	436	0.793317	0.0503141	H3BS10;P06865;H3BP20;E9PGL4;H3BU85;H3BTD4;B4DKE7	Beta-hexosaminidase;Beta-hexosaminidase subunit alpha	HEXA	>tr|H3BS10|H3BS10_HUMAN Beta-hexosaminidase OS=Homo sapiens GN=HEXA PE=1 SV=1;>sp|P06865|HEXA_HUMAN Beta-hexosaminidase subunit alpha OS=Homo sapiens GN=HEXA PE=1 SV=2;>tr|H3BP20|H3BP20_HUMAN Beta-hexosaminidase OS=Homo sapiens GN=HEXA PE=1 SV=1;>tr|E9PGL4
-0.0391382	0.368467		2.83e-24	8	5	429	0.790363	0.229673	P33316-2;H0YNW5;H0YKC5;P33316;H0YMM5;H0YNJ9;H0YKI0;H0YMP1	Deoxyuridine 5-triphosphate nucleotidohydrolase, mitochondrial	DUT	>sp|P33316-2|DUT_HUMAN Isoform 2 of Deoxyuridine 5-triphosphate nucleotidohydrolase, mitochondrial OS=Homo sapiens GN=DUT;>tr|H0YNW5|H0YNW5_HUMAN Deoxyuridine 5-triphosphate nucleotidohydrolase, mitochondrial OS=Homo sapiens GN=DUT PE=1 SV=1;>tr|H0YKC5|H
-0.0389341	-0.0890587		8.15e-98	4	19	1333	0.789587	0.640862	Q8NBP7;Q8NBP7-2;F5GWF0;B4DEZ9	Proprotein convertase subtilisin/kexin type 9	PCSK9	>sp|Q8NBP7|PCSK9_HUMAN Proprotein convertase subtilisin/kexin type 9 OS=Homo sapiens GN=PCSK9 PE=1 SV=3
-0.0389267	-0.182266		0.00046462	2	1	786	0.789559	0.47951	P17096-2;P17096	High mobility group protein HMG-I/HMG-Y	HMGA1	>sp|P17096-2|HMGA1_HUMAN Isoform HMG-Y of High mobility group protein HMG-I/HMG-Y OS=Homo sapiens GN=HMGA1;>sp|P17096|HMGA1_HUMAN High mobility group protein HMG-I/HMG-Y OS=Homo sapiens GN=HMGA1 PE=1 SV=3
-0.0384424	0.312553		3.29e-40	9	8	925	0.78772	0.337779	P46821;D6RA32;D6RA40;D6RCL2;D6RGJ3;P78559;P78559-2;J3KPX8;E9PGC8	Microtubule-associated protein 1B;MAP1B heavy chain;MAP1 light chain LC1	MAP1B	>sp|P46821|MAP1B_HUMAN Microtubule-associated protein 1B OS=Homo sapiens GN=MAP1B PE=1 SV=2;>tr|D6RA32|D6RA32_HUMAN Microtubule-associated protein 1B (Fragment) OS=Homo sapiens GN=MAP1B PE=1 SV=2;>tr|D6RA40|D6RA40_HUMAN Microtubule-associated protein 1B (F
-0.0377164	0.217207		0	8	57	904	0.784966	0.585886	P41252;J3KR24;Q5TCD1;Q5TCC4;Q5TCC5;Q5TCD2;Q5TCC6;Q5TCC9	Isoleucine--tRNA ligase, cytoplasmic	IARS	>sp|P41252|SYIC_HUMAN Isoleucine--tRNA ligase, cytoplasmic OS=Homo sapiens GN=IARS PE=1 SV=2;>tr|J3KR24|J3KR24_HUMAN Isoleucine--tRNA ligase, cytoplasmic OS=Homo sapiens GN=IARS PE=1 SV=1
-0.0376812	-0.0181177		0	4	58	743	0.784833	0.77689	P11047;R4GNC7;Q9Y6N6;Q5JTC4	Laminin subunit gamma-1	LAMC1	>sp|P11047|LAMC1_HUMAN Laminin subunit gamma-1 OS=Homo sapiens GN=LAMC1 PE=1 SV=3
-0.0376199	0.362996		8.41e-41	3	12	663	0.7846	0.239011	P01133-2;P01133-3;P01133	Pro-epidermal growth factor;Epidermal growth factor	EGF	>sp|P01133-2|EGF_HUMAN Isoform 2 of Pro-epidermal growth factor OS=Homo sapiens GN=EGF;>sp|P01133-3|EGF_HUMAN Isoform 3 of Pro-epidermal growth factor OS=Homo sapiens GN=EGF;>sp|P01133|EGF_HUMAN Pro-epidermal growth factor OS=Homo sapiens GN=EGF PE=1 SV=2
-0.037433	-0.262778		2.86e-83	8	22	145	0.783891	0.360235	Q8TEP8;C9JT09;K7ENP4;E9PF99;H0Y966;K7EPA2;Q8TEP8-2;K7ELX0	Centrosomal protein of 192 kDa	CEP192	>sp|Q8TEP8|CE192_HUMAN Centrosomal protein of 192 kDa OS=Homo sapiens GN=CEP192 PE=1 SV=2;>tr|C9JT09|C9JT09_HUMAN Centrosomal protein of 192 kDa OS=Homo sapiens GN=CEP192 PE=1 SV=2;>tr|K7ENP4|K7ENP4_HUMAN Centrosomal protein of 192 kDa (Fragment) OS=Homo s
-0.0370953	0.161302		8.36e-10	3	2	369	0.782612	0.762495	F6RIS4;Q9H3M7-2;Q9H3M7	Thioredoxin-interacting protein	TXNIP	>tr|F6RIS4|F6RIS4_HUMAN Thioredoxin-interacting protein (Fragment) OS=Homo sapiens GN=TXNIP PE=2 SV=1;>sp|Q9H3M7-2|TXNIP_HUMAN Isoform 2 of Thioredoxin-interacting protein OS=Homo sapiens GN=TXNIP;>sp|Q9H3M7|TXNIP_HUMAN Thioredoxin-interacting protein OS=H
-0.0365048	0.0100456		2.81e-124	24	12	753	0.780375	0.83314	P11940-2;P11940;E7EQV3;E7ERJ7;H0YAR2;E5RGH3;E5RJB9;Q9H361;E5RH24;H0YBN4;Q4VXU2;H0YAP2;H0YB86;Q4VY17;E5RHG7;H0YC10;E5RGC4;E5RFD8;H0YAS7;H0YAS6;H0YB75;Q5JQF8;Q96DU9-2;Q96DU9	Polyadenylate-binding protein 1	PABPC1	>sp|P11940-2|PABP1_HUMAN Isoform 2 of Polyadenylate-binding protein 1 OS=Homo sapiens GN=PABPC1;>sp|P11940|PABP1_HUMAN Polyadenylate-binding protein 1 OS=Homo sapiens GN=PABPC1 PE=1 SV=2;>tr|E7EQV3|E7EQV3_HUMAN Polyadenylate-binding protein 1 OS=Homo sapie
-0.0360178	-0.0661563		1.53e-160	6	17	643	0.778532	0.683732	O95544;O95544-2;O95544-3;Q5QPS5;J3KTI3;J3KSP9	NAD kinase	NADK	>sp|O95544|NADK_HUMAN NAD kinase OS=Homo sapiens GN=NADK PE=1 SV=1;>sp|O95544-2|NADK_HUMAN Isoform 2 of NAD kinase OS=Homo sapiens GN=NADK;>sp|O95544-3|NADK_HUMAN Isoform 3 of NAD kinase OS=Homo sapiens GN=NADK
-0.0354409	0.584607		1.14e-20	2	5	972	0.776351	0.032424	P53007;B4DP62	Tricarboxylate transport protein, mitochondrial	SLC25A1	>sp|P53007|TXTP_HUMAN Tricarboxylate transport protein, mitochondrial OS=Homo sapiens GN=SLC25A1 PE=1 SV=2;>tr|B4DP62|B4DP62_HUMAN Solute carrier family 25 (Mitochondrial carrier;citrate transporter), member 1, isoform CRA_b OS=Homo sapiens GN=SLC25A1 PE=
-0.0348869	0.603212		6.06e-107	11	15	1061	0.774257	0.0264267	P68133;P68032;P63267;P62736;Q5T8M8;A6NL76;F8WB63;B8ZZJ2;C9JFL5;F6UVQ4;F6QUT6	Actin, alpha skeletal muscle;Actin, alpha cardiac muscle 1;Actin, gamma-enteric smooth muscle;Actin, aortic smooth muscle	ACTA1;ACTC1;ACTG2;ACTA2	>sp|P68133|ACTS_HUMAN Actin, alpha skeletal muscle OS=Homo sapiens GN=ACTA1 PE=1 SV=1;>sp|P68032|ACTC_HUMAN Actin, alpha cardiac muscle 1 OS=Homo sapiens GN=ACTC1 PE=1 SV=1;>sp|P63267|ACTH_HUMAN Actin, gamma-enteric smooth muscle OS=Homo sapiens GN=ACTG2 P
-0.0348351	0.532945		5.11e-10	1	3	677	0.774062	0.0554979	P04080	Cystatin-B	CSTB	>sp|P04080|CYTB_HUMAN Cystatin-B OS=Homo sapiens GN=CSTB PE=1 SV=2
-0.0347931	0.291943		8.71e-46	3	8	788	0.773903	0.384778	P17812;B4DR64;B7Z9C4	CTP synthase 1	CTPS1	>sp|P17812|PYRG1_HUMAN CTP synthase 1 OS=Homo sapiens GN=CTPS1 PE=1 SV=2;>tr|B4DR64|B4DR64_HUMAN CTP synthase OS=Homo sapiens GN=CTPS1 PE=1 SV=1;>tr|B7Z9C4|B7Z9C4_HUMAN CTP synthase 1 OS=Homo sapiens GN=CTPS1 PE=1 SV=1
-0.0346417	0.491029		2.22e-05	3	1	302	0.773331	0.0830843	E9PK89;Q8TBN0-2;Q8TBN0	Guanine nucleotide exchange factor for Rab-3A	RAB3IL1	>tr|E9PK89|E9PK89_HUMAN Guanine nucleotide exchange factor for Rab-3A (Fragment) OS=Homo sapiens GN=RAB3IL1 PE=1 SV=2;>sp|Q8TBN0-2|R3GEF_HUMAN Isoform 2 of Guanine nucleotide exchange factor for Rab-3A OS=Homo sapiens GN=RAB3IL1;>sp|Q8TBN0|R3GEF_HUMAN Guan
-0.034455	0.75801		3.24e-08	3	2	1345	0.772626	0.00383246	Q8NFW8;F5H296;Q8NFW8-2	N-acylneuraminate cytidylyltransferase	CMAS	>sp|Q8NFW8|NEUA_HUMAN N-acylneuraminate cytidylyltransferase OS=Homo sapiens GN=CMAS PE=1 SV=2;>tr|F5H296|F5H296_HUMAN N-acylneuraminate cytidylyltransferase OS=Homo sapiens GN=CMAS PE=1 SV=1;>sp|Q8NFW8-2|NEUA_HUMAN Isoform 2 of N-acylneuraminate cytidylyl
-0.0337961	0.334791		1.44e-101	3	25	763	0.77014	0.291396	P13010;C9JZ81;H7C0H9	X-ray repair cross-complementing protein 5	XRCC5	>sp|P13010|XRCC5_HUMAN X-ray repair cross-complementing protein 5 OS=Homo sapiens GN=XRCC5 PE=1 SV=3
-0.0335669	0.339605		2.02e-215	7	23	1057	0.769276	0.281948	P63261;I3L3I0;I3L1U9;I3L4N8;K7EM38;I3L3R2;J3KT65	Actin, cytoplasmic 2;Actin, cytoplasmic 2, N-terminally processed	ACTG1	>sp|P63261|ACTG_HUMAN Actin, cytoplasmic 2 OS=Homo sapiens GN=ACTG1 PE=1 SV=1;>tr|I3L3I0|I3L3I0_HUMAN Actin, cytoplasmic 2, N-terminally processed (Fragment) OS=Homo sapiens GN=ACTG1 PE=1 SV=1;>tr|I3L1U9|I3L1U9_HUMAN Actin, cytoplasmic 2, N-terminally proc
-0.032418	0.0262176		0	7	28	1019	0.764948	0.865851	P62258;P62258-2;B4DJF2;I3L3T1;K7EIT4;K7EM20;I3L0W5	14-3-3 protein epsilon	YWHAE	>sp|P62258|1433E_HUMAN 14-3-3 protein epsilon OS=Homo sapiens GN=YWHAE PE=1 SV=1;>sp|P62258-2|1433E_HUMAN Isoform SV of 14-3-3 protein epsilon OS=Homo sapiens GN=YWHAE
-0.031626	0.136691		6.66e-15	13	6	391	0.761968	0.845075	F8W9S7;Q14C86-3;Q14C86-4;Q14C86-5;Q14C86-2;Q14C86;Q14C86-6;B0QZ65;B4DGD8;C9IZ08;H0Y7I9;H0Y4E7;C9IZX9	GTPase-activating protein and VPS9 domain-containing protein 1	GAPVD1	>tr|F8W9S7|F8W9S7_HUMAN GTPase-activating protein and VPS9 domain-containing protein 1 OS=Homo sapiens GN=GAPVD1 PE=1 SV=1;>sp|Q14C86-3|GAPD1_HUMAN Isoform 3 of GTPase-activating protein and VPS9 domain-containing protein 1 OS=Homo sapiens GN=GAPVD1;>sp|Q1
-0.0313921	-0.0588629		4.27e-09	15	4	1372	0.761089	0.697609	Q92556;Q92556-2;Q92556-3;H7C0N5;H7C0S6;H7C3P3;Q5JVZ8;Q5JVZ4;H0YCM7;B4DZ20;F5GZP8;Q7Z5G9;Q5JVZ5;Q96JJ3;B4DRL5	Engulfment and cell motility protein 1	ELMO1	>sp|Q92556|ELMO1_HUMAN Engulfment and cell motility protein 1 OS=Homo sapiens GN=ELMO1 PE=1 SV=2;>sp|Q92556-2|ELMO1_HUMAN Isoform 2 of Engulfment and cell motility protein 1 OS=Homo sapiens GN=ELMO1;>sp|Q92556-3|ELMO1_HUMAN Isoform 3 of Engulfment and cell
-0.0312344	-0.118451		1.8e-84	2	14	1022	0.760497	0.587567	P62269;J3JS69	40S ribosomal protein S18	RPS18	>sp|P62269|RS18_HUMAN 40S ribosomal protein S18 OS=Homo sapiens GN=RPS18 PE=1 SV=3
-0.0310539	0.186221		0	3	61	712	0.759819	0.681554	P07814;V9GYZ6;V9GZ76	Bifunctional glutamate/proline--tRNA ligase;Glutamate--tRNA ligase;Proline--tRNA ligase	EPRS	>sp|P07814|SYEP_HUMAN Bifunctional glutamate/proline--tRNA ligase OS=Homo sapiens GN=EPRS PE=1 SV=5;>tr|V9GYZ6|V9GYZ6_HUMAN Bifunctional glutamate/proline--tRNA ligase (Fragment) OS=Homo sapiens GN=EPRS PE=1 SV=1
-0.0306084	0.422148		8.25e-125	4	16	736	0.758146	0.151529	P10515;H0YDD4;E9PEJ4;F5H7M3	Dihydrolipoyllysine-residue acetyltransferase component of pyruvate dehydrogenase complex, mitochondrial	DLAT	>sp|P10515|ODP2_HUMAN Dihydrolipoyllysine-residue acetyltransferase component of pyruvate dehydrogenase complex, mitochondrial OS=Homo sapiens GN=DLAT PE=1 SV=3;>tr|H0YDD4|H0YDD4_HUMAN Dihydrolipoyllysine-residue acetyltransferase component of pyruvate deh
-0.0304182	0.287849		0	8	63	533	0.757432	0.394571	O00468-6;O00468-7;O00468-3;O00468-5;O00468-4;O00468;O00468-2;H0Y5U1	Agrin;Agrin N-terminal 110 kDa subunit;Agrin C-terminal 110 kDa subunit;Agrin C-terminal 90 kDa fragment;Agrin C-terminal 22 kDa fragment	AGRN	>sp|O00468-6|AGRIN_HUMAN Isoform 6 of Agrin OS=Homo sapiens GN=AGRN;>sp|O00468-7|AGRIN_HUMAN Isoform 7 of Agrin OS=Homo sapiens GN=AGRN;>sp|O00468-3|AGRIN_HUMAN Isoform 3 of Agrin OS=Homo sapiens GN=AGRN;>sp|O00468-5|AGRIN_HUMAN Isoform 5 of Agrin OS=Homo
-0.0299218	0.296875		5.39e-67	9	14	1317	0.75557	0.373183	Q8N163-2;Q8N163;G3V119;H0YB24;E5RHJ4;H0YC69;E5RFJ3;H0YC58;E5RGU7	DBIRD complex subunit KIAA1967	KIAA1967	>sp|Q8N163-2|CCAR2_HUMAN Isoform 2 of Cell cycle and apoptosis regulator protein 2 OS=Homo sapiens GN=CCAR2;>sp|Q8N163|CCAR2_HUMAN Cell cycle and apoptosis regulator protein 2 OS=Homo sapiens GN=CCAR2 PE=1 SV=2;>tr|G3V119|G3V119_HUMAN Cell cycle and apopto
-0.0297928	0.677383		1.24e-273	7	15	1126	0.755086	0.01103	Q13011;M0R248;M0QZW4;M0QYT0;M0QXS7;M0R280;M0R1A2	Delta(3,5)-Delta(2,4)-dienoyl-CoA isomerase, mitochondrial	ECH1	>sp|Q13011|ECH1_HUMAN Delta(3,5)-Delta(2,4)-dienoyl-CoA isomerase, mitochondrial OS=Homo sapiens GN=ECH1 PE=1 SV=2;>tr|M0R248|M0R248_HUMAN Delta(3,5)-Delta(2,4)-dienoyl-CoA isomerase, mitochondrial (Fragment) OS=Homo sapiens GN=ECH1 PE=1 SV=1
-0.0294931	0.0117419		7.99e-76	4	24	631	0.753963	0.836559	O94986-3;O94986;O94986-1;O94986-2	Centrosomal protein of 152 kDa	CEP152	>sp|O94986-3|CE152_HUMAN Isoform 3 of Centrosomal protein of 152 kDa OS=Homo sapiens GN=CEP152;>sp|O94986|CE152_HUMAN Centrosomal protein of 152 kDa OS=Homo sapiens GN=CEP152 PE=1 SV=4;>sp|O94986-1|CE152_HUMAN Isoform 1 of Centrosomal protein of 152 kDa OS
-0.0292407	-0.556986		1.52e-08	2	2	1258	0.753017	0.09406	Q6NZI2;Q6NZI2-2	Polymerase I and transcript release factor	PTRF	>sp|Q6NZI2|PTRF_HUMAN Polymerase I and transcript release factor OS=Homo sapiens GN=PTRF PE=1 SV=1;>sp|Q6NZI2-2|PTRF_HUMAN Isoform 2 of Polymerase I and transcript release factor OS=Homo sapiens GN=PTRF
-0.0289403	-0.0602601		3.26e-77	3	17	1527	0.751892	0.694943	Q9NVV4-2;Q08379-2;Q08379			>sp|Q9NVV4-2|PAPD1_HUMAN Isoform 2 of Poly(A) RNA polymerase, mitochondrial OS=Homo sapiens GN=MTPAP
-0.0282234	-1.13276		7.58e-13	4	4	1379	0.74921	0.00157446	Q92793-2;Q92793;Q09472;I3L466	CREB-binding protein;Histone acetyltransferase p300	CREBBP;EP300	>sp|Q92793-2|CBP_HUMAN Isoform 2 of CREB-binding protein OS=Homo sapiens GN=CREBBP;>sp|Q92793|CBP_HUMAN CREB-binding protein OS=Homo sapiens GN=CREBBP PE=1 SV=3;>sp|Q09472|EP300_HUMAN Histone acetyltransferase p300 OS=Homo sapiens GN=EP300 PE=1 SV=2
-0.0281814	0.265568		8.37e-37	10	10	121	0.749053	0.450447	E7ERW8;O60610-2;B9ZVX0;E9PHQ0;O60610-3;E7ET75;E9PEZ3;O60610;H9KV28;E7EMV0	Protein diaphanous homolog 1	DIAPH1	>tr|E7ERW8|E7ERW8_HUMAN Protein diaphanous homolog 1 OS=Homo sapiens GN=DIAPH1 PE=1 SV=1;>sp|O60610-2|DIAP1_HUMAN Isoform 2 of Protein diaphanous homolog 1 OS=Homo sapiens GN=DIAPH1;>tr|B9ZVX0|B9ZVX0_HUMAN Diaphanous homolog 1 (Drosophila), isoform CRA_a O
-0.0277696	0.024715		3.3e-52	2	9	595	0.747513	0.862801	O60884;H3BMW5	DnaJ homolog subfamily A member 2	DNAJA2	>sp|O60884|DNJA2_HUMAN DnaJ homolog subfamily A member 2 OS=Homo sapiens GN=DNAJA2 PE=1 SV=1
-0.0271595	0.0300896		1.05e-65	7	15	1434	0.745234	0.873719	Q99832-3;Q99832;F5GZK5;Q99832-4;B7Z1C9;Q99832-2;F8WAM2	T-complex protein 1 subunit eta	CCT7	>sp|Q99832-3|TCPH_HUMAN Isoform 3 of T-complex protein 1 subunit eta OS=Homo sapiens GN=CCT7;>sp|Q99832|TCPH_HUMAN T-complex protein 1 subunit eta OS=Homo sapiens GN=CCT7 PE=1 SV=2;>tr|F5GZK5|F5GZK5_HUMAN T-complex protein 1 subunit eta OS=Homo sapiens GN=
-0.0260044	0.223213		7.68e-59	7	12	86	0.740926	0.568087	B4DUR8;P49368-2;P49368;Q5SZX6;E9PRC8;E9PQ35;Q5SZW8	T-complex protein 1 subunit gamma	CCT3	>tr|B4DUR8|B4DUR8_HUMAN T-complex protein 1 subunit gamma OS=Homo sapiens GN=CCT3 PE=1 SV=1;>sp|P49368-2|TCPG_HUMAN Isoform 2 of T-complex protein 1 subunit gamma OS=Homo sapiens GN=CCT3;>sp|P49368|TCPG_HUMAN T-complex protein 1 subunit gamma OS=Homo sapie
-0.0256435	-0.0829021		1.63e-216	17	41	1197	0.739581	0.652276	Q16531;F5GY55;B4DG00;F5H2L3;F5GZY8;F5GWI0;F5H581;F5GYG8;F5H0Y5;F5H775;F5H6C5;F5H238;F5H4N9;F8WF81;F5GZ34;F5H198;F5H7A0	DNA damage-binding protein 1	DDB1	>sp|Q16531|DDB1_HUMAN DNA damage-binding protein 1 OS=Homo sapiens GN=DDB1 PE=1 SV=1;>tr|F5GY55|F5GY55_HUMAN Uncharacterized protein OS=Homo sapiens GN=DDB1 PE=1 SV=1
-0.0254648	0.154145		2.43e-67	10	12	1542	0.738916	0.786276	Q9NZI8;Q9NZI8-2;O00425-2;Q9Y6M1-5;Q9Y6M1-6;Q9Y6M1-3;Q9Y6M1-4;Q9Y6M1-1;Q9Y6M1;F8W930	Insulin-like growth factor 2 mRNA-binding protein 1	IGF2BP1	>sp|Q9NZI8|IF2B1_HUMAN Insulin-like growth factor 2 mRNA-binding protein 1 OS=Homo sapiens GN=IGF2BP1 PE=1 SV=2;>sp|Q9NZI8-2|IF2B1_HUMAN Isoform 2 of Insulin-like growth factor 2 mRNA-binding protein 1 OS=Homo sapiens GN=IGF2BP1
-0.0247165	0.149188		9.91e-293	3	13	1433	0.736131	0.802868	Q99714;Q99714-2;Q5H928	3-hydroxyacyl-CoA dehydrogenase type-2	HSD17B10	>sp|Q99714|HCD2_HUMAN 3-hydroxyacyl-CoA dehydrogenase type-2 OS=Homo sapiens GN=HSD17B10 PE=1 SV=3;>sp|Q99714-2|HCD2_HUMAN Isoform 2 of 3-hydroxyacyl-CoA dehydrogenase type-2 OS=Homo sapiens GN=HSD17B10;>tr|Q5H928|Q5H928_HUMAN 3-hydroxyacyl-CoA dehydrogena
-0.0245053	0.0856127		0.00099837	3	1	676	0.735346	0.987543	P04035-2;P04035;P04035-3	3-hydroxy-3-methylglutaryl-coenzyme A reductase	HMGCR	>sp|P04035-2|HMDH_HUMAN Isoform 2 of 3-hydroxy-3-methylglutaryl-coenzyme A reductase OS=Homo sapiens GN=HMGCR;>sp|P04035|HMDH_HUMAN 3-hydroxy-3-methylglutaryl-coenzyme A reductase OS=Homo sapiens GN=HMGCR PE=1 SV=1;>sp|P04035-3|HMDH_HUMAN Isoform 3 of 3-hy
-0.0242747	0.449808		8.66e-48	13	10	470	0.734489	0.120141	Q9BWS9;Q9BWS9-2;J3KNL3;Q9BWS9-3;E9PPA0;E9PI70;E9PIP0;E9PRL3;E9PPH0;E9PKF1;H0YDL6;H0YCC4;H0YC89	Chitinase domain-containing protein 1	CHID1	>sp|Q9BWS9|CHID1_HUMAN Chitinase domain-containing protein 1 OS=Homo sapiens GN=CHID1 PE=1 SV=1;>sp|Q9BWS9-2|CHID1_HUMAN Isoform 2 of Chitinase domain-containing protein 1 OS=Homo sapiens GN=CHID1;>tr|J3KNL3|J3KNL3_HUMAN Chitinase domain-containing protein
-0.0239609	-0.0446431		1.05e-172	14	16	820	0.733323	0.724955	P23396;P23396-2;E9PL09;E9PPU1;F2Z2S8;H0YCJ7;H0YEU2;H0YF32;E9PQ96;E9PJH4;E9PK82;E9PSF4;E9PQX2;H0YES8	40S ribosomal protein S3	RPS3	>sp|P23396|RS3_HUMAN 40S ribosomal protein S3 OS=Homo sapiens GN=RPS3 PE=1 SV=2;>sp|P23396-2|RS3_HUMAN Isoform 2 of 40S ribosomal protein S3 OS=Homo sapiens GN=RPS3;>tr|E9PL09|E9PL09_HUMAN 40S ribosomal protein S3 OS=Homo sapiens GN=RPS3 PE=1 SV=1;>tr|E9PP
-0.0239109	0.249808		0	4	37	796	0.733137	0.492536	P19474;F5H012;P19474-2;H0YDP8	E3 ubiquitin-protein ligase TRIM21	TRIM21	>sp|P19474|RO52_HUMAN E3 ubiquitin-protein ligase TRIM21 OS=Homo sapiens GN=TRIM21 PE=1 SV=1;>tr|F5H012|F5H012_HUMAN E3 ubiquitin-protein ligase TRIM21 OS=Homo sapiens GN=TRIM21 PE=1 SV=1;>sp|P19474-2|RO52_HUMAN Isoform 2 of E3 ubiquitin-protein ligase TRI
-0.0229343	0.0329656		1.26e-38	3	14	1476	0.729514	0.879572	Q9H1A4;H0Y564;F8WAS1	Anaphase-promoting complex subunit 1	ANAPC1	>sp|Q9H1A4|APC1_HUMAN Anaphase-promoting complex subunit 1 OS=Homo sapiens GN=ANAPC1 PE=1 SV=1;>tr|H0Y564|H0Y564_HUMAN Anaphase-promoting complex subunit 1 (Fragment) OS=Homo sapiens GN=ANAPC1 PE=1 SV=1
-0.0227748	0.105533		2.47e-59	2	10	640	0.728922	0.952	O95373;E9PLB2	Importin-7	IPO7	>sp|O95373|IPO7_HUMAN Importin-7 OS=Homo sapiens GN=IPO7 PE=1 SV=1
-0.0216069	0.245838		3.93e-43	12	6	1579	0.724598	0.503462	Q9ULV4;Q9ULV4-2;Q9ULV4-3;B4E3S0;F8W1H8;F8VUX3;F8VSA4;F8VRE9;H0YHL7;F8VTT6;F8VVB7;F8VV53	Coronin-1C;Coronin	CORO1C	>sp|Q9ULV4|COR1C_HUMAN Coronin-1C OS=Homo sapiens GN=CORO1C PE=1 SV=1;>sp|Q9ULV4-2|COR1C_HUMAN Isoform 2 of Coronin-1C OS=Homo sapiens GN=CORO1C;>sp|Q9ULV4-3|COR1C_HUMAN Isoform 3 of Coronin-1C OS=Homo sapiens GN=CORO1C;>tr|B4E3S0|B4E3S0_HUMAN Coronin OS=H
-0.0207859	-0.0820554		1.31e-11	4	3	988	0.721563	0.653852	P55735;A8MXL6;P55735-2;P55735-3	Protein SEC13 homolog	SEC13	>sp|P55735|SEC13_HUMAN Protein SEC13 homolog OS=Homo sapiens GN=SEC13 PE=1 SV=3;>tr|A8MXL6|A8MXL6_HUMAN Protein SEC13 homolog OS=Homo sapiens GN=SEC13 PE=1 SV=1;>sp|P55735-2|SEC13_HUMAN Isoform 2 of Protein SEC13 homolog OS=Homo sapiens GN=SEC13;>sp|P55735
-0.020312	0.156259		0	2	50	1459	0.719814	0.779232	Q9BWU0;H7C256	Kanadaptin	SLC4A1AP	>sp|Q9BWU0|NADAP_HUMAN Kanadaptin OS=Homo sapiens GN=SLC4A1AP PE=1 SV=1
-0.0195823	-0.179323		2.08e-19	2	5	1167	0.717122	0.484243	Q14153;Q14153-2	Protein FAM53B	FAM53B	>sp|Q14153|FA53B_HUMAN Protein FAM53B OS=Homo sapiens GN=FAM53B PE=1 SV=2;>sp|Q14153-2|FA53B_HUMAN Isoform 2 of Protein FAM53B OS=Homo sapiens GN=FAM53B
-0.0192191	0.10596		0	1	19	1013	0.715784	0.950524	P61981	14-3-3 protein gamma;14-3-3 protein gamma, N-terminally processed	YWHAG	>sp|P61981|1433G_HUMAN 14-3-3 protein gamma OS=Homo sapiens GN=YWHAG PE=1 SV=2
-0.0182361	0.349444		2.4e-107	4	14	265	0.712166	0.263289	O95757;E7ES43;E9PDE8;D6RJ96	Heat shock 70 kDa protein 4L	HSPA4L	>sp|O95757|HS74L_HUMAN Heat shock 70 kDa protein 4L OS=Homo sapiens GN=HSPA4L PE=1 SV=3;>tr|E7ES43|E7ES43_HUMAN Heat shock 70 kDa protein 4L OS=Homo sapiens GN=HSPA4L PE=1 SV=2;>tr|E9PDE8|E9PDE8_HUMAN Heat shock 70 kDa protein 4L OS=Homo sapiens GN=HSPA4L
-0.0177146	0.220709		2.63e-58	11	16	789	0.71025	0.575477	P17987;E7EQR6;E7ERF2;F5H282;F5GZ03;F5H136;F5H726;F5GZI8;F5H676;F5H7Y1;F5GYL4	T-complex protein 1 subunit alpha	TCP1	>sp|P17987|TCPA_HUMAN T-complex protein 1 subunit alpha OS=Homo sapiens GN=TCP1 PE=1 SV=1;>tr|E7EQR6|E7EQR6_HUMAN T-complex protein 1 subunit alpha OS=Homo sapiens GN=TCP1 PE=1 SV=1;>tr|E7ERF2|E7ERF2_HUMAN T-complex protein 1 subunit alpha OS=Homo sapiens
-0.0175532	-1.13583		1.58e-12	5	1	455	0.709657	0.00153215	Q86Y91-2;H9KV46;Q86Y91-3;Q86Y91;Q86Y91-4	Kinesin-like protein KIF18B	KIF18B	>sp|Q86Y91-2|KI18B_HUMAN Isoform 2 of Kinesin-like protein KIF18B OS=Homo sapiens GN=KIF18B;>tr|H9KV46|H9KV46_HUMAN Kinesin-like protein KIF18B OS=Homo sapiens GN=KIF18B PE=1 SV=1;>sp|Q86Y91-3|KI18B_HUMAN Isoform 3 of Kinesin-like protein KIF18B OS=Homo sa
-0.0174758	0.196414		5.62e-103	4	12	1131	0.709373	0.649416	Q13162;H7C3T4;A6NG45;A6NJJ0	Peroxiredoxin-4	PRDX4	>sp|Q13162|PRDX4_HUMAN Peroxiredoxin-4 OS=Homo sapiens GN=PRDX4 PE=1 SV=1;>tr|H7C3T4|H7C3T4_HUMAN Peroxiredoxin-4 (Fragment) OS=Homo sapiens GN=PRDX4 PE=1 SV=1
-0.0165779	0.0534192		0	3	56	404	0.706078	0.921364	P07942;G3XAI2;E7EPA6	Laminin subunit beta-1	LAMB1	>sp|P07942|LAMB1_HUMAN Laminin subunit beta-1 OS=Homo sapiens GN=LAMB1 PE=1 SV=2;>tr|G3XAI2|G3XAI2_HUMAN Laminin subunit beta-1 OS=Homo sapiens GN=LAMB1 PE=1 SV=1
-0.0165656	0.428042		2.28e-152	9	17	1056	0.706033	0.144364	P63241;I3L397;I3L504;P63241-2;Q6IS14;F8WCJ1;C9J7B5;C9J4W5;Q9GZV4	Eukaryotic translation initiation factor 5A-1;Eukaryotic translation initiation factor 5A-1-like	EIF5A;EIF5AL1	>sp|P63241|IF5A1_HUMAN Eukaryotic translation initiation factor 5A-1 OS=Homo sapiens GN=EIF5A PE=1 SV=2;>tr|I3L397|I3L397_HUMAN Eukaryotic translation initiation factor 5A-1 (Fragment) OS=Homo sapiens GN=EIF5A PE=1 SV=2;>tr|I3L504|I3L504_HUMAN Eukaryotic t
-0.0159221	0.294241		6.99e-48	2	9	1275	0.703676	0.379348	Q7L0Y3;C9JVB6	Mitochondrial ribonuclease P protein 1	TRMT10C	>sp|Q7L0Y3|MRRP1_HUMAN Mitochondrial ribonuclease P protein 1 OS=Homo sapiens GN=TRMT10C PE=1 SV=2;>tr|C9JVB6|C9JVB6_HUMAN Mitochondrial ribonuclease P protein 1 (Fragment) OS=Homo sapiens GN=TRMT10C PE=1 SV=1
-0.0153971	-0.000772649		3.29e-104	4	24	363	0.701755	0.811415	F5H7J9;O75581;H0YGW5;H0YGH0	Low-density lipoprotein receptor-related protein 6	LRP6	>tr|F5H7J9|F5H7J9_HUMAN Low-density lipoprotein receptor-related protein 6 OS=Homo sapiens GN=LRP6 PE=2 SV=1;>sp|O75581|LRP6_HUMAN Low-density lipoprotein receptor-related protein 6 OS=Homo sapiens GN=LRP6 PE=1 SV=2;>tr|H0YGW5|H0YGW5_HUMAN Low-density lipo
-0.0149632	0.335127		5.1e-69	11	21	1386	0.700168	0.29073	Q93009-3;Q93009;F5H8E5;H3BND8;F5H2X1;I3L2D8;H3BMF6;H3BUV0;H3BTM1;H3BRA2;H3BQD1	Ubiquitin carboxyl-terminal hydrolase 7;Ubiquitin carboxyl-terminal hydrolase	USP7	>sp|Q93009-3|UBP7_HUMAN Isoform 3 of Ubiquitin carboxyl-terminal hydrolase 7 OS=Homo sapiens GN=USP7;>sp|Q93009|UBP7_HUMAN Ubiquitin carboxyl-terminal hydrolase 7 OS=Homo sapiens GN=USP7 PE=1 SV=2;>tr|F5H8E5|F5H8E5_HUMAN Ubiquitin carboxyl-terminal hydrola
-0.0133055	0.335292		1.9e-30	7	6	622	0.694119	0.290403	O75955;A2AB09;B4DVY7;A2AB13;A2AB11;A2AB12;A2AB10	Flotillin-1	FLOT1	>sp|O75955|FLOT1_HUMAN Flotillin-1 OS=Homo sapiens GN=FLOT1 PE=1 SV=3;>tr|A2AB09|A2AB09_HUMAN Flotillin-1 (Fragment) OS=Homo sapiens GN=FLOT1 PE=1 SV=1;>tr|B4DVY7|B4DVY7_HUMAN Flotillin-1 OS=Homo sapiens GN=FLOT1 PE=1 SV=1;>tr|A2AB13|A2AB13_HUMAN Flotillin
-0.0117359	-0.296389		2.07e-90	3	22	435	0.68841	0.316499	H3BMJ2;Q6ZRI6-2;Q6ZRI6	Uncharacterized protein C15orf39	C15orf39	>tr|H3BMJ2|H3BMJ2_HUMAN Uncharacterized protein C15orf39 (Fragment) OS=Homo sapiens GN=C15orf39 PE=1 SV=1;>sp|Q6ZRI6-2|CO039_HUMAN Isoform 2 of Uncharacterized protein C15orf39 OS=Homo sapiens GN=C15orf39;>sp|Q6ZRI6|CO039_HUMAN Uncharacterized protein C15o
-0.0113425	0.400556		2.05e-31	4	10	687	0.686982	0.180099	P05107;A8MYE6;J3KNI6;E7EVZ9	Integrin beta-2;Integrin beta	ITGB2	>sp|P05107|ITB2_HUMAN Integrin beta-2 OS=Homo sapiens GN=ITGB2 PE=1 SV=2;>tr|A8MYE6|A8MYE6_HUMAN Integrin beta OS=Homo sapiens GN=ITGB2 PE=2 SV=1;>tr|J3KNI6|J3KNI6_HUMAN Integrin beta (Fragment) OS=Homo sapiens GN=ITGB2 PE=2 SV=1
-0.0112323	0.242728		4.11e-60	1	5	526	0.686582	0.512111	O00299	Chloride intracellular channel protein 1	CLIC1	>sp|O00299|CLIC1_HUMAN Chloride intracellular channel protein 1 OS=Homo sapiens GN=CLIC1 PE=1 SV=4
-0.0110294	-0.131558		7.56e-07	3	2	994	0.685846	0.564482	P57081-3;P57081-2;P57081	tRNA (guanine-N(7)-)-methyltransferase subunit WDR4	WDR4	>sp|P57081-3|WDR4_HUMAN Isoform 3 of tRNA (guanine-N(7)-)-methyltransferase non-catalytic subunit WDR4 OS=Homo sapiens GN=WDR4;>sp|P57081-2|WDR4_HUMAN Isoform 2 of tRNA (guanine-N(7)-)-methyltransferase non-catalytic subunit WDR4 OS=Homo sapiens GN=WDR4;>s
-0.0107618	0.154076		8.36e-80	11	18	1265	0.684876	0.786508	Q6UB35;H0Y327;Q4VXM0;Q5JYA8;Q6UB35-2;Q4VXM1;Q4VXV2;Q5JYA3;Q5JYA5;Q5JYA4;H0Y2S0	Monofunctional C1-tetrahydrofolate synthase, mitochondrial	MTHFD1L	>sp|Q6UB35|C1TM_HUMAN Monofunctional C1-tetrahydrofolate synthase, mitochondrial OS=Homo sapiens GN=MTHFD1L PE=1 SV=1
-0.00966289	-0.375905		6.73e-06	1	2	1166	0.680897	0.227458	Q14149	MORC family CW-type zinc finger protein 3	MORC3	>sp|Q14149|MORC3_HUMAN MORC family CW-type zinc finger protein 3 OS=Homo sapiens GN=MORC3 PE=1 SV=3
-0.00965129	0.0894614		0	3	32	358	0.680855	0.995469	Q9BQE3;F5H5D3;F8VVB9	Tubulin alpha-1C chain	TUBA1C	>sp|Q9BQE3|TBA1C_HUMAN Tubulin alpha-1C chain OS=Homo sapiens GN=TUBA1C PE=1 SV=1;>tr|F5H5D3|F5H5D3_HUMAN Tubulin alpha-1C chain OS=Homo sapiens GN=TUBA1C PE=1 SV=1
-0.00913335	0.369203		1.19e-05	3	2	1081	0.678983	0.228437	Q00013-2;Q00013-3;Q00013	55 kDa erythrocyte membrane protein	MPP1	>sp|Q00013-2|EM55_HUMAN Isoform 2 of 55 kDa erythrocyte membrane protein OS=Homo sapiens GN=MPP1;>sp|Q00013-3|EM55_HUMAN Isoform 3 of 55 kDa erythrocyte membrane protein OS=Homo sapiens GN=MPP1;>sp|Q00013|EM55_HUMAN 55 kDa erythrocyte membrane protein OS=H
-0.0083914	0.213779		3.76e-34	5	11	673	0.676304	0.596159	P02786;G3V0E5;F5H6B1;H7C3V5;F8WBE5	Transferrin receptor protein 1;Transferrin receptor protein 1, serum form	TFRC	>sp|P02786|TFR1_HUMAN Transferrin receptor protein 1 OS=Homo sapiens GN=TFRC PE=1 SV=2;>tr|G3V0E5|G3V0E5_HUMAN Transferrin receptor (P90, CD71), isoform CRA_c OS=Homo sapiens GN=TFRC PE=1 SV=1;>tr|F5H6B1|F5H6B1_HUMAN Transferrin receptor protein 1, serum f
-0.00802307	0.0617867		0	13	31	1064	0.674976	0.938531	P68371;M0R2D3;I3L2F9;A6NNZ2;M0QY85;G3V2A3;Q9H4B7;CON__ENSEMBL:ENSBTAP00000025008;M0R0X0;M0QY37;M0QX14;M0QZL7;M0R2T4	Tubulin beta-4B chain	TUBB4B	>sp|P68371|TBB4B_HUMAN Tubulin beta-4B chain OS=Homo sapiens GN=TUBB4B PE=1 SV=1
-0.00737719	0.358968		2.72e-21	7	3	124	0.672649	0.246056	C9J3L8;C9J5W0;P43307;E9PAL7;C9IZQ1;P43307-2;F5H5Y2	Translocon-associated protein subunit alpha	SSR1	>tr|C9J3L8|C9J3L8_HUMAN Translocon-associated protein subunit alpha OS=Homo sapiens GN=SSR1 PE=1 SV=1;>tr|C9J5W0|C9J5W0_HUMAN Translocon-associated protein subunit alpha OS=Homo sapiens GN=SSR1 PE=1 SV=1;>sp|P43307|SSRA_HUMAN Translocon-associated protein
-0.00614036	0.0986818		4.77e-150	4	10	1292	0.668203	0.975696	Q86UY6-3;Q86UY6;Q86UY6-4;F5H2C9	N-alpha-acetyltransferase 40	NAA40	>sp|Q86UY6-3|NAA40_HUMAN Isoform 2 of N-alpha-acetyltransferase 40 OS=Homo sapiens GN=NAA40;>sp|Q86UY6|NAA40_HUMAN N-alpha-acetyltransferase 40 OS=Homo sapiens GN=NAA40 PE=2 SV=1;>sp|Q86UY6-4|NAA40_HUMAN Isoform 3 of N-alpha-acetyltransferase 40 OS=Homo sa
-0.0053176	0.0771888		2.38e-64	2	9	1499	0.665251	0.970199	Q9HAV4;H0Y9I3	Exportin-5	XPO5	>sp|Q9HAV4|XPO5_HUMAN Exportin-5 OS=Homo sapiens GN=XPO5 PE=1 SV=1
-0.00530837	0.345236		1.12e-56	4	14	1093	0.665218	0.271161	Q01780;Q01780-2;B4DKG8;K7EJ37	Exosome component 10	EXOSC10	>sp|Q01780|EXOSX_HUMAN Exosome component 10 OS=Homo sapiens GN=EXOSC10 PE=1 SV=2;>sp|Q01780-2|EXOSX_HUMAN Isoform 2 of Exosome component 10 OS=Homo sapiens GN=EXOSC10;>tr|B4DKG8|B4DKG8_HUMAN Exosome component 10 OS=Homo sapiens GN=EXOSC10 PE=1 SV=1
-0.00475722	0.25508		3.75e-30	5	7	1384	0.663244	0.478226	Q92945;M0R0I5;M0QYH3;M0QXW7;M0R3J3	Far upstream element-binding protein 2	KHSRP	>sp|Q92945|FUBP2_HUMAN Far upstream element-binding protein 2 OS=Homo sapiens GN=KHSRP PE=1 SV=4;>tr|M0R0I5|M0R0I5_HUMAN Far upstream element-binding protein 2 (Fragment) OS=Homo sapiens GN=KHSRP PE=1 SV=1
-0.00469881	-0.254203		6.54e-100	4	16	1486	0.663035	0.371973	Q9H6R7;Q9H6R7-2;Q9H6R7-3;C9JYC1	WD repeat-containing protein C2orf44	C2orf44	>sp|Q9H6R7|CB044_HUMAN WD repeat-containing protein C2orf44 OS=Homo sapiens GN=C2orf44 PE=1 SV=1;>sp|Q9H6R7-2|CB044_HUMAN Isoform 2 of WD repeat-containing protein C2orf44 OS=Homo sapiens GN=C2orf44
-0.00438283	0.093475		7.31e-07	4	3	1513	0.661904	0.993721	Q9NR50-3;Q9NR50-2;Q9NR50;H0Y580	Translation initiation factor eIF-2B subunit gamma	EIF2B3	>sp|Q9NR50-3|EI2BG_HUMAN Isoform 3 of Translation initiation factor eIF-2B subunit gamma OS=Homo sapiens GN=EIF2B3;>sp|Q9NR50-2|EI2BG_HUMAN Isoform 2 of Translation initiation factor eIF-2B subunit gamma OS=Homo sapiens GN=EIF2B3;>sp|Q9NR50|EI2BG_HUMAN Tra
-0.00417783	-0.157894		1.12e-12	5	2	304	0.661171	0.519458	E9PN51;F8W9K7;E9PKH6;E9PPW7;O00217	NADH dehydrogenase [ubiquinone] iron-sulfur protein 8, mitochondrial	NDUFS8	>tr|E9PN51|E9PN51_HUMAN NADH dehydrogenase [ubiquinone] iron-sulfur protein 8, mitochondrial (Fragment) OS=Homo sapiens GN=NDUFS8 PE=1 SV=1;>tr|F8W9K7|F8W9K7_HUMAN NADH dehydrogenase [ubiquinone] iron-sulfur protein 8, mitochondrial (Fragment) OS=Homo sapi
-0.0037585	0.136463		0.00018776	4	1	448	0.659672	0.845848	H7BZL6;Q5CZC0-2;Q5CZC0;J3QTJ6	Fibrous sheath-interacting protein 2	FSIP2	>tr|H7BZL6|H7BZL6_HUMAN Fibrous sheath-interacting protein 2 (Fragment) OS=Homo sapiens GN=FSIP2 PE=4 SV=1;>sp|Q5CZC0-2|FSIP2_HUMAN Isoform 2 of Fibrous sheath-interacting protein 2 OS=Homo sapiens GN=FSIP2;>sp|Q5CZC0|FSIP2_HUMAN Fibrous sheath-interacting
-0.00305748	0.311105		1.8e-95	7	22	775	0.65717	0.340956	P14868;Q68CR9;H7BZ35;C9J7S3;C9JLC1;C9JQM9;H7C278	Aspartate--tRNA ligase, cytoplasmic	DARS;DKFZp781B11202	>sp|P14868|SYDC_HUMAN Aspartate--tRNA ligase, cytoplasmic OS=Homo sapiens GN=DARS PE=1 SV=2;>tr|Q68CR9|Q68CR9_HUMAN Aspartate--tRNA ligase, cytoplasmic OS=Homo sapiens GN=DKFZp781B11202 PE=1 SV=1
-0.00270292	0.322102		7.63e-39	10	10	384	0.655906	0.317311	P09651-3;F8W6I7;P09651-2;P09651;F8VTQ5;F8VZ49;F8W646;H0YH80;Q32P51;F8VYN5	Heterogeneous nuclear ribonucleoprotein A1;Heterogeneous nuclear ribonucleoprotein A1-like 2	HNRNPA1;HNRNPA1L2	>sp|P09651-3|ROA1_HUMAN Isoform 2 of Heterogeneous nuclear ribonucleoprotein A1 OS=Homo sapiens GN=HNRNPA1;>tr|F8W6I7|F8W6I7_HUMAN Heterogeneous nuclear ribonucleoprotein A1 OS=Homo sapiens GN=HNRNPA1 PE=1 SV=2;>sp|P09651-2|ROA1_HUMAN Isoform A1-A of Heter
-0.00160713	0.0227316		1.2e-19	4	7	656	0.652005	0.858778	P00367;P49448;B4DGN5;B3KV55	Glutamate dehydrogenase 1, mitochondrial;Glutamate dehydrogenase 2, mitochondrial;Glutamate dehydrogenase	GLUD1;GLUD2	>sp|P00367|DHE3_HUMAN Glutamate dehydrogenase 1, mitochondrial OS=Homo sapiens GN=GLUD1 PE=1 SV=2;>sp|P49448|DHE4_HUMAN Glutamate dehydrogenase 2, mitochondrial OS=Homo sapiens GN=GLUD2 PE=1 SV=2;>tr|B4DGN5|B4DGN5_HUMAN Glutamate dehydrogenase OS=Homo sapi
-0.000329728	-0.170009		1.24e-13	3	3	1191	0.64747	0.499389	Q15645;Q15645-2;H0YAL2	Pachytene checkpoint protein 2 homolog	TRIP13	>sp|Q15645|PCH2_HUMAN Pachytene checkpoint protein 2 homolog OS=Homo sapiens GN=TRIP13 PE=1 SV=2
0	5.06569e-08		0	4	49	1589	0.646302	0.812962	Q9UQC2;Q9UQC2-2;E9PJE2;E9PJ26	GRB2-associated-binding protein 2	GAB2	>sp|Q9UQC2|GAB2_HUMAN GRB2-associated-binding protein 2 OS=Homo sapiens GN=GAB2 PE=1 SV=1;>sp|Q9UQC2-2|GAB2_HUMAN Isoform 2 of GRB2-associated-binding protein 2 OS=Homo sapiens GN=GAB2
0.000186589	0.268532		2.14e-148	2	14	921	0.645641	0.442765	P46777;Q5T7N0	60S ribosomal protein L5	RPL5	>sp|P46777|RL5_HUMAN 60S ribosomal protein L5 OS=Homo sapiens GN=RPL5 PE=1 SV=3
0.000322947	0.187935		2.52e-91	10	22	552	0.645158	0.676109	O14980;C9JKM9;C9J673;C9IZS4;C9JQ02;C9JV99;H7BZC5;F8WF71;C9JF49;C9IYM2	Exportin-1	XPO1	>sp|O14980|XPO1_HUMAN Exportin-1 OS=Homo sapiens GN=XPO1 PE=1 SV=1
0.000424047	0.179226		1.59e-20	9	4	387	0.6448	0.703955	F8W7R3;Q9NVI1-2;Q9NVI1-1;Q9NVI1;H3BP78;H3BQE2;H3BT54;H3BMG4;Q9NVI1-4	Fanconi anemia group I protein	FANCI	>tr|F8W7R3|F8W7R3_HUMAN Fanconi anemia group I protein OS=Homo sapiens GN=FANCI PE=1 SV=1;>sp|Q9NVI1-2|FANCI_HUMAN Isoform 2 of Fanconi anemia group I protein OS=Homo sapiens GN=FANCI;>sp|Q9NVI1-1|FANCI_HUMAN Isoform 1 of Fanconi anemia group I protein OS=
0.0010396	-0.0993514		1.66e-10	2	4	460	0.642623	0.621968	I3L2C7;P57678	Gem-associated protein 4	GEMIN4	>tr|I3L2C7|I3L2C7_HUMAN Gem-associated protein 4 OS=Homo sapiens GN=GEMIN4 PE=1 SV=1;>sp|P57678|GEMI4_HUMAN Gem-associated protein 4 OS=Homo sapiens GN=GEMIN4 PE=1 SV=2
0.00115389	0.285453		0	14	17	1566	0.642219	0.400368	Q9UHX3-4;Q9UHX3-6;Q9UHX3-3;Q9UHX3;Q9UHX3-2;M0R0K5;Q9UHX3-5;B4DWB8;M0QY55;B4DQ88;M0R1G2;E7EW83;Q9BY15-2;Q9BY15	EGF-like module-containing mucin-like hormone receptor-like 2	EMR2	>sp|Q9UHX3-4|EMR2_HUMAN Isoform 4 of EGF-like module-containing mucin-like hormone receptor-like 2 OS=Homo sapiens GN=EMR2;>sp|Q9UHX3-6|EMR2_HUMAN Isoform 6 of EGF-like module-containing mucin-like hormone receptor-like 2 OS=Homo sapiens GN=EMR2;>sp|Q9UHX3
0.00285055	-0.0875949		6.79e-23	5	9	823	0.636236	0.643568	P23921;E9PD78;E9PL69;F5H861;E9PP77	Ribonucleoside-diphosphate reductase large subunit;Ribonucleoside-diphosphate reductase	RRM1	>sp|P23921|RIR1_HUMAN Ribonucleoside-diphosphate reductase large subunit OS=Homo sapiens GN=RRM1 PE=1 SV=1;>tr|E9PD78|E9PD78_HUMAN Ribonucleoside-diphosphate reductase OS=Homo sapiens GN=RRM1 PE=1 SV=2;>tr|E9PL69|E9PL69_HUMAN Ribonucleoside-diphosphate red
0.00314317	0.127643		1.76e-26	5	9	15	0.635207	0.875922	P46020-3;A6NIT2;P46020-2;P46020;A6NMN0	Phosphorylase b kinase regulatory subunit alpha, skeletal muscle isoform	PHKA1	>sp|P46020-3|KPB1_HUMAN Isoform 3 of Phosphorylase b kinase regulatory subunit alpha, skeletal muscle isoform OS=Homo sapiens GN=PHKA1;>tr|A6NIT2|A6NIT2_HUMAN Phosphorylase b kinase regulatory subunit alpha, skeletal muscle isoform OS=Homo sapiens GN=PHKA1
0.00362942	-0.10572		1.61e-46	6	11	516	0.633498	0.6104	M0R210;P62249;M0R3H0;M0QX76;M0R1M5;Q6IPX4	40S ribosomal protein S16	RPS16	>tr|M0R210|M0R210_HUMAN 40S ribosomal protein S16 OS=Homo sapiens GN=RPS16 PE=1 SV=1;>sp|P62249|RS16_HUMAN 40S ribosomal protein S16 OS=Homo sapiens GN=RPS16 PE=1 SV=2;>tr|M0R3H0|M0R3H0_HUMAN 40S ribosomal protein S16 OS=Homo sapiens GN=RPS16 PE=1 SV=1;>tr
0.0046755	0.820247		2.16e-151	8	20	770	0.629827	0.00156847	P14618;P14618-3;H3BT25;H3BUW1;H3BTJ2;H3BU13;H3BN34;H3BQZ3	Pyruvate kinase isozymes M1/M2	PKM	>sp|P14618|KPYM_HUMAN Pyruvate kinase PKM OS=Homo sapiens GN=PKM PE=1 SV=4;>sp|P14618-3|KPYM_HUMAN Isoform 3 of Pyruvate kinase PKM OS=Homo sapiens GN=PKM
0.00502003	0.11489		1.81e-153	2	17	836	0.62862	0.919708	P26641;B4DTG2	Elongation factor 1-gamma	EEF1G	>sp|P26641|EF1G_HUMAN Elongation factor 1-gamma OS=Homo sapiens GN=EEF1G PE=1 SV=3;>tr|B4DTG2|B4DTG2_HUMAN Elongation factor 1-gamma OS=Homo sapiens GN=EEF1G PE=1 SV=1
0.00536362	0.195914		2.16e-36	3	8	1348	0.627418	0.650977	Q8TAA5;D6RGI6;B4DFA6	GrpE protein homolog 2, mitochondrial	GRPEL2	>sp|Q8TAA5|GRPE2_HUMAN GrpE protein homolog 2, mitochondrial OS=Homo sapiens GN=GRPEL2 PE=1 SV=1
0.00566686	0.510476		1.71e-15	6	5	1003	0.626357	0.069148	P61088;F8VZ29;F8VSD4;F8VV71;Q5JXB2;F8VQQ8	Ubiquitin-conjugating enzyme E2 N;Putative ubiquitin-conjugating enzyme E2 N-like	UBE2N;UBE2NL	>sp|P61088|UBE2N_HUMAN Ubiquitin-conjugating enzyme E2 N OS=Homo sapiens GN=UBE2N PE=1 SV=1;>tr|F8VZ29|F8VZ29_HUMAN Ubiquitin-conjugating enzyme E2 N OS=Homo sapiens GN=UBE2N PE=1 SV=1;>tr|F8VSD4|F8VSD4_HUMAN Ubiquitin-conjugating enzyme E2 N OS=Homo sapie
0.00647316	0.137608		6.29e-38	1	3	692	0.623541	0.84196	P05386	60S acidic ribosomal protein P1	RPLP1	>sp|P05386|RLA1_HUMAN 60S acidic ribosomal protein P1 OS=Homo sapiens GN=RPLP1 PE=1 SV=1
0.00714775	0.147515		8.38e-65	3	10	690	0.621189	0.808488	P05198;H0YJS4;G3V4T5	Eukaryotic translation initiation factor 2 subunit 1	EIF2S1	>sp|P05198|IF2A_HUMAN Eukaryotic translation initiation factor 2 subunit 1 OS=Homo sapiens GN=EIF2S1 PE=1 SV=3;>tr|H0YJS4|H0YJS4_HUMAN Eukaryotic translation initiation factor 2 subunit 1 (Fragment) OS=Homo sapiens GN=EIF2S1 PE=1 SV=1;>tr|G3V4T5|G3V4T5_HUM
0.00723828	0.160298		1.49e-72	3	8	1405	0.620874	0.765817	Q96HD1;Q96HD1-2;F8WBY3	Cysteine-rich with EGF-like domain protein 1	CRELD1	>sp|Q96HD1|CREL1_HUMAN Cysteine-rich with EGF-like domain protein 1 OS=Homo sapiens GN=CRELD1 PE=1 SV=3;>sp|Q96HD1-2|CREL1_HUMAN Isoform 2 of Cysteine-rich with EGF-like domain protein 1 OS=Homo sapiens GN=CRELD1
0.0078056	0.109856		4.5e-26	11	7	1426	0.6189	0.937067	Q96T76-5;Q96T76-9;Q96T76;Q96T76-8;Q5T454;Q96T76-7;H0Y746;F8WCH8;B0QZ77;H0Y7V3;H7C0A9	MMS19 nucleotide excision repair protein homolog	MMS19	>sp|Q96T76-5|MMS19_HUMAN Isoform 4 of MMS19 nucleotide excision repair protein homolog OS=Homo sapiens GN=MMS19;>sp|Q96T76-9|MMS19_HUMAN Isoform 6 of MMS19 nucleotide excision repair protein homolog OS=Homo sapiens GN=MMS19;>sp|Q96T76|MMS19_HUMAN MMS19 nuc
0.00798777	0.378495		2.07e-131	5	19	709	0.618266	0.213236	P07686;Q5URX0;H0YA83;H0Y9B6;D6REQ8	Beta-hexosaminidase subunit beta;Beta-hexosaminidase subunit beta chain B;Beta-hexosaminidase subunit beta chain A	HEXB	>sp|P07686|HEXB_HUMAN Beta-hexosaminidase subunit beta OS=Homo sapiens GN=HEXB PE=1 SV=3;>tr|Q5URX0|Q5URX0_HUMAN Beta-hexosaminidase subunit beta OS=Homo sapiens GN=HEL-248 PE=1 SV=1;>tr|H0YA83|H0YA83_HUMAN Beta-hexosaminidase subunit beta (Fragment) OS=Ho
0.00821163	0.235569		5.44e-90	4	20	750	0.617488	0.532305	P11388;P11388-2;P11388-3;P11388-4	DNA topoisomerase 2-alpha	TOP2A	>sp|P11388|TOP2A_HUMAN DNA topoisomerase 2-alpha OS=Homo sapiens GN=TOP2A PE=1 SV=3;>sp|P11388-2|TOP2A_HUMAN Isoform 2 of DNA topoisomerase 2-alpha OS=Homo sapiens GN=TOP2A;>sp|P11388-3|TOP2A_HUMAN Isoform 3 of DNA topoisomerase 2-alpha OS=Homo sapiens GN=
0.00893481	0.249238		1.02e-91	12	7	1603	0.614978	0.494097	Q9Y383;Q9Y383-3;Q9Y383-2;Q96HJ9-2;V9GZ75;F8WEU3;B8ZZ09;B8ZZ10;A8MYV2;Q9NQ29-2;Q9NQ29-3;Q9NQ29	Putative RNA-binding protein Luc7-like 2	LUC7L2	>sp|Q9Y383|LC7L2_HUMAN Putative RNA-binding protein Luc7-like 2 OS=Homo sapiens GN=LUC7L2 PE=1 SV=2;>sp|Q9Y383-3|LC7L2_HUMAN Isoform 3 of Putative RNA-binding protein Luc7-like 2 OS=Homo sapiens GN=LUC7L2;>sp|Q9Y383-2|LC7L2_HUMAN Isoform 2 of Putative RNA-
0.00912981	0.0542929		1.9e-39	3	10	577	0.614302	0.923155	O43592;F8WDU6;F5GYW6	Exportin-T	XPOT	>sp|O43592|XPOT_HUMAN Exportin-T OS=Homo sapiens GN=XPOT PE=1 SV=2
0.00918177	0.19175		1.17e-31	3	4	1576	0.614121	0.664046	Q9UL15;Q9UL15-2;G3V274	BAG family molecular chaperone regulator 5	BAG5	>sp|Q9UL15|BAG5_HUMAN BAG family molecular chaperone regulator 5 OS=Homo sapiens GN=BAG5 PE=1 SV=1;>sp|Q9UL15-2|BAG5_HUMAN Isoform 2 of BAG family molecular chaperone regulator 5 OS=Homo sapiens GN=BAG5;>tr|G3V274|G3V274_HUMAN BAG family molecular chaperon
0.0103558	0.232492		1.3e-14	9	5	1007	0.610058	0.54111	P61289;P61289-2;K7ENH2;B3KQ25;K7ESG5;K7EMD0;K7EPX6;K7EKR3;B7Z8D3	Proteasome activator complex subunit 3	PSME3	>sp|P61289|PSME3_HUMAN Proteasome activator complex subunit 3 OS=Homo sapiens GN=PSME3 PE=1 SV=1;>sp|P61289-2|PSME3_HUMAN Isoform 2 of Proteasome activator complex subunit 3 OS=Homo sapiens GN=PSME3;>tr|K7ENH2|K7ENH2_HUMAN Proteasome activator complex subu
0.0107231	0.356515		8.37e-54	3	14	907	0.608789	0.250417	P42285;F5H7E2;H0Y8U3	Superkiller viralicidic activity 2-like 2	SKIV2L2	>sp|P42285|SK2L2_HUMAN Superkiller viralicidic activity 2-like 2 OS=Homo sapiens GN=SKIV2L2 PE=1 SV=3;>tr|F5H7E2|F5H7E2_HUMAN Superkiller viralicidic activity 2-like 2 OS=Homo sapiens GN=SKIV2L2 PE=1 SV=1
0.0109556	0.208549		1.46e-68	12	9	1053	0.607987	0.61199	P63151;P63151-2;Q66LE6;E5RIY1;E5RFR9;Q00005-6;Q00005;Q00005-2;Q00005-3;Q00005-4;Q00005-5;Q00005-7	Serine/threonine-protein phosphatase 2A 55 kDa regulatory subunit B alpha isoform	PPP2R2A	>sp|P63151|2ABA_HUMAN Serine/threonine-protein phosphatase 2A 55 kDa regulatory subunit B alpha isoform OS=Homo sapiens GN=PPP2R2A PE=1 SV=1;>sp|P63151-2|2ABA_HUMAN Isoform 2 of Serine/threonine-protein phosphatase 2A 55 kDa regulatory subunit B alpha isof
0.0114272	0.0364521		2.39e-73	10	5	686	0.60636	0.886675	Q93077;Q7L7L0;P04908;Q96QV6;P16104;Q71UI9-2;C9J0D1;Q71UI9-5;C9J386;Q8IUE6	Histone H2A type 1-C;Histone H2A type 3;Histone H2A type 1-B/E;Histone H2A type 1-A;Histone H2A.x	HIST1H2AC;HIST3H2A;HIST1H2AB;HIST1H2AA;H2AFX	>sp|Q93077|H2A1C_HUMAN Histone H2A type 1-C OS=Homo sapiens GN=HIST1H2AC PE=1 SV=3;>sp|Q7L7L0|H2A3_HUMAN Histone H2A type 3 OS=Homo sapiens GN=HIST3H2A PE=1 SV=3;>sp|P04908|H2A1B_HUMAN Histone H2A type 1-B/E OS=Homo sapiens GN=HIST1H2AB PE=1 SV=2;>sp|Q96QV
0.012064	0.0533815		7.58e-39	5	10	894	0.604167	0.921287	P39019;M0R2L9;M0QXK4;M0QYF7;M0R140	40S ribosomal protein S19	RPS19	>sp|P39019|RS19_HUMAN 40S ribosomal protein S19 OS=Homo sapiens GN=RPS19 PE=1 SV=2;>tr|M0R2L9|M0R2L9_HUMAN 40S ribosomal protein S19 (Fragment) OS=Homo sapiens GN=RPS19 PE=1 SV=1;>tr|M0QXK4|M0QXK4_HUMAN 40S ribosomal protein S19 (Fragment) OS=Homo sapiens
0.0123645	0.0884145		1.52e-83	2	8	1066	0.603134	0.993313	P69892;E9PBW4	Hemoglobin subunit gamma-2	HBG2	>sp|P69892|HBG2_HUMAN Hemoglobin subunit gamma-2 OS=Homo sapiens GN=HBG2 PE=1 SV=2;>tr|E9PBW4|E9PBW4_HUMAN Hemoglobin subunit gamma-2 OS=Homo sapiens GN=HBG2 PE=1 SV=1
0.0130662	0.115917		5.89e-43	6	10	252	0.600723	0.916173	E7ENZ3;P48643;P48643-2;B7ZAR1;E9PCA1;D6RIZ7	T-complex protein 1 subunit epsilon	CCT5	>tr|E7ENZ3|E7ENZ3_HUMAN T-complex protein 1 subunit epsilon OS=Homo sapiens GN=CCT5 PE=1 SV=1;>sp|P48643|TCPE_HUMAN T-complex protein 1 subunit epsilon OS=Homo sapiens GN=CCT5 PE=1 SV=1;>sp|P48643-2|TCPE_HUMAN Isoform 2 of T-complex protein 1 subunit epsil
0.0132782	-0.188478		4.14e-145	16	13	1401	0.599996	0.469603	Q96GX5-2;Q96GX5-3;Q96GX5;V9GXZ1;O60307;Q9Y2H9;Q6P0Q8-2;E7ERL6;Q6P0Q8;O15021-2;O15021-3;O15021-1;E7EWQ5;J3QT34;O15021;F8WAQ9	Serine/threonine-protein kinase greatwall	MASTL	>sp|Q96GX5-2|GWL_HUMAN Isoform 2 of Serine/threonine-protein kinase greatwall OS=Homo sapiens GN=MASTL;>sp|Q96GX5-3|GWL_HUMAN Isoform 3 of Serine/threonine-protein kinase greatwall OS=Homo sapiens GN=MASTL;>sp|Q96GX5|GWL_HUMAN Serine/threonine-protein kina
0.0133234	0.0506367		6.34e-09	2	3	1487	0.599841	0.915664	Q9H6S0;D6RA70	Probable ATP-dependent RNA helicase YTHDC2	YTHDC2	>sp|Q9H6S0|YTDC2_HUMAN Probable ATP-dependent RNA helicase YTHDC2 OS=Homo sapiens GN=YTHDC2 PE=1 SV=2
0.0141588	0.0700764		2.05e-09	4	3	1307	0.596979	0.955567	Q8IVV7;K7ELH7;K7ENE2;K4DI96	Glucose-induced degradation protein 4 homolog	GID4	>sp|Q8IVV7|GID4_HUMAN Glucose-induced degradation protein 4 homolog OS=Homo sapiens GN=GID4 PE=2 SV=1;>tr|K7ELH7|K7ELH7_HUMAN Glucose-induced degradation protein 4 homolog (Fragment) OS=Homo sapiens GN=GID4 PE=2 SV=1;>tr|K7ENE2|K7ENE2_HUMAN Glucose-induced
0.0156014	0.203353		2.54e-19	9	7	773	0.592051	0.627898	P14678-2;P14678;P14678-3;J3QLE5;P63162;B3KVR1;J3KRY3;S4R3P3;A8MT02	Small nuclear ribonucleoprotein-associated proteins B and B;Small nuclear ribonucleoprotein-associated protein N;Small nuclear ribonucleoprotein-associated protein	SNRPB;SNRPN	>sp|P14678-2|RSMB_HUMAN Isoform SM-B of Small nuclear ribonucleoprotein-associated proteins B and B OS=Homo sapiens GN=SNRPB;>sp|P14678|RSMB_HUMAN Small nuclear ribonucleoprotein-associated proteins B and B OS=Homo sapiens GN=SNRPB PE=1 SV=2;>sp|P14678-3
0.0156611	0.000552751		6.09e-13	6	2	513	0.591847	0.814069	M0R2R2;Q9BZL6;M0QZW1;M0R2Z8;Q15139;F8WBA3	Serine/threonine-protein kinase D2;Serine/threonine-protein kinase D;Serine/threonine-protein kinase D1	PRKD2;PRKD1	>tr|M0R2R2|M0R2R2_HUMAN Serine/threonine-protein kinase D2 OS=Homo sapiens GN=PRKD2 PE=1 SV=1;>sp|Q9BZL6|KPCD2_HUMAN Serine/threonine-protein kinase D2 OS=Homo sapiens GN=PRKD2 PE=1 SV=2;>tr|M0QZW1|M0QZW1_HUMAN Serine/threonine-protein kinase D OS=Homo sap
0.0162977	-0.030608		6.88e-62	13	15	1279	0.589679	0.752294	Q7L576;Q7L576-2;Q7L576-3;F5H583;E7EVJ5;Q96F07-2;E7EVF4;Q96F07;E7EWA4;H7C229;E7EW33;H0YL50;H0YN93	Cytoplasmic FMR1-interacting protein 1	CYFIP1	>sp|Q7L576|CYFP1_HUMAN Cytoplasmic FMR1-interacting protein 1 OS=Homo sapiens GN=CYFIP1 PE=1 SV=1;>sp|Q7L576-2|CYFP1_HUMAN Isoform 2 of Cytoplasmic FMR1-interacting protein 1 OS=Homo sapiens GN=CYFIP1;>sp|Q7L576-3|CYFP1_HUMAN Isoform 3 of Cytoplasmic FMR1-
0.0163489	-0.158758		0	10	25	464	0.589505	0.518015	P01130-6;P01130-4;P01130;J3KMZ9;P01130-3;P01130-5;H0YMD1;P01130-2;H0YM92;H0YMQ3	Low-density lipoprotein receptor	LDLR	>sp|P01130-6|LDLR_HUMAN Isoform 6 of Low-density lipoprotein receptor OS=Homo sapiens GN=LDLR;>sp|P01130-4|LDLR_HUMAN Isoform 4 of Low-density lipoprotein receptor OS=Homo sapiens GN=LDLR;>sp|P01130|LDLR_HUMAN Low-density lipoprotein receptor OS=Homo sapie
0.0168367	0.152262		1.23e-253	6	18	982	0.587846	0.792568	P54687-4;P54687;P54687-5;P54687-3;P54687-2;F5H2F2	Branched-chain-amino-acid aminotransferase, cytosolic	BCAT1	>sp|P54687-4|BCAT1_HUMAN Isoform 4 of Branched-chain-amino-acid aminotransferase, cytosolic OS=Homo sapiens GN=BCAT1;>sp|P54687|BCAT1_HUMAN Branched-chain-amino-acid aminotransferase, cytosolic OS=Homo sapiens GN=BCAT1 PE=1 SV=3;>sp|P54687-5|BCAT1_HUMAN Is
0.0168829	0.123207		2.08e-132	13	11	72	0.587689	0.891117	B4DPY5;Q9Y5W9;J3QLV8;J3QRB9;J3KTN6;B4DKH7;B4DJI7;J3QRW4;J3QKV3;G5E9H5;C9JQ16;Q9Y5X0;B4DJM0	Sorting nexin-11	SNX11	>tr|B4DPY5|B4DPY5_HUMAN Sorting nexin-11 OS=Homo sapiens GN=SNX11 PE=2 SV=1;>sp|Q9Y5W9|SNX11_HUMAN Sorting nexin-11 OS=Homo sapiens GN=SNX11 PE=1 SV=2;>tr|J3QLV8|J3QLV8_HUMAN Sorting nexin-11 (Fragment) OS=Homo sapiens GN=SNX11 PE=2 SV=1;>tr|J3QRB9|J3QRB9_
0.0181297	-0.284757		3.59e-12	6	5	33	0.583459	0.331223	G3V1R5;O43847;O43847-2;B1AKJ5;H0Y5G9;F5H7V1	Nardilysin	NRD1	>tr|G3V1R5|G3V1R5_HUMAN Nardilysin OS=Homo sapiens GN=NRD1 PE=1 SV=1;>sp|O43847|NRDC_HUMAN Nardilysin OS=Homo sapiens GN=NRD1 PE=1 SV=2;>sp|O43847-2|NRDC_HUMAN Isoform 2 of Nardilysin OS=Homo sapiens GN=NRD1;>tr|B1AKJ5|B1AKJ5_HUMAN Nardilysin OS=Homo sapie
0.0185775	-0.206044		2.22e-45	1	5	10	0.581944	0.442208	A6NG32		CHMP1A	>tr|A6NG32|A6NG32_HUMAN Charged multivesicular body protein 1a OS=Homo sapiens GN=CHMP1A PE=2 SV=3
0.0197746	0.00211085		8.22e-145	3	14	1276	0.577901	0.817192	Q7L273;K7ENB5;K7EQN1	BTB/POZ domain-containing protein KCTD9	KCTD9	>sp|Q7L273|KCTD9_HUMAN BTB/POZ domain-containing protein KCTD9 OS=Homo sapiens GN=KCTD9 PE=2 SV=1
0.0198038	0.339705		2.24e-51	2	9	1391	0.577803	0.281752	Q96AG4;I3L223	Leucine-rich repeat-containing protein 59	LRRC59	>sp|Q96AG4|LRC59_HUMAN Leucine-rich repeat-containing protein 59 OS=Homo sapiens GN=LRRC59 PE=1 SV=1
0.0199548	0.316661		1.57e-134	4	23	1442	0.577294	0.328872	Q9BQG0;Q9BQG0-2;I3L1L3;I3L2H8	Myb-binding protein 1A	MYBBP1A	>sp|Q9BQG0|MBB1A_HUMAN Myb-binding protein 1A OS=Homo sapiens GN=MYBBP1A PE=1 SV=2;>sp|Q9BQG0-2|MBB1A_HUMAN Isoform 2 of Myb-binding protein 1A OS=Homo sapiens GN=MYBBP1A;>tr|I3L1L3|I3L1L3_HUMAN Myb-binding protein 1A (Fragment) OS=Homo sapiens GN=MYBBP1A
0.0204642	-0.00129045		9.87e-09	5	2	290	0.575578	0.810379	F5GYT8;E9PG35;E9PHF7;Q96RQ3;G5E9X5	Methylcrotonoyl-CoA carboxylase subunit alpha, mitochondrial	MCCC1	>tr|F5GYT8|F5GYT8_HUMAN Methylcrotonoyl-CoA carboxylase subunit alpha, mitochondrial OS=Homo sapiens GN=MCCC1 PE=1 SV=1;>tr|E9PG35|E9PG35_HUMAN Methylcrotonoyl-CoA carboxylase subunit alpha, mitochondrial (Fragment) OS=Homo sapiens GN=MCCC1 PE=1 SV=1;>tr|E
0.0212111	0.208551		3.96e-31	5	8	984	0.573068	0.611983	P55060-3;P55060;P55060-4;B4DUC5;P55060-2	Exportin-2	CSE1L	>sp|P55060-3|XPO2_HUMAN Isoform 3 of Exportin-2 OS=Homo sapiens GN=CSE1L;>sp|P55060|XPO2_HUMAN Exportin-2 OS=Homo sapiens GN=CSE1L PE=1 SV=3;>sp|P55060-4|XPO2_HUMAN Isoform 4 of Exportin-2 OS=Homo sapiens GN=CSE1L;>tr|B4DUC5|B4DUC5_HUMAN Uncharacterized pr
0.0214457	0.232041		1.35e-32	8	9	1012	0.57228	0.542405	Q5T6W5;P61978-3;P61978;P61978-2;Q5T6W2;Q5T6W1;S4R359;S4R457	Heterogeneous nuclear ribonucleoprotein K	HNRNPK	>tr|Q5T6W5|Q5T6W5_HUMAN Heterogeneous nuclear ribonucleoprotein K OS=Homo sapiens GN=HNRNPK PE=1 SV=1;>sp|P61978-3|HNRPK_HUMAN Isoform 3 of Heterogeneous nuclear ribonucleoprotein K OS=Homo sapiens GN=HNRNPK;>sp|P61978|HNRPK_HUMAN Heterogeneous nuclear rib
0.0214684	0.0813221		0	8	28	22	0.572204	0.978708	A8MUB1;P68366;C9JEV8;C9JQ00;C9JJQ8;C9JDS9;C9JDL2;Q9H853	Tubulin alpha-4A chain	TUBA4A	>tr|A8MUB1|A8MUB1_HUMAN Tubulin alpha-4A chain OS=Homo sapiens GN=TUBA4A PE=1 SV=1;>sp|P68366|TBA4A_HUMAN Tubulin alpha-4A chain OS=Homo sapiens GN=TUBA4A PE=1 SV=1
0.0220364	-0.0368928		6.59e-12	11	5	1414	0.5703	0.740011	Q96P11;Q96P11-2;Q96P11-4;Q96P11-5;Q63ZY6-4;Q3KNT7-2;Q3KNT7-3;Q3KNT7;Q63ZY6-5;Q63ZY6;Q63ZY6-6	Putative methyltransferase NSUN5	NSUN5	>sp|Q96P11|NSUN5_HUMAN Putative methyltransferase NSUN5 OS=Homo sapiens GN=NSUN5 PE=1 SV=2;>sp|Q96P11-2|NSUN5_HUMAN Isoform 2 of Putative methyltransferase NSUN5 OS=Homo sapiens GN=NSUN5;>sp|Q96P11-4|NSUN5_HUMAN Isoform 4 of Putative methyltransferase NSUN
0.0224908	0.312224		9.44e-75	4	15	1069	0.568778	0.3385	P78371;F5GWF6;F8VQ14;P78371-2	T-complex protein 1 subunit beta	CCT2	>sp|P78371|TCPB_HUMAN T-complex protein 1 subunit beta OS=Homo sapiens GN=CCT2 PE=1 SV=4;>tr|F5GWF6|F5GWF6_HUMAN T-complex protein 1 subunit beta OS=Homo sapiens GN=CCT2 PE=1 SV=2;>tr|F8VQ14|F8VQ14_HUMAN T-complex protein 1 subunit beta OS=Homo sapiens GN=
0.0228762	0.0891031		1.78e-84	9	12	675	0.567489	0.994731	P02794;G3V192;G3V1D1;E9PRK8;E9PKY7;E9PQR3;E9PPQ4;E9PKM5;E9PK45	Ferritin heavy chain;Ferritin	FTH1	>sp|P02794|FRIH_HUMAN Ferritin heavy chain OS=Homo sapiens GN=FTH1 PE=1 SV=2;>tr|G3V192|G3V192_HUMAN Ferritin OS=Homo sapiens GN=FTH1 PE=1 SV=1;>tr|G3V1D1|G3V1D1_HUMAN Ferritin OS=Homo sapiens GN=FTH1 PE=1 SV=1;>tr|E9PRK8|E9PRK8_HUMAN Ferritin OS=Homo sapi
0.0231787	-0.0424985		2.63e-16	3	5	1080	0.566479	0.729111	P98161-2;P98161-3;P98161	Polycystin-1	PKD1	>sp|P98161-2|PKD1_HUMAN Isoform 2 of Polycystin-1 OS=Homo sapiens GN=PKD1;>sp|P98161-3|PKD1_HUMAN Isoform 3 of Polycystin-1 OS=Homo sapiens GN=PKD1;>sp|P98161|PKD1_HUMAN Polycystin-1 OS=Homo sapiens GN=PKD1 PE=1 SV=3
0.0251943	0.440666		2.74e-44	4	6	1027	0.559767	0.129896	P62316;K7ERG4;P62316-2;K7EJB5	Small nuclear ribonucleoprotein Sm D2	SNRPD2	>sp|P62316|SMD2_HUMAN Small nuclear ribonucleoprotein Sm D2 OS=Homo sapiens GN=SNRPD2 PE=1 SV=1;>tr|K7ERG4|K7ERG4_HUMAN Small nuclear ribonucleoprotein Sm D2 OS=Homo sapiens GN=SNRPD2 PE=1 SV=1;>sp|P62316-2|SMD2_HUMAN Isoform 2 of Small nuclear ribonucleop
0.0256619	-1.61614		6.37e-08	1	3	777	0.558215	1.04149e-05	P15104	Glutamine synthetase	GLUL	>sp|P15104|GLNA_HUMAN Glutamine synthetase OS=Homo sapiens GN=GLUL PE=1 SV=4
0.0263862	0.128171		0	5	76	840	0.555816	0.874115	P27708;F8VPD4;H7C3Z5;H7C2E4;H7BZB3	CAD protein;Glutamine-dependent carbamoyl-phosphate synthase;Aspartate carbamoyltransferase;Dihydroorotase	CAD	>sp|P27708|PYR1_HUMAN CAD protein OS=Homo sapiens GN=CAD PE=1 SV=3;>tr|F8VPD4|F8VPD4_HUMAN CAD protein OS=Homo sapiens GN=CAD PE=1 SV=1
0.0266621	0.109694		0	8	29	708	0.554903	0.937627	Q5JP53;P07437;Q5ST81;E9PBJ4;G3V5W4;G3V2R8;G3V3R4;G3V2N6	Tubulin beta chain	TUBB	>tr|Q5JP53|Q5JP53_HUMAN Tubulin beta chain OS=Homo sapiens GN=TUBB PE=1 SV=1;>sp|P07437|TBB5_HUMAN Tubulin beta chain OS=Homo sapiens GN=TUBB PE=1 SV=2;>tr|Q5ST81|Q5ST81_HUMAN Tubulin beta chain OS=Homo sapiens GN=TUBB PE=1 SV=1
0.0269887	-0.168774		1.49e-16	3	6	684	0.553824	0.501416	P04843;B7Z4L4;F8WF32	Dolichyl-diphosphooligosaccharide--protein glycosyltransferase subunit 1	RPN1	>sp|P04843|RPN1_HUMAN Dolichyl-diphosphooligosaccharide--protein glycosyltransferase subunit 1 OS=Homo sapiens GN=RPN1 PE=1 SV=1;>tr|B7Z4L4|B7Z4L4_HUMAN Dolichyl-diphosphooligosaccharide--protein glycosyltransferase subunit 1 OS=Homo sapiens GN=RPN1 PE=1 S
0.0270272	0.334612		8.05e-08	6	2	397	0.553697	0.291751	G3V3U4;G3V3I1;G3V295;P60900-2;P60900;G3V5Z7	Proteasome subunit alpha type;Proteasome subunit alpha type-6	PSMA6	>tr|G3V3U4|G3V3U4_HUMAN Proteasome subunit alpha type OS=Homo sapiens GN=PSMA6 PE=1 SV=1;>tr|G3V3I1|G3V3I1_HUMAN Proteasome subunit alpha type OS=Homo sapiens GN=PSMA6 PE=1 SV=1;>tr|G3V295|G3V295_HUMAN Proteasome subunit alpha type OS=Homo sapiens GN=PSMA6
0.0281099	0.122947		4.2e-53	6	6	589	0.550126	0.892008	O60506-4;O60506-3;O60506-2;O60506;O60506-5;F6UXX1	Heterogeneous nuclear ribonucleoprotein Q	SYNCRIP	>sp|O60506-4|HNRPQ_HUMAN Isoform 4 of Heterogeneous nuclear ribonucleoprotein Q OS=Homo sapiens GN=SYNCRIP;>sp|O60506-3|HNRPQ_HUMAN Isoform 3 of Heterogeneous nuclear ribonucleoprotein Q OS=Homo sapiens GN=SYNCRIP;>sp|O60506-2|HNRPQ_HUMAN Isoform 2 of Hete
0.0286426	-0.0306562		9.31e-14	3	6	591	0.548374	0.7522	O60566;O60566-3;O60566-2	Mitotic checkpoint serine/threonine-protein kinase BUB1 beta	BUB1B	>sp|O60566|BUB1B_HUMAN Mitotic checkpoint serine/threonine-protein kinase BUB1 beta OS=Homo sapiens GN=BUB1B PE=1 SV=3;>sp|O60566-3|BUB1B_HUMAN Isoform 3 of Mitotic checkpoint serine/threonine-protein kinase BUB1 beta OS=Homo sapiens GN=BUB1B;>sp|O60566-2|
0.0291401	-0.097116		1.69e-224	2	12	785	0.54674	0.626051	P17066;P48741	Heat shock 70 kDa protein 6;Putative heat shock 70 kDa protein 7	HSPA6;HSPA7	>sp|P17066|HSP76_HUMAN Heat shock 70 kDa protein 6 OS=Homo sapiens GN=HSPA6 PE=1 SV=2;>sp|P48741|HSP77_HUMAN Putative heat shock 70 kDa protein 7 OS=Homo sapiens GN=HSPA7 PE=5 SV=2
0.0292301	-0.090271		0	1	23	679	0.546445	0.638624	P04183	Thymidine kinase, cytosolic	TK1	>sp|P04183|KITH_HUMAN Thymidine kinase, cytosolic OS=Homo sapiens GN=TK1 PE=1 SV=2
0.0292427	0.346788		0	6	24	795	0.546403	0.26824	P19338;H7BY16;C9JYW2;C9JLB1;C9J1H7;C9JWL1	Nucleolin	NCL	>sp|P19338|NUCL_HUMAN Nucleolin OS=Homo sapiens GN=NCL PE=1 SV=3;>tr|H7BY16|H7BY16_HUMAN Nucleolin (Fragment) OS=Homo sapiens GN=NCL PE=1 SV=2
0.0315496	-0.0420966		3.66e-162	8	33	1241	0.53886	0.729891	Q5THK1;Q5THK1-2;Q5THK1-4;Q5THK1-3;H7BZH1;H3BLU3;H7C1B0;C9J9V0	Protein PRR14L	PRR14L	>sp|Q5THK1|PR14L_HUMAN Protein PRR14L OS=Homo sapiens GN=PRR14L PE=1 SV=1;>sp|Q5THK1-2|PR14L_HUMAN Isoform 2 of Protein PRR14L OS=Homo sapiens GN=PRR14L;>sp|Q5THK1-4|PR14L_HUMAN Isoform 4 of Protein PRR14L OS=Homo sapiens GN=PRR14L;>sp|Q5THK1-3|PR14L_HUMAN
0.0318555	0.0608479		1.4e-61	7	8	1059	0.537863	0.936604	P67809;H0Y449;P16989-2;P16989-3;P16989;C9J5V9;Q9Y2T7	Nuclease-sensitive element-binding protein 1	YBX1	>sp|P67809|YBOX1_HUMAN Nuclease-sensitive element-binding protein 1 OS=Homo sapiens GN=YBX1 PE=1 SV=3;>tr|H0Y449|H0Y449_HUMAN Nuclease-sensitive element-binding protein 1 (Fragment) OS=Homo sapiens GN=YBX1 PE=1 SV=1
0.0321345	0.154645		6.41e-31	2	11	413	0.536955	0.784607	G5EA52;P30101	Protein disulfide-isomerase A3	PDIA3	>tr|G5EA52|G5EA52_HUMAN Protein disulfide-isomerase OS=Homo sapiens GN=PDIA3 PE=1 SV=1;>sp|P30101|PDIA3_HUMAN Protein disulfide-isomerase A3 OS=Homo sapiens GN=PDIA3 PE=1 SV=4
0.0326464	0.406819		0	8	85	802	0.535291	0.171427	P21333-2;P21333;Q5HY54;E9PHF0;F8WE98;H0Y5C6;H0Y5F3;H7C2E7	Filamin-A	FLNA	>sp|P21333-2|FLNA_HUMAN Isoform 2 of Filamin-A OS=Homo sapiens GN=FLNA;>sp|P21333|FLNA_HUMAN Filamin-A OS=Homo sapiens GN=FLNA PE=1 SV=4;>tr|Q5HY54|Q5HY54_HUMAN Filamin-A OS=Homo sapiens GN=FLNA PE=1 SV=1
0.0329595	0.362234		2.82e-11	2	1	452	0.534275	0.240333	H7C4F6;O00629	Importin subunit alpha-4	KPNA4	>tr|H7C4F6|H7C4F6_HUMAN Importin subunit alpha-3 (Fragment) OS=Homo sapiens GN=KPNA4 PE=1 SV=1;>sp|O00629|IMA3_HUMAN Importin subunit alpha-3 OS=Homo sapiens GN=KPNA4 PE=1 SV=1
0.0332387	-0.0554783		0	3	38	717	0.53337	0.704084	P08238;Q58FF7;Q5T9W8	Heat shock protein HSP 90-beta	HSP90AB1	>sp|P08238|HS90B_HUMAN Heat shock protein HSP 90-beta OS=Homo sapiens GN=HSP90AB1 PE=1 SV=4
0.0335028	0.306635		8.76e-110	7	28	1139	0.532514	0.35088	Q13435;E9PPJ0;E9PJ04;E9PJT3;H0YCG1;H0YEX5;E9PIL8	Splicing factor 3B subunit 2	SF3B2	>sp|Q13435|SF3B2_HUMAN Splicing factor 3B subunit 2 OS=Homo sapiens GN=SF3B2 PE=1 SV=2;>tr|E9PPJ0|E9PPJ0_HUMAN Splicing factor 3B subunit 2 OS=Homo sapiens GN=SF3B2 PE=1 SV=1
0.0337021	-0.382375		1.75e-16	5	5	1164	0.531868	0.22109	Q14142;B7ZAZ9;Q14142-3;Q14142-2;Q14142-4	Tripartite motif-containing protein 14	TRIM14	>sp|Q14142|TRI14_HUMAN Tripartite motif-containing protein 14 OS=Homo sapiens GN=TRIM14 PE=2 SV=2;>tr|B7ZAZ9|B7ZAZ9_HUMAN Tripartite motif-containing protein 14 OS=Homo sapiens GN=TRIM14 PE=2 SV=1;>sp|Q14142-3|TRI14_HUMAN Isoform 3 of Tripartite motif-cont
0.0346935	0.195001		7.37e-11	3	3	2	0.528664	0.653834	A1A528;O43264;F5H3C1	Centromere/kinetochore protein zw10 homolog	ZW10	>tr|A1A528|A1A528_HUMAN Centromere/kinetochore protein zw10 homolog OS=Homo sapiens GN=ZW10 PE=1 SV=1;>sp|O43264|ZW10_HUMAN Centromere/kinetochore protein zw10 homolog OS=Homo sapiens GN=ZW10 PE=1 SV=3
0.0350108	0.235753		4.21e-29	7	7	32	0.52764	0.531783	B1AK87;P47756-2;B1AK88;P47756;F6USW4;B1AK85;F6Q0E3	F-actin-capping protein subunit beta	CAPZB	>tr|B1AK87|B1AK87_HUMAN Capping protein (Actin filament) muscle Z-line, beta, isoform CRA_a OS=Homo sapiens GN=CAPZB PE=1 SV=1;>sp|P47756-2|CAPZB_HUMAN Isoform 2 of F-actin-capping protein subunit beta OS=Homo sapiens GN=CAPZB;>tr|B1AK88|B1AK88_HUMAN Cappi
0.0353196	0.305001		7.71e-45	3	6	1130	0.526645	0.354556	Q13155;A8MU58;F8W950	Aminoacyl tRNA synthase complex-interacting multifunctional protein 2	AIMP2	>sp|Q13155|AIMP2_HUMAN Aminoacyl tRNA synthase complex-interacting multifunctional protein 2 OS=Homo sapiens GN=AIMP2 PE=1 SV=2;>tr|A8MU58|A8MU58_HUMAN Aminoacyl tRNA synthase complex-interacting multifunctional protein 2 OS=Homo sapiens GN=AIMP2 PE=1 SV=2
0.0354084	0.266787		2.21e-96	4	16	762	0.526359	0.447278	P12956;B1AHC9;B1AHC8;F5H1I8	X-ray repair cross-complementing protein 6	XRCC6	>sp|P12956|XRCC6_HUMAN X-ray repair cross-complementing protein 6 OS=Homo sapiens GN=XRCC6 PE=1 SV=2;>tr|B1AHC9|B1AHC9_HUMAN X-ray repair cross-complementing protein 6 OS=Homo sapiens GN=XRCC6 PE=1 SV=1;>tr|B1AHC8|B1AHC8_HUMAN X-ray repair complementing de
0.0370221	0.304361		4.97e-18	1	5	1271	0.521176	0.355999	Q71DI3	Histone H3.2	HIST2H3A	>sp|Q71DI3|H32_HUMAN Histone H3.2 OS=Homo sapiens GN=HIST2H3A PE=1 SV=3
0.0381641	0.180161		1.06e-50	5	11	901	0.517524	0.700945	P41091;Q2VIR3;Q2VIR3-2;F8W810;H7BZU1	Eukaryotic translation initiation factor 2 subunit 3;Putative eukaryotic translation initiation factor 2 subunit 3-like protein	EIF2S3;EIF2S3L	>sp|P41091|IF2G_HUMAN Eukaryotic translation initiation factor 2 subunit 3 OS=Homo sapiens GN=EIF2S3 PE=1 SV=3;>sp|Q2VIR3|IF2GL_HUMAN Putative eukaryotic translation initiation factor 2 subunit 3-like protein OS=Homo sapiens GN=EIF2S3L PE=5 SV=2;>sp|Q2VIR3
0.0409763	0.197803		0	7	24	1157	0.508587	0.645083	Q13748;Q13748-2;Q6PEY2;V9GZ17;C9K0S6;F8VXZ7;F8W0F6	Tubulin alpha-3C/D chain;Tubulin alpha-3E chain	TUBA3C;TUBA3E	>sp|Q13748|TBA3C_HUMAN Tubulin alpha-3C/D chain OS=Homo sapiens GN=TUBA3C PE=1 SV=3;>sp|Q13748-2|TBA3C_HUMAN Isoform 2 of Tubulin alpha-3C/D chain OS=Homo sapiens GN=TUBA3C;>sp|Q6PEY2|TBA3E_HUMAN Tubulin alpha-3E chain OS=Homo sapiens GN=TUBA3E PE=1 SV=2
0.0410513	-0.0402998		1.42e-19	3	5	524	0.50835	0.73338	O00231;O00231-2;J3QRY4	26S proteasome non-ATPase regulatory subunit 11	PSMD11	>sp|O00231|PSD11_HUMAN 26S proteasome non-ATPase regulatory subunit 11 OS=Homo sapiens GN=PSMD11 PE=1 SV=3;>sp|O00231-2|PSD11_HUMAN Isoform 2 of 26S proteasome non-ATPase regulatory subunit 11 OS=Homo sapiens GN=PSMD11
0.0415454	0.127609		3.21e-98	1	11	1351	0.506788	0.876038	Q8TDN6	Ribosome biogenesis protein BRX1 homolog	BRIX1	>sp|Q8TDN6|BRX1_HUMAN Ribosome biogenesis protein BRX1 homolog OS=Homo sapiens GN=BRIX1 PE=1 SV=2
0.041661	0.250962		2.1e-24	5	6	566	0.506423	0.489386	O15525;O60675;B0QY71;I3L2F8;B0QY70	Transcription factor MafG	MAFG	>sp|O15525|MAFG_HUMAN Transcription factor MafG OS=Homo sapiens GN=MAFG PE=1 SV=1
0.0421448	-0.0624397		1.5e-83	1	8	1065	0.504897	0.69079	P69891	Hemoglobin subunit gamma-1	HBG1	>sp|P69891|HBG1_HUMAN Hemoglobin subunit gamma-1 OS=Homo sapiens GN=HBG1 PE=1 SV=2
0.0424155	0.025813		4.78e-102	4	20	600	0.504045	0.86503	O75197;E9PHY1;A4QPB2-2;A4QPB2	Low-density lipoprotein receptor-related protein 5	LRP5	>sp|O75197|LRP5_HUMAN Low-density lipoprotein receptor-related protein 5 OS=Homo sapiens GN=LRP5 PE=1 SV=2
0.0437582	0.383708		6.48e-42	3	4	1026	0.499826	0.205034	P62314;J3QLI9;J3QLR7	Small nuclear ribonucleoprotein Sm D1	SNRPD1	>sp|P62314|SMD1_HUMAN Small nuclear ribonucleoprotein Sm D1 OS=Homo sapiens GN=SNRPD1 PE=1 SV=1;>tr|J3QLI9|J3QLI9_HUMAN Small nuclear ribonucleoprotein Sm D1 OS=Homo sapiens GN=SNRPD1 PE=1 SV=1
0.0438325	0.18443		9.12e-22	23	5	118	0.499594	0.687263	H0YHC3;F8W020;F8W118;F8VY35;F8VV59;B7Z9C2;P55209-2;F8W0J6;F5H4R6;H0YIV4;P55209;H0YH88;F8VXI6;F8VUX1;B3KV44;F8W543;F8VRJ2;F8VVB5;E9PNW0;E9PJJ2;E9PS34;E9PNJ7;E9PKT8	Nucleosome assembly protein 1-like 1	NAP1L1	>tr|H0YHC3|H0YHC3_HUMAN Nucleosome assembly protein 1-like 1 (Fragment) OS=Homo sapiens GN=NAP1L1 PE=1 SV=1;>tr|F8W020|F8W020_HUMAN Nucleosome assembly protein 1-like 1 (Fragment) OS=Homo sapiens GN=NAP1L1 PE=1 SV=1;>tr|F8W118|F8W118_HUMAN Nucleosome assem
0.0444075	-0.232338		7.85e-20	3	5	1257	0.497794	0.402962	Q6IQ49-3;Q6IQ49-2;Q6IQ49	Protein SDE2 homolog	SDE2	>sp|Q6IQ49-3|SDE2_HUMAN Isoform 3 of Protein SDE2 homolog OS=Homo sapiens GN=SDE2;>sp|Q6IQ49-2|SDE2_HUMAN Isoform 2 of Protein SDE2 homolog OS=Homo sapiens GN=SDE2;>sp|Q6IQ49|SDE2_HUMAN Protein SDE2 homolog OS=Homo sapiens GN=SDE2 PE=1 SV=1
0.0455552	-0.273888		8.05e-06	4	2	146	0.494211	0.345376	C9JTK6;Q9NTK5-3;Q9NTK5;J3KQ32	Obg-like ATPase 1	OLA1	>tr|C9JTK6|C9JTK6_HUMAN Obg-like ATPase 1 (Fragment) OS=Homo sapiens GN=OLA1 PE=1 SV=1;>sp|Q9NTK5-3|OLA1_HUMAN Isoform 3 of Obg-like ATPase 1 OS=Homo sapiens GN=OLA1;>sp|Q9NTK5|OLA1_HUMAN Obg-like ATPase 1 OS=Homo sapiens GN=OLA1 PE=1 SV=2;>tr|J3KQ32|J3KQ3
0.0457473	0.213711		2.87e-174	3	19	1088	0.493612	0.596366	Q00839-2;Q00839;Q5RI18	Heterogeneous nuclear ribonucleoprotein U	HNRNPU	>sp|Q00839-2|HNRPU_HUMAN Isoform Short of Heterogeneous nuclear ribonucleoprotein U OS=Homo sapiens GN=HNRNPU;>sp|Q00839|HNRPU_HUMAN Heterogeneous nuclear ribonucleoprotein U OS=Homo sapiens GN=HNRNPU PE=1 SV=6
0.0464881	0.134298		3.41e-189	4	22	705	0.491309	0.85321	P07225;G5E9F8;H7BXT0;C9K0R0	Vitamin K-dependent protein S	PROS1	>sp|P07225|PROS_HUMAN Vitamin K-dependent protein S OS=Homo sapiens GN=PROS1 PE=1 SV=1;>tr|G5E9F8|G5E9F8_HUMAN Protein S (Alpha), isoform CRA_b OS=Homo sapiens GN=PROS1 PE=4 SV=1
0.0466791	0.329048		2.48e-26	3	6	125	0.490716	0.302942	C9J4M6;C9J2Y9;P30876	DNA-directed RNA polymerase;DNA-directed RNA polymerase II subunit RPB2	POLR2B	>tr|C9J4M6|C9J4M6_HUMAN DNA-directed RNA polymerase OS=Homo sapiens GN=POLR2B PE=1 SV=2;>tr|C9J2Y9|C9J2Y9_HUMAN DNA-directed RNA polymerase OS=Homo sapiens GN=POLR2B PE=1 SV=2;>sp|P30876|RPB2_HUMAN DNA-directed RNA polymerase II subunit RPB2 OS=Homo sapien
0.0487838	0.0557281		2.68e-08	2	2	1025	0.484206	0.926098	P62304;A6NHK2	Small nuclear ribonucleoprotein E	SNRPE	>sp|P62304|RUXE_HUMAN Small nuclear ribonucleoprotein E OS=Homo sapiens GN=SNRPE PE=1 SV=1;>tr|A6NHK2|A6NHK2_HUMAN Small nuclear ribonucleoprotein E OS=Homo sapiens GN=SNRPE PE=1 SV=1
0.0488048	0.122159		3.03e-41	8	9	1158	0.484141	0.894712	Q13772;Q13772-3;Q13772-4;Q96E88;B4DF87;B4DZ85;H0Y5U8;Q13772-2	Nuclear receptor coactivator 4	NCOA4	>sp|Q13772|NCOA4_HUMAN Nuclear receptor coactivator 4 OS=Homo sapiens GN=NCOA4 PE=1 SV=1;>sp|Q13772-3|NCOA4_HUMAN Isoform 3 of Nuclear receptor coactivator 4 OS=Homo sapiens GN=NCOA4;>sp|Q13772-4|NCOA4_HUMAN Isoform 4 of Nuclear receptor coactivator 4 OS=H
0.049595	0.348676		8.97e-27	3	11	774	0.48171	0.264714	P14735;P14735-2;Q5T5N3	Insulin-degrading enzyme	IDE	>sp|P14735|IDE_HUMAN Insulin-degrading enzyme OS=Homo sapiens GN=IDE PE=1 SV=4
0.0508246	0.161369		5.24e-142	10	37	1236	0.477939	0.762274	Q5T4S7-3;Q5T4S7-4;Q5T4S7;Q5T4S7-2;Q5T4S7-5;X6R960;B4DPF6;B4DYV5;X6RE05;Q5TBN9	E3 ubiquitin-protein ligase UBR4	UBR4	>sp|Q5T4S7-3|UBR4_HUMAN Isoform 3 of E3 ubiquitin-protein ligase UBR4 OS=Homo sapiens GN=UBR4;>sp|Q5T4S7-4|UBR4_HUMAN Isoform 4 of E3 ubiquitin-protein ligase UBR4 OS=Homo sapiens GN=UBR4;>sp|Q5T4S7|UBR4_HUMAN E3 ubiquitin-protein ligase UBR4 OS=Homo sapie
0.0510979	0.216784		1.27e-31	1	3	1353	0.477103	0.587149	Q8TEQ6	Gem-associated protein 5	GEMIN5	>sp|Q8TEQ6|GEMI5_HUMAN Gem-associated protein 5 OS=Homo sapiens GN=GEMIN5 PE=1 SV=3
0.0512169	0.236706		1.09e-33	6	6	571	0.47674	0.529071	O43324;O43324-2;D6RBD7;C9J1V9;H0YAL7;D6RCQ0	Eukaryotic translation elongation factor 1 epsilon-1	EEF1E1;hCG_2043275	>sp|O43324|MCA3_HUMAN Eukaryotic translation elongation factor 1 epsilon-1 OS=Homo sapiens GN=EEF1E1 PE=1 SV=1;>sp|O43324-2|MCA3_HUMAN Isoform 2 of Eukaryotic translation elongation factor 1 epsilon-1 OS=Homo sapiens GN=EEF1E1;>tr|D6RBD7|D6RBD7_HUMAN Eukar
0.0514084	-0.0266805		3.6e-56	1	4	1039	0.476155	0.760003	P62851	40S ribosomal protein S25	RPS25	>sp|P62851|RS25_HUMAN 40S ribosomal protein S25 OS=Homo sapiens GN=RPS25 PE=1 SV=1
0.0525347	0.404697		1.03e-11	3	3	350	0.472722	0.174329	P98095;F5H1F3;P98095-2	Fibulin-2	FBLN2	>sp|P98095|FBLN2_HUMAN Fibulin-2 OS=Homo sapiens GN=FBLN2 PE=1 SV=2;>tr|F5H1F3|F5H1F3_HUMAN Fibulin-2 OS=Homo sapiens GN=FBLN2 PE=1 SV=1;>sp|P98095-2|FBLN2_HUMAN Isoform 2 of Fibulin-2 OS=Homo sapiens GN=FBLN2
0.0526823	-0.124181		4.18e-12	6	3	495	0.472274	0.57742	K7EJ78;K7EQJ5;P62841;K7ELC2;S4R456;K7EM56	40S ribosomal protein S15	RPS15	>tr|K7EJ78|K7EJ78_HUMAN 40S ribosomal protein S15 OS=Homo sapiens GN=RPS15 PE=1 SV=2;>tr|K7EQJ5|K7EQJ5_HUMAN 40S ribosomal protein S15 OS=Homo sapiens GN=RPS15 PE=1 SV=2;>sp|P62841|RS15_HUMAN 40S ribosomal protein S15 OS=Homo sapiens GN=RPS15 PE=1 SV=2;>tr
0.0536107	0.666428		5.61e-12	3	3	899	0.469456	0.0126238	P40926;E9PDB2;G3XAL0	Malate dehydrogenase, mitochondrial	MDH2	>sp|P40926|MDHM_HUMAN Malate dehydrogenase, mitochondrial OS=Homo sapiens GN=MDH2 PE=1 SV=3;>tr|E9PDB2|E9PDB2_HUMAN Malate dehydrogenase, mitochondrial OS=Homo sapiens GN=MDH2 PE=1 SV=1
0.0545725	-0.0475022		9.63e-201	2	25	1574	0.466547	0.719427	Q9UKT4;Q9UKT4-2	F-box only protein 5	FBXO5	>sp|Q9UKT4|FBX5_HUMAN F-box only protein 5 OS=Homo sapiens GN=FBXO5 PE=1 SV=1;>sp|Q9UKT4-2|FBX5_HUMAN Isoform 2 of F-box only protein 5 OS=Homo sapiens GN=FBXO5
0.054636	0.134779		2.77e-26	8	7	1006	0.466355	0.851574	P61254;J3KTJ8;J3QRI7;J3QQQ9;J3QQV1;J3QRC4;J3KSS0;J3KS10	60S ribosomal protein L26	RPL26;KRBA2	>sp|P61254|RL26_HUMAN 60S ribosomal protein L26 OS=Homo sapiens GN=RPL26 PE=1 SV=1;>tr|J3KTJ8|J3KTJ8_HUMAN 60S ribosomal protein L26 (Fragment) OS=Homo sapiens GN=RPL26 PE=4 SV=2;>tr|J3QRI7|J3QRI7_HUMAN 60S ribosomal protein L26 (Fragment) OS=Homo sapiens
0.0548798	0.233888		4.05e-37	3	4	1510	0.465619	0.537107	Q9NQT4;M0R050;M0R102	Exosome complex component RRP46	EXOSC5	>sp|Q9NQT4|EXOS5_HUMAN Exosome complex component RRP46 OS=Homo sapiens GN=EXOSC5 PE=1 SV=1;>tr|M0R050|M0R050_HUMAN Exosome complex component RRP46 OS=Homo sapiens GN=EXOSC5 PE=1 SV=1
0.0552876	-0.147526		8.38e-11	2	2	1550	0.464391	0.53696	Q9P2S5;Q5T0D5	WD repeat-containing protein WRAP73	WRAP73	>sp|Q9P2S5|WRP73_HUMAN WD repeat-containing protein WRAP73 OS=Homo sapiens GN=WRAP73 PE=2 SV=1;>tr|Q5T0D5|Q5T0D5_HUMAN WD repeat-containing protein WRAP73 (Fragment) OS=Homo sapiens GN=WRAP73 PE=2 SV=1
0.0564409	0.0403082		1.06e-243	2	12	1018	0.460924	0.894542	P62241;Q5JR95	40S ribosomal protein S8	RPS8	>sp|P62241|RS8_HUMAN 40S ribosomal protein S8 OS=Homo sapiens GN=RPS8 PE=1 SV=2;>tr|Q5JR95|Q5JR95_HUMAN 40S ribosomal protein S8 OS=Homo sapiens GN=RPS8 PE=1 SV=1
0.0581209	0.214553		2.64e-262	2	42	1110	0.455901	0.593832	Q08211;Q08211-2	ATP-dependent RNA helicase A	DHX9	>sp|Q08211|DHX9_HUMAN ATP-dependent RNA helicase A OS=Homo sapiens GN=DHX9 PE=1 SV=4
0.0583601	0.305735		9.23e-103	5	19	981	0.455189	0.352901	P54136;P54136-2;F5H3T8;E5RJM9;E5RH09	Arginine--tRNA ligase, cytoplasmic	RARS	>sp|P54136|SYRC_HUMAN Arginine--tRNA ligase, cytoplasmic OS=Homo sapiens GN=RARS PE=1 SV=2;>sp|P54136-2|SYRC_HUMAN Isoform Monomeric of Arginine--tRNA ligase, cytoplasmic OS=Homo sapiens GN=RARS;>tr|F5H3T8|F5H3T8_HUMAN Arginine--tRNA ligase, cytoplasmic OS
0.0596786	0.135974		2.19e-47	7	7	879	0.451271	0.847511	P35268;K7EMH1;K7ERI7;K7EP65;K7EKS7;K7ELC4;K7EJT5	60S ribosomal protein L22	RPL22	>sp|P35268|RL22_HUMAN 60S ribosomal protein L22 OS=Homo sapiens GN=RPL22 PE=1 SV=2;>tr|K7EMH1|K7EMH1_HUMAN 60S ribosomal protein L22 (Fragment) OS=Homo sapiens GN=RPL22 PE=1 SV=1;>tr|K7ERI7|K7ERI7_HUMAN 60S ribosomal protein L22 OS=Homo sapiens GN=RPL22 PE
0.0596811	0.141603		2.27e-66	1	6	933	0.451264	0.828424	P48507	Glutamate--cysteine ligase regulatory subunit	GCLM	>sp|P48507|GSH0_HUMAN Glutamate--cysteine ligase regulatory subunit OS=Homo sapiens GN=GCLM PE=1 SV=1
0.0603102	0.127871		0	2	83	1170	0.449402	0.87514	Q14315-2;Q14315	Filamin-C	FLNC	>sp|Q14315-2|FLNC_HUMAN Isoform 2 of Filamin-C OS=Homo sapiens GN=FLNC;>sp|Q14315|FLNC_HUMAN Filamin-C OS=Homo sapiens GN=FLNC PE=1 SV=3
0.060569	0.268602		8.72e-126	3	19	1543	0.448637	0.442585	Q9NZV1;H7C2T6;H7C1Z0	Cysteine-rich motor neuron 1 protein;Processed cysteine-rich motor neuron 1 protein	CRIM1	>sp|Q9NZV1|CRIM1_HUMAN Cysteine-rich motor neuron 1 protein OS=Homo sapiens GN=CRIM1 PE=1 SV=1
0.0608198	0.361983		3.9e-22	4	4	927	0.447897	0.24077	P47755;C9JUG7;P47755-2;F8W9N7	F-actin-capping protein subunit alpha-2	CAPZA2	>sp|P47755|CAZA2_HUMAN F-actin-capping protein subunit alpha-2 OS=Homo sapiens GN=CAPZA2 PE=1 SV=3;>tr|C9JUG7|C9JUG7_HUMAN F-actin-capping protein subunit alpha-2 OS=Homo sapiens GN=CAPZA2 PE=1 SV=1;>sp|P47755-2|CAZA2_HUMAN Isoform 2 of F-actin-capping pro
0.0610705	0.0399218		2.05e-06	6	2	347	0.447157	0.893753	F5H0F9;Q9UJX4;F5GZ05;F5H3S5;F5GY68;Q9UJX4-3	Anaphase-promoting complex subunit 5	ANAPC5	>tr|F5H0F9|F5H0F9_HUMAN Anaphase-promoting complex subunit 5 OS=Homo sapiens GN=ANAPC5 PE=1 SV=1;>sp|Q9UJX4|APC5_HUMAN Anaphase-promoting complex subunit 5 OS=Homo sapiens GN=ANAPC5 PE=1 SV=2;>tr|F5GZ05|F5GZ05_HUMAN Anaphase-promoting complex subunit 5 (Fr
0.0619618	0.334346		3.04e-22	3	5	896	0.444534	0.292279	P39656;E7EWT1;U3KQ84	Dolichyl-diphosphooligosaccharide--protein glycosyltransferase 48 kDa subunit	DDOST	>sp|P39656|OST48_HUMAN Dolichyl-diphosphooligosaccharide--protein glycosyltransferase 48 kDa subunit OS=Homo sapiens GN=DDOST PE=1 SV=4;>tr|E7EWT1|E7EWT1_HUMAN Dolichyl-diphosphooligosaccharide--protein glycosyltransferase 48 kDa subunit OS=Homo sapiens GN
0.0632825	0.0859875		7.26e-251	5	17	1034	0.440663	0.988314	P62701;Q8TD47;A6NH36;C9JEH7;P22090	40S ribosomal protein S4, X isoform	RPS4X	>sp|P62701|RS4X_HUMAN 40S ribosomal protein S4, X isoform OS=Homo sapiens GN=RPS4X PE=1 SV=2
0.065031	0.449605		5.27e-14	13	3	1497	0.435567	0.12035	Q9H9Q2;J3QT95;Q9H9Q2-2;J3KQ34;Q9H9Q2-3;J3KQ41;J3KQV6;J3QT67;J3QT66;J3QT69;J3QT50;J3QT43;J3QT73	COP9 signalosome complex subunit 7b	COPS7B	>sp|Q9H9Q2|CSN7B_HUMAN COP9 signalosome complex subunit 7b OS=Homo sapiens GN=COPS7B PE=1 SV=1;>tr|J3QT95|J3QT95_HUMAN COP9 signalosome complex subunit 7b (Fragment) OS=Homo sapiens GN=COPS7B PE=1 SV=1;>sp|Q9H9Q2-2|CSN7B_HUMAN Isoform 2 of COP9 signalosome
0.0662055	-0.0661129		4.76e-09	2	3	555	0.432164	0.683814	O15063;K7EPA0	Uncharacterized protein KIAA0355	KIAA0355	>sp|O15063|K0355_HUMAN Uncharacterized protein KIAA0355 OS=Homo sapiens GN=KIAA0355 PE=1 SV=2
0.0663169	0.344792		2.46e-89	9	7	1203	0.431842	0.272002	Q16777;Q6FI13;Q99878;Q96KK5;Q9BTM1;P20671;P0C0S8;H0YFX9;Q9BTM1-2	Histone H2A type 2-C;Histone H2A type 2-A;Histone H2A type 1-J;Histone H2A type 1-H;Histone H2A.J;Histone H2A type 1-D;Histone H2A type 1;Histone H2A	HIST2H2AC;HIST2H2AA3;HIST1H2AJ;HIST1H2AH;H2AFJ;HIST1H2AD;HIST1H2AG	>sp|Q16777|H2A2C_HUMAN Histone H2A type 2-C OS=Homo sapiens GN=HIST2H2AC PE=1 SV=4;>sp|Q6FI13|H2A2A_HUMAN Histone H2A type 2-A OS=Homo sapiens GN=HIST2H2AA3 PE=1 SV=3;>sp|Q99878|H2A1J_HUMAN Histone H2A type 1-J OS=Homo sapiens GN=HIST1H2AJ PE=1 SV=3;>sp|Q9
0.0665665	-0.0876854		1.95e-10	2	4	1428	0.431121	0.6434	Q99523;Q99523-2	Sortilin	SORT1	>sp|Q99523|SORT_HUMAN Sortilin OS=Homo sapiens GN=SORT1 PE=1 SV=3;>sp|Q99523-2|SORT_HUMAN Isoform 2 of Sortilin OS=Homo sapiens GN=SORT1
0.0669138	0.151239		5.71e-58	2	14	1464	0.430119	0.795991	Q9BYV9;Q7Z6Q0	Transcription regulator protein BACH2	BACH2	>sp|Q9BYV9|BACH2_HUMAN Transcription regulator protein BACH2 OS=Homo sapiens GN=BACH2 PE=1 SV=1
0.0669468	0.0262859		2.2e-110	5	19	1063	0.430024	0.86599	P68104;Q5VTE0;Q05639;A6PW80;Q5JR01	Elongation factor 1-alpha 1;Putative elongation factor 1-alpha-like 3	EEF1A1;EEF1A1P5	>sp|P68104|EF1A1_HUMAN Elongation factor 1-alpha 1 OS=Homo sapiens GN=EEF1A1 PE=1 SV=1;>sp|Q5VTE0|EF1A3_HUMAN Putative elongation factor 1-alpha-like 3 OS=Homo sapiens GN=EEF1A1P5 PE=5 SV=1
0.068209	0.100287		1.5e-43	1	7	674	0.426394	0.970141	P02792	Ferritin light chain	FTL	>sp|P02792|FRIL_HUMAN Ferritin light chain OS=Homo sapiens GN=FTL PE=1 SV=2
0.0688849	0.32204		5.06e-85	4	6	309	0.424458	0.31744	E9PPJ5;P21741;E9PLM6;P21741-2	Midkine	MDK	>tr|E9PPJ5|E9PPJ5_HUMAN Midkine (Fragment) OS=Homo sapiens GN=MDK PE=4 SV=1;>sp|P21741|MK_HUMAN Midkine OS=Homo sapiens GN=MDK PE=1 SV=1;>tr|E9PLM6|E9PLM6_HUMAN Midkine OS=Homo sapiens GN=MDK PE=4 SV=1;>sp|P21741-2|MK_HUMAN Isoform 2 of Midkine OS=Homo sap
0.0695994	0.204528		2.03e-17	16	6	65	0.422417	0.624286	B4DJV2;O75390;H0YIC4;F8W642;F8VZK9;F8VX07;F8VRP1;F8VX68;F8VPF9;F8VPA1;F8VTT8;F8W1S4;F8W4S1;H0YH82;F8VWQ5;F8VRI6	Citrate synthase;Citrate synthase, mitochondrial	CS	>tr|B4DJV2|B4DJV2_HUMAN Citrate synthase OS=Homo sapiens GN=CS PE=1 SV=1;>sp|O75390|CISY_HUMAN Citrate synthase, mitochondrial OS=Homo sapiens GN=CS PE=1 SV=2;>tr|H0YIC4|H0YIC4_HUMAN Citrate synthase (Fragment) OS=Homo sapiens GN=CS PE=1 SV=1
0.0711841	1.13507e-05		0.00010686	2	1	213	0.41791	0.812985	D6RAA6;P57088	Transmembrane protein 33	TMEM33	>tr|D6RAA6|D6RAA6_HUMAN Transmembrane protein 33 (Fragment) OS=Homo sapiens GN=TMEM33 PE=1 SV=1;>sp|P57088|TMM33_HUMAN Transmembrane protein 33 OS=Homo sapiens GN=TMEM33 PE=1 SV=2
0.0731302	0.266002		3.25e-19	8	6	462	0.412414	0.449317	I3L3P7;P62244;I3L246;H3BV27;H3BT37;I3L303;H3BN98;H3BVC7	40S ribosomal protein S15a	RPS15A	>tr|I3L3P7|I3L3P7_HUMAN 40S ribosomal protein S15a OS=Homo sapiens GN=RPS15A PE=1 SV=1;>sp|P62244|RS15A_HUMAN 40S ribosomal protein S15a OS=Homo sapiens GN=RPS15A PE=1 SV=2;>tr|I3L246|I3L246_HUMAN 40S ribosomal protein S15a OS=Homo sapiens GN=RPS15A PE=4 S
0.0759638	0.165933		0	16	40	745	0.404489	0.747222	P11142;E9PKE3;P11142-2;E9PNE6;E9PN89;A8K7Q2;E9PLF4;E9PQQ4;E9PQK7;E9PK54;E9PPY6;P54652;E9PN25;E9PI65;E9PS65;E9PM13	Heat shock cognate 71 kDa protein	HSPA8	>sp|P11142|HSP7C_HUMAN Heat shock cognate 71 kDa protein OS=Homo sapiens GN=HSPA8 PE=1 SV=1;>tr|E9PKE3|E9PKE3_HUMAN Heat shock cognate 71 kDa protein OS=Homo sapiens GN=HSPA8 PE=1 SV=1;>sp|P11142-2|HSP7C_HUMAN Isoform 2 of Heat shock cognate 71 kDa protein
0.0772413	0.445313		2.05e-41	1	4	1177	0.400946	0.124863	Q15024	Exosome complex component RRP42	EXOSC7	>sp|Q15024|EXOS7_HUMAN Exosome complex component RRP42 OS=Homo sapiens GN=EXOSC7 PE=1 SV=3
0.0776949	0.0958047		3.12e-11	2	1	1481	0.399693	0.985655	Q9H3U1-2;Q9H3U1	Protein unc-45 homolog A	UNC45A	>sp|Q9H3U1-2|UN45A_HUMAN Isoform 2 of Protein unc-45 homolog A OS=Homo sapiens GN=UNC45A;>sp|Q9H3U1|UN45A_HUMAN Protein unc-45 homolog A OS=Homo sapiens GN=UNC45A PE=1 SV=1
0.0781184	0.110422		0	2	71	938	0.398524	0.935116	P49327;J3KTF0	Fatty acid synthase;[Acyl-carrier-protein] S-acetyltransferase;[Acyl-carrier-protein] S-malonyltransferase;3-oxoacyl-[acyl-carrier-protein] synthase;3-oxoacyl-[acyl-carrier-protein] reductase;3-hydroxyacyl-[acyl-carrier-protein] dehydratase;Enoyl-[acyl-carrier-protein] reductase;Oleoyl-[acyl-carrier-protein] hydrolase	FASN	>sp|P49327|FAS_HUMAN Fatty acid synthase OS=Homo sapiens GN=FASN PE=1 SV=3
0.0785367	0.170235		2.71e-10	11	3	26	0.397373	0.733125	D6REM6;P43243;A8MXP9;D6RBK5;H0Y8T4;D6R991;B3KM87;P43243-2;D6RBI2;D6RE02;D6RIA2	Matrin-3	MATR3	>tr|D6REM6|D6REM6_HUMAN Matrin-3 OS=Homo sapiens GN=MATR3 PE=1 SV=1;>sp|P43243|MATR3_HUMAN Matrin-3 OS=Homo sapiens GN=MATR3 PE=1 SV=2;>tr|A8MXP9|A8MXP9_HUMAN Matrin-3 OS=Homo sapiens GN=MATR3 PE=1 SV=1;>tr|D6RBK5|D6RBK5_HUMAN Matrin-3 (Fragment) OS=Homo s
0.0786199	-0.0179863		1.18e-09	6	4	50	0.397144	0.77715	B4DXV1;B4DE19;B4DIG1;B4DKA4;Q9H9T3-2;Q9H9T3	Elongator complex protein 3	ELP3	>tr|B4DXV1|B4DXV1_HUMAN Elongator complex protein 3 OS=Homo sapiens GN=ELP3 PE=1 SV=1;>tr|B4DE19|B4DE19_HUMAN Elongator complex protein 3 OS=Homo sapiens GN=ELP3 PE=1 SV=1;>tr|B4DIG1|B4DIG1_HUMAN Elongator complex protein 3 OS=Homo sapiens GN=ELP3 PE=1 SV=
0.0787704	-0.0718457		1.16e-08	1	2	1515	0.39673	0.672979	Q9NRW3	DNA dC->dU-editing enzyme APOBEC-3C	APOBEC3C	>sp|Q9NRW3|ABC3C_HUMAN DNA dC->dU-editing enzyme APOBEC-3C OS=Homo sapiens GN=APOBEC3C PE=1 SV=2
0.0792269	0.183726		0	4	44	716	0.395476	0.689513	P08107;P08107-2;E7EP94;V9GZ37	Heat shock 70 kDa protein 1A/1B	HSPA1A	>sp|P08107|HSP71_HUMAN Heat shock 70 kDa protein 1A/1B OS=Homo sapiens GN=HSPA1A PE=1 SV=5;>sp|P08107-2|HSP71_HUMAN Isoform 2 of Heat shock 70 kDa protein 1A/1B OS=Homo sapiens GN=HSPA1A;>tr|E7EP94|E7EP94_HUMAN Heat shock 70 kDa protein 1A/1B OS=Homo sapie
0.0793835	0.312228		1.77e-92	2	11	1122	0.395047	0.338491	Q12905;X6R6Z1	Interleukin enhancer-binding factor 2	ILF2	>sp|Q12905|ILF2_HUMAN Interleukin enhancer-binding factor 2 OS=Homo sapiens GN=ILF2 PE=1 SV=2;>tr|X6R6Z1|X6R6Z1_HUMAN Interleukin enhancer-binding factor 2 (Fragment) OS=Homo sapiens GN=ILF2 PE=4 SV=1
0.0796658	0.221432		6.42e-74	2	21	978	0.394274	0.573338	P53621;P53621-2	Coatomer subunit alpha;Xenin;Proxenin	COPA	>sp|P53621|COPA_HUMAN Coatomer subunit alpha OS=Homo sapiens GN=COPA PE=1 SV=2;>sp|P53621-2|COPA_HUMAN Isoform 2 of Coatomer subunit alpha OS=Homo sapiens GN=COPA
0.0797183	0.214073		0	2	51	1322	0.39413	0.595277	Q8N2S1-2;E7EUU1		LTBP4	>sp|Q8N2S1-2|LTBP4_HUMAN Isoform 2 of Latent-transforming growth factor beta-binding protein 4 OS=Homo sapiens GN=LTBP4;>tr|E7EUU1|E7EUU1_HUMAN Latent-transforming growth factor beta-binding protein 4 OS=Homo sapiens GN=LTBP4 PE=2 SV=1
0.0799154	-0.072271		6.49e-42	5	14	923	0.393591	0.672178	P46781;B5MCT8;C9JM19;F2Z3C0;A8MXK4	40S ribosomal protein S9	RPS9	>sp|P46781|RS9_HUMAN 40S ribosomal protein S9 OS=Homo sapiens GN=RPS9 PE=1 SV=3;>tr|B5MCT8|B5MCT8_HUMAN 40S ribosomal protein S9 OS=Homo sapiens GN=RPS9 PE=1 SV=1;>tr|C9JM19|C9JM19_HUMAN 40S ribosomal protein S9 OS=Homo sapiens GN=RPS9 PE=1 SV=1
0.0800239	0.3		1.75e-07	3	2	249	0.393294	0.365947	E7EN77;F5GZJ1;Q15021	Condensin complex subunit 1	NCAPD2	>tr|E7EN77|E7EN77_HUMAN Condensin complex subunit 1 (Fragment) OS=Homo sapiens GN=NCAPD2 PE=1 SV=2;>tr|F5GZJ1|F5GZJ1_HUMAN Condensin complex subunit 1 OS=Homo sapiens GN=NCAPD2 PE=1 SV=1;>sp|Q15021|CND1_HUMAN Condensin complex subunit 1 OS=Homo sapiens GN=
0.0801835	0.149602		4.42e-112	4	6	487	0.392858	0.801478	J3QR09;J3KTE4;P84098;J3QL15	Ribosomal protein L19;60S ribosomal protein L19	RPL19	>tr|J3QR09|J3QR09_HUMAN Ribosomal protein L19 OS=Homo sapiens GN=RPL19 PE=1 SV=1;>tr|J3KTE4|J3KTE4_HUMAN Ribosomal protein L19 OS=Homo sapiens GN=RPL19 PE=1 SV=1;>sp|P84098|RL19_HUMAN 60S ribosomal protein L19 OS=Homo sapiens GN=RPL19 PE=1 SV=1;>tr|J3QL15|
0.0803236	0.537094		9.18e-170	8	17	1522	0.392475	0.0532409	Q9NVH6;Q9NVH6-8;Q9NVH6-7;Q9NVH6-5;Q9NVH6-6;Q9NVH6-4;Q9NVH6-2;Q9NVH6-3	Trimethyllysine dioxygenase, mitochondrial	TMLHE	>sp|Q9NVH6|TMLH_HUMAN Trimethyllysine dioxygenase, mitochondrial OS=Homo sapiens GN=TMLHE PE=1 SV=1;>sp|Q9NVH6-8|TMLH_HUMAN Isoform 8 of Trimethyllysine dioxygenase, mitochondrial OS=Homo sapiens GN=TMLHE;>sp|Q9NVH6-7|TMLH_HUMAN Isoform 7 of Trimethyllysin
0.0809649	0.351622		3.23e-61	2	5	1188	0.390726	0.259276	Q15427;Q5SZ64	Splicing factor 3B subunit 4	SF3B4	>sp|Q15427|SF3B4_HUMAN Splicing factor 3B subunit 4 OS=Homo sapiens GN=SF3B4 PE=1 SV=1;>tr|Q5SZ64|Q5SZ64_HUMAN Splicing factor 3B subunit 4 (Fragment) OS=Homo sapiens GN=SF3B4 PE=1 SV=1
0.0810647	0.0732326		8.37e-23	2	9	968	0.390455	0.962058	P52789;E9PB90	Hexokinase-2	HK2	>sp|P52789|HXK2_HUMAN Hexokinase-2 OS=Homo sapiens GN=HK2 PE=1 SV=2;>tr|E9PB90|E9PB90_HUMAN Hexokinase-2 OS=Homo sapiens GN=HK2 PE=1 SV=1
0.081542	0.0442839		8.57e-11	6	3	548	0.389157	0.902664	O14893-2;O14893;S4R421;H0YDP6;H0YEL0;O14893-3	Gem-associated protein 2	GEMIN2	>sp|O14893-2|GEMI2_HUMAN Isoform 2 of Gem-associated protein 2 OS=Homo sapiens GN=GEMIN2;>sp|O14893|GEMI2_HUMAN Gem-associated protein 2 OS=Homo sapiens GN=GEMIN2 PE=1 SV=1;>tr|S4R421|S4R421_HUMAN Gem-associated protein 2 (Fragment) OS=Homo sapiens GN=GEMI
0.0816144	0.017448		4.88e-20	9	7	438	0.38896	0.848081	Q12968-6;Q12968-4;I3L3K7;H3BR83;H3BRS1;Q12968-3;Q12968-2;Q12968;Q12968-5	Nuclear factor of activated T-cells, cytoplasmic 3	NFATC3	>sp|Q12968-6|NFAC3_HUMAN Isoform 6 of Nuclear factor of activated T-cells, cytoplasmic 3 OS=Homo sapiens GN=NFATC3;>sp|Q12968-4|NFAC3_HUMAN Isoform 4 of Nuclear factor of activated T-cells, cytoplasmic 3 OS=Homo sapiens GN=NFATC3;>tr|I3L3K7|I3L3K7_HUMAN Nu
0.0819216	-0.0949027		2.37e-25	10	8	1523	0.388126	0.630104	Q9NVI7-2;Q9NVI7;Q9NVI7-3;H0Y2W2;Q5T2N8;Q5SV16;Q5T9A4-3;Q5T9A4;A6NFL3;Q5T9A4-2	ATPase family AAA domain-containing protein 3A;ATPase family AAA domain-containing protein 3C	ATAD3A;ATAD3C	>sp|Q9NVI7-2|ATD3A_HUMAN Isoform 2 of ATPase family AAA domain-containing protein 3A OS=Homo sapiens GN=ATAD3A;>sp|Q9NVI7|ATD3A_HUMAN ATPase family AAA domain-containing protein 3A OS=Homo sapiens GN=ATAD3A PE=1 SV=2;>sp|Q9NVI7-3|ATD3A_HUMAN Isoform 3 of A
0.0824606	0.00508935		1.79e-10	6	3	303	0.386666	0.82317	E9PKD5;E9PM69;R4GNH3;P17980;E9PN50;E9PMD8	26S protease regulatory subunit 6A	PSMC3	>tr|E9PKD5|E9PKD5_HUMAN 26S protease regulatory subunit 6A (Fragment) OS=Homo sapiens GN=PSMC3 PE=1 SV=2;>tr|E9PM69|E9PM69_HUMAN 26S protease regulatory subunit 6A OS=Homo sapiens GN=PSMC3 PE=1 SV=1;>tr|R4GNH3|R4GNH3_HUMAN 26S protease regulatory subunit 6
0.0830704	0.377544		3.22e-138	1	3	1573	0.385018	0.214756	Q9UKN8	General transcription factor 3C polypeptide 4	GTF3C4	>sp|Q9UKN8|TF3C4_HUMAN General transcription factor 3C polypeptide 4 OS=Homo sapiens GN=GTF3C4 PE=1 SV=2
0.0832641	0.234813		8.62e-37	3	9	1121	0.384496	0.534463	Q12904;Q12904-2;D6R937	Aminoacyl tRNA synthase complex-interacting multifunctional protein 1;Endothelial monocyte-activating polypeptide 2	AIMP1	>sp|Q12904|AIMP1_HUMAN Aminoacyl tRNA synthase complex-interacting multifunctional protein 1 OS=Homo sapiens GN=AIMP1 PE=1 SV=2;>sp|Q12904-2|AIMP1_HUMAN Isoform 2 of Aminoacyl tRNA synthase complex-interacting multifunctional protein 1 OS=Homo sapiens GN=A
0.0834769	0.0213318		7.21e-87	2	19	1590	0.383922	0.855942	Q9Y219;Q9Y219-2	Protein jagged-2	JAG2	>sp|Q9Y219|JAG2_HUMAN Protein jagged-2 OS=Homo sapiens GN=JAG2 PE=1 SV=3;>sp|Q9Y219-2|JAG2_HUMAN Isoform Short of Protein jagged-2 OS=Homo sapiens GN=JAG2
0.0836929	-0.243741		1.01e-05	1	3	832	0.38334	0.386612	P26196	Probable ATP-dependent RNA helicase DDX6	DDX6	>sp|P26196|DDX6_HUMAN Probable ATP-dependent RNA helicase DDX6 OS=Homo sapiens GN=DDX6 PE=1 SV=2
0.0838297	-0.709084		0.0013715	3	1	382	0.382972	0.038737	F8W1U0;Q12815;F8W130	Tastin	TROAP	>tr|F8W1U0|F8W1U0_HUMAN Tastin OS=Homo sapiens GN=TROAP PE=1 SV=1;>sp|Q12815|TROAP_HUMAN Tastin OS=Homo sapiens GN=TROAP PE=1 SV=3;>tr|F8W130|F8W130_HUMAN Tastin OS=Homo sapiens GN=TROAP PE=1 SV=1
0.084562	0.861922		6.28e-05	2	1	551	0.381005	0.000830102	O14975-2;O14975	Very long-chain acyl-CoA synthetase	SLC27A2	>sp|O14975-2|S27A2_HUMAN Isoform 2 of Very long-chain acyl-CoA synthetase OS=Homo sapiens GN=SLC27A2;>sp|O14975|S27A2_HUMAN Very long-chain acyl-CoA synthetase OS=Homo sapiens GN=SLC27A2 PE=1 SV=2
0.085881	-0.0940965		6.83e-05	1	1	522	0.377478	0.631584	O00178	GTP-binding protein 1	GTPBP1	>sp|O00178|GTPB1_HUMAN GTP-binding protein 1 OS=Homo sapiens GN=GTPBP1 PE=1 SV=3
0.0860319	0.390203		8.74e-15	4	6	791	0.377076	0.195139	P18077;F8WBS5;F8WB72;C9K025	60S ribosomal protein L35a	RPL35A	>sp|P18077|RL35A_HUMAN 60S ribosomal protein L35a OS=Homo sapiens GN=RPL35A PE=1 SV=2;>tr|F8WBS5|F8WBS5_HUMAN 60S ribosomal protein L35a OS=Homo sapiens GN=RPL35A PE=1 SV=1;>tr|F8WB72|F8WB72_HUMAN 60S ribosomal protein L35a OS=Homo sapiens GN=RPL35A PE=1 S
0.0867918	0.501059		2.91e-151	3	16	1000	0.375055	0.0756359	P60981;P60981-2;F6RFD5	Destrin	DSTN	>sp|P60981|DEST_HUMAN Destrin OS=Homo sapiens GN=DSTN PE=1 SV=3;>sp|P60981-2|DEST_HUMAN Isoform 2 of Destrin OS=Homo sapiens GN=DSTN;>tr|F6RFD5|F6RFD5_HUMAN Destrin OS=Homo sapiens GN=DSTN PE=1 SV=1
0.08795	0.303915		8.42e-123	6	17	1374	0.371987	0.357009	Q92598-2;Q92598;Q92598-3;Q92598-4;B4DY72;R4GN69	Heat shock protein 105 kDa	HSPH1	>sp|Q92598-2|HS105_HUMAN Isoform Beta of Heat shock protein 105 kDa OS=Homo sapiens GN=HSPH1;>sp|Q92598|HS105_HUMAN Heat shock protein 105 kDa OS=Homo sapiens GN=HSPH1 PE=1 SV=1;>sp|Q92598-3|HS105_HUMAN Isoform 3 of Heat shock protein 105 kDa OS=Homo sapie
0.0883976	0.374942		6.95e-49	12	7	77	0.370805	0.218959	Q99880;Q99879;Q99877;Q93079;Q5QNW6;P62807;P58876;P57053;O60814;Q5QNW6-2;U3KQK0;B4DR52	Histone H2B type 1-L;Histone H2B type 1-M;Histone H2B type 1-N;Histone H2B type 1-H;Histone H2B type 2-F;Histone H2B type 1-C/E/F/G/I;Histone H2B type 1-D;Histone H2B type F-S;Histone H2B type 1-K;Histone H2B	HIST1H2BL;HIST1H2BM;HIST1H2BN;HIST1H2BH;HIST2H2BF;HIST1H2BC;HIST1H2BD;H2BFS;HIST1H2BK	>sp|Q99880|H2B1L_HUMAN Histone H2B type 1-L OS=Homo sapiens GN=HIST1H2BL PE=1 SV=3;>sp|Q99879|H2B1M_HUMAN Histone H2B type 1-M OS=Homo sapiens GN=HIST1H2BM PE=1 SV=3;>sp|Q99877|H2B1N_HUMAN Histone H2B type 1-N OS=Homo sapiens GN=HIST1H2BN PE=1 SV=3;>sp|Q93
0.0884997	0.306018		2.87e-15	7	4	612	0.370536	0.352266	O75569-3;O75569-2;O75569;F8WEG8;G5E9Q4;C9JMM3;B4DJC7	Interferon-inducible double stranded RNA-dependent protein kinase activator A	PRKRA	>sp|O75569-3|PRKRA_HUMAN Isoform 3 of Interferon-inducible double-stranded RNA-dependent protein kinase activator A OS=Homo sapiens GN=PRKRA;>sp|O75569-2|PRKRA_HUMAN Isoform 2 of Interferon-inducible double-stranded RNA-dependent protein kinase activator A
0.0893414	0.207325		9.76e-48	1	6	798	0.368322	0.615721	P20042	Eukaryotic translation initiation factor 2 subunit 2	EIF2S2	>sp|P20042|IF2B_HUMAN Eukaryotic translation initiation factor 2 subunit 2 OS=Homo sapiens GN=EIF2S2 PE=1 SV=2
0.0899749	-0.020601		6.88e-07	8	2	45	0.36666	0.771981	B3KSY4;P57737-2;P57737-4;P57737;P57737-3;I3L212;E7EP81;I3L167	Coronin;Coronin-7	CORO7;CORO7-PAM16	>tr|B3KSY4|B3KSY4_HUMAN Coronin OS=Homo sapiens GN=CORO7 PE=1 SV=1;>sp|P57737-2|CORO7_HUMAN Isoform 2 of Coronin-7 OS=Homo sapiens GN=CORO7;>sp|P57737-4|CORO7_HUMAN Isoform 4 of Coronin-7 OS=Homo sapiens GN=CORO7;>sp|P57737|CORO7_HUMAN Coronin-7 OS=Homo sa
0.0905394	0.100969		4.15e-120	9	14	779	0.365184	0.967783	P15880;H0YEN5;E9PQD7;E9PMM9;I3L404;E9PPT0;E9PM36;H3BNG3;H0YE27	40S ribosomal protein S2	RPS2	>sp|P15880|RS2_HUMAN 40S ribosomal protein S2 OS=Homo sapiens GN=RPS2 PE=1 SV=2;>tr|H0YEN5|H0YEN5_HUMAN 40S ribosomal protein S2 (Fragment) OS=Homo sapiens GN=RPS2 PE=1 SV=1;>tr|E9PQD7|E9PQD7_HUMAN 40S ribosomal protein S2 OS=Homo sapiens GN=RPS2 PE=1 SV=1
0.0934574	0.226519		1.2e-201	2	8	858	0.357612	0.558402	P30050;P30050-2	60S ribosomal protein L12	RPL12	>sp|P30050|RL12_HUMAN 60S ribosomal protein L12 OS=Homo sapiens GN=RPL12 PE=1 SV=1;>sp|P30050-2|RL12_HUMAN Isoform 2 of 60S ribosomal protein L12 OS=Homo sapiens GN=RPL12
0.0936	0.104422		1.73e-15	6	3	657	0.357244	0.955838	P00390-5;P00390-4;P00390-2;P00390-3;P00390;E5RI06	Glutathione reductase, mitochondrial	GSR	>sp|P00390-5|GSHR_HUMAN Isoform 4 of Glutathione reductase, mitochondrial OS=Homo sapiens GN=GSR;>sp|P00390-4|GSHR_HUMAN Isoform 3 of Glutathione reductase, mitochondrial OS=Homo sapiens GN=GSR;>sp|P00390-2|GSHR_HUMAN Isoform Cytoplasmic of Glutathione red
0.0936795	0.209816		1.97e-89	4	15	695	0.357039	0.608137	P05455;E7ERC4;E9PFL9;E9PGX9	Lupus La protein	SSB	>sp|P05455|LA_HUMAN Lupus La protein OS=Homo sapiens GN=SSB PE=1 SV=2;>tr|E7ERC4|E7ERC4_HUMAN Lupus La protein (Fragment) OS=Homo sapiens GN=SSB PE=1 SV=1
0.0957595	0.115812		3.57e-80	3	11	1023	0.351708	0.916532	P62277;J3KMX5;E9PS50	40S ribosomal protein S13	RPS13	>sp|P62277|RS13_HUMAN 40S ribosomal protein S13 OS=Homo sapiens GN=RPS13 PE=1 SV=2;>tr|J3KMX5|J3KMX5_HUMAN 40S ribosomal protein S13 OS=Homo sapiens GN=RPS13 PE=1 SV=1
0.0970427	0.365327		3.06e-25	8	6	720	0.348444	0.235	P08579;M0R268;P09012;M0R0G9;M0QXK2;M0R221;M0R2B8;M0QZG7	U2 small nuclear ribonucleoprotein B	SNRPB2	>sp|P08579|RU2B_HUMAN U2 small nuclear ribonucleoprotein B OS=Homo sapiens GN=SNRPB2 PE=1 SV=1
0.097439	0.0216288		2.42e-188	2	16	562	0.34744	0.856543	O15269;O15269-2	Serine palmitoyltransferase 1	SPTLC1	>sp|O15269|SPTC1_HUMAN Serine palmitoyltransferase 1 OS=Homo sapiens GN=SPTLC1 PE=1 SV=1
0.0978507	0.263557		3.29e-26	9	2	380	0.346399	0.455701	F8W9D1;F8VYY9;P54619-2;P54619;P54619-3;F8VSL2;F8VPF5;F8VVA3;H0YIC9	5-AMP-activated protein kinase subunit gamma-1	PRKAG1	>tr|F8W9D1|F8W9D1_HUMAN 5-AMP-activated protein kinase subunit gamma-1 OS=Homo sapiens GN=PRKAG1 PE=1 SV=1;>tr|F8VYY9|F8VYY9_HUMAN 5-AMP-activated protein kinase subunit gamma-1 OS=Homo sapiens GN=PRKAG1 PE=1 SV=1;>sp|P54619-2|AAKG1_HUMAN Isoform 2 of 5
0.0979925	0.0943351		1.04e-16	6	6	417	0.34604	0.990743	H0Y5W0;Q7Z6Z7-2;Q7Z6Z7-3;Q7Z6Z7;H0Y659;Q5H962	E3 ubiquitin-protein ligase HUWE1	HUWE1	>tr|H0Y5W0|H0Y5W0_HUMAN E3 ubiquitin-protein ligase HUWE1 (Fragment) OS=Homo sapiens GN=HUWE1 PE=1 SV=1;>sp|Q7Z6Z7-2|HUWE1_HUMAN Isoform 2 of E3 ubiquitin-protein ligase HUWE1 OS=Homo sapiens GN=HUWE1;>sp|Q7Z6Z7-3|HUWE1_HUMAN Isoform 3 of E3 ubiquitin-prot
0.0980376	0.0278293		3.61e-114	1	9	965	0.345927	0.869125	P52597	Heterogeneous nuclear ribonucleoprotein F;Heterogeneous nuclear ribonucleoprotein F, N-terminally processed	HNRNPF	>sp|P52597|HNRPF_HUMAN Heterogeneous nuclear ribonucleoprotein F OS=Homo sapiens GN=HNRNPF PE=1 SV=3
0.0982688	0.291965		5.78e-36	1	3	1371	0.345343	0.384726	Q92522	Histone H1x	H1FX	>sp|Q92522|H1X_HUMAN Histone H1x OS=Homo sapiens GN=H1FX PE=1 SV=1
0.0989161	0.0630797		3.61e-15	2	6	1190	0.343714	0.941187	Q15459;Q15459-2	Splicing factor 3A subunit 1	SF3A1	>sp|Q15459|SF3A1_HUMAN Splicing factor 3A subunit 1 OS=Homo sapiens GN=SF3A1 PE=1 SV=1;>sp|Q15459-2|SF3A1_HUMAN Isoform 2 of Splicing factor 3A subunit 1 OS=Homo sapiens GN=SF3A1
0.0998332	0.568555		1.93e-30	1	4	1604	0.341413	0.0385003	Q9Y3B4	Pre-mRNA branch site protein p14	SF3B14	>sp|Q9Y3B4|SF3B6_HUMAN Splicing factor 3B subunit 6 OS=Homo sapiens GN=SF3B6 PE=1 SV=1
0.100056	0.00443075		6.11e-06	5	2	1548	0.340855	0.821848	Q9P2D7-5;Q9P2D7-2;Q9P2D7-4;Q9P2D7;Q9P2D7-3	Dynein heavy chain 1, axonemal	DNAH1	>sp|Q9P2D7-5|DYH1_HUMAN Isoform 5 of Dynein heavy chain 1, axonemal OS=Homo sapiens GN=DNAH1;>sp|Q9P2D7-2|DYH1_HUMAN Isoform 2 of Dynein heavy chain 1, axonemal OS=Homo sapiens GN=DNAH1;>sp|Q9P2D7-4|DYH1_HUMAN Isoform 4 of Dynein heavy chain 1, axonemal OS
0.100632	0.0668179		1.03e-42	3	9	865	0.339417	0.948867	P31689-2;P31689;B7Z5C0	DnaJ homolog subfamily A member 1	DNAJA1	>sp|P31689-2|DNJA1_HUMAN Isoform 2 of DnaJ homolog subfamily A member 1 OS=Homo sapiens GN=DNAJA1;>sp|P31689|DNJA1_HUMAN DnaJ homolog subfamily A member 1 OS=Homo sapiens GN=DNAJA1 PE=1 SV=2
0.100993	0.180153		2.3e-33	2	9	451	0.338518	0.700971	Q99848;H7C2Q8	Probable rRNA-processing protein EBP2	EBNA1BP2	>sp|Q99848|EBP2_HUMAN Probable rRNA-processing protein EBP2 OS=Homo sapiens GN=EBNA1BP2 PE=1 SV=2;>tr|H7C2Q8|H7C2Q8_HUMAN EBNA1 binding protein 2, isoform CRA_d OS=Homo sapiens GN=EBNA1BP2 PE=1 SV=1
0.101783	0.52865		1.44e-58	2	9	639	0.336553	0.0579176	O95363;Q5JRF7	Phenylalanine--tRNA ligase, mitochondrial	FARS2	>sp|O95363|SYFM_HUMAN Phenylalanine--tRNA ligase, mitochondrial OS=Homo sapiens GN=FARS2 PE=1 SV=1
0.101863	0.381938		7.79e-39	15	7	421	0.336355	0.207792	H0Y8G5;Q14103-3;Q14103;H0YA96;D6RAF8;Q14103-4;B4DTC3;Q14103-2;D6RF44;D6RD83;D6RBQ9;F5H6R6;O14979-3;O14979-2;O14979	Heterogeneous nuclear ribonucleoprotein D0	HNRNPD	>tr|H0Y8G5|H0Y8G5_HUMAN Heterogeneous nuclear ribonucleoprotein D0 (Fragment) OS=Homo sapiens GN=HNRNPD PE=1 SV=2;>sp|Q14103-3|HNRPD_HUMAN Isoform 3 of Heterogeneous nuclear ribonucleoprotein D0 OS=Homo sapiens GN=HNRNPD;>sp|Q14103|HNRPD_HUMAN Heterogeneou
0.102826	0.402085		3.93e-13	4	4	801	0.333975	0.177952	P21291;E9PND2;E9PP21;E9PS42	Cysteine and glycine-rich protein 1	CSRP1	>sp|P21291|CSRP1_HUMAN Cysteine and glycine-rich protein 1 OS=Homo sapiens GN=CSRP1 PE=1 SV=3;>tr|E9PND2|E9PND2_HUMAN Cysteine and glycine-rich protein 1 (Fragment) OS=Homo sapiens GN=CSRP1 PE=1 SV=1;>tr|E9PP21|E9PP21_HUMAN Cysteine and glycine-rich protei
0.102995	0.283002		5.47e-23	8	3	49	0.333558	0.406355	B4DDF4;Q99439;B4DUT8;K7ES69;Q99439-2;H3BVI6;F8WA86;Q15417	Calponin-2	CNN2	>tr|B4DDF4|B4DDF4_HUMAN Calponin-2 OS=Homo sapiens GN=CNN2 PE=1 SV=1;>sp|Q99439|CNN2_HUMAN Calponin-2 OS=Homo sapiens GN=CNN2 PE=1 SV=4;>tr|B4DUT8|B4DUT8_HUMAN Calponin-2 OS=Homo sapiens GN=CNN2 PE=1 SV=1;>tr|K7ES69|K7ES69_HUMAN Calponin-2 OS=Homo sapiens
0.103027	0.306341		3.16e-115	4	9	727	0.333477	0.351539	P09661;H0YMA0;H0YLR3;H0YKK0	U2 small nuclear ribonucleoprotein A	SNRPA1	>sp|P09661|RU2A_HUMAN U2 small nuclear ribonucleoprotein A OS=Homo sapiens GN=SNRPA1 PE=1 SV=2;>tr|H0YMA0|H0YMA0_HUMAN U2 small nuclear ribonucleoprotein A (Fragment) OS=Homo sapiens GN=SNRPA1 PE=1 SV=1;>tr|H0YLR3|H0YLR3_HUMAN U2 small nuclear ribonucleo
0.103963	0.119129		1.6e-17	5	7	557	0.331175	0.90512	O15084;O15084-4;O15084-1;O15084-2;B4DIW9	Serine/threonine-protein phosphatase 6 regulatory ankyrin repeat subunit A	ANKRD28	>sp|O15084|ANR28_HUMAN Serine/threonine-protein phosphatase 6 regulatory ankyrin repeat subunit A OS=Homo sapiens GN=ANKRD28 PE=1 SV=5;>sp|O15084-4|ANR28_HUMAN Isoform 4 of Serine/threonine-protein phosphatase 6 regulatory ankyrin repeat subunit A OS=Homo
0.104329	0.214984		8.51e-99	6	9	1038	0.330279	0.592538	P62829;C9JD32;J3KT29;B9ZVP7;J3KTJ3;J3QQT9	60S ribosomal protein L23	RPL23	>sp|P62829|RL23_HUMAN 60S ribosomal protein L23 OS=Homo sapiens GN=RPL23 PE=1 SV=1;>tr|C9JD32|C9JD32_HUMAN 60S ribosomal protein L23 (Fragment) OS=Homo sapiens GN=RPL23 PE=1 SV=1;>tr|J3KT29|J3KT29_HUMAN 60S ribosomal protein L23 OS=Homo sapiens GN=RPL23 PE
0.104336	0.306495		4.9e-89	5	13	1047	0.33026	0.351196	P62917;E9PKZ0;E9PKU4;G3V1A1;E9PP36	60S ribosomal protein L8	RPL8	>sp|P62917|RL8_HUMAN 60S ribosomal protein L8 OS=Homo sapiens GN=RPL8 PE=1 SV=2;>tr|E9PKZ0|E9PKZ0_HUMAN 60S ribosomal protein L8 (Fragment) OS=Homo sapiens GN=RPL8 PE=1 SV=1;>tr|E9PKU4|E9PKU4_HUMAN 60S ribosomal protein L8 (Fragment) OS=Homo sapiens GN=RPL
0.10613	0.407373		1.51e-47	1	8	1037	0.325883	0.170675	P62805	Histone H4	HIST1H4A	>sp|P62805|H4_HUMAN Histone H4 OS=Homo sapiens GN=HIST1H4A PE=1 SV=2
0.106464	0.410301		2.43e-13	3	5	1119	0.325074	0.166744	Q12789-3;Q12789;H3BU37	General transcription factor 3C polypeptide 1	GTF3C1	>sp|Q12789-3|TF3C1_HUMAN Isoform 2 of General transcription factor 3C polypeptide 1 OS=Homo sapiens GN=GTF3C1;>sp|Q12789|TF3C1_HUMAN General transcription factor 3C polypeptide 1 OS=Homo sapiens GN=GTF3C1 PE=1 SV=4
0.107229	0.348888		0	5	55	611	0.323222	0.26432	O75533;H7C341;O75533-2;B4DGZ4;F8WC19	Splicing factor 3B subunit 1	SF3B1	>sp|O75533|SF3B1_HUMAN Splicing factor 3B subunit 1 OS=Homo sapiens GN=SF3B1 PE=1 SV=3
0.10725	-0.115942		4.24e-20	5	6	1420	0.32317	0.592036	Q96R06;K7ELC8;E9PMD0;K7ELG0;J3QRL6	Sperm-associated antigen 5	SPAG5	>sp|Q96R06|SPAG5_HUMAN Sperm-associated antigen 5 OS=Homo sapiens GN=SPAG5 PE=1 SV=2;>tr|K7ELC8|K7ELC8_HUMAN Sperm-associated antigen 5 (Fragment) OS=Homo sapiens GN=SPAG5 PE=4 SV=1;>tr|E9PMD0|E9PMD0_HUMAN Uncharacterized protein (Fragment) OS=Homo sapiens
0.10736	0.430259		8.75e-26	12	4	1089	0.322904	0.141738	Q01081-2;Q01081;K7EJH3;K7EJM7;M0QYK5;Q01081-3;M0R2N4;Q01081-4;Q8WU68-3;Q8WU68-2;Q8WU68;K7EPL9	Splicing factor U2AF 35 kDa subunit;Splicing factor U2AF 26 kDa subunit	U2AF1;U2AF1L4	>sp|Q01081-2|U2AF1_HUMAN Isoform 2 of Splicing factor U2AF 35 kDa subunit OS=Homo sapiens GN=U2AF1;>sp|Q01081|U2AF1_HUMAN Splicing factor U2AF 35 kDa subunit OS=Homo sapiens GN=U2AF1 PE=1 SV=3;>tr|K7EJH3|K7EJH3_HUMAN Splicing factor U2AF 26 kDa subunit OS=
0.108527	0.370197		1.93e-79	5	12	515	0.320095	0.226774	M0R3D6;M0R1A7;M0R117;Q02543;M0R0P7	60S ribosomal protein L18a	RPL18A	>tr|M0R3D6|M0R3D6_HUMAN 60S ribosomal protein L18a (Fragment) OS=Homo sapiens GN=RPL18A PE=1 SV=1;>tr|M0R1A7|M0R1A7_HUMAN 60S ribosomal protein L18a OS=Homo sapiens GN=RPL18A PE=1 SV=1;>tr|M0R117|M0R117_HUMAN 60S ribosomal protein L18a OS=Homo sapiens GN=R
0.108741	0.0868674		1.06e-184	7	27	9	0.319582	0.990126	P51610-2;P51610;P51610-4;A6NEM2;P51610-3;H7C1C4;Q9Y5Z7	Host cell factor 1;HCF N-terminal chain 1;HCF N-terminal chain 2;HCF N-terminal chain 3;HCF N-terminal chain 4;HCF N-terminal chain 5;HCF N-terminal chain 6;HCF C-terminal chain 1;HCF C-terminal chain 2;HCF C-terminal chain 3;HCF C-terminal chain 4;HCF C-terminal chain 5;HCF C-terminal chain 6	HCFC1	>sp|P51610-2|HCFC1_HUMAN Isoform 2 of Host cell factor 1 OS=Homo sapiens GN=HCFC1;>sp|P51610|HCFC1_HUMAN Host cell factor 1 OS=Homo sapiens GN=HCFC1 PE=1 SV=2;>sp|P51610-4|HCFC1_HUMAN Isoform 4 of Host cell factor 1 OS=Homo sapiens GN=HCFC1;>tr|A6NEM2|A6NE
0.109503	0.143836		8.24e-05	4	2	1467	0.317757	0.820879	Q9C037-2;Q9C037;H7C0Q6;Q9C037-3	Tripartite motif-containing protein 4	TRIM4	>sp|Q9C037-2|TRIM4_HUMAN Isoform Beta of Tripartite motif-containing protein 4 OS=Homo sapiens GN=TRIM4;>sp|Q9C037|TRIM4_HUMAN Tripartite motif-containing protein 4 OS=Homo sapiens GN=TRIM4 PE=2 SV=2;>tr|H7C0Q6|H7C0Q6_HUMAN Tripartite motif-containing prot
0.10969	0.162911		1.88e-50	4	13	1024	0.317311	0.757179	P62280;M0QZC5;M0R1H5;M0R1H6	40S ribosomal protein S11	RPS11	>sp|P62280|RS11_HUMAN 40S ribosomal protein S11 OS=Homo sapiens GN=RPS11 PE=1 SV=3;>tr|M0QZC5|M0QZC5_HUMAN 40S ribosomal protein S11 OS=Homo sapiens GN=RPS11 PE=1 SV=1
0.109882	-0.366529		0.000118	2	2	1002	0.316853	0.236915	P61081;M0QYI6	NEDD8-conjugating enzyme Ubc12	UBE2M	>sp|P61081|UBC12_HUMAN NEDD8-conjugating enzyme Ubc12 OS=Homo sapiens GN=UBE2M PE=1 SV=1;>tr|M0QYI6|M0QYI6_HUMAN NEDD8-conjugating enzyme Ubc12 (Fragment) OS=Homo sapiens GN=UBE2M PE=1 SV=1
0.110219	0.374379		0	8	46	1186	0.316049	0.219875	Q15393;Q15393-3;Q15393-2;I3L4G7;J3QL37;H3BMB0;J3QRB2;J3QKV4	Splicing factor 3B subunit 3	SF3B3	>sp|Q15393|SF3B3_HUMAN Splicing factor 3B subunit 3 OS=Homo sapiens GN=SF3B3 PE=1 SV=4
0.110318	0.281218		3.27e-12	1	1	929	0.315814	0.410744	P47914	60S ribosomal protein L29	RPL29	>sp|P47914|RL29_HUMAN 60S ribosomal protein L29 OS=Homo sapiens GN=RPL29 PE=1 SV=2
0.112119	0.351826		2.41e-54	2	13	1235	0.311546	0.258903	Q5T440;G5EA38	Putative transferase CAF17, mitochondrial	IBA57	>sp|Q5T440|CAF17_HUMAN Putative transferase CAF17, mitochondrial OS=Homo sapiens GN=IBA57 PE=1 SV=1
0.114244	-0.0791355		1.41e-68	8	10	570	0.306561	0.6593	O43278-2;O43278;H3BVD9;H3BTQ8;H3BR01;H3BMB6;H3BSM2;H3BNW5	Kunitz-type protease inhibitor 1	SPINT1	>sp|O43278-2|SPIT1_HUMAN Isoform 2 of Kunitz-type protease inhibitor 1 OS=Homo sapiens GN=SPINT1;>sp|O43278|SPIT1_HUMAN Kunitz-type protease inhibitor 1 OS=Homo sapiens GN=SPINT1 PE=1 SV=2;>tr|H3BVD9|H3BVD9_HUMAN Kunitz-type protease inhibitor 1 (Fragment)
0.114298	-0.551718		2.13e-09	5	3	300	0.306434	0.0967615	G3V1E0;Q9UK99-3;Q9UK99-2;E9PJM3;Q9UK99	F-box only protein 3	FBXO3	>tr|G3V1E0|G3V1E0_HUMAN F-box only protein 3 OS=Homo sapiens GN=FBXO3 PE=1 SV=1;>sp|Q9UK99-3|FBX3_HUMAN Isoform 3 of F-box only protein 3 OS=Homo sapiens GN=FBXO3;>sp|Q9UK99-2|FBX3_HUMAN Isoform 2 of F-box only protein 3 OS=Homo sapiens GN=FBXO3;>tr|E9PJM3
0.114385	0.216315		6.77e-98	2	7	891	0.306233	0.588553	P37108;H0YLA2	Signal recognition particle 14 kDa protein	SRP14	>sp|P37108|SRP14_HUMAN Signal recognition particle 14 kDa protein OS=Homo sapiens GN=SRP14 PE=1 SV=2;>tr|H0YLA2|H0YLA2_HUMAN Signal recognition particle 14 kDa protein OS=Homo sapiens GN=SRP14 PE=1 SV=1
0.114459	0.375124		0	3	37	715	0.306059	0.218663	P07996;A8MZG1;P35442	Thrombospondin-1	THBS1	>sp|P07996|TSP1_HUMAN Thrombospondin-1 OS=Homo sapiens GN=THBS1 PE=1 SV=2
0.115101	-0.158591		5.47e-05	5	2	279	0.304565	0.518294	Q9UJX5-2;Q9UJX5;E9PCR4;D6RFM7;D6RAP6	Anaphase-promoting complex subunit 4	ANAPC4	>sp|Q9UJX5-2|APC4_HUMAN Isoform 2 of Anaphase-promoting complex subunit 4 OS=Homo sapiens GN=ANAPC4;>sp|Q9UJX5|APC4_HUMAN Anaphase-promoting complex subunit 4 OS=Homo sapiens GN=ANAPC4 PE=1 SV=2;>tr|E9PCR4|E9PCR4_HUMAN Anaphase-promoting complex subunit 4
0.116144	0.181773		8.1e-103	6	8	833	0.302148	0.695766	P26373;J3QSB4;P26373-2;H3BTH3;H3BUK8;J3KS98	60S ribosomal protein L13	RPL13	>sp|P26373|RL13_HUMAN 60S ribosomal protein L13 OS=Homo sapiens GN=RPL13 PE=1 SV=4;>tr|J3QSB4|J3QSB4_HUMAN 60S ribosomal protein L13 (Fragment) OS=Homo sapiens GN=RPL13 PE=1 SV=1;>sp|P26373-2|RL13_HUMAN Isoform 2 of 60S ribosomal protein L13 OS=Homo sapien
0.117213	0.383095		6.3e-104	19	21	1123	0.299685	0.205986	Q12906-5;Q12906-4;Q12906-2;Q12906-6;Q12906-3;Q12906;Q12906-7;K7EKJ9;K7EQR9;K7ER69;K7EKY0;K7EJ09;Q96SI9-2;Q96SI9;K7ERM6;K7ENK6;K7EM82;K7EQ75;K7EPG3	Interleukin enhancer-binding factor 3	ILF3	>sp|Q12906-5|ILF3_HUMAN Isoform 5 of Interleukin enhancer-binding factor 3 OS=Homo sapiens GN=ILF3;>sp|Q12906-4|ILF3_HUMAN Isoform 4 of Interleukin enhancer-binding factor 3 OS=Homo sapiens GN=ILF3;>sp|Q12906-2|ILF3_HUMAN Isoform 2 of Interleukin enhancer-
0.117911	-0.302268		5.99e-07	3	2	758	0.298083	0.309223	P12277;G3V461;G3V4N7	Creatine kinase B-type	CKB	>sp|P12277|KCRB_HUMAN Creatine kinase B-type OS=Homo sapiens GN=CKB PE=1 SV=1;>tr|G3V461|G3V461_HUMAN Creatine kinase B-type (Fragment) OS=Homo sapiens GN=CKB PE=1 SV=1;>tr|G3V4N7|G3V4N7_HUMAN Creatine kinase B-type (Fragment) OS=Homo sapiens GN=CKB PE=1 S
0.118612	0.2454		1.55e-23	3	5	1583	0.296479	0.504675	Q9UMS4;F5GY56;F5H2I0	Pre-mRNA-processing factor 19	PRPF19	>sp|Q9UMS4|PRP19_HUMAN Pre-mRNA-processing factor 19 OS=Homo sapiens GN=PRPF19 PE=1 SV=1;>tr|F5GY56|F5GY56_HUMAN Pre-mRNA-processing factor 19 (Fragment) OS=Homo sapiens GN=PRPF19 PE=1 SV=1
0.121198	0.117496		6.79e-40	5	6	722	0.290617	0.910736	P0CW22;P08708;H0YN88;H0YK46;H0YN73	40S ribosomal protein S17-like;40S ribosomal protein S17	RPS17L;RPS17	>sp|P0CW22|RS17L_HUMAN 40S ribosomal protein S17-like OS=Homo sapiens GN=RPS17L PE=1 SV=1;>sp|P08708|RS17_HUMAN 40S ribosomal protein S17 OS=Homo sapiens GN=RPS17 PE=1 SV=2;>tr|H0YN88|H0YN88_HUMAN 40S ribosomal protein S17 OS=Homo sapiens GN=RPS17L PE=1 SV
0.121369	0.0661358		1.19e-44	5	5	268	0.290232	0.947466	P62847-2;E7ETK0;P62847-3;P62847;P62847-4	40S ribosomal protein S24	RPS24	>sp|P62847-2|RS24_HUMAN Isoform 2 of 40S ribosomal protein S24 OS=Homo sapiens GN=RPS24;>tr|E7ETK0|E7ETK0_HUMAN 40S ribosomal protein S24 OS=Homo sapiens GN=RPS24 PE=1 SV=1;>sp|P62847-3|RS24_HUMAN Isoform 3 of 40S ribosomal protein S24 OS=Homo sapiens GN=R
0.121654	0.745691		4.8e-68	11	10	700	0.289591	0.00453726	P06733;P06733-2;K7EM90;F5H1C3;E5RI09;E5RG95;K7EPM1;K7EKN2;F5H0C8;B7Z2X9;P09104	Alpha-enolase	ENO1	>sp|P06733|ENOA_HUMAN Alpha-enolase OS=Homo sapiens GN=ENO1 PE=1 SV=2;>sp|P06733-2|ENOA_HUMAN Isoform MBP-1 of Alpha-enolase OS=Homo sapiens GN=ENO1
0.121958	0.142173		2.24e-20	4	8	444	0.288909	0.826497	Q7L2E3-3;H7BXY3;Q7L2E3;Q7L2E3-2	Putative ATP-dependent RNA helicase DHX30	DHX30	>sp|Q7L2E3-3|DHX30_HUMAN Isoform 3 of Putative ATP-dependent RNA helicase DHX30 OS=Homo sapiens GN=DHX30;>tr|H7BXY3|H7BXY3_HUMAN Putative ATP-dependent RNA helicase DHX30 OS=Homo sapiens GN=DHX30 PE=1 SV=1;>sp|Q7L2E3|DHX30_HUMAN Putative ATP-dependent RNA
0.122181	0.076149		5.42e-13	9	4	227	0.288408	0.968059	D6RIY6;Q06265;Q06265-2;D6R905;D6RAP4;D6RA17;Q06265-3;Q06265-4;H0Y9L5	Exosome complex component RRP45	EXOSC9	>tr|D6RIY6|D6RIY6_HUMAN Exosome complex component RRP45 OS=Homo sapiens GN=EXOSC9 PE=1 SV=1;>sp|Q06265|EXOS9_HUMAN Exosome complex component RRP45 OS=Homo sapiens GN=EXOSC9 PE=1 SV=3;>sp|Q06265-2|EXOS9_HUMAN Isoform 2 of Exosome complex component RRP45 OS=
0.12338	-0.144264		1.05e-06	4	3	1595	0.285731	0.542527	Q9Y2A7;Q9Y2A7-2;P55160-2;P55160	Nck-associated protein 1	NCKAP1	>sp|Q9Y2A7|NCKP1_HUMAN Nck-associated protein 1 OS=Homo sapiens GN=NCKAP1 PE=1 SV=1;>sp|Q9Y2A7-2|NCKP1_HUMAN Isoform 2 of Nck-associated protein 1 OS=Homo sapiens GN=NCKAP1
0.123537	0.285149		3.4e-179	7	18	1097	0.285381	0.401109	Q02878;F8VZ45;U3KQR5;F8VR69;F8VZA3;F8VWR1;F8VU16	60S ribosomal protein L6	RPL6	>sp|Q02878|RL6_HUMAN 60S ribosomal protein L6 OS=Homo sapiens GN=RPL6 PE=1 SV=3
0.12378	-0.295739		0.0013023	3	1	439	0.284843	0.317311	H3BRE8;Q9BWH6-2;Q9BWH6	RNA polymerase II-associated protein 1	RPAP1	>tr|H3BRE8|H3BRE8_HUMAN RNA polymerase II-associated protein 1 OS=Homo sapiens GN=RPAP1 PE=1 SV=1;>sp|Q9BWH6-2|RPAP1_HUMAN Isoform 2 of RNA polymerase II-associated protein 1 OS=Homo sapiens GN=RPAP1;>sp|Q9BWH6|RPAP1_HUMAN RNA polymerase II-associated prot
0.124628	1.86873		2.66e-113	4	10	1046	0.282961	1.2422e-14	P62913;P62913-2;Q5VVC8;Q5VVC9	60S ribosomal protein L11	RPL11	>sp|P62913|RL11_HUMAN 60S ribosomal protein L11 OS=Homo sapiens GN=RPL11 PE=1 SV=2;>sp|P62913-2|RL11_HUMAN Isoform 2 of 60S ribosomal protein L11 OS=Homo sapiens GN=RPL11;>tr|Q5VVC8|Q5VVC8_HUMAN 60S ribosomal protein L11 (Fragment) OS=Homo sapiens GN=RPL11
0.125449	0.129934		3.82e-100	3	11	1207	0.281151	0.86809	Q3ZCM7;F5H0I4;Q5SQY0	Tubulin beta-8 chain	TUBB8	>sp|Q3ZCM7|TBB8_HUMAN Tubulin beta-8 chain OS=Homo sapiens GN=TUBB8 PE=1 SV=2;>tr|F5H0I4|F5H0I4_HUMAN Tubulin beta-8 chain OS=Homo sapiens GN=TUBB8 PE=1 SV=1;>tr|Q5SQY0|Q5SQY0_HUMAN Tubulin beta-8 chain OS=Homo sapiens GN=TUBB8 PE=1 SV=1
0.125509	-0.641773		2.55e-07	3	2	326	0.281018	0.0583285	Q8IZ69-2;Q8IZ69;F2Z2W7	tRNA (uracil-5-)-methyltransferase homolog A	TRMT2A	>sp|Q8IZ69-2|TRM2A_HUMAN Isoform 2 of tRNA (uracil-5-)-methyltransferase homolog A OS=Homo sapiens GN=TRMT2A;>sp|Q8IZ69|TRM2A_HUMAN tRNA (uracil-5-)-methyltransferase homolog A OS=Homo sapiens GN=TRMT2A PE=1 SV=2;>tr|F2Z2W7|F2Z2W7_HUMAN tRNA (uracil-5-)-me
0.125858	0.259447		7.6e-69	24	7	301	0.280251	0.466548	E9PK01;P29692;P29692-3;P29692-2;E9PRY8;E9PPR1;E9PL12;E9PQ49;E9PI39;E9PMW7;E9PL71;E9PQZ1;P29692-4;E9PN91;E9PIZ1;H0YCK7;E9PQC9;H0YE58;E9PK06;H0YE72;E9PNW6;E9PKK3;E9PK72;E9PJD0	Elongation factor 1-delta	EEF1D	>tr|E9PK01|E9PK01_HUMAN Elongation factor 1-delta (Fragment) OS=Homo sapiens GN=EEF1D PE=1 SV=1;>sp|P29692|EF1D_HUMAN Elongation factor 1-delta OS=Homo sapiens GN=EEF1D PE=1 SV=5;>sp|P29692-3|EF1D_HUMAN Isoform 3 of Elongation factor 1-delta OS=Homo sapien
0.126158	0.0806866		2.39e-38	4	8	1096	0.279593	0.977399	Q02790;F5H120;H0YFG2;F5H1U3	Peptidyl-prolyl cis-trans isomerase FKBP4;Peptidyl-prolyl cis-trans isomerase FKBP4, N-terminally processed	FKBP4	>sp|Q02790|FKBP4_HUMAN Peptidyl-prolyl cis-trans isomerase FKBP4 OS=Homo sapiens GN=FKBP4 PE=1 SV=3
0.126396	0.232923		6.43e-52	8	8	839	0.27907	0.539872	X1WI28;P27635;F8W7C6;H7C123;H7C2C5;Q96L21;B8A6G2;A6QRI9	60S ribosomal protein L10	RPL10	>tr|X1WI28|X1WI28_HUMAN 60S ribosomal protein L10 (Fragment) OS=Homo sapiens GN=RPL10 PE=1 SV=1;>sp|P27635|RL10_HUMAN 60S ribosomal protein L10 OS=Homo sapiens GN=RPL10 PE=1 SV=4;>tr|F8W7C6|F8W7C6_HUMAN 60S ribosomal protein L10 OS=Homo sapiens GN=RPL10 PE
0.127046	0.535918		7.56e-14	2	5	1520	0.277648	0.0538727	Q9NTI5-2;Q9NTI5	Sister chromatid cohesion protein PDS5 homolog B	PDS5B	>sp|Q9NTI5-2|PDS5B_HUMAN Isoform 2 of Sister chromatid cohesion protein PDS5 homolog B OS=Homo sapiens GN=PDS5B;>sp|Q9NTI5|PDS5B_HUMAN Sister chromatid cohesion protein PDS5 homolog B OS=Homo sapiens GN=PDS5B PE=1 SV=1
0.127287	-0.0680354		5.95e-13	1	6	1572	0.277123	0.680173	Q9UKD2	mRNA turnover protein 4 homolog	MRTO4	>sp|Q9UKD2|MRT4_HUMAN mRNA turnover protein 4 homolog OS=Homo sapiens GN=MRTO4 PE=1 SV=2
0.128393	0.261542		9.94e-33	4	8	1009	0.274717	0.461	P61353;K7ELC7;K7EQQ9;K7ERY7	60S ribosomal protein L27	RPL27	>sp|P61353|RL27_HUMAN 60S ribosomal protein L27 OS=Homo sapiens GN=RPL27 PE=1 SV=2;>tr|K7ELC7|K7ELC7_HUMAN 60S ribosomal protein L27 (Fragment) OS=Homo sapiens GN=RPL27 PE=1 SV=1;>tr|K7EQQ9|K7EQQ9_HUMAN 60S ribosomal protein L27 OS=Homo sapiens GN=RPL27 PE
0.130371	0.180777		8.61e-33	4	6	308	0.270453	0.698966	E9PLL6;P46776;E9PJD9;E9PLX7	60S ribosomal protein L27a	RPL27A	>tr|E9PLL6|E9PLL6_HUMAN 60S ribosomal protein L27a OS=Homo sapiens GN=RPL27A PE=1 SV=1;>sp|P46776|RL27A_HUMAN 60S ribosomal protein L27a OS=Homo sapiens GN=RPL27A PE=1 SV=2;>tr|E9PJD9|E9PJD9_HUMAN 60S ribosomal protein L27a OS=Homo sapiens GN=RPL27A PE=1 S
0.13377	-0.0912565		5.31e-25	6	4	912	0.263233	0.636807	P42677;Q5T4L4;Q71UM5;H0YMV8;C9J1C5;C9JLI6	40S ribosomal protein S27;40S ribosomal protein S27-like	RPS27;RPS27L	>sp|P42677|RS27_HUMAN 40S ribosomal protein S27 OS=Homo sapiens GN=RPS27 PE=1 SV=3;>tr|Q5T4L4|Q5T4L4_HUMAN 40S ribosomal protein S27 OS=Homo sapiens GN=RPS27 PE=1 SV=1;>sp|Q71UM5|RS27L_HUMAN 40S ribosomal protein S27-like OS=Homo sapiens GN=RPS27L PE=1 SV=
0.134229	0.0259687		1.4e-67	9	17	966	0.262267	0.865346	P52701;F5H2F9;P52701-2;P52701-3;F8WAX8;U3KQ72;C9JH55;C9J8Y8;C9J7Y7	DNA mismatch repair protein Msh6	MSH6	>sp|P52701|MSH6_HUMAN DNA mismatch repair protein Msh6 OS=Homo sapiens GN=MSH6 PE=1 SV=2;>tr|F5H2F9|F5H2F9_HUMAN DNA mismatch repair protein Msh6 OS=Homo sapiens GN=MSH6 PE=1 SV=1;>sp|P52701-2|MSH6_HUMAN Isoform GTBP-alt of DNA mismatch repair protein Msh6
0.134746	0.234883		2.85e-29	5	4	1021	0.261182	0.534262	P62266;D6RD47;D6RDJ2;D6RIX0;D6R9I7	40S ribosomal protein S23	RPS23	>sp|P62266|RS23_HUMAN 40S ribosomal protein S23 OS=Homo sapiens GN=RPS23 PE=1 SV=3;>tr|D6RD47|D6RD47_HUMAN 40S ribosomal protein S23 OS=Homo sapiens GN=RPS23 PE=1 SV=1
0.135399	0.290207		1.86e-109	3	6	693	0.259817	0.388913	P05387;H0YDD8;P05386-2	60S acidic ribosomal protein P2	RPLP2	>sp|P05387|RLA2_HUMAN 60S acidic ribosomal protein P2 OS=Homo sapiens GN=RPLP2 PE=1 SV=1
0.135673	0.22258		2.09e-90	7	15	895	0.259248	0.569951	P39023;H7C422;G5E9G0;B5MCW2;H7C3M2;F8WCR1;Q92901	60S ribosomal protein L3	RPL3	>sp|P39023|RL3_HUMAN 60S ribosomal protein L3 OS=Homo sapiens GN=RPL3 PE=1 SV=2;>tr|H7C422|H7C422_HUMAN 60S ribosomal protein L3 (Fragment) OS=Homo sapiens GN=RPL3 PE=1 SV=1;>tr|G5E9G0|G5E9G0_HUMAN 60S ribosomal protein L3 OS=Homo sapiens GN=RPL3 PE=1 SV=1
0.136092	0.780753		2.02e-177	8	15	748	0.258376	0.00278681	P11310;P11310-2;Q5T4U5;B7Z9I1;B4DJE7;E9PJM9;E9PRX4;H0YDT5	Medium-chain specific acyl-CoA dehydrogenase, mitochondrial	ACADM	>sp|P11310|ACADM_HUMAN Medium-chain specific acyl-CoA dehydrogenase, mitochondrial OS=Homo sapiens GN=ACADM PE=1 SV=1;>sp|P11310-2|ACADM_HUMAN Isoform 2 of Medium-chain specific acyl-CoA dehydrogenase, mitochondrial OS=Homo sapiens GN=ACADM;>tr|Q5T4U5|Q5T4
0.136246	0.138157		3.09e-34	2	4	1040	0.258056	0.840098	P62854;Q5JNZ5	40S ribosomal protein S26;Putative 40S ribosomal protein S26-like 1	RPS26;RPS26P11	>sp|P62854|RS26_HUMAN 40S ribosomal protein S26 OS=Homo sapiens GN=RPS26 PE=1 SV=3;>sp|Q5JNZ5|RS26L_HUMAN Putative 40S ribosomal protein S26-like 1 OS=Homo sapiens GN=RPS26P11 PE=5 SV=1
0.136403	0.314087		3.96e-54	3	11	381	0.25773	0.334435	F8VZY9;P05783;CON__H-INV:HIT000015463	Keratin, type I cytoskeletal 18	KRT18	>tr|F8VZY9|F8VZY9_HUMAN Keratin, type I cytoskeletal 18 OS=Homo sapiens GN=KRT18 PE=1 SV=1;>sp|P05783|K1C18_HUMAN Keratin, type I cytoskeletal 18 OS=Homo sapiens GN=KRT18 PE=1 SV=2
0.136696	0.308515		7.11e-44	3	15	1259	0.257122	0.346686	Q6P2Q9;I3L0J9;I3L3Z8	Pre-mRNA-processing-splicing factor 8	PRPF8	>sp|Q6P2Q9|PRP8_HUMAN Pre-mRNA-processing-splicing factor 8 OS=Homo sapiens GN=PRPF8 PE=1 SV=2
0.136863	0.334394		3.46e-13	3	3	1580	0.256776	0.292185	Q9ULX6-2;Q9ULX6;V9GZ50	A-kinase anchor protein 8-like	AKAP8L	>sp|Q9ULX6-2|AKP8L_HUMAN Isoform 2 of A-kinase anchor protein 8-like OS=Homo sapiens GN=AKAP8L;>sp|Q9ULX6|AKP8L_HUMAN A-kinase anchor protein 8-like OS=Homo sapiens GN=AKAP8L PE=1 SV=3
0.137421	0.27131		1.36e-25	3	5	1507	0.255623	0.435633	Q9NPD3;E9PI41;E9PPI9	Exosome complex component RRP41	EXOSC4	>sp|Q9NPD3|EXOS4_HUMAN Exosome complex component RRP41 OS=Homo sapiens GN=EXOSC4 PE=1 SV=3;>tr|E9PI41|E9PI41_HUMAN Exosome complex component RRP41 (Fragment) OS=Homo sapiens GN=EXOSC4 PE=1 SV=2
0.137536	0.521708		3.39e-30	12	6	783	0.255386	0.0620141	P16615-5;P16615-2;P16615-3;P16615;H7C5W9;P16615-4;O14983-3;O14983-2;O14983;Q93084-4;Q93084-2;Q93084-7	Sarcoplasmic/endoplasmic reticulum calcium ATPase 2;Sarcoplasmic/endoplasmic reticulum calcium ATPase 1	ATP2A2;ATP2A1	>sp|P16615-5|AT2A2_HUMAN Isoform 5 of Sarcoplasmic/endoplasmic reticulum calcium ATPase 2 OS=Homo sapiens GN=ATP2A2;>sp|P16615-2|AT2A2_HUMAN Isoform 2 of Sarcoplasmic/endoplasmic reticulum calcium ATPase 2 OS=Homo sapiens GN=ATP2A2;>sp|P16615-3|AT2A2_HUMAN
0.137631	0.234378		1.31e-137	3	10	1036	0.25519	0.535706	P62753;A2A3R5;A2A3R7	40S ribosomal protein S6	RPS6	>sp|P62753|RS6_HUMAN 40S ribosomal protein S6 OS=Homo sapiens GN=RPS6 PE=1 SV=1;>tr|A2A3R5|A2A3R5_HUMAN 40S ribosomal protein S6 OS=Homo sapiens GN=RPS6 PE=1 SV=1
0.137788	-0.0618257		0	5	90	1610	0.254869	0.691959	Q9Y4F3;Q9Y4F3-3;Q9Y4F3-4;C9JKX0;F8VVB8	Meiosis arrest female protein 1	KIAA0430	>sp|Q9Y4F3|MARF1_HUMAN Meiosis arrest female protein 1 OS=Homo sapiens GN=KIAA0430 PE=1 SV=6;>sp|Q9Y4F3-3|MARF1_HUMAN Isoform 2 of Meiosis arrest female protein 1 OS=Homo sapiens GN=KIAA0430;>sp|Q9Y4F3-4|MARF1_HUMAN Isoform 3 of Meiosis arrest female prote
0.138748	0.0471574		5.65e-217	3	37	1267	0.252896	0.908541	Q6UY14;F8WAD0;Q6UY14-2	ADAMTS-like protein 4	ADAMTSL4	>sp|Q6UY14|ATL4_HUMAN ADAMTS-like protein 4 OS=Homo sapiens GN=ADAMTSL4 PE=1 SV=2;>tr|F8WAD0|F8WAD0_HUMAN ADAMTS-like protein 4 OS=Homo sapiens GN=ADAMTSL4 PE=2 SV=1;>sp|Q6UY14-2|ATL4_HUMAN Isoform 2 of ADAMTS-like protein 4 OS=Homo sapiens GN=ADAMTSL4
0.139332	0.12556		3.54e-29	5	6	1087	0.251704	0.883052	Q00722-3;Q00722-2;Q00722;H0YNI4;H0YKR9	1-phosphatidylinositol 4,5-bisphosphate phosphodiesterase beta-2	PLCB2	>sp|Q00722-3|PLCB2_HUMAN Isoform 3 of 1-phosphatidylinositol 4,5-bisphosphate phosphodiesterase beta-2 OS=Homo sapiens GN=PLCB2;>sp|Q00722-2|PLCB2_HUMAN Isoform 2 of 1-phosphatidylinositol 4,5-bisphosphate phosphodiesterase beta-2 OS=Homo sapiens GN=PLCB2;
0.142188	0.206447		2.23e-150	8	8	488	0.245923	0.618404	Q07020;J3QQ67;F8VWC5;G3V203;H0YHA7;F8VYV2;F8VUA6;F8VXR6	60S ribosomal protein L18	RPL18	>sp|Q07020|RL18_HUMAN 60S ribosomal protein L18 OS=Homo sapiens GN=RPL18 PE=1 SV=2;>tr|J3QQ67|J3QQ67_HUMAN 60S ribosomal protein L18 (Fragment) OS=Homo sapiens GN=RPL18 PE=1 SV=1;>tr|F8VWC5|F8VWC5_HUMAN 60S ribosomal protein L18 OS=Homo sapiens GN=RPL18 PE
0.144041	0.645033		0	22	36	875	0.242222	0.0163339	P34897-3;P34897;P34897-2;B4DLV4;G3V5L0;G3V4W5;H0YIZ0;G3V540;G3V2Y4;G3V2W0;G3V241;G3V3Y8;G3V4T0;G3V4X0;G3V2E4;G3V2D2;G3V2Y1;G3V3C6;P34896-4;P34896-3;P34896-2;P34896	Serine hydroxymethyltransferase, mitochondrial;Serine hydroxymethyltransferase	SHMT2	>sp|P34897-3|GLYM_HUMAN Isoform 3 of Serine hydroxymethyltransferase, mitochondrial OS=Homo sapiens GN=SHMT2;>sp|P34897|GLYM_HUMAN Serine hydroxymethyltransferase, mitochondrial OS=Homo sapiens GN=SHMT2 PE=1 SV=3;>sp|P34897-2|GLYM_HUMAN Isoform 2 of Serine
0.144791	0.023479		6.56e-12	6	3	126	0.240735	0.860294	C9J413;C9JLU1;P52434;C9JCU7;C9JUA8;C9JBJ6	DNA-directed RNA polymerases I, II, and III subunit RPABC3	POLR2H	>tr|C9J413|C9J413_HUMAN DNA-directed RNA polymerases I, II, and III subunit RPABC3 OS=Homo sapiens GN=POLR2H PE=1 SV=1;>tr|C9JLU1|C9JLU1_HUMAN DNA-directed RNA polymerases I, II, and III subunit RPABC3 (Fragment) OS=Homo sapiens GN=POLR2H PE=1 SV=2;>sp|P52
0.145316	0.648235		7.48e-17	9	2	337	0.239699	0.0157239	F5GY32;F5H1S9;G8JLB3;Q9Y606-2;Q9Y606;F5H168;F8W9U5;F5H1B2;F5GXL3	tRNA pseudouridine synthase;tRNA pseudouridine synthase A, mitochondrial	PUS1	>tr|F5GY32|F5GY32_HUMAN tRNA pseudouridine synthase (Fragment) OS=Homo sapiens GN=PUS1 PE=1 SV=2;>tr|F5H1S9|F5H1S9_HUMAN tRNA pseudouridine synthase OS=Homo sapiens GN=PUS1 PE=1 SV=1;>tr|G8JLB3|G8JLB3_HUMAN tRNA pseudouridine synthase (Fragment) OS=Homo sa
0.146622	0.235139		6.1e-37	3	4	140	0.237132	0.533532	C9JXB8;C9JNW5;P83731	60S ribosomal protein L24	RPL24	>tr|C9JXB8|C9JXB8_HUMAN 60S ribosomal protein L24 OS=Homo sapiens GN=RPL24 PE=1 SV=1;>tr|C9JNW5|C9JNW5_HUMAN 60S ribosomal protein L24 OS=Homo sapiens GN=RPL24 PE=1 SV=1;>sp|P83731|RL24_HUMAN 60S ribosomal protein L24 OS=Homo sapiens GN=RPL24 PE=1 SV=1
0.146852	0.0678881		0	1	28	1159	0.236683	0.951067	Q13885	Tubulin beta-2A chain	TUBB2A	>sp|Q13885|TBB2A_HUMAN Tubulin beta-2A chain OS=Homo sapiens GN=TUBB2A PE=1 SV=1
0.146937	0.320844		3.07e-40	4	12	209	0.236518	0.319959	D3YTB1;P62910;F8W727;D3YTI8	60S ribosomal protein L32	RPL32	>tr|D3YTB1|D3YTB1_HUMAN 60S ribosomal protein L32 (Fragment) OS=Homo sapiens GN=RPL32 PE=1 SV=1;>sp|P62910|RL32_HUMAN 60S ribosomal protein L32 OS=Homo sapiens GN=RPL32 PE=1 SV=2;>tr|F8W727|F8W727_HUMAN 60S ribosomal protein L32 OS=Homo sapiens GN=RPL32 PE
0.147507	0.0140565		5.54e-105	2	12	563	0.235405	0.841228	O15270;H0YJV2	Serine palmitoyltransferase 2	SPTLC2	>sp|O15270|SPTC2_HUMAN Serine palmitoyltransferase 2 OS=Homo sapiens GN=SPTLC2 PE=1 SV=1;>tr|H0YJV2|H0YJV2_HUMAN Serine palmitoyltransferase 2 (Fragment) OS=Homo sapiens GN=SPTLC2 PE=1 SV=1
0.147965	0.289076		6.24e-100	4	30	616	0.234515	0.391621	O75643;O75643-2;C9JAQ9;B4E0P5	U5 small nuclear ribonucleoprotein 200 kDa helicase	SNRNP200	>sp|O75643|U520_HUMAN U5 small nuclear ribonucleoprotein 200 kDa helicase OS=Homo sapiens GN=SNRNP200 PE=1 SV=2
0.150327	0.269752		4.56e-132	4	18	793	0.229961	0.439625	P18124;A8MUD9;C9JIJ5;C9JZ88	60S ribosomal protein L7	RPL7	>sp|P18124|RL7_HUMAN 60S ribosomal protein L7 OS=Homo sapiens GN=RPL7 PE=1 SV=1;>tr|A8MUD9|A8MUD9_HUMAN 60S ribosomal protein L7 OS=Homo sapiens GN=RPL7 PE=1 SV=1
0.151075	0.0916615		2.18e-08	6	4	20	0.228533	1	A6NNK5;Q12888;F8VY86;Q12888-2;M0R142;H7C3N7	Tumor suppressor p53-binding protein 1	TP53BP1	>tr|A6NNK5|A6NNK5_HUMAN Tumor suppressor p53-binding protein 1 OS=Homo sapiens GN=TP53BP1 PE=1 SV=2;>sp|Q12888|TP53B_HUMAN Tumor suppressor p53-binding protein 1 OS=Homo sapiens GN=TP53BP1 PE=1 SV=2;>tr|F8VY86|F8VY86_HUMAN Tumor suppressor p53-binding prot
0.152792	0.208507		4.1e-54	3	7	241	0.225275	0.612118	E5RI99;P62888;E5RJH3	60S ribosomal protein L30	RPL30	>tr|E5RI99|E5RI99_HUMAN 60S ribosomal protein L30 (Fragment) OS=Homo sapiens GN=RPL30 PE=1 SV=1;>sp|P62888|RL30_HUMAN 60S ribosomal protein L30 OS=Homo sapiens GN=RPL30 PE=1 SV=2
0.153094	0.406143		3.71e-37	3	6	922	0.224706	0.172348	P46778;G3V1B3;M0R181	60S ribosomal protein L21	RPL21	>sp|P46778|RL21_HUMAN 60S ribosomal protein L21 OS=Homo sapiens GN=RPL21 PE=1 SV=2;>tr|G3V1B3|G3V1B3_HUMAN 60S ribosomal protein L21 OS=Homo sapiens GN=RPL21 PE=1 SV=1;>tr|M0R181|M0R181_HUMAN 60S ribosomal protein L21 (Fragment) OS=Homo sapiens GN=RPL21 PE
0.156275	0.414877		1.3e-62	4	11	898	0.218772	0.160736	P40429;M0QYS1;Q6NVV1;M0QZU1	60S ribosomal protein L13a	RPL13A	>sp|P40429|RL13A_HUMAN 60S ribosomal protein L13a OS=Homo sapiens GN=RPL13A PE=1 SV=2;>tr|M0QYS1|M0QYS1_HUMAN 60S ribosomal protein L13a (Fragment) OS=Homo sapiens GN=RPL13A PE=1 SV=2
0.157471	0.283479		3.03e-165	5	11	871	0.216569	0.405185	P32969;D6RAN4;H0Y9V9;E7ESE0;H0Y9R4	60S ribosomal protein L9	RPL9	>sp|P32969|RL9_HUMAN 60S ribosomal protein L9 OS=Homo sapiens GN=RPL9 PE=1 SV=1;>tr|D6RAN4|D6RAN4_HUMAN 60S ribosomal protein L9 (Fragment) OS=Homo sapiens GN=RPL9 PE=1 SV=2;>tr|H0Y9V9|H0Y9V9_HUMAN 60S ribosomal protein L9 (Fragment) OS=Homo sapiens GN=RPL
0.162197	0.108532		8.59e-36	8	8	430	0.208025	0.941638	P46779;P46779-2;P46779-3;H0YKD8;P46779-4;P46779-5;H0YMF4;H0YLP6	60S ribosomal protein L28	RPL28	>sp|P46779|RL28_HUMAN 60S ribosomal protein L28 OS=Homo sapiens GN=RPL28 PE=1 SV=3;>sp|P46779-2|RL28_HUMAN Isoform 2 of 60S ribosomal protein L28 OS=Homo sapiens GN=RPL28;>sp|P46779-3|RL28_HUMAN Isoform 3 of 60S ribosomal protein L28 OS=Homo sapiens GN=RPL
0.162379	-0.160261		1.03e-54	4	20	481	0.207701	0.515505	P78509-3;P78509-2;P78509;J3KQ66	Reelin	RELN	>sp|P78509-3|RELN_HUMAN Isoform 3 of Reelin OS=Homo sapiens GN=RELN;>sp|P78509-2|RELN_HUMAN Isoform 2 of Reelin OS=Homo sapiens GN=RELN;>sp|P78509|RELN_HUMAN Reelin OS=Homo sapiens GN=RELN PE=1 SV=3;>tr|J3KQ66|J3KQ66_HUMAN Reelin OS=Homo sapiens GN=RELN PE
0.162716	-0.0123909		7.71e-07	7	3	599	0.207102	0.788244	T1ECW5;O75170-6;O75170-2;O75170-4;O75170-3;O75170-5;O75170	Serine/threonine-protein phosphatase 6 regulatory subunit 2	PPP6R2	>tr|T1ECW5|T1ECW5_HUMAN Serine/threonine-protein phosphatase 6 regulatory subunit 2 (Fragment) OS=Homo sapiens GN=PPP6R2 PE=1 SV=1;>sp|O75170-6|PP6R2_HUMAN Isoform 6 of Serine/threonine-protein phosphatase 6 regulatory subunit 2 OS=Homo sapiens GN=PPP6R2;>
0.163045	0.293732		5.88e-46	5	16	1178	0.206518	0.380546	Q15029-2;Q15029;K7EJ81;K7EP67;K7EJ74	116 kDa U5 small nuclear ribonucleoprotein component	EFTUD2	>sp|Q15029-2|U5S1_HUMAN Isoform 2 of 116 kDa U5 small nuclear ribonucleoprotein component OS=Homo sapiens GN=EFTUD2;>sp|Q15029|U5S1_HUMAN 116 kDa U5 small nuclear ribonucleoprotein component OS=Homo sapiens GN=EFTUD2 PE=1 SV=1;>tr|K7EJ81|K7EJ81_HUMAN 116 k
0.163301	-0.635328		3.11e-08	2	3	1469	0.206065	0.0605751	Q9C099-2;Q9C099	Leucine-rich repeat and coiled-coil domain-containing protein 1	LRRCC1	>sp|Q9C099-2|LRCC1_HUMAN Isoform 2 of Leucine-rich repeat and coiled-coil domain-containing protein 1 OS=Homo sapiens GN=LRRCC1;>sp|Q9C099|LRCC1_HUMAN Leucine-rich repeat and coiled-coil domain-containing protein 1 OS=Homo sapiens GN=LRRCC1 PE=1 SV=2
0.164449	0.277562		1.46e-255	14	16	694	0.204041	0.419829	P05388;Q3B7A4;F8VWS0;F8VU65;F8VPE8;G3V210;F8VW21;Q8NHW5;F8VQY6;F8VRK7;F8VWV4;F8VZS0;F8VS58;F8W1K8	60S acidic ribosomal protein P0;60S acidic ribosomal protein P0-like	RPLP0;RPLP0P6	>sp|P05388|RLA0_HUMAN 60S acidic ribosomal protein P0 OS=Homo sapiens GN=RPLP0 PE=1 SV=1;>tr|Q3B7A4|Q3B7A4_HUMAN 60S acidic ribosomal protein P0 OS=Homo sapiens GN=RPLP0 PE=1 SV=1;>tr|F8VWS0|F8VWS0_HUMAN 60S acidic ribosomal protein P0 OS=Homo sapiens GN=R
0.165059	0.440864		0	2	31	678	0.202971	0.129678	P04181;P04181-2	Ornithine aminotransferase, mitochondrial;Ornithine aminotransferase, hepatic form;Ornithine aminotransferase, renal form	OAT	>sp|P04181|OAT_HUMAN Ornithine aminotransferase, mitochondrial OS=Homo sapiens GN=OAT PE=1 SV=1;>sp|P04181-2|OAT_HUMAN Isoform 2 of Ornithine aminotransferase, mitochondrial OS=Homo sapiens GN=OAT
0.165221	0.215153		4.85e-135	4	27	888	0.202688	0.592031	P36578;H3BM89;H3BTP7;H3BU31	60S ribosomal protein L4	RPL4	>sp|P36578|RL4_HUMAN 60S ribosomal protein L4 OS=Homo sapiens GN=RPL4 PE=1 SV=5;>tr|H3BM89|H3BM89_HUMAN 60S ribosomal protein L4 OS=Homo sapiens GN=RPL4 PE=1 SV=1;>tr|H3BTP7|H3BTP7_HUMAN 60S ribosomal protein L4 (Fragment) OS=Homo sapiens GN=RPL4 PE=1 SV=1
0.165689	-0.440507		3.94e-10	1	3	1594	0.20187	0.169538	Q9Y295	Developmentally-regulated GTP-binding protein 1	DRG1	>sp|Q9Y295|DRG1_HUMAN Developmentally-regulated GTP-binding protein 1 OS=Homo sapiens GN=DRG1 PE=1 SV=1
0.167207	0.0299968		1.29e-22	6	3	1140	0.199238	0.873531	Q13443;F8WC54;Q13443-2;A0AVL1;C9J6H5;C9JPM3	Disintegrin and metalloproteinase domain-containing protein 9	ADAM9	>sp|Q13443|ADAM9_HUMAN Disintegrin and metalloproteinase domain-containing protein 9 OS=Homo sapiens GN=ADAM9 PE=1 SV=1;>tr|F8WC54|F8WC54_HUMAN Disintegrin and metalloproteinase domain-containing protein 9 OS=Homo sapiens GN=ADAM9 PE=2 SV=1;>sp|Q13443-2|AD
0.167532	0.338725		1.25e-12	3	3	711	0.198676	0.283658	P07737;K7EJ44;I3L3D5	Profilin-1	PFN1	>sp|P07737|PROF1_HUMAN Profilin-1 OS=Homo sapiens GN=PFN1 PE=1 SV=2;>tr|K7EJ44|K7EJ44_HUMAN Profilin 1, isoform CRA_b OS=Homo sapiens GN=PFN1 PE=1 SV=1
0.167956	0.0323737		7.36e-07	5	2	100	0.197947	0.878367	K7EK06;K7ER16;B4E363;Q9Y285;K7ER00	Phenylalanine--tRNA ligase alpha subunit	FARSA	>tr|K7EK06|K7EK06_HUMAN Phenylalanine--tRNA ligase alpha subunit (Fragment) OS=Homo sapiens GN=FARSA PE=1 SV=2;>tr|K7ER16|K7ER16_HUMAN Phenylalanine--tRNA ligase alpha subunit OS=Homo sapiens GN=FARSA PE=1 SV=1;>tr|B4E363|B4E363_HUMAN Phenylalanine--tRNA l
0.169448	0.497603		0.0001875	1	1	863	0.195394	0.0781384	P30837	Aldehyde dehydrogenase X, mitochondrial	ALDH1B1	>sp|P30837|AL1B1_HUMAN Aldehyde dehydrogenase X, mitochondrial OS=Homo sapiens GN=ALDH1B1 PE=1 SV=3
0.169869	0.253576		3.65e-89	1	10	1584	0.19468	0.482285	Q9UMX5	Neudesin	NENF	>sp|Q9UMX5|NENF_HUMAN Neudesin OS=Homo sapiens GN=NENF PE=1 SV=1
0.170987	0.368009		4.68e-12	2	4	812	0.192789	0.230444	P22626;P22626-2	Heterogeneous nuclear ribonucleoproteins A2/B1	HNRNPA2B1	>sp|P22626|ROA2_HUMAN Heterogeneous nuclear ribonucleoproteins A2/B1 OS=Homo sapiens GN=HNRNPA2B1 PE=1 SV=2;>sp|P22626-2|ROA2_HUMAN Isoform A2 of Heterogeneous nuclear ribonucleoproteins A2/B1 OS=Homo sapiens GN=HNRNPA2B1
0.171211	0.215375		5.18e-61	8	8	1044	0.192411	0.591366	P62899;H7C2W9;C9JU56;B7Z4E3;P62899-3;P62899-2;B7Z4C8;B8ZZK4	60S ribosomal protein L31	RPL31	>sp|P62899|RL31_HUMAN 60S ribosomal protein L31 OS=Homo sapiens GN=RPL31 PE=1 SV=1;>tr|H7C2W9|H7C2W9_HUMAN 60S ribosomal protein L31 (Fragment) OS=Homo sapiens GN=RPL31 PE=1 SV=1;>tr|C9JU56|C9JU56_HUMAN 60S ribosomal protein L31 (Fragment) OS=Homo sapiens
0.172255	0.13384		1.94e-61	2	14	1512	0.19066	0.854772	Q9NR30-2;Q9NR30	Nucleolar RNA helicase 2	DDX21	>sp|Q9NR30-2|DDX21_HUMAN Isoform 2 of Nucleolar RNA helicase 2 OS=Homo sapiens GN=DDX21;>sp|Q9NR30|DDX21_HUMAN Nucleolar RNA helicase 2 OS=Homo sapiens GN=DDX21 PE=1 SV=5
0.173368	0.315945		1.43e-07	1	2	1129	0.188806	0.330412	Q13151	Heterogeneous nuclear ribonucleoprotein A0	HNRNPA0	>sp|Q13151|ROA0_HUMAN Heterogeneous nuclear ribonucleoprotein A0 OS=Homo sapiens GN=HNRNPA0 PE=1 SV=1
0.173564	0.245729		2.28e-12	8	4	482	0.18848	0.503765	Q969Q0;P83881;J3KQN4;H7BZ11;H0Y5B4;R4GN19;H7BY91;H0Y3V9	60S ribosomal protein L36a-like;60S ribosomal protein L36a	RPL36AL;RPL36A	>sp|Q969Q0|RL36L_HUMAN 60S ribosomal protein L36a-like OS=Homo sapiens GN=RPL36AL PE=1 SV=3;>sp|P83881|RL36A_HUMAN 60S ribosomal protein L36a OS=Homo sapiens GN=RPL36A PE=1 SV=2;>tr|J3KQN4|J3KQN4_HUMAN 60S ribosomal protein L36a OS=Homo sapiens GN=RPL36A P
0.174069	0.214312		3.57e-42	2	10	1014	0.187645	0.594556	P62081;B5MCP9	40S ribosomal protein S7	RPS7	>sp|P62081|RS7_HUMAN 40S ribosomal protein S7 OS=Homo sapiens GN=RPS7 PE=1 SV=1;>tr|B5MCP9|B5MCP9_HUMAN 40S ribosomal protein S7 OS=Homo sapiens GN=RPS7 PE=1 SV=1
0.174147	0.473572		2.03e-65	3	10	579	0.187516	0.0974573	O43719;Q5H919;Q5H918	HIV Tat-specific factor 1	HTATSF1	>sp|O43719|HTSF1_HUMAN HIV Tat-specific factor 1 OS=Homo sapiens GN=HTATSF1 PE=1 SV=1;>tr|Q5H919|Q5H919_HUMAN HIV Tat-specific factor 1 (Fragment) OS=Homo sapiens GN=HTATSF1 PE=1 SV=1;>tr|Q5H918|Q5H918_HUMAN HIV Tat-specific factor 1 (Fragment) OS=Homo sap
0.174676	0.0971725		3e-16	2	4	1621	0.186645	0.98092	Q9Y678;Q9UBF2	Coatomer subunit gamma-1	COPG1	>sp|Q9Y678|COPG1_HUMAN Coatomer subunit gamma-1 OS=Homo sapiens GN=COPG1 PE=1 SV=1
0.178315	0.216884		3.57e-14	4	2	1193	0.180726	0.586851	Q15758;Q15758-3;Q15758-2;M0QXM4	Neutral amino acid transporter B(0)	SLC1A5	>sp|Q15758|AAAT_HUMAN Neutral amino acid transporter B(0) OS=Homo sapiens GN=SLC1A5 PE=1 SV=2;>sp|Q15758-3|AAAT_HUMAN Isoform 3 of Neutral amino acid transporter B(0) OS=Homo sapiens GN=SLC1A5;>sp|Q15758-2|AAAT_HUMAN Isoform 2 of Neutral amino acid transpo
0.178863	-0.275865		2.44e-21	4	5	1206	0.179847	0.342773	Q330K2-2;Q330K2;H0YBT9;B4DW83	NADH dehydrogenase (ubiquinone) complex I, assembly factor 6	NDUFAF6	>sp|Q330K2-2|NDUF6_HUMAN Isoform 2 of NADH dehydrogenase (ubiquinone) complex I, assembly factor 6 OS=Homo sapiens GN=NDUFAF6;>sp|Q330K2|NDUF6_HUMAN NADH dehydrogenase (ubiquinone) complex I, assembly factor 6 OS=Homo sapiens GN=NDUFAF6 PE=1 SV=2
0.180976	0.188042		0	3	38	1358	0.176487	0.675767	Q8WVV4;Q8WVV4-1;Q8WVV4-3	Protein POF1B	POF1B	>sp|Q8WVV4|POF1B_HUMAN Protein POF1B OS=Homo sapiens GN=POF1B PE=1 SV=3;>sp|Q8WVV4-1|POF1B_HUMAN Isoform 1 of Protein POF1B OS=Homo sapiens GN=POF1B
0.18125	0.233723		2.5e-242	3	22	1028	0.176056	0.53758	P62424;Q5T8U2;Q5T8U3	60S ribosomal protein L7a	RPL7A	>sp|P62424|RL7A_HUMAN 60S ribosomal protein L7a OS=Homo sapiens GN=RPL7A PE=1 SV=2;>tr|Q5T8U2|Q5T8U2_HUMAN 60S ribosomal protein L7a OS=Homo sapiens GN=RPL7A PE=1 SV=1
0.181279	0.242081		1.07e-201	5	12	701	0.17601	0.513918	P06748-2;P06748;P06748-3;E5RI98;E5RGW4	Nucleophosmin	NPM1	>sp|P06748-2|NPM_HUMAN Isoform 2 of Nucleophosmin OS=Homo sapiens GN=NPM1;>sp|P06748|NPM_HUMAN Nucleophosmin OS=Homo sapiens GN=NPM1 PE=1 SV=2;>sp|P06748-3|NPM_HUMAN Isoform 3 of Nucleophosmin OS=Homo sapiens GN=NPM1
0.182238	0.132068		5.64e-27	3	6	962	0.174503	0.860809	P51991-2;P51991;H7C1J8	Heterogeneous nuclear ribonucleoprotein A3	HNRNPA3	>sp|P51991-2|ROA3_HUMAN Isoform 2 of Heterogeneous nuclear ribonucleoprotein A3 OS=Homo sapiens GN=HNRNPA3;>sp|P51991|ROA3_HUMAN Heterogeneous nuclear ribonucleoprotein A3 OS=Homo sapiens GN=HNRNPA3 PE=1 SV=2
0.182271	0.211108		2.76e-05	3	2	1509	0.174452	0.604222	Q9NPJ6;Q9NPJ6-2;Q5T911	Mediator of RNA polymerase II transcription subunit 4	MED4	>sp|Q9NPJ6|MED4_HUMAN Mediator of RNA polymerase II transcription subunit 4 OS=Homo sapiens GN=MED4 PE=1 SV=1;>sp|Q9NPJ6-2|MED4_HUMAN Isoform 2 of Mediator of RNA polymerase II transcription subunit 4 OS=Homo sapiens GN=MED4;>tr|Q5T911|Q5T911_HUMAN Mediato
0.182936	0.356303		2.98e-180	9	22	829	0.173412	0.250797	P25705-2;P25705;P25705-3;K7EK77;K7ENJ4;K7ERX7;K7EJP1;K7EQH4;K7ESA0	ATP synthase subunit alpha, mitochondrial	ATP5A1	>sp|P25705-2|ATPA_HUMAN Isoform 2 of ATP synthase subunit alpha, mitochondrial OS=Homo sapiens GN=ATP5A1;>sp|P25705|ATPA_HUMAN ATP synthase subunit alpha, mitochondrial OS=Homo sapiens GN=ATP5A1 PE=1 SV=1;>sp|P25705-3|ATPA_HUMAN Isoform 3 of ATP synthase s
0.18363	0.415568		9.43e-18	6	6	1477	0.172334	0.159844	Q9H1K1-2;Q9H1K1;B1P7G3;F5H5N2;B4DNC9;B3KQ30	Iron-sulfur cluster assembly enzyme ISCU, mitochondrial	ISCU	>sp|Q9H1K1-2|ISCU_HUMAN Isoform 2 of Iron-sulfur cluster assembly enzyme ISCU, mitochondrial OS=Homo sapiens GN=ISCU;>sp|Q9H1K1|ISCU_HUMAN Iron-sulfur cluster assembly enzyme ISCU, mitochondrial OS=Homo sapiens GN=ISCU PE=1 SV=2;>tr|B1P7G3|B1P7G3_HUMAN ICS
0.184163	0.125584		2.83e-104	6	7	376	0.171509	0.882969	F8VVM2;Q00325-2;Q00325;F8VWQ0;F8VZL5;F8VWR4	Phosphate carrier protein, mitochondrial	SLC25A3	>tr|F8VVM2|F8VVM2_HUMAN Phosphate carrier protein, mitochondrial OS=Homo sapiens GN=SLC25A3 PE=1 SV=1;>sp|Q00325-2|MPCP_HUMAN Isoform B of Phosphate carrier protein, mitochondrial OS=Homo sapiens GN=SLC25A3;>sp|Q00325|MPCP_HUMAN Phosphate carrier protein,
0.18736	0.152398		1.22e-108	2	5	915	0.166622	0.792114	P42766;F2Z388	60S ribosomal protein L35	RPL35	>sp|P42766|RL35_HUMAN 60S ribosomal protein L35 OS=Homo sapiens GN=RPL35 PE=1 SV=2;>tr|F2Z388|F2Z388_HUMAN 60S ribosomal protein L35 OS=Homo sapiens GN=RPL35 PE=1 SV=1
0.195505	0.243109		3.86e-58	6	11	1035	0.154643	0.511046	P62750;H7BY10;K7EJV9;K7ERT8;A8MUS3;K7EMA7	60S ribosomal protein L23a	RPL23A	>sp|P62750|RL23A_HUMAN 60S ribosomal protein L23a OS=Homo sapiens GN=RPL23A PE=1 SV=1;>tr|H7BY10|H7BY10_HUMAN 60S ribosomal protein L23a (Fragment) OS=Homo sapiens GN=RPL23A PE=1 SV=1;>tr|K7EJV9|K7EJV9_HUMAN 60S ribosomal protein L23a (Fragment) OS=Homo sa
0.196347	0.332995		2.25e-61	6	8	1008	0.153444	0.294974	P61313;E7EQV9;E7ENU7;E7EX53;P61313-2;E7ERA2	60S ribosomal protein L15;Ribosomal protein L15	RPL15	>sp|P61313|RL15_HUMAN 60S ribosomal protein L15 OS=Homo sapiens GN=RPL15 PE=1 SV=2;>tr|E7EQV9|E7EQV9_HUMAN Ribosomal protein L15 (Fragment) OS=Homo sapiens GN=RPL15 PE=1 SV=1;>tr|E7ENU7|E7ENU7_HUMAN Ribosomal protein L15 (Fragment) OS=Homo sapiens GN=RPL15
0.20091	-0.263957		1.09e-15	3	4	1398	0.147063	0.35864	Q96EY1-2;Q96EY1;E7ES32	DnaJ homolog subfamily A member 3, mitochondrial	DNAJA3	>sp|Q96EY1-2|DNJA3_HUMAN Isoform 2 of DnaJ homolog subfamily A member 3, mitochondrial OS=Homo sapiens GN=DNAJA3;>sp|Q96EY1|DNJA3_HUMAN DnaJ homolog subfamily A member 3, mitochondrial OS=Homo sapiens GN=DNAJA3 PE=1 SV=2;>tr|E7ES32|E7ES32_HUMAN DnaJ homolo
0.202093	0.233751		1.34e-18	8	8	471	0.145442	0.537499	O15027-2;O15027-4;O15027-3;O15027;O15027-5;J3KNL6;X6RGP5;Q8N9G1	Protein transport protein Sec16A	SEC16A	>sp|O15027-2|SC16A_HUMAN Isoform 2 of Protein transport protein Sec16A OS=Homo sapiens GN=SEC16A;>sp|O15027-4|SC16A_HUMAN Isoform 4 of Protein transport protein Sec16A OS=Homo sapiens GN=SEC16A;>sp|O15027-3|SC16A_HUMAN Isoform 3 of Protein transport protei
0.204553	0.323575		5.73e-65	3	16	882	0.142116	0.314226	P35579;P35579-2;Q5BKV1	Myosin-9	MYH9	>sp|P35579|MYH9_HUMAN Myosin-9 OS=Homo sapiens GN=MYH9 PE=1 SV=4;>sp|P35579-2|MYH9_HUMAN Isoform 2 of Myosin-9 OS=Homo sapiens GN=MYH9
0.204716	-0.00855775		2.28e-173	7	10	792	0.141899	0.795869	P18084;H7C4W1;V9GZ57;V9GYZ1;H7C5U2;V9GYD8;H7C580	Integrin beta-5;Integrin beta	ITGB5	>sp|P18084|ITB5_HUMAN Integrin beta-5 OS=Homo sapiens GN=ITGB5 PE=1 SV=1;>tr|H7C4W1|H7C4W1_HUMAN Integrin beta (Fragment) OS=Homo sapiens GN=ITGB5 PE=3 SV=1
0.205533	-0.0527807		2.29e-64	7	5	442	0.140809	0.70926	H3BUN0;Q7Z6E9-4;Q7Z6E9-2;Q7Z6E9;I3L3Y2;H3BSK8;Q7Z6E9-3	E3 ubiquitin-protein ligase RBBP6	RBBP6	>tr|H3BUN0|H3BUN0_HUMAN E3 ubiquitin-protein ligase RBBP6 (Fragment) OS=Homo sapiens GN=RBBP6 PE=1 SV=1;>sp|Q7Z6E9-4|RBBP6_HUMAN Isoform 4 of E3 ubiquitin-protein ligase RBBP6 OS=Homo sapiens GN=RBBP6;>sp|Q7Z6E9-2|RBBP6_HUMAN Isoform 2 of E3 ubiquitin-prot
0.210274	0.286948		1.94e-32	3	8	650	0.134608	0.396745	O95816;B4DXE2;A2A296	BAG family molecular chaperone regulator 2	BAG2	>sp|O95816|BAG2_HUMAN BAG family molecular chaperone regulator 2 OS=Homo sapiens GN=BAG2 PE=1 SV=1;>tr|B4DXE2|B4DXE2_HUMAN BAG family molecular chaperone regulator 2 OS=Homo sapiens GN=BAG2 PE=1 SV=1
0.211233	0.204699		5.78e-59	9	15	1163	0.13338	0.623759	Q14114;Q14114-2;Q14114-4;Q14114-3;E9PP15;H0YEV6;H0YEA5;H0YCA4;E9PKG2	Low-density lipoprotein receptor-related protein 8	LRP8	>sp|Q14114|LRP8_HUMAN Low-density lipoprotein receptor-related protein 8 OS=Homo sapiens GN=LRP8 PE=1 SV=4;>sp|Q14114-2|LRP8_HUMAN Isoform 2 of Low-density lipoprotein receptor-related protein 8 OS=Homo sapiens GN=LRP8;>sp|Q14114-4|LRP8_HUMAN Isoform 4 of
0.213099	0.183978		1.1e-06	7	2	134	0.131015	0.688707	H7BZ93;C9JG86;H7BXT4;Q9BYW2-3;H7C3H4;Q9BYW2-2;Q9BYW2	Histone-lysine N-methyltransferase SETD2	SETD2	>tr|H7BZ93|H7BZ93_HUMAN Histone-lysine N-methyltransferase SETD2 (Fragment) OS=Homo sapiens GN=SETD2 PE=1 SV=1;>tr|C9JG86|C9JG86_HUMAN Histone-lysine N-methyltransferase SETD2 (Fragment) OS=Homo sapiens GN=SETD2 PE=1 SV=1;>tr|H7BXT4|H7BXT4_HUMAN Histone-ly
0.215848	0.327826		2.16e-106	9	7	484	0.127591	0.305438	J3QQT2;J3KRX5;P18621;P18621-3;P18621-2;J3QLC8;J3QS96;J3KRB3;J3KSJ0	60S ribosomal protein L17	RPL17	>tr|J3QQT2|J3QQT2_HUMAN 60S ribosomal protein L17 (Fragment) OS=Homo sapiens GN=RPL17 PE=1 SV=1;>tr|J3KRX5|J3KRX5_HUMAN 60S ribosomal protein L17 (Fragment) OS=Homo sapiens GN=RPL17 PE=1 SV=1;>sp|P18621|RL17_HUMAN 60S ribosomal protein L17 OS=Homo sapiens
0.216272	0.320391		1.58e-120	1	14	1045	0.127069	0.320916	P62906	60S ribosomal protein L10a	RPL10A	>sp|P62906|RL10A_HUMAN 60S ribosomal protein L10a OS=Homo sapiens GN=RPL10A PE=1 SV=2
0.217719	0.252733		2.45e-22	1	5	936	0.1253	0.484568	P49207	60S ribosomal protein L34	RPL34	>sp|P49207|RL34_HUMAN 60S ribosomal protein L34 OS=Homo sapiens GN=RPL34 PE=1 SV=3
0.221116	0.443261		6.16e-144	4	9	3	0.121223	0.127067	A2VDF0;A2VDF0-2;X6R6T9;X6RK00	Fucose mutarotase	FUOM	>sp|A2VDF0|FUCM_HUMAN Fucose mutarotase OS=Homo sapiens GN=FUOM PE=1 SV=2;>sp|A2VDF0-2|FUCM_HUMAN Isoform 2 of Fucose mutarotase OS=Homo sapiens GN=FUOM;>tr|X6R6T9|X6R6T9_HUMAN Fucose mutarotase OS=Homo sapiens GN=FUOM PE=4 SV=1;>tr|X6RK00|X6RK00_HUMAN Fuc
0.224603	0.305876		5.33e-13	5	4	1408	0.117147	0.352585	Q96IC2-2;Q96IC2;H3BV93;H3BQP3;H3BM72	Putative RNA exonuclease NEF-sp	44M2.3	>sp|Q96IC2-2|REXON_HUMAN Isoform 2 of Putative RNA exonuclease NEF-sp OS=Homo sapiens GN=44M2.3;>sp|Q96IC2|REXON_HUMAN Putative RNA exonuclease NEF-sp OS=Homo sapiens GN=44M2.3 PE=2 SV=1
0.225152	0.389992		8.95e-64	12	9	713	0.116515	0.195455	P07858;E9PR54;E9PJ67;E9PCB3;E9PKQ7;E9PNL5;E9PHZ5;E9PLY3;E9PSG5;E9PQM1;R4GMQ5;E9PS78	Cathepsin B;Cathepsin B light chain;Cathepsin B heavy chain	CTSB	>sp|P07858|CATB_HUMAN Cathepsin B OS=Homo sapiens GN=CTSB PE=1 SV=3
0.2275	-0.165634		2.93e-83	1	10	671	0.113843	0.506589	P02008	Hemoglobin subunit zeta	HBZ	>sp|P02008|HBAZ_HUMAN Hemoglobin subunit zeta OS=Homo sapiens GN=HBZ PE=1 SV=2
0.228754	0.0835879		8.98e-21	4	6	261	0.112437	0.983373	E7ERI3;G3XAN9;P26639;P26639-2	Threonine--tRNA ligase, cytoplasmic	TARS	>tr|E7ERI3|E7ERI3_HUMAN Threonine--tRNA ligase, cytoplasmic OS=Homo sapiens GN=TARS PE=1 SV=1;>tr|G3XAN9|G3XAN9_HUMAN Threonine--tRNA ligase, cytoplasmic OS=Homo sapiens GN=TARS PE=1 SV=1;>sp|P26639|SYTC_HUMAN Threonine--tRNA ligase, cytoplasmic OS=Homo sa
0.228878	-2.86736		0.00028858	7	2	95	0.112298	2.20383e-14	B4DZI8;P35606;D6RBZ7;D6RCL6;D6RBG7;D6RBT6;D6R997	Coatomer subunit beta	COPB2	>tr|B4DZI8|B4DZI8_HUMAN Coatomer protein complex, subunit beta 2 (Beta prime), isoform CRA_b OS=Homo sapiens GN=COPB2 PE=1 SV=1;>sp|P35606|COPB2_HUMAN Coatomer subunit beta OS=Homo sapiens GN=COPB2 PE=1 SV=2;>tr|D6RBZ7|D6RBZ7_HUMAN Coatomer subunit beta
0.229125	0.167723		1.31e-09	3	4	1229	0.112023	0.741348	Q5SRE5-2;Q5SRE5;H7C4K7	Nucleoporin NUP188 homolog	NUP188	>sp|Q5SRE5-2|NU188_HUMAN Isoform 2 of Nucleoporin NUP188 homolog OS=Homo sapiens GN=NUP188;>sp|Q5SRE5|NU188_HUMAN Nucleoporin NUP188 homolog OS=Homo sapiens GN=NUP188 PE=1 SV=1
0.233371	0.205264		1.68e-11	2	2	318	0.107374	0.622027	P62861;E9PR30	40S ribosomal protein S30	FAU	>sp|P62861|RS30_HUMAN 40S ribosomal protein S30 OS=Homo sapiens GN=FAU PE=1 SV=1;>tr|E9PR30|E9PR30_HUMAN 40S ribosomal protein S30 OS=Homo sapiens GN=FAU PE=1 SV=1
0.234683	-0.334811		1.95e-17	7	6	456	0.105968	0.270959	P46736-2;P46736-3;P46736;H9KVA9;P46736-4;X6RJS7;P46736-5	Lys-63-specific deubiquitinase BRCC36	BRCC3	>sp|P46736-2|BRCC3_HUMAN Isoform 1 of Lys-63-specific deubiquitinase BRCC36 OS=Homo sapiens GN=BRCC3;>sp|P46736-3|BRCC3_HUMAN Isoform 3 of Lys-63-specific deubiquitinase BRCC36 OS=Homo sapiens GN=BRCC3;>sp|P46736|BRCC3_HUMAN Lys-63-specific deubiquitinase
0.234806	0.508308		1.32e-06	2	2	96	0.105837	0.0705997	B4E241;P84103	Serine/arginine-rich splicing factor 3	SRSF3	>tr|B4E241|B4E241_HUMAN Serine/arginine-rich-splicing factor 3 OS=Homo sapiens GN=SRSF3 PE=1 SV=1;>sp|P84103|SRSF3_HUMAN Serine/arginine-rich splicing factor 3 OS=Homo sapiens GN=SRSF3 PE=1 SV=1
0.235152	0.304621		2.94e-107	2	17	689	0.105469	0.355412	P05141;Q9H0C2	ADP/ATP translocase 2	SLC25A5	>sp|P05141|ADT2_HUMAN ADP/ATP translocase 2 OS=Homo sapiens GN=SLC25A5 PE=1 SV=7
0.238253	0.208251		2.45e-15	6	3	87	0.102218	0.612896	G3V438;H0YJG7;B4DUR9;O95433;H0YJ63;H0YJU2	Activator of 90 kDa heat shock protein ATPase homolog 1	AHSA1	>tr|G3V438|G3V438_HUMAN Activator of 90 kDa heat shock protein ATPase homolog 1 (Fragment) OS=Homo sapiens GN=AHSA1 PE=1 SV=1;>tr|H0YJG7|H0YJG7_HUMAN Activator of 90 kDa heat shock protein ATPase homolog 1 (Fragment) OS=Homo sapiens GN=AHSA1 PE=1 SV=1;>tr|
0.239266	0.198359		4.04e-58	2	6	255	0.101174	0.643354	E7EPB3;P50914	60S ribosomal protein L14	RPL14	>tr|E7EPB3|E7EPB3_HUMAN 60S ribosomal protein L14 OS=Homo sapiens GN=RPL14 PE=1 SV=1;>sp|P50914|RL14_HUMAN 60S ribosomal protein L14 OS=Homo sapiens GN=RPL14 PE=1 SV=4
0.240717	0.549447		3.86e-32	4	4	393	0.0996915	0.0469704	Q14257;F8WCY5;H0YL43;A8MXP8	Reticulocalbin-2	RCN2	>sp|Q14257|RCN2_HUMAN Reticulocalbin-2 OS=Homo sapiens GN=RCN2 PE=1 SV=1;>tr|F8WCY5|F8WCY5_HUMAN Reticulocalbin-2 OS=Homo sapiens GN=RCN2 PE=1 SV=1;>tr|H0YL43|H0YL43_HUMAN Reticulocalbin-2 (Fragment) OS=Homo sapiens GN=RCN2 PE=1 SV=1;>tr|A8MXP8|A8MXP8_HUMA
0.243698	0.325695		2.29e-65	14	19	385	0.0967025	0.309823	P35580;P35580-2;F8W6L6;P35580-3;P35580-4;P35749-4;P35749-3;P35749;P35749-2;Q7Z406;Q7Z406-6;F2Z2U8;Q7Z406-2;G8JLL9	Myosin-10	MYH10	>sp|P35580|MYH10_HUMAN Myosin-10 OS=Homo sapiens GN=MYH10 PE=1 SV=3;>sp|P35580-2|MYH10_HUMAN Isoform 2 of Myosin-10 OS=Homo sapiens GN=MYH10;>tr|F8W6L6|F8W6L6_HUMAN Myosin-10 OS=Homo sapiens GN=MYH10 PE=1 SV=1;>sp|P35580-3|MYH10_HUMAN Isoform 3 of Myosin-1
0.247016	0.323837		5.34e-08	4	3	14	0.0934603	0.313679	J3KTL8;A6NHR9-2;A6NHR9;A6NHR9-3	Structural maintenance of chromosomes flexible hinge domain-containing protein 1	SMCHD1	>tr|J3KTL8|J3KTL8_HUMAN Structural maintenance of chromosomes flexible hinge domain-containing protein 1 (Fragment) OS=Homo sapiens GN=SMCHD1 PE=1 SV=1;>sp|A6NHR9-2|SMHD1_HUMAN Isoform 2 of Structural maintenance of chromosomes flexible hinge domain-contai
0.247436	0.187313		1.93e-60	5	10	1514	0.0930565	0.678082	Q9NRD1;J3KQ72;Q9H4M3-2;Q9H4M3;B7Z1P2	F-box only protein 6	FBXO6	>sp|Q9NRD1|FBX6_HUMAN F-box only protein 6 OS=Homo sapiens GN=FBXO6 PE=1 SV=1;>tr|J3KQ72|J3KQ72_HUMAN F-box only protein 6 (Fragment) OS=Homo sapiens GN=FBXO6 PE=1 SV=1
0.254758	0.147315		0.00017453	1	1	568	0.0862331	0.80916	O43156	TELO2-interacting protein 1 homolog	TTI1	>sp|O43156|TTI1_HUMAN TELO2-interacting protein 1 homolog OS=Homo sapiens GN=TTI1 PE=1 SV=3
0.256544	-0.00246305		1.78e-247	5	29	1242	0.0846318	0.808033	Q5UIP0;Q5UIP0-2;H7C2B5;H7BZN3;B4DS49	Telomere-associated protein RIF1	RIF1	>sp|Q5UIP0|RIF1_HUMAN Telomere-associated protein RIF1 OS=Homo sapiens GN=RIF1 PE=1 SV=2;>sp|Q5UIP0-2|RIF1_HUMAN Isoform 2 of Telomere-associated protein RIF1 OS=Homo sapiens GN=RIF1;>tr|H7C2B5|H7C2B5_HUMAN Telomere-associated protein RIF1 (Fragment) OS=Ho
0.256574	0.241717		1.88e-24	3	6	1607	0.0846044	0.514936	Q9Y3U8;J3QSB5;J3KTD3	60S ribosomal protein L36	RPL36	>sp|Q9Y3U8|RL36_HUMAN 60S ribosomal protein L36 OS=Homo sapiens GN=RPL36 PE=1 SV=3;>tr|J3QSB5|J3QSB5_HUMAN 60S ribosomal protein L36 OS=Homo sapiens GN=RPL36 PE=1 SV=1
0.267056	0.186272		2.24e-93	13	22	1173	0.0756875	0.681391	Q14766;Q14766-4;Q14766-3;E7EV71;Q14766-2;Q14766-5;C9JD84;E7EUU6;H7BZ76;H7C2H7;H7C0I7;C9JDW2;H7C4L5	Latent-transforming growth factor beta-binding protein 1	LTBP1	>sp|Q14766|LTBP1_HUMAN Latent-transforming growth factor beta-binding protein 1 OS=Homo sapiens GN=LTBP1 PE=1 SV=4;>sp|Q14766-4|LTBP1_HUMAN Isoform 4 of Latent-transforming growth factor beta-binding protein 1 OS=Homo sapiens GN=LTBP1;>sp|Q14766-3|LTBP1_HU
0.267817	0.0717754		9.12e-09	4	2	410	0.0750709	0.959061	Q6P0N0-2;G5E9K5;Q6P0N0;C9J2Q8	Mis18-binding protein 1	MIS18BP1	>sp|Q6P0N0-2|M18BP_HUMAN Isoform 2 of Mis18-binding protein 1 OS=Homo sapiens GN=MIS18BP1;>tr|G5E9K5|G5E9K5_HUMAN Chromosome 14 open reading frame 106, isoform CRA_a OS=Homo sapiens GN=MIS18BP1 PE=1 SV=1;>sp|Q6P0N0|M18BP_HUMAN Mis18-binding protein 1 OS=Ho
0.26863	0.476532		6.91e-295	7	24	698	0.0744165	0.0948889	P06576;F8VPV9;H0YH81;F8W079;F8W0P7;H0YI37;F8VQY0	ATP synthase subunit beta, mitochondrial;ATP synthase subunit beta	ATP5B	>sp|P06576|ATPB_HUMAN ATP synthase subunit beta, mitochondrial OS=Homo sapiens GN=ATP5B PE=1 SV=3;>tr|F8VPV9|F8VPV9_HUMAN ATP synthase subunit beta OS=Homo sapiens GN=ATP5B PE=1 SV=1;>tr|H0YH81|H0YH81_HUMAN ATP synthase subunit beta (Fragment) OS=Homo sapi
0.270749	0.14847		3.52e-26	6	7	618	0.0727343	0.805277	O75791;B7Z8E3;F5H1V3;B1AH86;B7Z8I3;F5H548	GRB2-related adapter protein 2	GRAP2	>sp|O75791|GRAP2_HUMAN GRB2-related adapter protein 2 OS=Homo sapiens GN=GRAP2 PE=1 SV=1;>tr|B7Z8E3|B7Z8E3_HUMAN GRB2-related adapter protein 2 OS=Homo sapiens GN=GRAP2 PE=1 SV=1;>tr|F5H1V3|F5H1V3_HUMAN GRB2-related adapter protein 2 OS=Homo sapiens GN=GRA
0.271255	0.263157		1.59e-32	2	4	1443	0.0723373	0.45675	Q9BQT8-2;Q9BQT8	Mitochondrial 2-oxodicarboxylate carrier	SLC25A21	>sp|Q9BQT8-2|ODC_HUMAN Isoform 2 of Mitochondrial 2-oxodicarboxylate carrier OS=Homo sapiens GN=SLC25A21;>sp|Q9BQT8|ODC_HUMAN Mitochondrial 2-oxodicarboxylate carrier OS=Homo sapiens GN=SLC25A21 PE=1 SV=1
0.271529	-0.370828		4.4e-09	6	3	1545	0.0721225	0.232545	Q9P0L0;Q9P0L0-2;J3QKM9;E5RK64;O95292-2;O95292	Vesicle-associated membrane protein-associated protein A	VAPA	>sp|Q9P0L0|VAPA_HUMAN Vesicle-associated membrane protein-associated protein A OS=Homo sapiens GN=VAPA PE=1 SV=3;>sp|Q9P0L0-2|VAPA_HUMAN Isoform 2 of Vesicle-associated membrane protein-associated protein A OS=Homo sapiens GN=VAPA
0.277672	0.271638		3.52e-32	6	6	573	0.0674528	0.434795	O43390-4;O43390;O43390-2;B4DT28;O43390-3;E7ETM7	Heterogeneous nuclear ribonucleoprotein R	HNRNPR;HNRPR	>sp|O43390-4|HNRPR_HUMAN Isoform 4 of Heterogeneous nuclear ribonucleoprotein R OS=Homo sapiens GN=HNRNPR;>sp|O43390|HNRPR_HUMAN Heterogeneous nuclear ribonucleoprotein R OS=Homo sapiens GN=HNRNPR PE=1 SV=1;>sp|O43390-2|HNRPR_HUMAN Isoform 2 of Heterogeneo
0.282688	0.0554917		6.46e-07	1	2	944	0.0638264	0.925613	P49721	Proteasome subunit beta type-2	PSMB2	>sp|P49721|PSB2_HUMAN Proteasome subunit beta type-2 OS=Homo sapiens GN=PSMB2 PE=1 SV=1
0.283046	-0.486186		5.27e-05	5	2	1596	0.0635742	0.135803	Q9Y2D8-2;Q9Y2D8-3;Q9Y2D8;S4R2Y6;S4R403	Afadin- and alpha-actinin-binding protein	SSX2IP	>sp|Q9Y2D8-2|ADIP_HUMAN Isoform 2 of Afadin- and alpha-actinin-binding protein OS=Homo sapiens GN=SSX2IP;>sp|Q9Y2D8-3|ADIP_HUMAN Isoform 3 of Afadin- and alpha-actinin-binding protein OS=Homo sapiens GN=SSX2IP;>sp|Q9Y2D8|ADIP_HUMAN Afadin- and alpha-actini
0.286261	0.162322		3.86e-12	2	4	1409	0.0613433	0.759122	Q96JB3-2;Q96JB3	Hypermethylated in cancer 2 protein	HIC2	>sp|Q96JB3-2|HIC2_HUMAN Isoform 2 of Hypermethylated in cancer 2 protein OS=Homo sapiens GN=HIC2;>sp|Q96JB3|HIC2_HUMAN Hypermethylated in cancer 2 protein OS=Homo sapiens GN=HIC2 PE=1 SV=2
0.289231	-0.114		3.48e-15	2	6	1471	0.05934	0.595505	Q9C0D5-2;Q9C0D5	Protein TANC1	TANC1	>sp|Q9C0D5-2|TANC1_HUMAN Isoform 2 of Protein TANC1 OS=Homo sapiens GN=TANC1;>sp|Q9C0D5|TANC1_HUMAN Protein TANC1 OS=Homo sapiens GN=TANC1 PE=1 SV=3
0.292253	0.284854		9.41e-18	3	5	1213	0.0573582	0.401826	Q53GQ0;Q96EA9;E9PI21	Estradiol 17-beta-dehydrogenase 12	HSD17B12	>sp|Q53GQ0|DHB12_HUMAN Estradiol 17-beta-dehydrogenase 12 OS=Homo sapiens GN=HSD17B12 PE=1 SV=2
0.294146	0.110282		2.45e-06	2	2	1535	0.0561443	0.935596	Q9NY12-2;Q9NY12	H/ACA ribonucleoprotein complex subunit 1	GAR1	>sp|Q9NY12-2|GAR1_HUMAN Isoform 2 of H/ACA ribonucleoprotein complex subunit 1 OS=Homo sapiens GN=GAR1;>sp|Q9NY12|GAR1_HUMAN H/ACA ribonucleoprotein complex subunit 1 OS=Homo sapiens GN=GAR1 PE=1 SV=1
0.297806	0.200752		5.46e-24	5	6	593	0.0538594	0.635929	O60732;A0PK03;Q3SYA6;Q8TD91-2;O15480	Melanoma-associated antigen C1	MAGEC1	>sp|O60732|MAGC1_HUMAN Melanoma-associated antigen C1 OS=Homo sapiens GN=MAGEC1 PE=1 SV=3;>tr|A0PK03|A0PK03_HUMAN MAGEC1 protein OS=Homo sapiens GN=MAGEC1 PE=1 SV=1
0.304087	0.505423		6.13e-61	7	7	672	0.0501186	0.0725701	P02100;A8MUF7;F8W6P5;E9PEW8;E9PFT6;P68871;P02042	Hemoglobin subunit epsilon	HBE1	>sp|P02100|HBE_HUMAN Hemoglobin subunit epsilon OS=Homo sapiens GN=HBE1 PE=1 SV=2;>tr|A8MUF7|A8MUF7_HUMAN Hemoglobin subunit epsilon (Fragment) OS=Homo sapiens GN=HBE1 PE=1 SV=1
0.305728	0.298791		1.3e-14	5	6	1528	0.049178	0.368737	Q9NW13;Q9NW13-2;C9JE21;C9JAA9;H7C5G8	RNA-binding protein 28	RBM28	>sp|Q9NW13|RBM28_HUMAN RNA-binding protein 28 OS=Homo sapiens GN=RBM28 PE=1 SV=3;>sp|Q9NW13-2|RBM28_HUMAN Isoform 2 of RNA-binding protein 28 OS=Homo sapiens GN=RBM28;>tr|C9JE21|C9JE21_HUMAN RNA-binding protein 28 (Fragment) OS=Homo sapiens GN=RBM28 PE=1 S
0.307277	-0.0559228		0.00033432	6	1	323	0.0483035	0.703233	E9PSI0;H0YEN0;Q9NPQ8-2;Q9NPQ8-4;Q9NPQ8;Q9NPQ8-3	Synembryn-A	RIC8A	>tr|E9PSI0|E9PSI0_HUMAN Synembryn-A (Fragment) OS=Homo sapiens GN=RIC8A PE=1 SV=1;>tr|H0YEN0|H0YEN0_HUMAN Synembryn-A (Fragment) OS=Homo sapiens GN=RIC8A PE=1 SV=2;>sp|Q9NPQ8-2|RIC8A_HUMAN Isoform 2 of Synembryn-A OS=Homo sapiens GN=RIC8A;>sp|Q9NPQ8-4|RIC8
0.309074	0.307768		2.55e-07	7	2	334	0.0473058	0.348348	I3L521;F5GXV8;F5GY08;Q9Y580;J3KPD3;F5H606;G3V1T9	RNA-binding protein 7	RBM7	>tr|I3L521|I3L521_HUMAN Uncharacterized protein (Fragment) OS=Homo sapiens PE=4 SV=1;>tr|F5GXV8|F5GXV8_HUMAN RNA-binding protein 7 OS=Homo sapiens GN=RBM7 PE=2 SV=1;>tr|F5GY08|F5GY08_HUMAN RNA-binding protein 7 OS=Homo sapiens GN=RBM7 PE=1 SV=1;>sp|Q9Y580|
0.309503	0.13804		2.83e-17	20	4	92	0.0470705	0.840495	G3V576;G3V4W0;B4DY08;G3V4C1;P07910-2;G3V2Q1;P07910;G3V5X6;G3V3K6;G3V251;B4DSU6;G3V555;G3V575;P07910-4;G3V4M8;P07910-3;G3V2H6;G3V5V7;G3V2D6;O60812	Heterogeneous nuclear ribonucleoproteins C1/C2	HNRNPC	>tr|G3V576|G3V576_HUMAN Heterogeneous nuclear ribonucleoproteins C1/C2 OS=Homo sapiens GN=HNRNPC PE=1 SV=1;>tr|G3V4W0|G3V4W0_HUMAN Heterogeneous nuclear ribonucleoproteins C1/C2 (Fragment) OS=Homo sapiens GN=HNRNPC PE=1 SV=1;>tr|B4DY08|B4DY08_HUMAN Heterog
0.316281	-0.467275		6.52e-29	3	5	1142	0.0434765	0.14908	Q13464;C9JFJ0;J3KRH6	Rho-associated protein kinase 1	ROCK1	>sp|Q13464|ROCK1_HUMAN Rho-associated protein kinase 1 OS=Homo sapiens GN=ROCK1 PE=1 SV=1
0.319765	0.122703		0.00031452	11	2	1365	0.0417212	0.892847	Q8WXG6-6;Q8WXG6-8;Q8WXG6-5;Q8WXG6-4;Q8WXG6-3;Q8WXG6-2;C9JM97;C9JLZ9;C9K0L0;Q8WXG6-7;Q8WXG6	MAP kinase-activating death domain protein	MADD	>sp|Q8WXG6-6|MADD_HUMAN Isoform 6 of MAP kinase-activating death domain protein OS=Homo sapiens GN=MADD;>sp|Q8WXG6-8|MADD_HUMAN Isoform 8 of MAP kinase-activating death domain protein OS=Homo sapiens GN=MADD;>sp|Q8WXG6-5|MADD_HUMAN Isoform 5 of MAP kinase-
0.322318	0.594488		7.86e-28	5	6	735	0.0404736	0.0291078	P16403;P10412;P16402;P22492;Q02539	Histone H1.2;Histone H1.4;Histone H1.3	HIST1H1C;HIST1H1E;HIST1H1D	>sp|P16403|H12_HUMAN Histone H1.2 OS=Homo sapiens GN=HIST1H1C PE=1 SV=2;>sp|P10412|H14_HUMAN Histone H1.4 OS=Homo sapiens GN=HIST1H1E PE=1 SV=2;>sp|P16402|H13_HUMAN Histone H1.3 OS=Homo sapiens GN=HIST1H1D PE=1 SV=2
0.334081	0.285903		1.11e-79	2	14	755	0.0351255	0.399277	P12236;I7HJJ0	ADP/ATP translocase 3	SLC25A6	>sp|P12236|ADT3_HUMAN ADP/ATP translocase 3 OS=Homo sapiens GN=SLC25A6 PE=1 SV=4;>tr|I7HJJ0|I7HJJ0_HUMAN ADP/ATP translocase 3 (Fragment) OS=Homo sapiens GN=SLC25A6 PE=1 SV=1
0.342546	-0.168329		4.37e-30	1	8	1323	0.031661	0.502147	Q8N2Y8	Iporin	RUSC2	>sp|Q8N2Y8|RUSC2_HUMAN Iporin OS=Homo sapiens GN=RUSC2 PE=1 SV=3
0.342936	0.362017		1.56e-10	2	4	354	0.0315087	0.24071	F5H335;Q14152	Eukaryotic translation initiation factor 3 subunit A	EIF3A	>tr|F5H335|F5H335_HUMAN Eukaryotic translation initiation factor 3 subunit A OS=Homo sapiens GN=EIF3A PE=1 SV=1;>sp|Q14152|EIF3A_HUMAN Eukaryotic translation initiation factor 3 subunit A OS=Homo sapiens GN=EIF3A PE=1 SV=1
0.34716	-0.185599		8.43e-07	5	3	46	0.0298988	0.47418	B3KVH1;O95785-3;M0QXA7;O95785;O95785-2	Protein Wiz	WIZ	>tr|B3KVH1|B3KVH1_HUMAN Protein Wiz OS=Homo sapiens GN=WIZ PE=1 SV=1;>sp|O95785-3|WIZ_HUMAN Isoform 3 of Protein Wiz OS=Homo sapiens GN=WIZ;>tr|M0QXA7|M0QXA7_HUMAN Protein Wiz OS=Homo sapiens GN=WIZ PE=1 SV=1;>sp|O95785|WIZ_HUMAN Protein Wiz OS=Homo sapien
0.354326	0.183355		1.39e-06	3	2	990	0.0273297	0.690698	P55884;P55884-2;C9JZG1	Eukaryotic translation initiation factor 3 subunit B	EIF3B	>sp|P55884|EIF3B_HUMAN Eukaryotic translation initiation factor 3 subunit B OS=Homo sapiens GN=EIF3B PE=1 SV=3;>sp|P55884-2|EIF3B_HUMAN Isoform 2 of Eukaryotic translation initiation factor 3 subunit B OS=Homo sapiens GN=EIF3B;>tr|C9JZG1|C9JZG1_HUMAN Eukar
0.355677	0.167889		4.22e-14	2	4	951	0.0268675	0.740802	P50402;Q5HY57	Emerin	EMD	>sp|P50402|EMD_HUMAN Emerin OS=Homo sapiens GN=EMD PE=1 SV=1;>tr|Q5HY57|Q5HY57_HUMAN Emerin OS=Homo sapiens GN=EMD PE=1 SV=1
0.355877	0.39061		5.77e-278	4	61	1385	0.0267996	0.194531	Q93008-1;Q93008;O00507-2;H7C2M9	Probable ubiquitin carboxyl-terminal hydrolase FAF-X	USP9X	>sp|Q93008-1|USP9X_HUMAN Isoform 2 of Probable ubiquitin carboxyl-terminal hydrolase FAF-X OS=Homo sapiens GN=USP9X;>sp|Q93008|USP9X_HUMAN Probable ubiquitin carboxyl-terminal hydrolase FAF-X OS=Homo sapiens GN=USP9X PE=1 SV=3
0.358265	-0.29737		6.16e-57	3	7	767	0.0260004	0.315277	P13727;A6XMW0;H0YCG3	Bone marrow proteoglycan;Eosinophil granule major basic protein	PRG2	>sp|P13727|PRG2_HUMAN Bone marrow proteoglycan OS=Homo sapiens GN=PRG2 PE=1 SV=2;>tr|A6XMW0|A6XMW0_HUMAN Bone marrow proteoglycan OS=Homo sapiens GN=PRG2 PE=2 SV=1
0.372507	-1.23414		1.12e-14	8	6	629	0.0216496	0.00062091	O94967-2;O94967;O94967-3;O94967-4;E9PR96;E9PN15;E9PNF6;E9PKZ6	WD repeat-containing protein 47	WDR47	>sp|O94967-2|WDR47_HUMAN Isoform 2 of WD repeat-containing protein 47 OS=Homo sapiens GN=WDR47;>sp|O94967|WDR47_HUMAN WD repeat-containing protein 47 OS=Homo sapiens GN=WDR47 PE=1 SV=1;>sp|O94967-3|WDR47_HUMAN Isoform 3 of WD repeat-containing protein 47 O
0.378292	0.387504		1.3e-11	6	2	316	0.0200721	0.199208	E9PQG3;J3KNQ3;Q9UNM6;E9PPD2;E9PL38;Q9UNM6-2	26S proteasome non-ATPase regulatory subunit 13	PSMD13	>tr|E9PQG3|E9PQG3_HUMAN 26S proteasome non-ATPase regulatory subunit 13 OS=Homo sapiens GN=PSMD13 PE=1 SV=1;>tr|J3KNQ3|J3KNQ3_HUMAN 26S proteasome non-ATPase regulatory subunit 13 OS=Homo sapiens GN=PSMD13 PE=1 SV=1;>sp|Q9UNM6|PSD13_HUMAN 26S proteasome no
0.382551	0.715823		5.16e-25	4	5	930	0.0189756	0.00675762	P48047;H7C086;H7C068;H7C0C1	ATP synthase subunit O, mitochondrial	ATP5O	>sp|P48047|ATPO_HUMAN ATP synthase subunit O, mitochondrial OS=Homo sapiens GN=ATP5O PE=1 SV=1
0.390237	0.294431		3.85e-251	5	61	479	0.0171293	0.378901	O75592-2;O75592;J3KPZ3;H7C3U4;F8WA13	Probable E3 ubiquitin-protein ligase MYCBP2	MYCBP2	>sp|O75592-2|MYCB2_HUMAN Isoform 2 of E3 ubiquitin-protein ligase MYCBP2 OS=Homo sapiens GN=MYCBP2;>sp|O75592|MYCB2_HUMAN E3 ubiquitin-protein ligase MYCBP2 OS=Homo sapiens GN=MYCBP2 PE=1 SV=3;>tr|J3KPZ3|J3KPZ3_HUMAN E3 ubiquitin-protein ligase MYCBP2 OS=H
0.401322	-0.401104		0.00021571	1	1	885	0.0147441	0.20338	P36405	ADP-ribosylation factor-like protein 3	ARL3	>sp|P36405|ARL3_HUMAN ADP-ribosylation factor-like protein 3 OS=Homo sapiens GN=ARL3 PE=1 SV=2
0.407834	0.343933		6.5e-14	3	3	1362	0.0134839	0.273632	Q8WWW0-2;Q8WWW0;Q8WWW0-3	Ras association domain-containing protein 5	RASSF5	>sp|Q8WWW0-2|RASF5_HUMAN Isoform 2 of Ras association domain-containing protein 5 OS=Homo sapiens GN=RASSF5;>sp|Q8WWW0|RASF5_HUMAN Ras association domain-containing protein 5 OS=Homo sapiens GN=RASSF5 PE=1 SV=1;>sp|Q8WWW0-3|RASF5_HUMAN Isoform 3 of Ras ass
0.412257	0.0636256		1.74e-22	6	9	632	0.0126831	0.942308	O95071-2;O95071;E7EMW7;E5RFK7;H0YBB4;E7ET84	E3 ubiquitin-protein ligase UBR5	UBR5	>sp|O95071-2|UBR5_HUMAN Isoform 2 of E3 ubiquitin-protein ligase UBR5 OS=Homo sapiens GN=UBR5;>sp|O95071|UBR5_HUMAN E3 ubiquitin-protein ligase UBR5 OS=Homo sapiens GN=UBR5 PE=1 SV=2;>tr|E7EMW7|E7EMW7_HUMAN E3 ubiquitin-protein ligase UBR5 OS=Homo sapiens
0.417298	0.201851		2.97e-26	2	4	867	0.011822	0.632529	P31947-2;P31947	14-3-3 protein sigma	SFN	>sp|P31947-2|1433S_HUMAN Isoform 2 of 14-3-3 protein sigma OS=Homo sapiens GN=SFN;>sp|P31947|1433S_HUMAN 14-3-3 protein sigma OS=Homo sapiens GN=SFN PE=1 SV=1
0.427934	0.895479		3.3e-05	3	1	103	0.0101734	0.00048632	B5MD87;H0Y6C3;Q53H96	Pyrroline-5-carboxylate reductase 3	PYCRL	>tr|B5MD87|B5MD87_HUMAN Pyrroline-5-carboxylate reductase 3 OS=Homo sapiens GN=PYCRL PE=1 SV=2;>tr|H0Y6C3|H0Y6C3_HUMAN Pyrroline-5-carboxylate reductase 3 (Fragment) OS=Homo sapiens GN=PYCRL PE=1 SV=1;>sp|Q53H96|P5CR3_HUMAN Pyrroline-5-carboxylate reductas
0.439741	-1.01431		1.33e-21	3	5	473	0.00858572	0.0043057	Q9UJV9;J3KNN5;H0Y8L8	Probable ATP-dependent RNA helicase DDX41	DDX41	>sp|Q9UJV9|DDX41_HUMAN Probable ATP-dependent RNA helicase DDX41 OS=Homo sapiens GN=DDX41 PE=1 SV=2;>tr|J3KNN5|J3KNN5_HUMAN Probable ATP-dependent RNA helicase DDX41 (Fragment) OS=Homo sapiens GN=DDX41 PE=1 SV=1
0.445049	0.346599		4.82e-27	10	6	963	0.0079472	0.268595	P52272-2;P52272;M0R019;M0R0Y6;M0QY96;M0R2I7;M0QYQ7;M0R0N3;M0R2T0;M0QZM1	Heterogeneous nuclear ribonucleoprotein M	HNRNPM	>sp|P52272-2|HNRPM_HUMAN Isoform 2 of Heterogeneous nuclear ribonucleoprotein M OS=Homo sapiens GN=HNRNPM;>sp|P52272|HNRPM_HUMAN Heterogeneous nuclear ribonucleoprotein M OS=Homo sapiens GN=HNRNPM PE=1 SV=3;>tr|M0R019|M0R019_HUMAN Heterogeneous nuclear rib
[truncated: 7 more rows]
