# Supplementary material for: Axitinib and sorafenib are potent in tyrosine kinase inhibitor resistant chronic myeloid leukemia cells
Source: Cell Commun Signal. 2016 Feb 24;14:6. doi: 10.1186/s12964-016-0129-y (PMC4765141; doi:10.1186/s12964-016-0129-y)
Supplement: Additional file 5: Table S2. — Anti-GAB2 IP of Sorafenib vs DMSO treated cells. SILAC ratios are normalized to GAB2 and log2 transformed. Significant affected proteins are determined using Significance A (MaxQuant, p < 0.05, BH corrected). Proteins are shortlisted if minimally one IP exhibited a significant regulation and the other IP showed the same trend (see Additional file 2: Figure S2). PEP: posterior error probability. (XLSX 174 kb) [file 12964_2016_129_MOESM5_ESM.xlsx]

## Sheet: Sheet1
Supplemental Table 2: Anti-GAB2 IP of Sorafenib vs DMSO treated cells. SILAC ratios are normalized to GAB2 and log2 transformed. Significant affeceted proteins are determined using Significance A (MaxQuant, p< 0.05, BH corrected). Proteins are shortlisted if minimally one IP exhibited a signifcant regulation and the other IP showed the same trend (see suppl. Figure S3). PEP: posterior error proba…
log2 Sorafenib vs Ctrl., Exp 1	log2 Sorafenib vs Ctrl., Exp 2	shortlisted proteins	PEP	Number of proteins	Peptides	Exp 1, Significance A	Exp 2, Significance A	Protein IDs	Protein names	Gene names	Fasta headers
-5.58762	5.05703		1.81e-09	5	1	8.74623e-62	1.30345e-25	P11532-3;P11532-2;P11532-4;E9PDN5;P11532	Dystrophin	DMD	>sp|P11532-3|DMD_HUMAN Isoform 2 of Dystrophin OS=Homo sapiens GN=DMD;>sp|P11532-2|DMD_HUMAN Isoform 1 of Dystrophin OS=Homo sapiens GN=DMD;>sp|P11532-4|DMD_HUMAN Isoform 3 of Dystrophin OS=Homo sapiens GN=DMD;>tr|E9PDN5|E9PDN5_HUMAN Dystrophin OS=Homo sap
-4.344	5.15521		1.26e-134	2	7	8.00966e-38	1.38548e-26	P23142-4;B1AHL2		FBLN1	>sp|P23142-4|FBLN1_HUMAN Isoform C of Fibulin-1 OS=Homo sapiens GN=FBLN1;>tr|B1AHL2|B1AHL2_HUMAN Fibulin-1 OS=Homo sapiens GN=FBLN1 PE=2 SV=1
-4.07906	2.98883		2.27e-54	20	11	1.70361e-33	1.62929e-09	P02751-4;P02751-10;P02751-6;P02751-5;F8W7G7;P02751-9;P02751-14;P02751-8;P02751-17;P02751-3;P02751;P02751-12;P02751-13;P02751-11;P02751-7;P02751-15;H0Y7Z1;H0Y4K8;P02751-2;P02751-16	Fibronectin;Anastellin;Ugl-Y1;Ugl-Y2;Ugl-Y3	FN1	>sp|P02751-4|FINC_HUMAN Isoform 4 of Fibronectin OS=Homo sapiens GN=FN1;>sp|P02751-10|FINC_HUMAN Isoform 10 of Fibronectin OS=Homo sapiens GN=FN1;>sp|P02751-6|FINC_HUMAN Isoform 6 of Fibronectin OS=Homo sapiens GN=FN1;>sp|P02751-5|FINC_HUMAN Isoform 5 of F
-3.70747	3.37391		0	5	44	6.94996e-28	7.08868e-12	P35908;Q01546;CON__Q01546;H0YID6;CON__Q9R0H5	Keratin, type II cytoskeletal 2 epidermal	KRT2	>sp|P35908|K22E_HUMAN Keratin, type II cytoskeletal 2 epidermal OS=Homo sapiens GN=KRT2 PE=1 SV=2
-2.7526	3.93605		3.08e-141	10	15	6.40809e-16	7.63268e-16	Q12805-2;Q12805-4;Q12805-3;Q12805;Q12805-5;C9JQX7;C9J4J8;C9JPZ9;Q580Q6;C9JUM4	EGF-containing fibulin-like extracellular matrix protein 1	EFEMP1	>sp|Q12805-2|FBLN3_HUMAN Isoform 2 of EGF-containing fibulin-like extracellular matrix protein 1 OS=Homo sapiens GN=EFEMP1;>sp|Q12805-4|FBLN3_HUMAN Isoform 4 of EGF-containing fibulin-like extracellular matrix protein 1 OS=Homo sapiens GN=EFEMP1;>sp|Q12805
-2.28011	2.93273		2.16e-90	2	7	2.66771e-11	3.40322e-09	E7ES19;P35443	Thrombospondin-4	THBS4	>tr|E7ES19|E7ES19_HUMAN Thrombospondin-4 OS=Homo sapiens GN=THBS4 PE=2 SV=1;>sp|P35443|TSP4_HUMAN Thrombospondin-4 OS=Homo sapiens GN=THBS4 PE=1 SV=2
-1.82225	-1.58082	+	2.85e-176	5	35	1.22155e-07	8.71565e-05	Q7Z7M0;Q7Z7M0-2;F5GZG7;M0R0Q0;M0QZL2	Multiple epidermal growth factor-like domains protein 8	MEGF8	>sp|Q7Z7M0|MEGF8_HUMAN Multiple epidermal growth factor-like domains protein 8 OS=Homo sapiens GN=MEGF8 PE=1 SV=2;>sp|Q7Z7M0-2|MEGF8_HUMAN Isoform 2 of Multiple epidermal growth factor-like domains protein 8 OS=Homo sapiens GN=MEGF8
-1.79944	-1.61262	+	1.72e-23	6	8	1.77162e-07	6.47055e-05	H3BLV4;F8WAQ1;Q6UWL2-3;Q6UWL2;Q6UWL2-2;H0Y6B2	Sushi domain-containing protein 1	SUSD1	>tr|H3BLV4|H3BLV4_HUMAN Sushi domain-containing protein 1 (Fragment) OS=Homo sapiens GN=SUSD1 PE=4 SV=1;>tr|F8WAQ1|F8WAQ1_HUMAN Sushi domain-containing protein 1 OS=Homo sapiens GN=SUSD1 PE=2 SV=1;>sp|Q6UWL2-3|SUSD1_HUMAN Isoform 3 of Sushi domain-containi
-0.734056	4.15467		8.9e-07	5	3	0.0427989	1.48586e-17	G3V5X4;Q8WXH0;Q8WXH0-2;Q8WXH0-7;G3V4T3	Nesprin-2	SYNE2	>tr|G3V5X4|G3V5X4_HUMAN Nesprin-2 OS=Homo sapiens GN=SYNE2 PE=1 SV=1;>sp|Q8WXH0|SYNE2_HUMAN Nesprin-2 OS=Homo sapiens GN=SYNE2 PE=1 SV=3;>sp|Q8WXH0-2|SYNE2_HUMAN Isoform 2 of Nesprin-2 OS=Homo sapiens GN=SYNE2;>sp|Q8WXH0-7|SYNE2_HUMAN Isoform 7 of Nesprin-
-1.8771	-0.288338		2.05e-31	4	10	4.9025e-08	0.30184	P05107;A8MYE6;J3KNI6;E7EVZ9	Integrin beta-2;Integrin beta	ITGB2	>sp|P05107|ITB2_HUMAN Integrin beta-2 OS=Homo sapiens GN=ITGB2 PE=1 SV=2;>tr|A8MYE6|A8MYE6_HUMAN Integrin beta OS=Homo sapiens GN=ITGB2 PE=2 SV=1;>tr|J3KNI6|J3KNI6_HUMAN Integrin beta (Fragment) OS=Homo sapiens GN=ITGB2 PE=2 SV=1
-1.66324	-0.323134		3.62e-19	3	3	1.48525e-06	0.266855	Q9GZX9;J3QS03;Q9GZX9-2	Twisted gastrulation protein homolog 1	TWSG1	>sp|Q9GZX9|TWSG1_HUMAN Twisted gastrulation protein homolog 1 OS=Homo sapiens GN=TWSG1 PE=2 SV=1;>tr|J3QS03|J3QS03_HUMAN Twisted gastrulation protein homolog 1 OS=Homo sapiens GN=TWSG1 PE=2 SV=1
-1.65977	-1.26496	+	1.75e-12	7	3	1.56442e-06	0.00129437	Q08431-2;X6R3G6;Q08431-3;F5GZN3;F5H7N9;Q08431;H0YKS8	Lactadherin;Lactadherin short form;Medin	MFGE8	>sp|Q08431-2|MFGM_HUMAN Isoform 2 of Lactadherin OS=Homo sapiens GN=MFGE8;>tr|X6R3G6|X6R3G6_HUMAN Lactadherin OS=Homo sapiens GN=MFGE8 PE=4 SV=1;>sp|Q08431-3|MFGM_HUMAN Isoform 3 of Lactadherin OS=Homo sapiens GN=MFGE8;>tr|F5GZN3|F5GZN3_HUMAN Lactadherin s
-1.6274	0.332046		8.73e-14	11	5	2.53005e-06	0.733688	Q13085-4;Q13085-3;Q13085-2;Q13085;Q59FY4;K4DID9;O00763-2;F8W8T8;O00763;X6RCE4;K7EK64	Acetyl-CoA carboxylase 1;Biotin carboxylase	ACACA	>sp|Q13085-4|ACACA_HUMAN Isoform 4 of Acetyl-CoA carboxylase 1 OS=Homo sapiens GN=ACACA;>sp|Q13085-3|ACACA_HUMAN Isoform 3 of Acetyl-CoA carboxylase 1 OS=Homo sapiens GN=ACACA;>sp|Q13085-2|ACACA_HUMAN Isoform 2 of Acetyl-CoA carboxylase 1 OS=Homo sapiens G
-1.48972	-1.15633	+	0	3	61	1.76541e-05	0.00293736	Q9NYU2-2;Q9NYU2;H7BZG0	UDP-glucose:glycoprotein glucosyltransferase 1	UGGT1	>sp|Q9NYU2-2|UGGG1_HUMAN Isoform 2 of UDP-glucose:glycoprotein glucosyltransferase 1 OS=Homo sapiens GN=UGGT1;>sp|Q9NYU2|UGGG1_HUMAN UDP-glucose:glycoprotein glucosyltransferase 1 OS=Homo sapiens GN=UGGT1 PE=1 SV=3
-1.47748	-0.794305		0	2	43	2.0817e-05	0.030437	P55268;F5H520	Laminin subunit beta-2	LAMB2	>sp|P55268|LAMB2_HUMAN Laminin subunit beta-2 OS=Homo sapiens GN=LAMB2 PE=1 SV=2
-1.37794	-0.526987		5.5e-94	9	21	7.57934e-05	0.117265	Q86XX4-2;Q86XX4;H0Y930;Q86XX4-5;H0Y8V2;H0Y9C9;H0Y9A6;Q86XX4-4;Q86XX4-6	Extracellular matrix protein FRAS1	FRAS1	>sp|Q86XX4-2|FRAS1_HUMAN Isoform 2 of Extracellular matrix protein FRAS1 OS=Homo sapiens GN=FRAS1;>sp|Q86XX4|FRAS1_HUMAN Extracellular matrix protein FRAS1 OS=Homo sapiens GN=FRAS1 PE=1 SV=2;>tr|H0Y930|H0Y930_HUMAN Extracellular matrix protein FRAS1 (Fragm
-1.35469	-1.05518	+	1.97e-10	2	4	0.000101255	0.00599709	P80370;P80370-2	Protein delta homolog 1;Fetal antigen 1	DLK1	>sp|P80370|DLK1_HUMAN Protein delta homolog 1 OS=Homo sapiens GN=DLK1 PE=1 SV=3;>sp|P80370-2|DLK1_HUMAN Isoform Short of Protein delta homolog 1 OS=Homo sapiens GN=DLK1
-1.34995	-1.09672	+	4.54e-25	7	7	0.000107354	0.00449895	F5H4B1;P78395;E7EW99;B5MCY4;E7EMH2;H7C2P3;B5MD04	Melanoma antigen preferentially expressed in tumors	PRAME	>tr|F5H4B1|F5H4B1_HUMAN Melanoma antigen preferentially-expressed in tumors OS=Homo sapiens GN=PRAME PE=1 SV=1;>sp|P78395|PRAME_HUMAN Melanoma antigen preferentially expressed in tumors OS=Homo sapiens GN=PRAME PE=1 SV=1;>tr|E7EW99|E7EW99_HUMAN Melanoma an
-1.32091	-0.372035		2.28e-173	7	10	0.000152951	0.222568	P18084;H7C4W1;V9GZ57;V9GYZ1;H7C5U2;V9GYD8;H7C580	Integrin beta-5;Integrin beta	ITGB5	>sp|P18084|ITB5_HUMAN Integrin beta-5 OS=Homo sapiens GN=ITGB5 PE=1 SV=1;>tr|H7C4W1|H7C4W1_HUMAN Integrin beta (Fragment) OS=Homo sapiens GN=ITGB5 PE=3 SV=1
-1.23953	-0.060921		4.78e-102	4	20	0.000396953	0.600447	O75197;E9PHY1;A4QPB2-2;A4QPB2	Low-density lipoprotein receptor-related protein 5	LRP5	>sp|O75197|LRP5_HUMAN Low-density lipoprotein receptor-related protein 5 OS=Homo sapiens GN=LRP5 PE=1 SV=2
-1.23711	-1.27298	+	1.83e-106	15	18	0.000408045	0.00121572	P05556;P05556-2;P05556-5;P05556-4;P05556-3;C9JPK5;Q5T3E6;E9PLR6;E7EUI6;E7EQW5;E7ERX5;C9JJP8;Q5T3E5;E9PQJ2;H7C4N8	Integrin beta-1	ITGB1	>sp|P05556|ITB1_HUMAN Integrin beta-1 OS=Homo sapiens GN=ITGB1 PE=1 SV=2;>sp|P05556-2|ITB1_HUMAN Isoform 2 of Integrin beta-1 OS=Homo sapiens GN=ITGB1;>sp|P05556-5|ITB1_HUMAN Isoform 5 of Integrin beta-1 OS=Homo sapiens GN=ITGB1;>sp|P05556-4|ITB1_HUMAN Iso
-1.23196	-0.682436		2.09e-28	2	5	0.000432564	0.055607	P15289;P15289-2	Arylsulfatase A;Arylsulfatase A component B;Arylsulfatase A component C	ARSA	>sp|P15289|ARSA_HUMAN Arylsulfatase A OS=Homo sapiens GN=ARSA PE=1 SV=3;>sp|P15289-2|ARSA_HUMAN Isoform 2 of Arylsulfatase A OS=Homo sapiens GN=ARSA
-1.20981	-0.472957		1.44e-44	16	11	0.000554512	0.14832	P28799;K7EQ05;P28799-2;K7EKL3;P28799-3;K7EMR1;K7EQI0;K7EPL0;K7ELY1;K7ENI2;K7ENN1;K7EK92;K7EQK6;K7EM89;K7EJY4;K7ERM2	Granulins;Acrogranin;Paragranulin;Granulin-1;Granulin-2;Granulin-3;Granulin-4;Granulin-5;Granulin-6;Granulin-7	GRN	>sp|P28799|GRN_HUMAN Granulins OS=Homo sapiens GN=GRN PE=1 SV=2;>tr|K7EQ05|K7EQ05_HUMAN Paragranulin OS=Homo sapiens GN=GRN PE=2 SV=1;>sp|P28799-2|GRN_HUMAN Isoform 2 of Granulins OS=Homo sapiens GN=GRN;>tr|K7EKL3|K7EKL3_HUMAN Paragranulin (Fragment) OS=Ho
-1.20354	-0.149599		1.34e-88	13	22	0.000594499	0.470213	Q9NS15;Q9NS15-2;E9PKW1;F5GWC4;H0YC99;E9PJR2;H0YCX6;H0YCQ2;E9PR84;E9PRF2;E9PR75;E9PPT7;E9PQR0	Latent-transforming growth factor beta-binding protein 3	LTBP3	>sp|Q9NS15|LTBP3_HUMAN Latent-transforming growth factor beta-binding protein 3 OS=Homo sapiens GN=LTBP3 PE=1 SV=4;>sp|Q9NS15-2|LTBP3_HUMAN Isoform 2 of Latent-transforming growth factor beta-binding protein 3 OS=Homo sapiens GN=LTBP3;>tr|E9PKW1|E9PKW1_HUM
0.944116	1.10814		0	3	66	0.000241558	0.0452194	P42336;C9JAM9;C9J951	Phosphatidylinositol 4,5-bisphosphate 3-kinase catalytic subunit alpha isoform	PIK3CA	>sp|P42336|PK3CA_HUMAN Phosphatidylinositol 4,5-bisphosphate 3-kinase catalytic subunit alpha isoform OS=Homo sapiens GN=PIK3CA PE=1 SV=2
0.960568	1.47174		1.9e-81	1	17	0.00019052	0.00541184	O60841	Eukaryotic translation initiation factor 5B	EIF5B	>sp|O60841|IF2P_HUMAN Eukaryotic translation initiation factor 5B OS=Homo sapiens GN=EIF5B PE=1 SV=4
1.20232	-0.0387974		0	1	16	3.90969e-06	0.63531	P62633-3			>sp|P62633-3|CNBP_HUMAN Isoform 3 of Cellular nucleic acid-binding protein OS=Homo sapiens GN=CNBP
-1.12524	1.09262		0	8	101	0.00137795	0.0489117	Q07954;Q6PJ72;H0YJI8;Q86SW0;Q7Z7K9;Q9NZR2;F5H0Z3;E7ERG8	Prolow-density lipoprotein receptor-related protein 1;Low-density lipoprotein receptor-related protein 1 85 kDa subunit;Low-density lipoprotein receptor-related protein 1 515 kDa subunit;Low-density lipoprotein receptor-related protein 1 intracellular domain	LRP1	>sp|Q07954|LRP1_HUMAN Prolow-density lipoprotein receptor-related protein 1 OS=Homo sapiens GN=LRP1 PE=1 SV=2
-1.09341	-0.966261		2.16e-226	8	33	0.00191103	0.0108024	J3KNG8;Q8TF40-3;Q8TF40;Q8TF40-2;E9PCH4;Q9P278;Q9P278-2;D6RFH5	Folliculin-interacting protein 1	FNIP1	>tr|J3KNG8|J3KNG8_HUMAN Folliculin-interacting protein 1 OS=Homo sapiens GN=FNIP1 PE=1 SV=1;>sp|Q8TF40-3|FNIP1_HUMAN Isoform 3 of Folliculin-interacting protein 1 OS=Homo sapiens GN=FNIP1;>sp|Q8TF40|FNIP1_HUMAN Folliculin-interacting protein 1 OS=Homo sapi
-1.07701	-1.04287		6.15e-142	6	8	0.00225405	0.00652024	Q5H9A7;P01033;H0Y789;Q5H9B5;Q5H9B4;B4DJK3	Metalloproteinase inhibitor 1	TIMP1	>tr|Q5H9A7|Q5H9A7_HUMAN Metalloproteinase inhibitor 1 OS=Homo sapiens GN=TIMP1 PE=1 SV=1;>sp|P01033|TIMP1_HUMAN Metalloproteinase inhibitor 1 OS=Homo sapiens GN=TIMP1 PE=1 SV=1;>tr|H0Y789|H0Y789_HUMAN Metalloproteinase inhibitor 1 (Fragment) OS=Homo sapien
-1.04882	-0.91		9.97e-51	1	18	0.00297845	0.0153857	P49454	Centromere protein F	CENPF	>sp|P49454|CENPF_HUMAN Centromere protein F OS=Homo sapiens GN=CENPF PE=1 SV=2
-1.03363	-0.4682		5.03e-17	5	6	0.00345121	0.151329	P07602;P07602-2;C9JIZ6;P07602-3;B1AVU8	Proactivator polypeptide;Saposin-A;Saposin-B-Val;Saposin-B;Saposin-C;Saposin-D	PSAP	>sp|P07602|SAP_HUMAN Prosaposin OS=Homo sapiens GN=PSAP PE=1 SV=2;>sp|P07602-2|SAP_HUMAN Isoform Sap-mu-6 of Prosaposin OS=Homo sapiens GN=PSAP;>tr|C9JIZ6|C9JIZ6_HUMAN Prosaposin OS=Homo sapiens GN=PSAP PE=1 SV=1;>sp|P07602-3|SAP_HUMAN Isoform Sap-mu-9 of
-1.02096	-0.686885		7.19e-17	4	6	0.003897	0.0543478	Q8WXS8;Q8WXS8-4;Q8WXS8-2;Q8WXS8-3	A disintegrin and metalloproteinase with thrombospondin motifs 14	ADAMTS14	>sp|Q8WXS8|ATS14_HUMAN A disintegrin and metalloproteinase with thrombospondin motifs 14 OS=Homo sapiens GN=ADAMTS14 PE=2 SV=2;>sp|Q8WXS8-4|ATS14_HUMAN Isoform D of A disintegrin and metalloproteinase with thrombospondin motifs 14 OS=Homo sapiens GN=ADAMTS
-0.985302	-0.252307		0	3	37	0.00544584	0.341151	P07996;A8MZG1;P35442	Thrombospondin-1	THBS1	>sp|P07996|TSP1_HUMAN Thrombospondin-1 OS=Homo sapiens GN=THBS1 PE=1 SV=2
-0.96856	-0.43098		2.37e-26	4	6	0.00634919	0.176507	Q16610;Q16610-4;Q16610-2;Q16610-3	Extracellular matrix protein 1	ECM1	>sp|Q16610|ECM1_HUMAN Extracellular matrix protein 1 OS=Homo sapiens GN=ECM1 PE=1 SV=2;>sp|Q16610-4|ECM1_HUMAN Isoform 4 of Extracellular matrix protein 1 OS=Homo sapiens GN=ECM1;>sp|Q16610-2|ECM1_HUMAN Isoform 2 of Extracellular matrix protein 1 OS=Homo s
-0.959471	-1.06717		1.03e-18	11	4	0.00689415	0.0055241	P00750-3;P00750;P00750-2;K4DI88;H0YBH9;P00750-4;B4DNJ1;B4DN26;E7ESF4;E5RHG4;E5RGA1	Tissue-type plasminogen activator;Tissue-type plasminogen activator chain A;Tissue-type plasminogen activator chain B	PLAT	>sp|P00750-3|TPA_HUMAN Isoform 3 of Tissue-type plasminogen activator OS=Homo sapiens GN=PLAT;>sp|P00750|TPA_HUMAN Tissue-type plasminogen activator OS=Homo sapiens GN=PLAT PE=1 SV=1;>sp|P00750-2|TPA_HUMAN Isoform 2 of Tissue-type plasminogen activator OS=
-0.956315	-0.513042		7.34e-66	3	10	0.00709301	0.124744	Q9NPF0;Q9NPF0-2;M0R100	CD320 antigen	CD320	>sp|Q9NPF0|CD320_HUMAN CD320 antigen OS=Homo sapiens GN=CD320 PE=1 SV=1;>sp|Q9NPF0-2|CD320_HUMAN Isoform 2 of CD320 antigen OS=Homo sapiens GN=CD320
-0.953712	-0.540492		1.7e-78	4	6	0.00726091	0.110362	P98153-2;P98153;Q5CZ70;B7Z3C4	Integral membrane protein DGCR2/IDD	DGCR2;DKFZp686I1730	>sp|P98153-2|IDD_HUMAN Isoform 2 of Integral membrane protein DGCR2/IDD OS=Homo sapiens GN=DGCR2;>sp|P98153|IDD_HUMAN Integral membrane protein DGCR2/IDD OS=Homo sapiens GN=DGCR2 PE=2 SV=1;>tr|Q5CZ70|Q5CZ70_HUMAN Integral membrane protein DGCR2/IDD OS=Homo
-0.943758	-0.100116		8.72e-126	3	19	0.00793612	0.540909	Q9NZV1;H7C2T6;H7C1Z0	Cysteine-rich motor neuron 1 protein;Processed cysteine-rich motor neuron 1 protein	CRIM1	>sp|Q9NZV1|CRIM1_HUMAN Cysteine-rich motor neuron 1 protein OS=Homo sapiens GN=CRIM1 PE=1 SV=1
-0.936061	-0.998491		3.01e-298	6	22	0.00849632	0.00876399	Q8NFG4;Q8NFG4-2;C9J4C4;Q8NFG4-3;J3QQZ7;J3QW42	Folliculin	FLCN	>sp|Q8NFG4|FLCN_HUMAN Folliculin OS=Homo sapiens GN=FLCN PE=1 SV=1;>sp|Q8NFG4-2|FLCN_HUMAN Isoform 2 of Folliculin OS=Homo sapiens GN=FLCN
-0.873999	0.0940482		3.65e-89	1	10	0.0144652	0.859439	Q9UMX5	Neudesin	NENF	>sp|Q9UMX5|NENF_HUMAN Neudesin OS=Homo sapiens GN=NENF PE=1 SV=1
-0.855431	-0.0298522		2.24e-93	13	22	0.0168579	0.649645	Q14766;Q14766-4;Q14766-3;E7EV71;Q14766-2;Q14766-5;C9JD84;E7EUU6;H7BZ76;H7C2H7;H7C0I7;C9JDW2;H7C4L5	Latent-transforming growth factor beta-binding protein 1	LTBP1	>sp|Q14766|LTBP1_HUMAN Latent-transforming growth factor beta-binding protein 1 OS=Homo sapiens GN=LTBP1 PE=1 SV=4;>sp|Q14766-4|LTBP1_HUMAN Isoform 4 of Latent-transforming growth factor beta-binding protein 1 OS=Homo sapiens GN=LTBP1;>sp|Q14766-3|LTBP1_HU
-0.844016	-0.319647		1.95e-10	2	4	0.0184953	0.270229	Q99523;Q99523-2	Sortilin	SORT1	>sp|Q99523|SORT_HUMAN Sortilin OS=Homo sapiens GN=SORT1 PE=1 SV=3;>sp|Q99523-2|SORT_HUMAN Isoform 2 of Sortilin OS=Homo sapiens GN=SORT1
-0.810858	-1.2311		1.43e-54	4	10	0.0240661	0.00168102	B4DL79;O95235;D6RBN1;D6R9E4	Kinesin-like protein KIF20A	KIF20A	>tr|B4DL79|B4DL79_HUMAN Kinesin-like protein KIF20A OS=Homo sapiens GN=KIF20A PE=1 SV=1;>sp|O95235|KI20A_HUMAN Kinesin-like protein KIF20A OS=Homo sapiens GN=KIF20A PE=1 SV=1
-0.81045	0.389218		5.65e-217	3	37	0.0241427	0.64359	Q6UY14;F8WAD0;Q6UY14-2	ADAMTS-like protein 4	ADAMTSL4	>sp|Q6UY14|ATL4_HUMAN ADAMTS-like protein 4 OS=Homo sapiens GN=ADAMTSL4 PE=1 SV=2;>tr|F8WAD0|F8WAD0_HUMAN ADAMTS-like protein 4 OS=Homo sapiens GN=ADAMTSL4 PE=2 SV=1;>sp|Q6UY14-2|ATL4_HUMAN Isoform 2 of ADAMTS-like protein 4 OS=Homo sapiens GN=ADAMTSL4
-0.805255	-0.337528		7e-63	3	11	0.0251387	0.253232	O75882;O75882-3;O75882-2	Attractin	ATRN	>sp|O75882|ATRN_HUMAN Attractin OS=Homo sapiens GN=ATRN PE=1 SV=2;>sp|O75882-3|ATRN_HUMAN Isoform 3 of Attractin OS=Homo sapiens GN=ATRN;>sp|O75882-2|ATRN_HUMAN Isoform 2 of Attractin OS=Homo sapiens GN=ATRN
-0.786629	-0.233046		8.41e-41	3	12	0.0290072	0.363453	P01133-2;P01133-3;P01133	Pro-epidermal growth factor;Epidermal growth factor	EGF	>sp|P01133-2|EGF_HUMAN Isoform 2 of Pro-epidermal growth factor OS=Homo sapiens GN=EGF;>sp|P01133-3|EGF_HUMAN Isoform 3 of Pro-epidermal growth factor OS=Homo sapiens GN=EGF;>sp|P01133|EGF_HUMAN Pro-epidermal growth factor OS=Homo sapiens GN=EGF PE=1 SV=2
-0.786	0.204407		0	8	63	0.0291464	0.946723	O00468-6;O00468-7;O00468-3;O00468-5;O00468-4;O00468;O00468-2;H0Y5U1	Agrin;Agrin N-terminal 110 kDa subunit;Agrin C-terminal 110 kDa subunit;Agrin C-terminal 90 kDa fragment;Agrin C-terminal 22 kDa fragment	AGRN	>sp|O00468-6|AGRIN_HUMAN Isoform 6 of Agrin OS=Homo sapiens GN=AGRN;>sp|O00468-7|AGRIN_HUMAN Isoform 7 of Agrin OS=Homo sapiens GN=AGRN;>sp|O00468-3|AGRIN_HUMAN Isoform 3 of Agrin OS=Homo sapiens GN=AGRN;>sp|O00468-5|AGRIN_HUMAN Isoform 5 of Agrin OS=Homo
-0.780664	-0.204342		1.51e-09	6	2	0.03035	0.398338	Q9UBN7-2;Q9UBN7;B4DZH6;A6NDI8;E7EPS2;E7EUZ1	Histone deacetylase 6	HDAC6	>sp|Q9UBN7-2|HDAC6_HUMAN Isoform 2 of Histone deacetylase 6 OS=Homo sapiens GN=HDAC6;>sp|Q9UBN7|HDAC6_HUMAN Histone deacetylase 6 OS=Homo sapiens GN=HDAC6 PE=1 SV=2;>tr|B4DZH6|B4DZH6_HUMAN Histone deacetylase 6 OS=Homo sapiens GN=HDAC6 PE=1 SV=1;>tr|A6NDI8
-0.769033	-0.164827		6.26e-49	9	13	0.0331223	0.449531	Q96CW1-2;Q96CW1;E9PFW3;C9JJ47;C9JTK4;C9JGT8;C9JJD3;H7C4C3;C9JPV8	AP-2 complex subunit mu	AP2M1	>sp|Q96CW1-2|AP2M1_HUMAN Isoform 2 of AP-2 complex subunit mu OS=Homo sapiens GN=AP2M1;>sp|Q96CW1|AP2M1_HUMAN AP-2 complex subunit mu OS=Homo sapiens GN=AP2M1 PE=1 SV=2;>tr|E9PFW3|E9PFW3_HUMAN AP-2 complex subunit mu OS=Homo sapiens GN=AP2M1 PE=1 SV=1;>tr|
-0.763702	1.41747		4.84e-45	2	6	0.0344635	0.00769461	Q9UM47;M0R3C9	Neurogenic locus notch homolog protein 3;Notch 3 extracellular truncation;Notch 3 intracellular domain	NOTCH3	>sp|Q9UM47|NOTC3_HUMAN Neurogenic locus notch homolog protein 3 OS=Homo sapiens GN=NOTCH3 PE=1 SV=2
-0.752429	-0.499119		5.33e-101	14	20	0.0374533	0.132577	P28482;P28482-2;E9PJF0;P27361-2;E9PQW4;P27361-3;P27361;E9PBK7;B3KR49;H0YDH9;K7ELV1;K7EN18;P31152;Q16659	Mitogen-activated protein kinase 1	MAPK1	>sp|P28482|MK01_HUMAN Mitogen-activated protein kinase 1 OS=Homo sapiens GN=MAPK1 PE=1 SV=3;>sp|P28482-2|MK01_HUMAN Isoform 2 of Mitogen-activated protein kinase 1 OS=Homo sapiens GN=MAPK1
-0.749026	0.0422836		1.1e-12	5	2	0.0383983	0.769609	F8W1R9;B4DY26;P36897;P36897-2;P36897-3	TGF-beta receptor type-1	TGFBR1	>tr|F8W1R9|F8W1R9_HUMAN TGF-beta receptor type-1 OS=Homo sapiens GN=TGFBR1 PE=1 SV=1;>tr|B4DY26|B4DY26_HUMAN TGF-beta receptor type-1 OS=Homo sapiens GN=TGFBR1 PE=1 SV=1;>sp|P36897|TGFR1_HUMAN TGF-beta receptor type-1 OS=Homo sapiens GN=TGFBR1 PE=1 SV=1;>s
-0.747132	-0.650339		7.9e-40	3	6	0.0389328	0.0654311	Q4G0T1-3;Q4G0T1;Q4G0T1-2	Putative scavenger receptor cysteine-rich domain-containing protein LOC619207		>sp|Q4G0T1-3|SRCRM_HUMAN Isoform Alpha of Scavenger receptor cysteine-rich domain-containing protein SCART1 OS=Homo sapiens;>sp|Q4G0T1|SRCRM_HUMAN Scavenger receptor cysteine-rich domain-containing protein SCART1 OS=Homo sapiens PE=1 SV=2
-0.723422	-0.110191		3.29e-104	4	24	0.0461776	0.526096	F5H7J9;O75581;H0YGW5;H0YGH0	Low-density lipoprotein receptor-related protein 6	LRP6	>tr|F5H7J9|F5H7J9_HUMAN Low-density lipoprotein receptor-related protein 6 OS=Homo sapiens GN=LRP6 PE=2 SV=1;>sp|O75581|LRP6_HUMAN Low-density lipoprotein receptor-related protein 6 OS=Homo sapiens GN=LRP6 PE=1 SV=2;>tr|H0YGW5|H0YGW5_HUMAN Low-density lipo
-0.721589	0.224759		2.16e-151	8	20	0.0467822	0.912079	P14618;P14618-3;H3BT25;H3BUW1;H3BTJ2;H3BU13;H3BN34;H3BQZ3	Pyruvate kinase isozymes M1/M2	PKM	>sp|P14618|KPYM_HUMAN Pyruvate kinase PKM OS=Homo sapiens GN=PKM PE=1 SV=4;>sp|P14618-3|KPYM_HUMAN Isoform 3 of Pyruvate kinase PKM OS=Homo sapiens GN=PKM
-0.706765	-0.0119043		5.83e-09	12	2	0.0519204	0.678796	Q14135-5;Q14135-6;G5E9M9;Q14135-2;Q14135;G5E9F4;Q14135-4;G5E9M7;F8W708;E7ERW0;E7EQU6;E7EWF5	Transcription cofactor vestigial-like protein 4	VGLL4	>sp|Q14135-5|VGLL4_HUMAN Isoform 5 of Transcription cofactor vestigial-like protein 4 OS=Homo sapiens GN=VGLL4;>sp|Q14135-6|VGLL4_HUMAN Isoform 6 of Transcription cofactor vestigial-like protein 4 OS=Homo sapiens GN=VGLL4;>tr|G5E9M9|G5E9M9_HUMAN Transcript
-0.705277	-0.637326		2.1e-24	5	6	0.0524611	0.0698023	O15525;O60675;B0QY71;I3L2F8;B0QY70	Transcription factor MafG	MAFG	>sp|O15525|MAFG_HUMAN Transcription factor MafG OS=Homo sapiens GN=MAFG PE=1 SV=1
-0.703683	-0.717576		1.03e-11	3	3	0.0530458	0.046293	P98095;F5H1F3;P98095-2	Fibulin-2	FBLN2	>sp|P98095|FBLN2_HUMAN Fibulin-2 OS=Homo sapiens GN=FBLN2 PE=1 SV=2;>tr|F5H1F3|F5H1F3_HUMAN Fibulin-2 OS=Homo sapiens GN=FBLN2 PE=1 SV=1;>sp|P98095-2|FBLN2_HUMAN Isoform 2 of Fibulin-2 OS=Homo sapiens GN=FBLN2
-0.702279	-0.00479587		0	6	124	0.0535651	0.690479	P98160;H7C4A6;Q5SZJ1;Q5SZJ2;Q5SZI9;H0Y5A9	Basement membrane-specific heparan sulfate proteoglycan core protein;Endorepellin;LG3 peptide	HSPG2	>sp|P98160|PGBM_HUMAN Basement membrane-specific heparan sulfate proteoglycan core protein OS=Homo sapiens GN=HSPG2 PE=1 SV=4
-0.699638	-0.22962		2.02e-177	8	15	0.0545538	0.367513	P11310;P11310-2;Q5T4U5;B7Z9I1;B4DJE7;E9PJM9;E9PRX4;H0YDT5	Medium-chain specific acyl-CoA dehydrogenase, mitochondrial	ACADM	>sp|P11310|ACADM_HUMAN Medium-chain specific acyl-CoA dehydrogenase, mitochondrial OS=Homo sapiens GN=ACADM PE=1 SV=1;>sp|P11310-2|ACADM_HUMAN Isoform 2 of Medium-chain specific acyl-CoA dehydrogenase, mitochondrial OS=Homo sapiens GN=ACADM;>tr|Q5T4U5|Q5T4
-0.68904	-0.87887		1.12e-27	1	6	0.0586751	0.0185961	Q9HCN8	Stromal cell-derived factor 2-like protein 1	SDF2L1	>sp|Q9HCN8|SDF2L_HUMAN Stromal cell-derived factor 2-like protein 1 OS=Homo sapiens GN=SDF2L1 PE=1 SV=2
-0.688292	0.287733		6.18e-102	17	19	0.0589756	0.80622	P08670;B0YJC4;B0YJC5;Q5JVS8;H7C5W5;P41219;P41219-2;F8W835;P17661;Q16352;P07197-2;P07196;E7EMV2;E7ESP9;P07197;P12036-2;P12036	Vimentin	VIM	>sp|P08670|VIME_HUMAN Vimentin OS=Homo sapiens GN=VIM PE=1 SV=4;>tr|B0YJC4|B0YJC4_HUMAN Vimentin OS=Homo sapiens GN=VIM PE=1 SV=1
-0.687918	0.590643		5.07e-06	2	2	0.0591263	0.371249	Q9UJZ1-2;Q9UJZ1	Stomatin-like protein 2, mitochondrial	STOML2	>sp|Q9UJZ1-2|STML2_HUMAN Isoform 2 of Stomatin-like protein 2, mitochondrial OS=Homo sapiens GN=STOML2;>sp|Q9UJZ1|STML2_HUMAN Stomatin-like protein 2, mitochondrial OS=Homo sapiens GN=STOML2 PE=1 SV=1
-0.684743	0.0355121		2.6e-05	1	1	0.0604184	0.758056	Q96RY7	Intraflagellar transport protein 140 homolog	IFT140	>sp|Q96RY7|IF140_HUMAN Intraflagellar transport protein 140 homolog OS=Homo sapiens GN=IFT140 PE=1 SV=1
-0.674756	0.212669		2.72e-21	7	3	0.0646359	0.932643	C9J3L8;C9J5W0;P43307;E9PAL7;C9IZQ1;P43307-2;F5H5Y2	Translocon-associated protein subunit alpha	SSR1	>tr|C9J3L8|C9J3L8_HUMAN Translocon-associated protein subunit alpha OS=Homo sapiens GN=SSR1 PE=1 SV=1;>tr|C9J5W0|C9J5W0_HUMAN Translocon-associated protein subunit alpha OS=Homo sapiens GN=SSR1 PE=1 SV=1;>sp|P43307|SSRA_HUMAN Translocon-associated protein
-0.672455	0.397155		0	10	51	0.0656412	0.63145	Q8N2S1-3;Q8N2S1;E7ENG9;F5GXC9;Q8N2S1-4;M0QZX0;M0QXV3;M0R351;M0QYE9;F8WAA0	Latent-transforming growth factor beta-binding protein 4	LTBP4	>sp|Q8N2S1-3|LTBP4_HUMAN Isoform 3 of Latent-transforming growth factor beta-binding protein 4 OS=Homo sapiens GN=LTBP4;>sp|Q8N2S1|LTBP4_HUMAN Latent-transforming growth factor beta-binding protein 4 OS=Homo sapiens GN=LTBP4 PE=1 SV=2;>tr|E7ENG9|E7ENG9_HUM
-0.672297	-0.421753		2.72e-48	3	13	0.065711	0.183206	P78536;P78536-2;E7EUI5	Disintegrin and metalloproteinase domain-containing protein 17	ADAM17	>sp|P78536|ADA17_HUMAN Disintegrin and metalloproteinase domain-containing protein 17 OS=Homo sapiens GN=ADAM17 PE=1 SV=1;>sp|P78536-2|ADA17_HUMAN Isoform B of Disintegrin and metalloproteinase domain-containing protein 17 OS=Homo sapiens GN=ADAM17;>tr|E7E
-0.663656	-0.0034591		2.04e-272	6	34	0.0696058	0.692685	Q04721;Q7Z3S9-2;R4GN02;Q7Z3S9;E9PLD5;Q7Z3S9-3	Neurogenic locus notch homolog protein 2;Notch 2 extracellular truncation;Notch 2 intracellular domain	NOTCH2	>sp|Q04721|NOTC2_HUMAN Neurogenic locus notch homolog protein 2 OS=Homo sapiens GN=NOTCH2 PE=1 SV=3
-0.663446	0.388969		0	6	125	0.0697028	0.643972	O15230;F2Z2S4;Q5JTP4;E2QRK0;Q16787-3;Q16787	Laminin subunit alpha-5	LAMA5	>sp|O15230|LAMA5_HUMAN Laminin subunit alpha-5 OS=Homo sapiens GN=LAMA5 PE=1 SV=8
-0.646865	-1.02591		2.31e-06	2	2	0.0777158	0.00730835	Q9ULX9-2;Q9ULX9	Transcription factor MafF	MAFF	>sp|Q9ULX9-2|MAFF_HUMAN Isoform 2 of Transcription factor MafF OS=Homo sapiens GN=MAFF;>sp|Q9ULX9|MAFF_HUMAN Transcription factor MafF OS=Homo sapiens GN=MAFF PE=1 SV=2
-0.64101	0.133331		2.37e-35	4	6	0.0807188	0.928915	Q8IV08;M0QZI4;M0R3G9;M0R1F7	Phospholipase D3	PLD3	>sp|Q8IV08|PLD3_HUMAN Phospholipase D3 OS=Homo sapiens GN=PLD3 PE=1 SV=1;>tr|M0QZI4|M0QZI4_HUMAN Phospholipase D3 (Fragment) OS=Homo sapiens GN=PLD3 PE=1 SV=1
-0.635462	0.033224		3.31e-61	3	7	0.0836509	0.754164	Q7Z4F1;Q7Z4F1-2;H0YHW7	Low-density lipoprotein receptor-related protein 10	LRP10	>sp|Q7Z4F1|LRP10_HUMAN Low-density lipoprotein receptor-related protein 10 OS=Homo sapiens GN=LRP10 PE=1 SV=2;>sp|Q7Z4F1-2|LRP10_HUMAN Isoform 2 of Low-density lipoprotein receptor-related protein 10 OS=Homo sapiens GN=LRP10
-0.635204	-0.199875		4.49e-148	2	32	0.083789	0.403943	O95782-2;O95782	AP-2 complex subunit alpha-1	AP2A1	>sp|O95782-2|AP2A1_HUMAN Isoform B of AP-2 complex subunit alpha-1 OS=Homo sapiens GN=AP2A1;>sp|O95782|AP2A1_HUMAN AP-2 complex subunit alpha-1 OS=Homo sapiens GN=AP2A1 PE=1 SV=3
-0.633686	0.214223		1.18e-141	1	12	0.0846074	0.929997	Q9UBR2	Cathepsin Z	CTSZ	>sp|Q9UBR2|CATZ_HUMAN Cathepsin Z OS=Homo sapiens GN=CTSZ PE=1 SV=1
-0.624378	0.0150481		3.69e-57	3	9	0.0897662	0.723479	Q8N1G2;H0YCQ1;Q5T7F5	Cap-specific mRNA (nucleoside-2-O-)-methyltransferase 1	FTSJD2	>sp|Q8N1G2|CMTR1_HUMAN Cap-specific mRNA (nucleoside-2-O-)-methyltransferase 1 OS=Homo sapiens GN=CMTR1 PE=1 SV=1
-0.618893	-0.134718		1.27e-160	4	24	0.0929229	0.490922	P09958;H0YLH7;H0YNB5;H0YKB2	Furin	FURIN	>sp|P09958|FURIN_HUMAN Furin OS=Homo sapiens GN=FURIN PE=1 SV=2
-0.611223	-0.624702		1.61e-19	18	4	0.0974853	0.0742692	O75081-2;O75081-4;E7EU24;O75081;H3BNH2;H3BU07;E5RG85;E5RHJ8;E7ETA8;O43439-3;Q06455-4;O43439-2;Q06455-2;O43439-5;Q06455;O43439;O43439-4;Q06455-3	Protein CBFA2T3	CBFA2T3	>sp|O75081-2|MTG16_HUMAN Isoform 2 of Protein CBFA2T3 OS=Homo sapiens GN=CBFA2T3;>sp|O75081-4|MTG16_HUMAN Isoform 3 of Protein CBFA2T3 OS=Homo sapiens GN=CBFA2T3;>tr|E7EU24|E7EU24_HUMAN Protein CBFA2T3 OS=Homo sapiens GN=CBFA2T3 PE=1 SV=2;>sp|O75081|MTG16_
-0.601228	0.735179		3.19e-18	5	3	0.103698	0.228694	P22532;P35325;P35326;P22531;Q9BYE4	Small proline-rich protein 2D;Small proline-rich protein 2B	SPRR2D;SPRR2B	>sp|P22532|SPR2D_HUMAN Small proline-rich protein 2D OS=Homo sapiens GN=SPRR2D PE=2 SV=2;>sp|P35325|SPR2B_HUMAN Small proline-rich protein 2B OS=Homo sapiens GN=SPRR2B PE=2 SV=1
-0.578717	0.169688		1.43e-15	3	4	0.118843	0.993712	Q8NB90-2;Q8NB90;Q8NB90-3	Spermatogenesis-associated protein 5	SPATA5	>sp|Q8NB90-2|SPAT5_HUMAN Isoform 2 of Spermatogenesis-associated protein 5 OS=Homo sapiens GN=SPATA5;>sp|Q8NB90|SPAT5_HUMAN Spermatogenesis-associated protein 5 OS=Homo sapiens GN=SPATA5 PE=1 SV=3;>sp|Q8NB90-3|SPAT5_HUMAN Isoform 3 of Spermatogenesis-assoc
-0.578593	-0.210148		4.58e-05	1	2	0.118931	0.391123	Q04771	Activin receptor type-1	ACVR1	>sp|Q04771|ACVR1_HUMAN Activin receptor type-1 OS=Homo sapiens GN=ACVR1 PE=1 SV=1
-0.572712	-0.199096		0	2	21	0.123162	0.404924	P01137;M0R2S0	Transforming growth factor beta-1;Latency-associated peptide	TGFB1	>sp|P01137|TGFB1_HUMAN Transforming growth factor beta-1 OS=Homo sapiens GN=TGFB1 PE=1 SV=2
-0.567125	0.130027		2.77e-12	1	2	0.127291	0.923042	Q5T870	Proline-rich protein 9	PRR9	>sp|Q5T870|PRR9_HUMAN Proline-rich protein 9 OS=Homo sapiens GN=PRR9 PE=4 SV=1
-0.56575	0.212669		2.79e-255	7	29	0.128323	0.932643	P55084-2;P55084;F5GZQ3;B5MD38;C9JEY0;C9JE81;C9K0M0	Trifunctional enzyme subunit beta, mitochondrial;3-ketoacyl-CoA thiolase	HADHB	>sp|P55084-2|ECHB_HUMAN Isoform 2 of Trifunctional enzyme subunit beta, mitochondrial OS=Homo sapiens GN=HADHB;>sp|P55084|ECHB_HUMAN Trifunctional enzyme subunit beta, mitochondrial OS=Homo sapiens GN=HADHB PE=1 SV=3;>tr|F5GZQ3|F5GZQ3_HUMAN 3-ketoacyl-CoA
-0.559847	0.0328811		0	6	32	0.132829	0.753582	Q9H3C7;Q9H3C7-3;Q9H3C7-2;K7ELA8;K7ENW0;K7EK79	Gametogenetin-binding protein 2	GGNBP2	>sp|Q9H3C7|GGNB2_HUMAN Gametogenetin-binding protein 2 OS=Homo sapiens GN=GGNBP2 PE=1 SV=1;>sp|Q9H3C7-3|GGNB2_HUMAN Isoform 3 of Gametogenetin-binding protein 2 OS=Homo sapiens GN=GGNBP2
-0.552144	-0.127373		3.03e-41	8	9	0.138891	0.501321	Q13772;Q13772-3;Q13772-4;Q96E88;B4DF87;B4DZ85;H0Y5U8;Q13772-2	Nuclear receptor coactivator 4	NCOA4	>sp|Q13772|NCOA4_HUMAN Nuclear receptor coactivator 4 OS=Homo sapiens GN=NCOA4 PE=1 SV=1;>sp|Q13772-3|NCOA4_HUMAN Isoform 3 of Nuclear receptor coactivator 4 OS=Homo sapiens GN=NCOA4;>sp|Q13772-4|NCOA4_HUMAN Isoform 4 of Nuclear receptor coactivator 4 OS=H
-0.550346	0.0665291		0	2	46	0.140337	0.811378	P46531;M0QX38	Neurogenic locus notch homolog protein 1;Notch 1 extracellular truncation;Notch 1 intracellular domain	NOTCH1	>sp|P46531|NOTC1_HUMAN Neurogenic locus notch homolog protein 1 OS=Homo sapiens GN=NOTCH1 PE=1 SV=4
-0.541173	-0.207538		2.05e-55	3	10	0.147892	0.394357	P04792;F8WE04;C9J3N8	Heat shock protein beta-1	HSPB1	>sp|P04792|HSPB1_HUMAN Heat shock protein beta-1 OS=Homo sapiens GN=HSPB1 PE=1 SV=2;>tr|F8WE04|F8WE04_HUMAN Heat shock protein beta-1 OS=Homo sapiens GN=HSPB1 PE=1 SV=1
-0.540522	0.193763		8.95e-64	12	9	0.14844	0.964886	P07858;E9PR54;E9PJ67;E9PCB3;E9PKQ7;E9PNL5;E9PHZ5;E9PLY3;E9PSG5;E9PQM1;R4GMQ5;E9PS78	Cathepsin B;Cathepsin B light chain;Cathepsin B heavy chain	CTSB	>sp|P07858|CATB_HUMAN Cathepsin B OS=Homo sapiens GN=CTSB PE=1 SV=3
-0.537077	-0.108534		2.42e-111	16	27	0.151364	0.528518	P63010;P63010-2;P63010-3;K7EJT8;Q10567-4;Q10567-3;Q10567-2;Q10567;C9J1E7;K7EN71;K7ERB2;K7EJ01;K7EJX1;H7C034;K7ERE4;K7EKZ5	AP-2 complex subunit beta	AP2B1	>sp|P63010|AP2B1_HUMAN AP-2 complex subunit beta OS=Homo sapiens GN=AP2B1 PE=1 SV=1;>sp|P63010-2|AP2B1_HUMAN Isoform 2 of AP-2 complex subunit beta OS=Homo sapiens GN=AP2B1;>sp|P63010-3|AP2B1_HUMAN Isoform 3 of AP-2 complex subunit beta OS=Homo sapiens GN=
-0.53674	-0.365026		1.87e-56	2	12	0.151652	0.228571	Q9H4H8-2;Q9H4H8	Protein FAM83D	FAM83D	>sp|Q9H4H8-2|FA83D_HUMAN Isoform 2 of Protein FAM83D OS=Homo sapiens GN=FAM83D;>sp|Q9H4H8|FA83D_HUMAN Protein FAM83D OS=Homo sapiens GN=FAM83D PE=1 SV=3
-0.533665	0.178384		0	3	67	0.154304	0.991158	Q8N2E2;J3KQJ9;E5RG96	von Willebrand factor D and EGF domain-containing protein	VWDE	>sp|Q8N2E2|VWDE_HUMAN von Willebrand factor D and EGF domain-containing protein OS=Homo sapiens GN=VWDE PE=2 SV=4;>tr|J3KQJ9|J3KQJ9_HUMAN von Willebrand factor D and EGF domain-containing protein OS=Homo sapiens GN=VWDE PE=2 SV=1
-0.517577	0.239851		1.42e-99	5	13	0.16875	0.886493	Q9Y314;M0R3B2;M0R1K2;M0QX85;M0R1T7	Nitric oxide synthase-interacting protein	NOSIP	>sp|Q9Y314|NOSIP_HUMAN Nitric oxide synthase-interacting protein OS=Homo sapiens GN=NOSIP PE=1 SV=1;>tr|M0R3B2|M0R3B2_HUMAN Nitric oxide synthase-interacting protein (Fragment) OS=Homo sapiens GN=NOSIP PE=1 SV=2;>tr|M0R1K2|M0R1K2_HUMAN Nitric oxide synthas
-0.515751	1.16222		6.16e-144	4	9	0.170452	0.0341376	A2VDF0;A2VDF0-2;X6R6T9;X6RK00	Fucose mutarotase	FUOM	>sp|A2VDF0|FUCM_HUMAN Fucose mutarotase OS=Homo sapiens GN=FUOM PE=1 SV=2;>sp|A2VDF0-2|FUCM_HUMAN Isoform 2 of Fucose mutarotase OS=Homo sapiens GN=FUOM;>tr|X6R6T9|X6R6T9_HUMAN Fucose mutarotase OS=Homo sapiens GN=FUOM PE=4 SV=1;>tr|X6RK00|X6RK00_HUMAN Fuc
-0.511726	0.0812273		1.29e-22	6	3	0.174249	0.836972	Q13443;F8WC54;Q13443-2;A0AVL1;C9J6H5;C9JPM3	Disintegrin and metalloproteinase domain-containing protein 9	ADAM9	>sp|Q13443|ADAM9_HUMAN Disintegrin and metalloproteinase domain-containing protein 9 OS=Homo sapiens GN=ADAM9 PE=1 SV=1;>tr|F8WC54|F8WC54_HUMAN Disintegrin and metalloproteinase domain-containing protein 9 OS=Homo sapiens GN=ADAM9 PE=2 SV=1;>sp|Q13443-2|AD
-0.509931	-0.735267		6.09e-13	6	2	0.175962	0.0421247	M0R2R2;Q9BZL6;M0QZW1;M0R2Z8;Q15139;F8WBA3	Serine/threonine-protein kinase D2;Serine/threonine-protein kinase D;Serine/threonine-protein kinase D1	PRKD2;PRKD1	>tr|M0R2R2|M0R2R2_HUMAN Serine/threonine-protein kinase D2 OS=Homo sapiens GN=PRKD2 PE=1 SV=1;>sp|Q9BZL6|KPCD2_HUMAN Serine/threonine-protein kinase D2 OS=Homo sapiens GN=PRKD2 PE=1 SV=2;>tr|M0QZW1|M0QZW1_HUMAN Serine/threonine-protein kinase D OS=Homo sap
-0.506653	0.158796		0	3	44	0.179124	0.974277	P40939;H0YFD6;P40939-2	Trifunctional enzyme subunit alpha, mitochondrial;Long-chain enoyl-CoA hydratase;Long chain 3-hydroxyacyl-CoA dehydrogenase	HADHA	>sp|P40939|ECHA_HUMAN Trifunctional enzyme subunit alpha, mitochondrial OS=Homo sapiens GN=HADHA PE=1 SV=2
-0.498595	-0.151914		2.91e-17	5	5	0.187074	0.467036	Q13232;H3BPD9;H3BMQ7;H3BPR2;H3BRA8	Nucleoside diphosphate kinase 3	NME3	>sp|Q13232|NDK3_HUMAN Nucleoside diphosphate kinase 3 OS=Homo sapiens GN=NME3 PE=1 SV=2
-0.498502	0.113496		6.92e-66	1	3	0.187168	0.893732	P14923	Junction plakoglobin	JUP	>sp|P14923|PLAK_HUMAN Junction plakoglobin OS=Homo sapiens GN=JUP PE=1 SV=3
-0.488674	-0.216315		0	1	35	0.197217	0.383548	P11021	78 kDa glucose-regulated protein	HSPA5	>sp|P11021|GRP78_HUMAN 78 kDa glucose-regulated protein OS=Homo sapiens GN=HSPA5 PE=1 SV=2
-0.483031	0.525193		4.81e-36	2	9	0.203163	0.450883	P30533;D6REW6	Alpha-2-macroglobulin receptor-associated protein	LRPAP1	>sp|P30533|AMRP_HUMAN Alpha-2-macroglobulin receptor-associated protein OS=Homo sapiens GN=LRPAP1 PE=1 SV=1
-0.481942	-1.11236		1.58e-12	5	1	0.204325	0.00402928	Q86Y91-2;H9KV46;Q86Y91-3;Q86Y91;Q86Y91-4	Kinesin-like protein KIF18B	KIF18B	>sp|Q86Y91-2|KI18B_HUMAN Isoform 2 of Kinesin-like protein KIF18B OS=Homo sapiens GN=KIF18B;>tr|H9KV46|H9KV46_HUMAN Kinesin-like protein KIF18B OS=Homo sapiens GN=KIF18B PE=1 SV=1;>sp|Q86Y91-3|KI18B_HUMAN Isoform 3 of Kinesin-like protein KIF18B OS=Homo sa
-0.477896	0.019231		1.57e-102	3	7	0.208686	0.730504	Q8WWZ3-2;Q8WWZ3;B1AL55	Ectodysplasin-A receptor-associated adapter protein	EDARADD	>sp|Q8WWZ3-2|EDAD_HUMAN Isoform B of Ectodysplasin-A receptor-associated adapter protein OS=Homo sapiens GN=EDARADD;>sp|Q8WWZ3|EDAD_HUMAN Ectodysplasin-A receptor-associated adapter protein OS=Homo sapiens GN=EDARADD PE=1 SV=3
-0.472801	-0.274828		3.67e-71	2	13	0.214272	0.316212	O00220;E5RFH1	Tumor necrosis factor receptor superfamily member 10A	TNFRSF10A	>sp|O00220|TR10A_HUMAN Tumor necrosis factor receptor superfamily member 10A OS=Homo sapiens GN=TNFRSF10A PE=1 SV=3
-0.472433	-0.339119		1.44e-72	9	9	0.21468	0.251756	F8W7D6;Q9NQX3;Q9NQX3-2;F5H039;G3V582;H0YJ30;G3V4R0;G3V355;H0YJR5	Gephyrin;Molybdopterin adenylyltransferase;Molybdopterin molybdenumtransferase	GPHN	>tr|F8W7D6|F8W7D6_HUMAN Molybdopterin molybdenumtransferase OS=Homo sapiens GN=GPHN PE=1 SV=1;>sp|Q9NQX3|GEPH_HUMAN Gephyrin OS=Homo sapiens GN=GPHN PE=1 SV=1;>sp|Q9NQX3-2|GEPH_HUMAN Isoform 2 of Gephyrin OS=Homo sapiens GN=GPHN;>tr|F5H039|F5H039_HUMAN Mol
-0.463078	0.609132		1.36e-180	7	20	0.225232	0.350438	P48960-2;P48960-3;P48960;K7EPE8;K7ELE5;K7EKV5;K7EPP8	CD97 antigen;CD97 antigen subunit alpha;CD97 antigen subunit beta	CD97	>sp|P48960-2|CD97_HUMAN Isoform 2 of CD97 antigen OS=Homo sapiens GN=CD97;>sp|P48960-3|CD97_HUMAN Isoform 3 of CD97 antigen OS=Homo sapiens GN=CD97;>sp|P48960|CD97_HUMAN CD97 antigen OS=Homo sapiens GN=CD97 PE=1 SV=4
-0.462118	-0.514294		1.03e-54	4	20	0.226335	0.124057	P78509-3;P78509-2;P78509;J3KQ66	Reelin	RELN	>sp|P78509-3|RELN_HUMAN Isoform 3 of Reelin OS=Homo sapiens GN=RELN;>sp|P78509-2|RELN_HUMAN Isoform 2 of Reelin OS=Homo sapiens GN=RELN;>sp|P78509|RELN_HUMAN Reelin OS=Homo sapiens GN=RELN PE=1 SV=3;>tr|J3KQ66|J3KQ66_HUMAN Reelin OS=Homo sapiens GN=RELN PE
-0.456692	-0.203954		0	6	29	0.232644	0.398823	O14867;C9JMP6;C9IYR0;C9IYH8;H7C4B6;M0QZP0	Transcription regulator protein BACH1	BACH1	>sp|O14867|BACH1_HUMAN Transcription regulator protein BACH1 OS=Homo sapiens GN=BACH1 PE=1 SV=2
-0.455987	-0.748826		8.97e-27	3	11	0.233473	0.0391489	P14735;P14735-2;Q5T5N3	Insulin-degrading enzyme	IDE	>sp|P14735|IDE_HUMAN Insulin-degrading enzyme OS=Homo sapiens GN=IDE PE=1 SV=4
-0.453124	-0.0969863		4.86e-27	7	4	0.23686	0.545553	P42356;J3KN10;P42356-2;Q8N8J0;A4QPH2-2;A4QPH2-3;A4QPH2	Phosphatidylinositol 4-kinase alpha	PI4KA	>sp|P42356|PI4KA_HUMAN Phosphatidylinositol 4-kinase alpha OS=Homo sapiens GN=PI4KA PE=1 SV=3;>tr|J3KN10|J3KN10_HUMAN Phosphatidylinositol 4-kinase alpha OS=Homo sapiens GN=PI4KA PE=1 SV=1;>sp|P42356-2|PI4KA_HUMAN Isoform 2 of Phosphatidylinositol 4-kinase
-0.44633	0.630886		8.15e-98	4	19	0.245037	0.326921	Q8NBP7;Q8NBP7-2;F5GWF0;B4DEZ9	Proprotein convertase subtilisin/kexin type 9	PCSK9	>sp|Q8NBP7|PCSK9_HUMAN Proprotein convertase subtilisin/kexin type 9 OS=Homo sapiens GN=PCSK9 PE=1 SV=3
-0.445924	-0.266493		3.6e-122	10	14	0.245532	0.325298	P62136;P62136-2;E9PMD7;P62136-3;F8W0W8;F5H1L6;F5H037;F8WE71;H0Y3Y6;F8W1A0	Serine/threonine-protein phosphatase PP1-alpha catalytic subunit;Serine/threonine-protein phosphatase	PPP1CA;PPP1CC	>sp|P62136|PP1A_HUMAN Serine/threonine-protein phosphatase PP1-alpha catalytic subunit OS=Homo sapiens GN=PPP1CA PE=1 SV=1;>sp|P62136-2|PP1A_HUMAN Isoform 2 of Serine/threonine-protein phosphatase PP1-alpha catalytic subunit OS=Homo sapiens GN=PPP1CA;>tr|E
-0.437816	-0.887712		1.4e-109	8	13	0.255561	0.0176294	Q13501;Q13501-2;E7EMC7;E9PFW8;E3W990;C9JRJ8;D6RBF1;C9J6J8	Sequestosome-1	SQSTM1	>sp|Q13501|SQSTM_HUMAN Sequestosome-1 OS=Homo sapiens GN=SQSTM1 PE=1 SV=1;>sp|Q13501-2|SQSTM_HUMAN Isoform 2 of Sequestosome-1 OS=Homo sapiens GN=SQSTM1;>tr|E7EMC7|E7EMC7_HUMAN Sequestosome-1 OS=Homo sapiens GN=SQSTM1 PE=1 SV=1
-0.436738	-0.0266754		1.48e-48	3	9	0.256915	0.654767	Q9UF56;Q9UF56-3;Q9UF56-2	F-box/LRR-repeat protein 17	FBXL17	>sp|Q9UF56|FXL17_HUMAN F-box/LRR-repeat protein 17 OS=Homo sapiens GN=FBXL17 PE=2 SV=3
-0.434563	0.722239		3.07e-67	2	5	0.259663	0.23959	Q9P209;Q9P209-2	Centrosomal protein of 72 kDa	CEP72	>sp|Q9P209|CEP72_HUMAN Centrosomal protein of 72 kDa OS=Homo sapiens GN=CEP72 PE=1 SV=2
-0.431831	-0.249585		2.92e-165	3	22	0.263143	0.344249	Q96HS1;Q96HS1-2;F5GXG4	Serine/threonine-protein phosphatase PGAM5, mitochondrial	PGAM5	>sp|Q96HS1|PGAM5_HUMAN Serine/threonine-protein phosphatase PGAM5, mitochondrial OS=Homo sapiens GN=PGAM5 PE=1 SV=2;>sp|Q96HS1-2|PGAM5_HUMAN Isoform 2 of Serine/threonine-protein phosphatase PGAM5, mitochondrial OS=Homo sapiens GN=PGAM5
-0.430982	0.0417084		5.72e-22	5	6	0.264232	0.768626	O14965;A3KFJ0;Q5QPD4;Q5QPD2;A3KFJ1	Aurora kinase A	AURKA	>sp|O14965|AURKA_HUMAN Aurora kinase A OS=Homo sapiens GN=AURKA PE=1 SV=2;>tr|A3KFJ0|A3KFJ0_HUMAN Aurora kinase A OS=Homo sapiens GN=AURKA PE=1 SV=1;>tr|Q5QPD4|Q5QPD4_HUMAN Aurora kinase A (Fragment) OS=Homo sapiens GN=AURKA PE=1 SV=1
-0.429016	-0.678393		3.23e-17	24	4	0.266763	0.0567724	Q06330-5;Q06330-4;Q06330-6;Q06330-7;Q06330;D6R927;Q06330-3;Q06330-2;H0Y8R3;D6REP3;D6RF98;D6RIV8;D6RAT2;D6RIZ8;D6R9X3;D6R9K5;D6REC2;D6RB37;D6RBQ8;D6R946;D6RA45;D6RCM1;Q5QPV1;Q9UBG7	Recombining binding protein suppressor of hairless	RBPJ	>sp|Q06330-5|SUH_HUMAN Isoform 5 of Recombining binding protein suppressor of hairless OS=Homo sapiens GN=RBPJ;>sp|Q06330-4|SUH_HUMAN Isoform 4 of Recombining binding protein suppressor of hairless OS=Homo sapiens GN=RBPJ;>sp|Q06330-6|SUH_HUMAN Isoform 6 o
-0.428659	-0.931305		1.93e-241	6	26	0.267225	0.01348	Q14145;K7ESE0;K7EQX2;K7EJ49;K7EJD8;K7EPZ3	Kelch-like ECH-associated protein 1	KEAP1	>sp|Q14145|KEAP1_HUMAN Kelch-like ECH-associated protein 1 OS=Homo sapiens GN=KEAP1 PE=1 SV=2
-0.428079	-0.790241		3.69e-94	2	9	0.267976	0.031141	Q9UBS4;H7C2Y5	DnaJ homolog subfamily B member 11	DNAJB11	>sp|Q9UBS4|DJB11_HUMAN DnaJ homolog subfamily B member 11 OS=Homo sapiens GN=DNAJB11 PE=1 SV=1;>tr|H7C2Y5|H7C2Y5_HUMAN DnaJ homolog subfamily B member 11 (Fragment) OS=Homo sapiens GN=DNAJB11 PE=1 SV=2
-0.425738	-0.253713		4.73e-23	4	4	0.271021	0.339558	Q8NDZ2-3;Q8NDZ2;Q8NDZ2-4;B4DRM7	SUMO-interacting motif-containing protein 1	SIMC1	>sp|Q8NDZ2-3|SIMC1_HUMAN Isoform 3 of SUMO-interacting motif-containing protein 1 OS=Homo sapiens GN=SIMC1;>sp|Q8NDZ2|SIMC1_HUMAN SUMO-interacting motif-containing protein 1 OS=Homo sapiens GN=SIMC1 PE=1 SV=3;>sp|Q8NDZ2-4|SIMC1_HUMAN Isoform 4 of SUMO-inte
-0.421446	-0.158134		1.5e-43	1	7	0.276667	0.458556	P02792	Ferritin light chain	FTL	>sp|P02792|FRIL_HUMAN Ferritin light chain OS=Homo sapiens GN=FTL PE=1 SV=2
-0.420736	-0.168012		1.92e-12	5	4	0.277609	0.44527	Q86W56-3;Q86W56-2;Q86W56;Q86W56-5;Q86W56-4	Poly(ADP-ribose) glycohydrolase	PARG	>sp|Q86W56-3|PARG_HUMAN Isoform 3 of Poly(ADP-ribose) glycohydrolase OS=Homo sapiens GN=PARG;>sp|Q86W56-2|PARG_HUMAN Isoform 2 of Poly(ADP-ribose) glycohydrolase OS=Homo sapiens GN=PARG;>sp|Q86W56|PARG_HUMAN Poly(ADP-ribose) glycohydrolase OS=Homo sapiens
-0.42007	0.865567		3.25e-14	4	4	0.278494	0.138069	E7ESM2;P00749-2;E7ET40;P00749	Urokinase-type plasminogen activator;Urokinase-type plasminogen activator long chain A;Urokinase-type plasminogen activator short chain A;Urokinase-type plasminogen activator chain B	PLAU	>tr|E7ESM2|E7ESM2_HUMAN Urokinase-type plasminogen activator chain B OS=Homo sapiens GN=PLAU PE=2 SV=2;>sp|P00749-2|UROK_HUMAN Isoform 2 of Urokinase-type plasminogen activator OS=Homo sapiens GN=PLAU;>tr|E7ET40|E7ET40_HUMAN Urokinase-type plasminogen acti
-0.418496	0.194657		6.79e-23	5	9	0.280594	0.963359	P23921;E9PD78;E9PL69;F5H861;E9PP77	Ribonucleoside-diphosphate reductase large subunit;Ribonucleoside-diphosphate reductase	RRM1	>sp|P23921|RIR1_HUMAN Ribonucleoside-diphosphate reductase large subunit OS=Homo sapiens GN=RRM1 PE=1 SV=1;>tr|E9PD78|E9PD78_HUMAN Ribonucleoside-diphosphate reductase OS=Homo sapiens GN=RRM1 PE=1 SV=2;>tr|E9PL69|E9PL69_HUMAN Ribonucleoside-diphosphate red
-0.410871	-0.576522		5.06e-34	4	11	0.290918	0.0935092	P33993;P33993-3;P33993-2;C9J8M6	DNA replication licensing factor MCM7	MCM7	>sp|P33993|MCM7_HUMAN DNA replication licensing factor MCM7 OS=Homo sapiens GN=MCM7 PE=1 SV=4;>sp|P33993-3|MCM7_HUMAN Isoform 3 of DNA replication licensing factor MCM7 OS=Homo sapiens GN=MCM7
-0.40836	-0.490716		3.43e-266	9	34	0.294372	0.137486	O75330-2;O75330;O75330-3;O75330-4;E5RIH2;E5RI30;B4DZ51;Q9UBD5;Q9UBD5-2	Hyaluronan mediated motility receptor	HMMR	>sp|O75330-2|HMMR_HUMAN Isoform 2 of Hyaluronan mediated motility receptor OS=Homo sapiens GN=HMMR;>sp|O75330|HMMR_HUMAN Hyaluronan mediated motility receptor OS=Homo sapiens GN=HMMR PE=1 SV=2;>sp|O75330-3|HMMR_HUMAN Isoform 3 of Hyaluronan mediated motili
-0.40704	-0.668728		1.78e-247	5	29	0.296199	0.0596412	Q5UIP0;Q5UIP0-2;H7C2B5;H7BZN3;B4DS49	Telomere-associated protein RIF1	RIF1	>sp|Q5UIP0|RIF1_HUMAN Telomere-associated protein RIF1 OS=Homo sapiens GN=RIF1 PE=1 SV=2;>sp|Q5UIP0-2|RIF1_HUMAN Isoform 2 of Telomere-associated protein RIF1 OS=Homo sapiens GN=RIF1;>tr|H7C2B5|H7C2B5_HUMAN Telomere-associated protein RIF1 (Fragment) OS=Ho
-0.400613	-0.475048		3.12e-11	2	1	0.305204	0.147011	Q9H3U1-2;Q9H3U1	Protein unc-45 homolog A	UNC45A	>sp|Q9H3U1-2|UN45A_HUMAN Isoform 2 of Protein unc-45 homolog A OS=Homo sapiens GN=UNC45A;>sp|Q9H3U1|UN45A_HUMAN Protein unc-45 homolog A OS=Homo sapiens GN=UNC45A PE=1 SV=1
-0.399213	-0.0733972		1.63e-13	7	6	0.30719	0.581176	E7ETR5;H3BSM0;Q53FZ2;Q53FZ2-2;H3BVD5;H3BT38;H3BV29	Acyl-coenzyme A synthetase ACSM3, mitochondrial	ACSM3	>tr|E7ETR5|E7ETR5_HUMAN Acyl-coenzyme A synthetase ACSM3, mitochondrial OS=Homo sapiens GN=ACSM3 PE=1 SV=1;>tr|H3BSM0|H3BSM0_HUMAN Acyl-coenzyme A synthetase ACSM3, mitochondrial (Fragment) OS=Homo sapiens GN=ACSM3 PE=1 SV=1;>sp|Q53FZ2|ACSM3_HUMAN Acyl-coe
-0.392973	0.757254		7.85e-116	13	9	0.316143	0.210929	P12318-2;P12318;V9GY83;P31995;V9GY55;F5GXY9;F5GX41;P31995-2;P31995-4;P31995-3;P31994-2;P31994-3;P31994	Low affinity immunoglobulin gamma Fc region receptor II-a	FCGR2A	>sp|P12318-2|FCG2A_HUMAN Isoform 2 of Low affinity immunoglobulin gamma Fc region receptor II-a OS=Homo sapiens GN=FCGR2A;>sp|P12318|FCG2A_HUMAN Low affinity immunoglobulin gamma Fc region receptor II-a OS=Homo sapiens GN=FCGR2A PE=1 SV=4
-0.392167	-0.28907		3.17e-117	5	29	0.317311	0.301074	Q14697;Q14697-2;F5H6X6;E9PKU7;E9PNH1	Neutral alpha-glucosidase AB	GANAB	>sp|Q14697|GANAB_HUMAN Neutral alpha-glucosidase AB OS=Homo sapiens GN=GANAB PE=1 SV=3;>sp|Q14697-2|GANAB_HUMAN Isoform 2 of Neutral alpha-glucosidase AB OS=Homo sapiens GN=GANAB;>tr|F5H6X6|F5H6X6_HUMAN Neutral alpha-glucosidase AB OS=Homo sapiens GN=GANAB
-0.388907	0.589769		0	4	58	0.322067	0.372252	P11047;R4GNC7;Q9Y6N6;Q5JTC4	Laminin subunit gamma-1	LAMC1	>sp|P11047|LAMC1_HUMAN Laminin subunit gamma-1 OS=Homo sapiens GN=LAMC1 PE=1 SV=3
-0.384874	0.266076		2.99e-25	6	10	0.328014	0.842327	O14672;H3BS53;C9J9B4;B4DU28;H0YK87;H0YNC5	Disintegrin and metalloproteinase domain-containing protein 10	ADAM10	>sp|O14672|ADA10_HUMAN Disintegrin and metalloproteinase domain-containing protein 10 OS=Homo sapiens GN=ADAM10 PE=1 SV=1
-0.38068	0.328114		6.41e-31	2	11	0.334275	0.74004	G5EA52;P30101	Protein disulfide-isomerase A3	PDIA3	>tr|G5EA52|G5EA52_HUMAN Protein disulfide-isomerase OS=Homo sapiens GN=PDIA3 PE=1 SV=1;>sp|P30101|PDIA3_HUMAN Protein disulfide-isomerase A3 OS=Homo sapiens GN=PDIA3 PE=1 SV=4
-0.379623	0.245137		6.15e-31	13	6	0.335865	0.877557	Q13363-2;Q13363;E9PGB1;E7ESU7;D6RAX2;E7EPF8;H0Y8W7;E7EUB3;H0Y9M9;H0Y8U5;P56545;Q5SQP8;P56545-2	C-terminal-binding protein 1	CTBP1	>sp|Q13363-2|CTBP1_HUMAN Isoform 2 of C-terminal-binding protein 1 OS=Homo sapiens GN=CTBP1;>sp|Q13363|CTBP1_HUMAN C-terminal-binding protein 1 OS=Homo sapiens GN=CTBP1 PE=1 SV=2;>tr|E9PGB1|E9PGB1_HUMAN C-terminal-binding protein 1 (Fragment) OS=Homo sapie
-0.373875	0.266076		9.81e-27	6	6	0.344596	0.842327	Q14393-5;Q14393-4;Q14393-3;Q14393-2;Q14393;J3KP07	Growth arrest-specific protein 6	GAS6	>sp|Q14393-5|GAS6_HUMAN Isoform 5 of Growth arrest-specific protein 6 OS=Homo sapiens GN=GAS6;>sp|Q14393-4|GAS6_HUMAN Isoform 4 of Growth arrest-specific protein 6 OS=Homo sapiens GN=GAS6;>sp|Q14393-3|GAS6_HUMAN Isoform 3 of Growth arrest-specific protein
-0.373531	0.196832		1.46e-64	3	14	0.345123	0.959646	O95486;O95486-2;H0Y9J6	Protein transport protein Sec24A	SEC24A	>sp|O95486|SC24A_HUMAN Protein transport protein Sec24A OS=Homo sapiens GN=SEC24A PE=1 SV=2
-0.371042	0.552574		0	3	56	0.348952	0.416452	P07942;G3XAI2;E7EPA6	Laminin subunit beta-1	LAMB1	>sp|P07942|LAMB1_HUMAN Laminin subunit beta-1 OS=Homo sapiens GN=LAMB1 PE=1 SV=2;>tr|G3XAI2|G3XAI2_HUMAN Laminin subunit beta-1 OS=Homo sapiens GN=LAMB1 PE=1 SV=1
-0.367465	0.300059		1.41e-68	8	10	0.354502	0.785847	O43278-2;O43278;H3BVD9;H3BTQ8;H3BR01;H3BMB6;H3BSM2;H3BNW5	Kunitz-type protease inhibitor 1	SPINT1	>sp|O43278-2|SPIT1_HUMAN Isoform 2 of Kunitz-type protease inhibitor 1 OS=Homo sapiens GN=SPINT1;>sp|O43278|SPIT1_HUMAN Kunitz-type protease inhibitor 1 OS=Homo sapiens GN=SPINT1 PE=1 SV=2;>tr|H3BVD9|H3BVD9_HUMAN Kunitz-type protease inhibitor 1 (Fragment)
-0.366289	-0.327592		4.03e-43	3	5	0.356338	0.262583	Q07021;I3L3Q7;I3L3B0	Complement component 1 Q subcomponent-binding protein, mitochondrial	C1QBP	>sp|Q07021|C1QBP_HUMAN Complement component 1 Q subcomponent-binding protein, mitochondrial OS=Homo sapiens GN=C1QBP PE=1 SV=1;>tr|I3L3Q7|I3L3Q7_HUMAN Complement component 1 Q subcomponent-binding protein, mitochondrial (Fragment) OS=Homo sapiens GN=C1QBP
-0.362831	0.424782		3.9e-22	4	4	0.361774	0.589981	P47755;C9JUG7;P47755-2;F8W9N7	F-actin-capping protein subunit alpha-2	CAPZA2	>sp|P47755|CAZA2_HUMAN F-actin-capping protein subunit alpha-2 OS=Homo sapiens GN=CAPZA2 PE=1 SV=3;>tr|C9JUG7|C9JUG7_HUMAN F-actin-capping protein subunit alpha-2 OS=Homo sapiens GN=CAPZA2 PE=1 SV=1;>sp|P47755-2|CAZA2_HUMAN Isoform 2 of F-actin-capping pro
-0.361744	-0.899019		1.9e-30	7	6	0.363493	0.0164576	O75955;A2AB09;B4DVY7;A2AB13;A2AB11;A2AB12;A2AB10	Flotillin-1	FLOT1	>sp|O75955|FLOT1_HUMAN Flotillin-1 OS=Homo sapiens GN=FLOT1 PE=1 SV=3;>tr|A2AB09|A2AB09_HUMAN Flotillin-1 (Fragment) OS=Homo sapiens GN=FLOT1 PE=1 SV=1;>tr|B4DVY7|B4DVY7_HUMAN Flotillin-1 OS=Homo sapiens GN=FLOT1 PE=1 SV=1;>tr|A2AB13|A2AB13_HUMAN Flotillin
-0.360466	-0.212753		1.26e-38	3	14	0.365521	0.387912	Q9H1A4;H0Y564;F8WAS1	Anaphase-promoting complex subunit 1	ANAPC1	>sp|Q9H1A4|APC1_HUMAN Anaphase-promoting complex subunit 1 OS=Homo sapiens GN=ANAPC1 PE=1 SV=1;>tr|H0Y564|H0Y564_HUMAN Anaphase-promoting complex subunit 1 (Fragment) OS=Homo sapiens GN=ANAPC1 PE=1 SV=1
-0.358721	-0.308054		6.3e-54	5	13	0.3683	0.281659	Q9Y2I1;Q9Y2I1-2;Q9Y2I1-4;Q9Y2I1-3;C9J715	Nischarin	NISCH	>sp|Q9Y2I1|NISCH_HUMAN Nischarin OS=Homo sapiens GN=NISCH PE=1 SV=3;>sp|Q9Y2I1-2|NISCH_HUMAN Isoform 2 of Nischarin OS=Homo sapiens GN=NISCH
-0.355599	-0.29673		9.12e-24	4	7	0.373307	0.293135	Q9NT99;M0R2G0;Q9HCJ2;Q9HBW1	Leucine-rich repeat-containing protein 4B	LRRC4B	>sp|Q9NT99|LRC4B_HUMAN Leucine-rich repeat-containing protein 4B OS=Homo sapiens GN=LRRC4B PE=2 SV=3;>tr|M0R2G0|M0R2G0_HUMAN Leucine-rich repeat-containing protein 4B (Fragment) OS=Homo sapiens GN=LRRC4B PE=2 SV=1
-0.355451	0.208016		1.96e-35	4	4	0.373546	0.940571	D6RFM5;E9PBJ5;P31040;H0Y8X1	Succinate dehydrogenase [ubiquinone] flavoprotein subunit, mitochondrial	SDHA	>tr|D6RFM5|D6RFM5_HUMAN Succinate dehydrogenase [ubiquinone] flavoprotein subunit, mitochondrial OS=Homo sapiens GN=SDHA PE=1 SV=1;>tr|E9PBJ5|E9PBJ5_HUMAN Succinate dehydrogenase [ubiquinone] flavoprotein subunit, mitochondrial OS=Homo sapiens GN=SDHA PE=1
-0.352527	-0.608674		1.43e-32	1	3	0.378276	0.0802746	Q7RTV0	PHD finger-like domain-containing protein 5A	PHF5A	>sp|Q7RTV0|PHF5A_HUMAN PHD finger-like domain-containing protein 5A OS=Homo sapiens GN=PHF5A PE=1 SV=1
-0.349735	0.703216		1.15e-14	1	5	0.382825	0.256264	O95881	Thioredoxin domain-containing protein 12	TXNDC12	>sp|O95881|TXD12_HUMAN Thioredoxin domain-containing protein 12 OS=Homo sapiens GN=TXNDC12 PE=1 SV=1
-0.348088	0.249912		5.66e-10	3	3	0.385525	0.8695	P23381-2;P23381;H0YJP3	Tryptophan--tRNA ligase, cytoplasmic;T1-TrpRS;T2-TrpRS	WARS	>sp|P23381-2|SYWC_HUMAN Isoform 2 of Tryptophan--tRNA ligase, cytoplasmic OS=Homo sapiens GN=WARS;>sp|P23381|SYWC_HUMAN Tryptophan--tRNA ligase, cytoplasmic OS=Homo sapiens GN=WARS PE=1 SV=2;>tr|H0YJP3|H0YJP3_HUMAN T1-TrpRS (Fragment) OS=Homo sapiens GN=WA
-0.347096	-0.182162		0.0020898	3	1	0.387156	0.426627	F5GXV9;Q8N122-3;Q8N122	Regulatory-associated protein of mTOR	RPTOR	>tr|F5GXV9|F5GXV9_HUMAN Regulatory-associated protein of mTOR OS=Homo sapiens GN=RPTOR PE=1 SV=1;>sp|Q8N122-3|RPTOR_HUMAN Isoform 3 of Regulatory-associated protein of mTOR OS=Homo sapiens GN=RPTOR;>sp|Q8N122|RPTOR_HUMAN Regulatory-associated protein of mT
-0.344904	0.407831		0	14	17	0.390776	0.615277	Q9UHX3-4;Q9UHX3-6;Q9UHX3-3;Q9UHX3;Q9UHX3-2;M0R0K5;Q9UHX3-5;B4DWB8;M0QY55;B4DQ88;M0R1G2;E7EW83;Q9BY15-2;Q9BY15	EGF-like module-containing mucin-like hormone receptor-like 2	EMR2	>sp|Q9UHX3-4|EMR2_HUMAN Isoform 4 of EGF-like module-containing mucin-like hormone receptor-like 2 OS=Homo sapiens GN=EMR2;>sp|Q9UHX3-6|EMR2_HUMAN Isoform 6 of EGF-like module-containing mucin-like hormone receptor-like 2 OS=Homo sapiens GN=EMR2;>sp|Q9UHX3
-0.340888	0.248982		1.02e-23	3	3	0.397463	0.871068	B4DJP7;P62318;H3BT13	Small nuclear ribonucleoprotein Sm D3	SNRPD3	>tr|B4DJP7|B4DJP7_HUMAN Small nuclear ribonucleoprotein Sm D3 OS=Homo sapiens GN=SNRPD3 PE=1 SV=1;>sp|P62318|SMD3_HUMAN Small nuclear ribonucleoprotein Sm D3 OS=Homo sapiens GN=SNRPD3 PE=1 SV=1
-0.339922	0.514206		5.27e-23	5	9	0.399081	0.46514	P78347-2;P78347-4;P78347-3;P78347;Q86U51	General transcription factor II-I	GTF2I	>sp|P78347-2|GTF2I_HUMAN Isoform 2 of General transcription factor II-I OS=Homo sapiens GN=GTF2I;>sp|P78347-4|GTF2I_HUMAN Isoform 4 of General transcription factor II-I OS=Homo sapiens GN=GTF2I;>sp|P78347-3|GTF2I_HUMAN Isoform 3 of General transcription fa
-0.338202	0.0946444		8.87e-67	1	13	0.401972	0.860487	O75113	NEDD4-binding protein 1	N4BP1	>sp|O75113|N4BP1_HUMAN NEDD4-binding protein 1 OS=Homo sapiens GN=N4BP1 PE=1 SV=4
-0.33793	0.177121		4.92e-23	1	5	0.402431	0.993317	P21912	Succinate dehydrogenase [ubiquinone] iron-sulfur subunit, mitochondrial	SDHB	>sp|P21912|SDHB_HUMAN Succinate dehydrogenase [ubiquinone] iron-sulfur subunit, mitochondrial OS=Homo sapiens GN=SDHB PE=1 SV=3
-0.336652	-0.302901		4.47e-104	7	17	0.404589	0.286843	Q2VPK5;H3BSW6;Q2VPK5-5;Q2VPK5-3;H3BNM3;H3BPG4;H3BNU5	Cytoplasmic tRNA 2-thiolation protein 2	CTU2	>sp|Q2VPK5|CTU2_HUMAN Cytoplasmic tRNA 2-thiolation protein 2 OS=Homo sapiens GN=CTU2 PE=1 SV=1;>tr|H3BSW6|H3BSW6_HUMAN Cytoplasmic tRNA 2-thiolation protein 2 OS=Homo sapiens GN=CTU2 PE=1 SV=1;>sp|Q2VPK5-5|CTU2_HUMAN Isoform 3 of Cytoplasmic tRNA 2-thiola
-0.334685	0.278218		4.52e-53	2	13	0.407923	0.822038	P98155-2;P98155	Very low-density lipoprotein receptor	VLDLR	>sp|P98155-2|VLDLR_HUMAN Isoform Short of Very low-density lipoprotein receptor OS=Homo sapiens GN=VLDLR;>sp|P98155|VLDLR_HUMAN Very low-density lipoprotein receptor OS=Homo sapiens GN=VLDLR PE=1 SV=1
-0.333535	-0.423003		6.33e-22	6	6	0.40988	0.182287	O75323;O75323-2;C9K068;F8WBI5;C9J7B1;H7C333	Protein NipSnap homolog 2	GBAS	>sp|O75323|NIPS2_HUMAN Protein NipSnap homolog 2 OS=Homo sapiens GN=GBAS PE=1 SV=1;>sp|O75323-2|NIPS2_HUMAN Isoform 2 of Protein NipSnap homolog 2 OS=Homo sapiens GN=GBAS
-0.332053	-0.524193		1.78e-84	9	12	0.412412	0.118734	P02794;G3V192;G3V1D1;E9PRK8;E9PKY7;E9PQR3;E9PPQ4;E9PKM5;E9PK45	Ferritin heavy chain;Ferritin	FTH1	>sp|P02794|FRIH_HUMAN Ferritin heavy chain OS=Homo sapiens GN=FTH1 PE=1 SV=2;>tr|G3V192|G3V192_HUMAN Ferritin OS=Homo sapiens GN=FTH1 PE=1 SV=1;>tr|G3V1D1|G3V1D1_HUMAN Ferritin OS=Homo sapiens GN=FTH1 PE=1 SV=1;>tr|E9PRK8|E9PRK8_HUMAN Ferritin OS=Homo sapi
-0.330968	0.357011		1.23e-253	6	18	0.41427	0.693803	P54687-4;P54687;P54687-5;P54687-3;P54687-2;F5H2F2	Branched-chain-amino-acid aminotransferase, cytosolic	BCAT1	>sp|P54687-4|BCAT1_HUMAN Isoform 4 of Branched-chain-amino-acid aminotransferase, cytosolic OS=Homo sapiens GN=BCAT1;>sp|P54687|BCAT1_HUMAN Branched-chain-amino-acid aminotransferase, cytosolic OS=Homo sapiens GN=BCAT1 PE=1 SV=3;>sp|P54687-5|BCAT1_HUMAN Is
-0.330634	-0.450732		6.85e-36	8	8	0.414843	0.162782	P10646;C9JBB3;C9JKV3;P10646-2;C9JT76;C9JQ14;C9JP39;C9J103	Tissue factor pathway inhibitor	TFPI	>sp|P10646|TFPI1_HUMAN Tissue factor pathway inhibitor OS=Homo sapiens GN=TFPI PE=1 SV=1;>tr|C9JBB3|C9JBB3_HUMAN Tissue factor pathway inhibitor (Fragment) OS=Homo sapiens GN=TFPI PE=1 SV=1;>tr|C9JKV3|C9JKV3_HUMAN Tissue factor pathway inhibitor (Fragment)
-0.326408	0.200166		4.74e-05	2	1	0.422136	0.953958	B4DRF4;Q9P035	Very-long-chain (3R)-3-hydroxyacyl-[acyl-carrier protein] dehydratase 3	PTPLAD1	>tr|B4DRF4|B4DRF4_HUMAN Very-long-chain (3R)-3-hydroxyacyl-[acyl-carrier protein] dehydratase 3 OS=Homo sapiens GN=PTPLAD1 PE=1 SV=1;>sp|Q9P035|HACD3_HUMAN Very-long-chain (3R)-3-hydroxyacyl-[acyl-carrier protein] dehydratase 3 OS=Homo sapiens GN=PTPLAD1 P
-0.325348	-0.0509265		1.05e-303	1	45	0.423977	0.61609	O75096	Low-density lipoprotein receptor-related protein 4	LRP4	>sp|O75096|LRP4_HUMAN Low-density lipoprotein receptor-related protein 4 OS=Homo sapiens GN=LRP4 PE=1 SV=4
-0.323707	-0.0507109		1.85e-144	1	35	0.426834	0.616429	Q13616	Cullin-1	CUL1	>sp|Q13616|CUL1_HUMAN Cullin-1 OS=Homo sapiens GN=CUL1 PE=1 SV=2
-0.323417	0.572255		2.82e-10	6	4	0.427342	0.39269	P36957;B7Z5W8;Q86SW4;H0YJF9;G3V5M3;G3V3F0	Dihydrolipoyllysine-residue succinyltransferase component of 2-oxoglutarate dehydrogenase complex, mitochondrial	DLST	>sp|P36957|ODO2_HUMAN Dihydrolipoyllysine-residue succinyltransferase component of 2-oxoglutarate dehydrogenase complex, mitochondrial OS=Homo sapiens GN=DLST PE=1 SV=4;>tr|B7Z5W8|B7Z5W8_HUMAN Dihydrolipoyllysine-residue succinyltransferase component of 2-
-0.321841	0.0594105		1.36e-15	5	2	0.4301	0.799053	P48059;P48059-4;P48059-2;P48059-5;P48059-3	LIM and senescent cell antigen-like-containing domain protein 1	LIMS1	>sp|P48059|LIMS1_HUMAN LIM and senescent cell antigen-like-containing domain protein 1 OS=Homo sapiens GN=LIMS1 PE=1 SV=4;>sp|P48059-4|LIMS1_HUMAN Isoform 4 of LIM and senescent cell antigen-like-containing domain protein 1 OS=Homo sapiens GN=LIMS1;>sp|P48
-0.321489	-0.297457		0	15	29	0.430718	0.292389	Q99873-4;E9PKG1;Q99873-3;Q99873-2;Q99873;H7C2I1;E9PIX6;E9PQ98;H0YDE4;E9PNR9;E9PMW9;E9PI83;Q9NR22-2;Q9NR22;E9PMZ2	Protein arginine N-methyltransferase 1	PRMT1	>sp|Q99873-4|ANM1_HUMAN Isoform 4 of Protein arginine N-methyltransferase 1 OS=Homo sapiens GN=PRMT1;>tr|E9PKG1|E9PKG1_HUMAN Protein arginine N-methyltransferase 1 OS=Homo sapiens GN=PRMT1 PE=1 SV=1;>sp|Q99873-3|ANM1_HUMAN Isoform 3 of Protein arginine N-m
-0.321012	-0.205214		1.32e-102	5	13	0.431554	0.397249	J3QT28;O43684-2;O43684;B4DDM6;J3QSX4	Mitotic checkpoint protein BUB3	BUB3	>tr|J3QT28|J3QT28_HUMAN Mitotic checkpoint protein BUB3 (Fragment) OS=Homo sapiens GN=BUB3 PE=1 SV=1;>sp|O43684-2|BUB3_HUMAN Isoform 2 of Mitotic checkpoint protein BUB3 OS=Homo sapiens GN=BUB3;>sp|O43684|BUB3_HUMAN Mitotic checkpoint protein BUB3 OS=Homo
-0.320764	0.402506		5.3e-129	2	10	0.431991	0.623322	P22692;B4E351	Insulin-like growth factor-binding protein 4	IGFBP4	>sp|P22692|IBP4_HUMAN Insulin-like growth factor-binding protein 4 OS=Homo sapiens GN=IGFBP4 PE=1 SV=2;>tr|B4E351|B4E351_HUMAN Insulin-like growth factor-binding protein 4 OS=Homo sapiens GN=IGFBP4 PE=2 SV=1
-0.318881	-0.198902		6.65e-12	3	4	0.435309	0.40517	Q16401;Q16401-2;F2Z3J2	26S proteasome non-ATPase regulatory subunit 5	PSMD5	>sp|Q16401|PSMD5_HUMAN 26S proteasome non-ATPase regulatory subunit 5 OS=Homo sapiens GN=PSMD5 PE=1 SV=3;>sp|Q16401-2|PSMD5_HUMAN Isoform 2 of 26S proteasome non-ATPase regulatory subunit 5 OS=Homo sapiens GN=PSMD5;>tr|F2Z3J2|F2Z3J2_HUMAN 26S proteasome no
-0.317578	0.398392		3.57e-14	4	2	0.437612	0.629568	Q15758;Q15758-3;Q15758-2;M0QXM4	Neutral amino acid transporter B(0)	SLC1A5	>sp|Q15758|AAAT_HUMAN Neutral amino acid transporter B(0) OS=Homo sapiens GN=SLC1A5 PE=1 SV=2;>sp|Q15758-3|AAAT_HUMAN Isoform 3 of Neutral amino acid transporter B(0) OS=Homo sapiens GN=SLC1A5;>sp|Q15758-2|AAAT_HUMAN Isoform 2 of Neutral amino acid transpo
-0.316483	-0.0403191		3.63e-120	5	19	0.439553	0.632884	Q8IXB1;Q8IXB1-2;E7EP04;Q8IXB1-3;H7C1G0	DnaJ homolog subfamily C member 10	DNAJC10	>sp|Q8IXB1|DJC10_HUMAN DnaJ homolog subfamily C member 10 OS=Homo sapiens GN=DNAJC10 PE=1 SV=2;>sp|Q8IXB1-2|DJC10_HUMAN Isoform 2 of DnaJ homolog subfamily C member 10 OS=Homo sapiens GN=DNAJC10
-0.316215	0.270786		1.19e-05	3	2	0.44003	0.834444	Q00013-2;Q00013-3;Q00013	55 kDa erythrocyte membrane protein	MPP1	>sp|Q00013-2|EM55_HUMAN Isoform 2 of 55 kDa erythrocyte membrane protein OS=Homo sapiens GN=MPP1;>sp|Q00013-3|EM55_HUMAN Isoform 3 of 55 kDa erythrocyte membrane protein OS=Homo sapiens GN=MPP1;>sp|Q00013|EM55_HUMAN 55 kDa erythrocyte membrane protein OS=H
-0.314812	-0.144757		3.99e-202	3	33	0.442526	0.476898	O43143;F5H658;Q14562	Putative pre-mRNA-splicing factor ATP-dependent RNA helicase DHX15	DHX15	>sp|O43143|DHX15_HUMAN Putative pre-mRNA-splicing factor ATP-dependent RNA helicase DHX15 OS=Homo sapiens GN=DHX15 PE=1 SV=2
-0.314729	0.10446		1.9e-251	4	26	0.442674	0.87777	A7MCY6;J3KS71;F5H1U4;A7MCY6-2	TANK-binding kinase 1-binding protein 1	TBKBP1	>sp|A7MCY6|TBKB1_HUMAN TANK-binding kinase 1-binding protein 1 OS=Homo sapiens GN=TBKBP1 PE=1 SV=1
-0.314667	0.190189		3.04e-22	3	5	0.442784	0.970988	P39656;E7EWT1;U3KQ84	Dolichyl-diphosphooligosaccharide--protein glycosyltransferase 48 kDa subunit	DDOST	>sp|P39656|OST48_HUMAN Dolichyl-diphosphooligosaccharide--protein glycosyltransferase 48 kDa subunit OS=Homo sapiens GN=DDOST PE=1 SV=4;>tr|E7EWT1|E7EWT1_HUMAN Dolichyl-diphosphooligosaccharide--protein glycosyltransferase 48 kDa subunit OS=Homo sapiens GN
-0.31407	0.545301		0	4	20	0.443851	0.425443	K7ERV3;K7ES52;K7ERJ1;K7ENW5	Thymidine kinase	TK1	>tr|K7ERV3|K7ERV3_HUMAN Thymidine kinase OS=Homo sapiens GN=TK1 PE=1 SV=1;>tr|K7ES52|K7ES52_HUMAN Thymidine kinase OS=Homo sapiens GN=TK1 PE=1 SV=1;>tr|K7ERJ1|K7ERJ1_HUMAN Thymidine kinase (Fragment) OS=Homo sapiens GN=TK1 PE=1 SV=1
-0.310796	-0.282931		1.34e-07	2	3	0.449718	0.307539	P49588;H3BPK7	Alanine--tRNA ligase, cytoplasmic	AARS	>sp|P49588|SYAC_HUMAN Alanine--tRNA ligase, cytoplasmic OS=Homo sapiens GN=AARS PE=1 SV=2
-0.309152	0.681356		1.7e-12	4	4	0.452681	0.2764	Q96EK7-2;Q96EK7;F5GZX9;F5GY05	Constitutive coactivator of peroxisome proliferator-activated receptor gamma	FAM120B	>sp|Q96EK7-2|F120B_HUMAN Isoform 2 of Constitutive coactivator of peroxisome proliferator-activated receptor gamma OS=Homo sapiens GN=FAM120B;>sp|Q96EK7|F120B_HUMAN Constitutive coactivator of peroxisome proliferator-activated receptor gamma OS=Homo sapien
-0.307837	-0.429488		2.37e-37	2	9	0.455058	0.177577	O60547-2;O60547	GDP-mannose 4,6 dehydratase	GMDS	>sp|O60547-2|GMDS_HUMAN Isoform 2 of GDP-mannose 4,6 dehydratase OS=Homo sapiens GN=GMDS;>sp|O60547|GMDS_HUMAN GDP-mannose 4,6 dehydratase OS=Homo sapiens GN=GMDS PE=1 SV=1
-0.302286	0.0545295		5.82e-36	5	5	0.465173	0.79063	Q8N7B7;Q6NSH3;Q5DJT8;Q8NHU0;Q5HYN5	Cancer/testis antigen family 45 member A4/A6;Cancer/testis antigen family 45 member A5;Cancer/testis antigen family 45 member A2;Cancer/testis antigen family 45 member A3;Cancer/testis antigen family 45 member A1	CT45A4;CT45A5;CT45A2;CT45A3;CT45A1	>sp|Q8N7B7|CT454_HUMAN Cancer/testis antigen family 45 member A4/A6 OS=Homo sapiens GN=CT45A4 PE=2 SV=1;>sp|Q6NSH3|CT455_HUMAN Cancer/testis antigen family 45 member A5 OS=Homo sapiens GN=CT45A5 PE=2 SV=1;>sp|Q5DJT8|CT452_HUMAN Cancer/testis antigen family
-0.301795	0.0819365		5.68e-10	5	4	0.466073	0.838211	O15067;J3KTL4;J3QSG0;J3QSH6;F5GWT9	Phosphoribosylformylglycinamidine synthase	PFAS	>sp|O15067|PUR4_HUMAN Phosphoribosylformylglycinamidine synthase OS=Homo sapiens GN=PFAS PE=1 SV=4
-0.301366	-0.252213		0	6	43	0.466861	0.341257	Q96PE3-3;Q96PE3-2;F5H860;Q96PE3;Q96PE3-4;B8ZZB2	Type I inositol 3,4-bisphosphate 4-phosphatase	INPP4A	>sp|Q96PE3-3|INP4A_HUMAN Isoform 3 of Type I inositol 3,4-bisphosphate 4-phosphatase OS=Homo sapiens GN=INPP4A;>sp|Q96PE3-2|INP4A_HUMAN Isoform 2 of Type I inositol 3,4-bisphosphate 4-phosphatase OS=Homo sapiens GN=INPP4A;>tr|F5H860|F5H860_HUMAN Type I ino
-0.29698	-0.0466064		5.42e-105	10	21	0.474957	0.622906	E9PL22;Q9Y4L1;E9PJ21;B7Z909;J3KTF1;J3QL06;J3QQH7;J3QLE9;J3KSJ2;J3KT27	Hypoxia up-regulated protein 1	HYOU1	>tr|E9PL22|E9PL22_HUMAN Hypoxia up-regulated protein 1 OS=Homo sapiens GN=HYOU1 PE=1 SV=1;>sp|Q9Y4L1|HYOU1_HUMAN Hypoxia up-regulated protein 1 OS=Homo sapiens GN=HYOU1 PE=1 SV=1;>tr|E9PJ21|E9PJ21_HUMAN Hypoxia up-regulated protein 1 (Fragment) OS=Homo sap
-0.291308	0.183196		3.4e-83	6	10	0.485539	0.982935	P21964-2;P21964;E7EMS6;E7EUU8;H7BZ45;F8WBW9	Catechol O-methyltransferase	COMT	>sp|P21964-2|COMT_HUMAN Isoform Soluble of Catechol O-methyltransferase OS=Homo sapiens GN=COMT;>sp|P21964|COMT_HUMAN Catechol O-methyltransferase OS=Homo sapiens GN=COMT PE=1 SV=2;>tr|E7EMS6|E7EMS6_HUMAN Catechol O-methyltransferase (Fragment) OS=Homo sap
-0.291044	0.191975		0	7	35	0.486034	0.967939	Q9H857-2;Q9H857;Q9H857-3;Q9H857-4;H7C4G8;H7C519;C9J036	5-nucleotidase domain-containing protein 2	NT5DC2	>sp|Q9H857-2|NT5D2_HUMAN Isoform 2 of 5-nucleotidase domain-containing protein 2 OS=Homo sapiens GN=NT5DC2;>sp|Q9H857|NT5D2_HUMAN 5-nucleotidase domain-containing protein 2 OS=Homo sapiens GN=NT5DC2 PE=1 SV=1;>sp|Q9H857-3|NT5D2_HUMAN Isoform 3 of 5-nucl
-0.29076	0.792501		7.71e-07	7	3	0.486568	0.18467	T1ECW5;O75170-6;O75170-2;O75170-4;O75170-3;O75170-5;O75170	Serine/threonine-protein phosphatase 6 regulatory subunit 2	PPP6R2	>tr|T1ECW5|T1ECW5_HUMAN Serine/threonine-protein phosphatase 6 regulatory subunit 2 (Fragment) OS=Homo sapiens GN=PPP6R2 PE=1 SV=1;>sp|O75170-6|PP6R2_HUMAN Isoform 6 of Serine/threonine-protein phosphatase 6 regulatory subunit 2 OS=Homo sapiens GN=PPP6R2;>
-0.288409	0.517945		3.47e-200	2	10	0.490996	0.460261	P09382;F8WEI7	Galectin-1	LGALS1	>sp|P09382|LEG1_HUMAN Galectin-1 OS=Homo sapiens GN=LGALS1 PE=1 SV=2
-0.288247	0.080164		2.57e-28	3	7	0.491302	0.835114	Q10713;Q10713-2;Q5SXN9	Mitochondrial-processing peptidase subunit alpha	PMPCA	>sp|Q10713|MPPA_HUMAN Mitochondrial-processing peptidase subunit alpha OS=Homo sapiens GN=PMPCA PE=1 SV=2;>sp|Q10713-2|MPPA_HUMAN Isoform 2 of Mitochondrial-processing peptidase subunit alpha OS=Homo sapiens GN=PMPCA
-0.285981	-0.148693		6.44e-13	12	4	0.495592	0.47146	Q5TEE2;Q13547;F5GXM1;E5RK19;E5RFI6;E5RJ04;E5RGV4;E5RHE7;E5RH52;E5RG37;E5RFP9;H3BM24	Histone deacetylase 1	HDAC1	>tr|Q5TEE2|Q5TEE2_HUMAN Histone deacetylase 1 (Fragment) OS=Homo sapiens GN=HDAC1 PE=1 SV=1;>sp|Q13547|HDAC1_HUMAN Histone deacetylase 1 OS=Homo sapiens GN=HDAC1 PE=1 SV=1;>tr|F5GXM1|F5GXM1_HUMAN Histone deacetylase 1 OS=Homo sapiens GN=HDAC1 PE=1 SV=1
-0.284446	-0.434208		4.23e-12	3	4	0.498511	0.174206	F8VSZ4;Q9UIW2;Q9HCM2-4	Plexin-A1	PLXNA1	>tr|F8VSZ4|F8VSZ4_HUMAN Plexin-A1 OS=Homo sapiens GN=PLXNA1 PE=1 SV=1;>sp|Q9UIW2|PLXA1_HUMAN Plexin-A1 OS=Homo sapiens GN=PLXNA1 PE=1 SV=3
-0.284122	-0.309767		6.33e-16	26	4	0.499126	0.279949	P60842;J3QR64;J3KTB5;J3QL43;J3QS69;J3KT12;P60842-2;E7EQG2;Q14240;Q14240-2;J3KT04;J3KS93;E7EMV8;J3KSN7;J3QKZ9;B4E102;J3QLN6;J3KS25;J3QQP0;E9PBH4;F8WE11;J3KTN0;I3L3H2;J3KSZ0;Q9NZE6;P38919	Eukaryotic initiation factor 4A-I;Eukaryotic initiation factor 4A-II	EIF4A1;EIF4A2	>sp|P60842|IF4A1_HUMAN Eukaryotic initiation factor 4A-I OS=Homo sapiens GN=EIF4A1 PE=1 SV=1;>tr|J3QR64|J3QR64_HUMAN Eukaryotic initiation factor 4A-I (Fragment) OS=Homo sapiens GN=EIF4A1 PE=1 SV=1;>tr|J3KTB5|J3KTB5_HUMAN Eukaryotic initiation factor 4A-I
-0.283537	0.24527		3.64e-11	9	5	0.500242	0.877333	M0R3F1;Q9BUJ2-4;B7Z4B8;Q9BUJ2-2;Q9BUJ2;Q9BUJ2-3;M0QYZ0;M0QYM5;M0QYI8	Heterogeneous nuclear ribonucleoprotein U-like protein 1	HNRNPUL1	>tr|M0R3F1|M0R3F1_HUMAN Heterogeneous nuclear ribonucleoprotein U-like protein 1 (Fragment) OS=Homo sapiens GN=HNRNPUL1 PE=1 SV=1;>sp|Q9BUJ2-4|HNRL1_HUMAN Isoform 4 of Heterogeneous nuclear ribonucleoprotein U-like protein 1 OS=Homo sapiens GN=HNRNPUL1;>tr
-0.283033	0.748031		9.43e-18	6	6	0.501204	0.218226	Q9H1K1-2;Q9H1K1;B1P7G3;F5H5N2;B4DNC9;B3KQ30	Iron-sulfur cluster assembly enzyme ISCU, mitochondrial	ISCU	>sp|Q9H1K1-2|ISCU_HUMAN Isoform 2 of Iron-sulfur cluster assembly enzyme ISCU, mitochondrial OS=Homo sapiens GN=ISCU;>sp|Q9H1K1|ISCU_HUMAN Iron-sulfur cluster assembly enzyme ISCU, mitochondrial OS=Homo sapiens GN=ISCU PE=1 SV=2;>tr|B1P7G3|B1P7G3_HUMAN ICS
-0.282065	-0.078273		4.09e-160	10	16	0.503054	0.573725	P13489;H0YCR7;E9PMJ3;E9PLZ3;E9PIM9;E9PIK5;E9PMN0;E9PMA9;E9PR82;E9PMI1	Ribonuclease inhibitor	RNH1	>sp|P13489|RINI_HUMAN Ribonuclease inhibitor OS=Homo sapiens GN=RNH1 PE=1 SV=2;>tr|H0YCR7|H0YCR7_HUMAN Ribonuclease inhibitor (Fragment) OS=Homo sapiens GN=RNH1 PE=1 SV=1
-0.281883	0.422699		3.06e-25	8	6	0.503401	0.593063	P08579;M0R268;P09012;M0R0G9;M0QXK2;M0R221;M0R2B8;M0QZG7	U2 small nuclear ribonucleoprotein B	SNRPB2	>sp|P08579|RU2B_HUMAN U2 small nuclear ribonucleoprotein B OS=Homo sapiens GN=SNRPB2 PE=1 SV=1
-0.28142	0.470008		8.83e-102	10	12	0.504289	0.524948	P07237;F5H8J2;H7BZ94;I3L398;I3L312;H0Y3Z3;I3L4M2;I3L3P5;I3NI03;I3L3U6	Protein disulfide-isomerase	P4HB	>sp|P07237|PDIA1_HUMAN Protein disulfide-isomerase OS=Homo sapiens GN=P4HB PE=1 SV=3;>tr|F5H8J2|F5H8J2_HUMAN Uncharacterized protein OS=Homo sapiens GN=P4HB PE=1 SV=1;>tr|H7BZ94|H7BZ94_HUMAN Protein disulfide-isomerase OS=Homo sapiens GN=P4HB PE=1 SV=2;>tr
-0.280916	0.261382		6.54e-37	4	8	0.505254	0.850201	P07195;A8MW50;C9J7H8;F5H793	L-lactate dehydrogenase B chain;L-lactate dehydrogenase	LDHB	>sp|P07195|LDHB_HUMAN L-lactate dehydrogenase B chain OS=Homo sapiens GN=LDHB PE=1 SV=2;>tr|A8MW50|A8MW50_HUMAN L-lactate dehydrogenase (Fragment) OS=Homo sapiens GN=LDHB PE=1 SV=1;>tr|C9J7H8|C9J7H8_HUMAN L-lactate dehydrogenase B chain (Fragment) OS=Homo
-0.279587	-0.101783		6.15e-19	2	7	0.507805	0.538444	P11717;S4R328	Cation-independent mannose-6-phosphate receptor	IGF2R	>sp|P11717|MPRI_HUMAN Cation-independent mannose-6-phosphate receptor OS=Homo sapiens GN=IGF2R PE=1 SV=3
-0.279144	-0.0256879		3.53e-12	8	5	0.508657	0.656363	P52888;K7EP46;K7EMU4;K7EL02;K7EIK4;K7EKB6;K7EL32;B3KSE2	Thimet oligopeptidase	THOP1	>sp|P52888|THOP1_HUMAN Thimet oligopeptidase OS=Homo sapiens GN=THOP1 PE=1 SV=2;>tr|K7EP46|K7EP46_HUMAN Thimet oligopeptidase OS=Homo sapiens GN=THOP1 PE=1 SV=1
-0.27836	-0.142228		2.07e-90	3	22	0.510167	0.480409	H3BMJ2;Q6ZRI6-2;Q6ZRI6	Uncharacterized protein C15orf39	C15orf39	>tr|H3BMJ2|H3BMJ2_HUMAN Uncharacterized protein C15orf39 (Fragment) OS=Homo sapiens GN=C15orf39 PE=1 SV=1;>sp|Q6ZRI6-2|CO039_HUMAN Isoform 2 of Uncharacterized protein C15orf39 OS=Homo sapiens GN=C15orf39;>sp|Q6ZRI6|CO039_HUMAN Uncharacterized protein C15o
-0.277958	-0.0840811		4.3e-26	1	2	0.510943	0.564908	P20333	Tumor necrosis factor receptor superfamily member 1B;Tumor necrosis factor receptor superfamily member 1b, membrane form;Tumor necrosis factor-binding protein 2	TNFRSF1B	>sp|P20333|TNR1B_HUMAN Tumor necrosis factor receptor superfamily member 1B OS=Homo sapiens GN=TNFRSF1B PE=1 SV=3
-0.277897	0.431079		0.0001875	1	1	0.511059	0.580707	P30837	Aldehyde dehydrogenase X, mitochondrial	ALDH1B1	>sp|P30837|AL1B1_HUMAN Aldehyde dehydrogenase X, mitochondrial OS=Homo sapiens GN=ALDH1B1 PE=1 SV=3
-0.277757	-0.173372		5.26e-14	4	5	0.51133	0.438155	Q9BVQ7;Q9BVQ7-2;H0YCA5;Q9BVQ7-3	Spermatogenesis-associated protein 5-like protein 1	SPATA5L1	>sp|Q9BVQ7|SPA5L_HUMAN Spermatogenesis-associated protein 5-like protein 1 OS=Homo sapiens GN=SPATA5L1 PE=1 SV=2;>sp|Q9BVQ7-2|SPA5L_HUMAN Isoform 2 of Spermatogenesis-associated protein 5-like protein 1 OS=Homo sapiens GN=SPATA5L1;>tr|H0YCA5|H0YCA5_HUMAN S
-0.276752	0.214482		8.38e-11	2	2	0.513271	0.929555	Q9P2S5;Q5T0D5	WD repeat-containing protein WRAP73	WRAP73	>sp|Q9P2S5|WRP73_HUMAN WD repeat-containing protein WRAP73 OS=Homo sapiens GN=WRAP73 PE=2 SV=1;>tr|Q5T0D5|Q5T0D5_HUMAN WD repeat-containing protein WRAP73 (Fragment) OS=Homo sapiens GN=WRAP73 PE=2 SV=1
-0.276511	0.17321		2.85e-33	6	5	0.513736	1	Q13480;Q13480-2;B7Z3B9;H0Y8F4;D6RIF8;D6RIS0	GRB2-associated-binding protein 1	GAB1	>sp|Q13480|GAB1_HUMAN GRB2-associated-binding protein 1 OS=Homo sapiens GN=GAB1 PE=1 SV=2;>sp|Q13480-2|GAB1_HUMAN Isoform 2 of GRB2-associated-binding protein 1 OS=Homo sapiens GN=GAB1;>tr|B7Z3B9|B7Z3B9_HUMAN GRB2-associated-binding protein 1 OS=Homo sapie
-0.27617	-0.311748		3.9e-47	2	16	0.514397	0.277981	Q9UKZ4;Q9UKZ4-2	Teneurin-1;Ten-1 intracellular domain;Teneurin C-terminal-associated peptide	TENM1	>sp|Q9UKZ4|TEN1_HUMAN Teneurin-1 OS=Homo sapiens GN=TENM1 PE=1 SV=2;>sp|Q9UKZ4-2|TEN1_HUMAN Isoform 2 of Teneurin-1 OS=Homo sapiens GN=TENM1
-0.275045	-0.385866		5.71e-58	2	14	0.516575	0.211055	Q9BYV9;Q7Z6Q0	Transcription regulator protein BACH2	BACH2	>sp|Q9BYV9|BACH2_HUMAN Transcription regulator protein BACH2 OS=Homo sapiens GN=BACH2 PE=1 SV=1
-0.273261	-0.50062		1.14e-37	13	12	0.520042	0.131715	Q6PFW1-7;Q6PFW1-4;Q6PFW1-3;F8W9A8;B7WPL9;Q6PFW1-2;Q6PFW1;Q6PFW1-6;Q6PFW1-5;H7C398;H7C436;O43314-2;O43314	Inositol hexakisphosphate and diphosphoinositol-pentakisphosphate kinase 1	PPIP5K1	>sp|Q6PFW1-7|VIP1_HUMAN Isoform 7 of Inositol hexakisphosphate and diphosphoinositol-pentakisphosphate kinase 1 OS=Homo sapiens GN=PPIP5K1;>sp|Q6PFW1-4|VIP1_HUMAN Isoform 4 of Inositol hexakisphosphate and diphosphoinositol-pentakisphosphate kinase 1 OS=Ho
-0.272119	-0.377463		7.39e-42	6	4	0.522266	0.217998	H0YEB6;O60232;G3V1B8;H0YEK1;E9PN57;E9PK41	Sjoegren syndrome/scleroderma autoantigen 1	SSSCA1	>tr|H0YEB6|H0YEB6_HUMAN Sjoegren syndrome/scleroderma autoantigen 1 (Fragment) OS=Homo sapiens GN=SSSCA1 PE=1 SV=1;>sp|O60232|SSA27_HUMAN Sjoegren syndrome/scleroderma autoantigen 1 OS=Homo sapiens GN=SSSCA1 PE=1 SV=1;>tr|G3V1B8|G3V1B8_HUMAN Sjoegren syndr
-0.270998	0.295664		7.12e-87	13	17	0.524455	0.793094	P27824;B4DGP8;B4E2T8;H0Y9Q7;D6RGY2;D6RFL1;D6RAU8;D6RB85;D6RDP7;H0Y9H1;D6RAQ8;D6RHJ3;D6RD16	Calnexin	CANX	>sp|P27824|CALX_HUMAN Calnexin OS=Homo sapiens GN=CANX PE=1 SV=2;>tr|B4DGP8|B4DGP8_HUMAN Calnexin OS=Homo sapiens GN=CANX PE=1 SV=1;>tr|B4E2T8|B4E2T8_HUMAN Calnexin OS=Homo sapiens GN=CANX PE=1 SV=1
-0.270698	0.469652		3.26e-77	3	17	0.525042	0.525445	Q9NVV4-2;Q08379-2;Q08379			>sp|Q9NVV4-2|PAPD1_HUMAN Isoform 2 of Poly(A) RNA polymerase, mitochondrial OS=Homo sapiens GN=MTPAP
-0.265786	-0.576821		2.13e-18	3	6	0.534694	0.0933782	Q9NZ08;Q9NZ08-2;H0Y9X5	Endoplasmic reticulum aminopeptidase 1	ERAP1	>sp|Q9NZ08|ERAP1_HUMAN Endoplasmic reticulum aminopeptidase 1 OS=Homo sapiens GN=ERAP1 PE=1 SV=3;>sp|Q9NZ08-2|ERAP1_HUMAN Isoform 2 of Endoplasmic reticulum aminopeptidase 1 OS=Homo sapiens GN=ERAP1
-0.265407	0.121373		4.24e-20	5	6	0.535442	0.907683	Q96R06;K7ELC8;E9PMD0;K7ELG0;J3QRL6	Sperm-associated antigen 5	SPAG5	>sp|Q96R06|SPAG5_HUMAN Sperm-associated antigen 5 OS=Homo sapiens GN=SPAG5 PE=1 SV=2;>tr|K7ELC8|K7ELC8_HUMAN Sperm-associated antigen 5 (Fragment) OS=Homo sapiens GN=SPAG5 PE=4 SV=1;>tr|E9PMD0|E9PMD0_HUMAN Uncharacterized protein (Fragment) OS=Homo sapiens
-0.26258	-0.0187574		7.56e-07	3	2	0.541042	0.667605	P57081-3;P57081-2;P57081	tRNA (guanine-N(7)-)-methyltransferase subunit WDR4	WDR4	>sp|P57081-3|WDR4_HUMAN Isoform 3 of tRNA (guanine-N(7)-)-methyltransferase non-catalytic subunit WDR4 OS=Homo sapiens GN=WDR4;>sp|P57081-2|WDR4_HUMAN Isoform 2 of tRNA (guanine-N(7)-)-methyltransferase non-catalytic subunit WDR4 OS=Homo sapiens GN=WDR4;>s
-0.261487	0.462984		3.79e-15	2	4	0.543215	0.534802	P49915;P49915-2	GMP synthase [glutamine-hydrolyzing]	GMPS	>sp|P49915|GUAA_HUMAN GMP synthase [glutamine-hydrolyzing] OS=Homo sapiens GN=GMPS PE=1 SV=1;>sp|P49915-2|GUAA_HUMAN Isoform 2 of GMP synthase [glutamine-hydrolyzing] OS=Homo sapiens GN=GMPS
-0.260771	0.26165		2.01e-21	2	7	0.54464	0.849751	P23526;P23526-2	Adenosylhomocysteinase	AHCY	>sp|P23526|SAHH_HUMAN Adenosylhomocysteinase OS=Homo sapiens GN=AHCY PE=1 SV=4;>sp|P23526-2|SAHH_HUMAN Isoform 2 of Adenosylhomocysteinase OS=Homo sapiens GN=AHCY
-0.260195	-0.129213		4.36e-05	7	2	0.545788	0.498705	H7C5F2;Q9H3I1;H7C5H3;G5E9W7;G5E9V5;P82650;H7C5L9	28S ribosomal protein S22, mitochondrial	MRPS22	>tr|H7C5F2|H7C5F2_HUMAN 28S ribosomal protein S22, mitochondrial (Fragment) OS=Homo sapiens GN=MRPS22 PE=1 SV=1;>tr|Q9H3I1|Q9H3I1_HUMAN 28S ribosomal protein S22, mitochondrial OS=Homo sapiens GN=MRPS22 PE=1 SV=1;>tr|H7C5H3|H7C5H3_HUMAN 28S ribosomal prote
-0.260017	0.409759		3.16e-115	4	9	0.546144	0.612376	P09661;H0YMA0;H0YLR3;H0YKK0	U2 small nuclear ribonucleoprotein A	SNRPA1	>sp|P09661|RU2A_HUMAN U2 small nuclear ribonucleoprotein A OS=Homo sapiens GN=SNRPA1 PE=1 SV=2;>tr|H0YMA0|H0YMA0_HUMAN U2 small nuclear ribonucleoprotein A (Fragment) OS=Homo sapiens GN=SNRPA1 PE=1 SV=1;>tr|H0YLR3|H0YLR3_HUMAN U2 small nuclear ribonucleo
-0.259699	0.00862797		6.68e-21	1	6	0.546778	0.712743	Q96QK1	Vacuolar protein sorting-associated protein 35	VPS35	>sp|Q96QK1|VPS35_HUMAN Vacuolar protein sorting-associated protein 35 OS=Homo sapiens GN=VPS35 PE=1 SV=2
-0.25958	-0.312289		2.43e-71	4	10	0.547016	0.277447	P42575;P42575-2;C9JRR9;P42575-3	Caspase-2;Caspase-2 subunit p18;Caspase-2 subunit p13;Caspase-2 subunit p12	CASP2	>sp|P42575|CASP2_HUMAN Caspase-2 OS=Homo sapiens GN=CASP2 PE=1 SV=2;>sp|P42575-2|CASP2_HUMAN Isoform 2 of Caspase-2 OS=Homo sapiens GN=CASP2
-0.259123	-0.28843		3.24e-06	1	2	0.547928	0.301744	Q96BN2	Transcriptional adapter 1	TADA1	>sp|Q96BN2|TADA1_HUMAN Transcriptional adapter 1 OS=Homo sapiens GN=TADA1 PE=1 SV=1
-0.258072	-0.33319		2.45e-109	6	26	0.550031	0.257286	P49589-3;P49589-2;A8MVQ3;B4DKY1;P49589;E9PLP0	Cysteine--tRNA ligase, cytoplasmic	CARS	>sp|P49589-3|SYCC_HUMAN Isoform 3 of Cysteine--tRNA ligase, cytoplasmic OS=Homo sapiens GN=CARS;>sp|P49589-2|SYCC_HUMAN Isoform 2 of Cysteine--tRNA ligase, cytoplasmic OS=Homo sapiens GN=CARS;>tr|A8MVQ3|A8MVQ3_HUMAN Cysteine--tRNA ligase, cytoplasmic OS=Ho
-0.2572	-0.458558		2.54e-19	4	3	0.551778	0.157573	P63167;F8VXL2;F8VRV5;F8VXI7	Dynein light chain 1, cytoplasmic	DYNLL1	>sp|P63167|DYL1_HUMAN Dynein light chain 1, cytoplasmic OS=Homo sapiens GN=DYNLL1 PE=1 SV=1;>tr|F8VXL2|F8VXL2_HUMAN Dynein light chain 1, cytoplasmic OS=Homo sapiens GN=DYNLL1 PE=1 SV=1;>tr|F8VRV5|F8VRV5_HUMAN Dynein light chain 1, cytoplasmic OS=Homo sapi
-0.255299	0.213446		7.49e-19	1	7	0.555597	0.93132	Q9BVJ7	Dual specificity protein phosphatase 23	DUSP23	>sp|Q9BVJ7|DUS23_HUMAN Dual specificity protein phosphatase 23 OS=Homo sapiens GN=DUSP23 PE=1 SV=1
-0.253025	0.220067		2.1e-07	6	3	0.560181	0.920054	E5RH50;Q6PKG0-3;Q6PKG0;H0YC33;H0YC73;H0YBW1	La-related protein 1	LARP1	>tr|E5RH50|E5RH50_HUMAN La-related protein 1 (Fragment) OS=Homo sapiens GN=LARP1 PE=1 SV=2;>sp|Q6PKG0-3|LARP1_HUMAN Isoform 2 of La-related protein 1 OS=Homo sapiens GN=LARP1;>sp|Q6PKG0|LARP1_HUMAN La-related protein 1 OS=Homo sapiens GN=LARP1 PE=1 SV=2
-0.251524	-0.0296333		1.13e-65	2	19	0.563217	0.649997	Q5TCU6;Q9Y490	Talin-1	TLN1	>tr|Q5TCU6|Q5TCU6_HUMAN Talin-1 OS=Homo sapiens GN=TLN1 PE=1 SV=1;>sp|Q9Y490|TLN1_HUMAN Talin-1 OS=Homo sapiens GN=TLN1 PE=1 SV=3
-0.250912	0.640066		2.72e-112	7	17	0.564457	0.317311	P49959-2;F8W7U8;P49959;B3KTC7;F5GXT0;F5H742;F5H256	Double-strand break repair protein MRE11A	MRE11A	>sp|P49959-2|MRE11_HUMAN Isoform 2 of Double-strand break repair protein MRE11A OS=Homo sapiens GN=MRE11A;>tr|F8W7U8|F8W7U8_HUMAN Double-strand break repair protein MRE11A OS=Homo sapiens GN=MRE11A PE=1 SV=1;>sp|P49959|MRE11_HUMAN Double-strand break repai
-0.250695	-0.012569		1.59e-20	9	4	0.564897	0.677708	F8W7R3;Q9NVI1-2;Q9NVI1-1;Q9NVI1;H3BP78;H3BQE2;H3BT54;H3BMG4;Q9NVI1-4	Fanconi anemia group I protein	FANCI	>tr|F8W7R3|F8W7R3_HUMAN Fanconi anemia group I protein OS=Homo sapiens GN=FANCI PE=1 SV=1;>sp|Q9NVI1-2|FANCI_HUMAN Isoform 2 of Fanconi anemia group I protein OS=Homo sapiens GN=FANCI;>sp|Q9NVI1-1|FANCI_HUMAN Isoform 1 of Fanconi anemia group I protein OS=
-0.249551	-0.114841		3.41e-18	7	7	0.567219	0.51933	P22314;Q5JRR9;Q5JRS0;Q5JRR6;Q5JRS1;Q5JRS3;Q5JRS2	Ubiquitin-like modifier-activating enzyme 1	UBA1	>sp|P22314|UBA1_HUMAN Ubiquitin-like modifier-activating enzyme 1 OS=Homo sapiens GN=UBA1 PE=1 SV=3
-0.249531	-0.536107		0	3	35	0.567259	0.112567	Q5SVZ6;Q5SW02;Q5SVZ7	Zinc finger MYM-type protein 1	ZMYM1	>sp|Q5SVZ6|ZMYM1_HUMAN Zinc finger MYM-type protein 1 OS=Homo sapiens GN=ZMYM1 PE=2 SV=1;>tr|Q5SW02|Q5SW02_HUMAN Zinc finger MYM-type protein 1 OS=Homo sapiens GN=ZMYM1 PE=2 SV=1
-0.246853	-0.0937446		5.09e-62	9	18	0.572715	0.550384	P22102;P22102-2;B4DJ93;C9JBJ1;C9JTV6;F8WD69;C9JZG2;C9JKQ7;H7C366	Trifunctional purine biosynthetic protein adenosine-3;Phosphoribosylamine--glycine ligase;Phosphoribosylformylglycinamidine cyclo-ligase;Phosphoribosylglycinamide formyltransferase	GART	>sp|P22102|PUR2_HUMAN Trifunctional purine biosynthetic protein adenosine-3 OS=Homo sapiens GN=GART PE=1 SV=1;>sp|P22102-2|PUR2_HUMAN Isoform Short of Trifunctional purine biosynthetic protein adenosine-3 OS=Homo sapiens GN=GART;>tr|B4DJ93|B4DJ93_HUMAN Pho
-0.246558	0.837088		4.12e-26	3	5	0.573317	0.155021	O43809;H3BND3;H3BV41	Cleavage and polyadenylation specificity factor subunit 5	NUDT21	>sp|O43809|CPSF5_HUMAN Cleavage and polyadenylation specificity factor subunit 5 OS=Homo sapiens GN=NUDT21 PE=1 SV=1;>tr|H3BND3|H3BND3_HUMAN Cleavage and polyadenylation-specificity factor subunit 5 (Fragment) OS=Homo sapiens GN=NUDT21 PE=1 SV=2
-0.245791	0.459017		5.74e-07	1	2	0.574885	0.540409	O00622	Protein CYR61	CYR61	>sp|O00622|CYR61_HUMAN Protein CYR61 OS=Homo sapiens GN=CYR61 PE=1 SV=1
-0.243728	0.256836		1.87e-31	3	7	0.579112	0.857839	O43813;E9PHS0;F8WDS9	LanC-like protein 1	LANCL1	>sp|O43813|LANC1_HUMAN LanC-like protein 1 OS=Homo sapiens GN=LANCL1 PE=1 SV=1;>tr|E9PHS0|E9PHS0_HUMAN LanC-like protein 1 (Fragment) OS=Homo sapiens GN=LANCL1 PE=1 SV=1
-0.242394	0.0804002		6.64e-76	14	15	0.581853	0.835527	Q15437;Q5QPE2;Q5QPE1;F5H365;Q15436;G3V4V1;G3V1W4;G3V3G5;G3V2R6;G3V5K1;G3V5X8;G3V4Q2;B3KXI2;F5H6C4	Protein transport protein Sec23B	SEC23B	>sp|Q15437|SC23B_HUMAN Protein transport protein Sec23B OS=Homo sapiens GN=SEC23B PE=1 SV=2;>tr|Q5QPE2|Q5QPE2_HUMAN Protein transport protein Sec23B (Fragment) OS=Homo sapiens GN=SEC23B PE=1 SV=1
-0.241531	0.434503		2.64e-24	1	11	0.583629	0.575694	Q9BW19	Kinesin-like protein KIFC1	KIFC1	>sp|Q9BW19|KIFC1_HUMAN Kinesin-like protein KIFC1 OS=Homo sapiens GN=KIFC1 PE=1 SV=2
-0.241414	-0.20473		4.21e-159	18	25	0.583871	0.397853	O14744;O14744-2;O14744-5;O14744-3;B4DV00;G3V580;O14744-4;H0YJX6;G3V5L5;G3V2L6;G3V2X6;C9JSX3;H0YJ77;H0YJD3;H7BZ44;G3V507;G3V2F5;G3V5T6	Protein arginine N-methyltransferase 5;Protein arginine N-methyltransferase 5, N-terminally processed	PRMT5	>sp|O14744|ANM5_HUMAN Protein arginine N-methyltransferase 5 OS=Homo sapiens GN=PRMT5 PE=1 SV=4;>sp|O14744-2|ANM5_HUMAN Isoform 2 of Protein arginine N-methyltransferase 5 OS=Homo sapiens GN=PRMT5;>sp|O14744-5|ANM5_HUMAN Isoform 5 of Protein arginine N-met
-0.239435	0.322235		8.71e-46	3	8	0.587954	0.749567	P17812;B4DR64;B7Z9C4	CTP synthase 1	CTPS1	>sp|P17812|PYRG1_HUMAN CTP synthase 1 OS=Homo sapiens GN=CTPS1 PE=1 SV=2;>tr|B4DR64|B4DR64_HUMAN CTP synthase OS=Homo sapiens GN=CTPS1 PE=1 SV=1;>tr|B7Z9C4|B7Z9C4_HUMAN CTP synthase 1 OS=Homo sapiens GN=CTPS1 PE=1 SV=1
-0.237988	0.652849		3.23e-61	2	5	0.590949	0.304241	Q15427;Q5SZ64	Splicing factor 3B subunit 4	SF3B4	>sp|Q15427|SF3B4_HUMAN Splicing factor 3B subunit 4 OS=Homo sapiens GN=SF3B4 PE=1 SV=1;>tr|Q5SZ64|Q5SZ64_HUMAN Splicing factor 3B subunit 4 (Fragment) OS=Homo sapiens GN=SF3B4 PE=1 SV=1
-0.237206	-0.497774		0	20	27	0.592571	0.133353	Q9UHQ1;E7EP87;Q9UHQ1-4;Q9UHQ1-2;Q9UHQ1-3;J3KT43;E9PH27;J3KS48;J3QRB0;J3KTG5;B4DZZ6;J3KRH7;J3KTP5;J3QL28;J3QSD9;Q9H6Q4-3;Q9H6Q4;Q9H6Q4-2;J3KS03;H3BSH2	Nuclear prelamin A recognition factor	NARF	>sp|Q9UHQ1|NARF_HUMAN Nuclear prelamin A recognition factor OS=Homo sapiens GN=NARF PE=1 SV=1;>tr|E7EP87|E7EP87_HUMAN Nuclear prelamin A recognition factor OS=Homo sapiens GN=NARF PE=2 SV=2;>sp|Q9UHQ1-4|NARF_HUMAN Isoform 4 of Nuclear prelamin A recognitio
-0.236229	0.411853		7.17e-26	3	4	0.594599	0.609232	K7ENG2;P26368-2;P26368	Splicing factor U2AF 65 kDa subunit	U2AF2	>tr|K7ENG2|K7ENG2_HUMAN Splicing factor U2AF 65 kDa subunit OS=Homo sapiens GN=U2AF2 PE=1 SV=1;>sp|P26368-2|U2AF2_HUMAN Isoform 2 of Splicing factor U2AF 65 kDa subunit OS=Homo sapiens GN=U2AF2;>sp|P26368|U2AF2_HUMAN Splicing factor U2AF 65 kDa subunit OS=
-0.233711	0.585605		7.44e-76	5	7	0.599839	0.37705	P56537;P56537-2;B7ZBH1;F8WD20;F8WDS6	Eukaryotic translation initiation factor 6	EIF6	>sp|P56537|IF6_HUMAN Eukaryotic translation initiation factor 6 OS=Homo sapiens GN=EIF6 PE=1 SV=1;>sp|P56537-2|IF6_HUMAN Isoform 2 of Eukaryotic translation initiation factor 6 OS=Homo sapiens GN=EIF6
-0.233575	-0.765811		2.3e-55	14	14	0.600123	0.0356748	P49792;J3KQ37;P0DJD0;J3QTV4;P0DJD1;F8VYC4;A6NKT7;Q99666;O14715;J3KNE0;Q99666-2;F8W705;Q7Z3J3;J3KNY6	E3 SUMO-protein ligase RanBP2;Putative peptidyl-prolyl cis-trans isomerase	RANBP2	>sp|P49792|RBP2_HUMAN E3 SUMO-protein ligase RanBP2 OS=Homo sapiens GN=RANBP2 PE=1 SV=2
-0.229312	0.0909512		9.12e-22	23	5	0.609047	0.854001	H0YHC3;F8W020;F8W118;F8VY35;F8VV59;B7Z9C2;P55209-2;F8W0J6;F5H4R6;H0YIV4;P55209;H0YH88;F8VXI6;F8VUX1;B3KV44;F8W543;F8VRJ2;F8VVB5;E9PNW0;E9PJJ2;E9PS34;E9PNJ7;E9PKT8	Nucleosome assembly protein 1-like 1	NAP1L1	>tr|H0YHC3|H0YHC3_HUMAN Nucleosome assembly protein 1-like 1 (Fragment) OS=Homo sapiens GN=NAP1L1 PE=1 SV=1;>tr|F8W020|F8W020_HUMAN Nucleosome assembly protein 1-like 1 (Fragment) OS=Homo sapiens GN=NAP1L1 PE=1 SV=1;>tr|F8W118|F8W118_HUMAN Nucleosome assem
-0.228671	0.140949		1.4e-67	9	17	0.610395	0.942466	P52701;F5H2F9;P52701-2;P52701-3;F8WAX8;U3KQ72;C9JH55;C9J8Y8;C9J7Y7	DNA mismatch repair protein Msh6	MSH6	>sp|P52701|MSH6_HUMAN DNA mismatch repair protein Msh6 OS=Homo sapiens GN=MSH6 PE=1 SV=2;>tr|F5H2F9|F5H2F9_HUMAN DNA mismatch repair protein Msh6 OS=Homo sapiens GN=MSH6 PE=1 SV=1;>sp|P52701-2|MSH6_HUMAN Isoform GTBP-alt of DNA mismatch repair protein Msh6
-0.228535	0.293609		0	8	24	0.610681	0.79649	Q8NEZ5;Q8NEZ5-3;H3BTH6;H3BTR7;H3BVA4;H3BUC1;H3BRE0;Q8NEZ5-2	F-box only protein 22	FBXO22	>sp|Q8NEZ5|FBX22_HUMAN F-box only protein 22 OS=Homo sapiens GN=FBXO22 PE=1 SV=1;>sp|Q8NEZ5-3|FBX22_HUMAN Isoform 3 of F-box only protein 22 OS=Homo sapiens GN=FBXO22
-0.228243	-0.256522		2.03e-17	16	6	0.611293	0.336391	B4DJV2;O75390;H0YIC4;F8W642;F8VZK9;F8VX07;F8VRP1;F8VX68;F8VPF9;F8VPA1;F8VTT8;F8W1S4;F8W4S1;H0YH82;F8VWQ5;F8VRI6	Citrate synthase;Citrate synthase, mitochondrial	CS	>tr|B4DJV2|B4DJV2_HUMAN Citrate synthase OS=Homo sapiens GN=CS PE=1 SV=1;>sp|O75390|CISY_HUMAN Citrate synthase, mitochondrial OS=Homo sapiens GN=CS PE=1 SV=2;>tr|H0YIC4|H0YIC4_HUMAN Citrate synthase (Fragment) OS=Homo sapiens GN=CS PE=1 SV=1
-0.224945	-0.38655		4.13e-199	7	20	0.618249	0.210498	Q86X55-1;Q86X55;Q86X55-2;K7EQA8;K7EK20;K7EPK1;K7EQB9	Histone-arginine methyltransferase CARM1	CARM1	>sp|Q86X55-1|CARM1_HUMAN Isoform 1 of Histone-arginine methyltransferase CARM1 OS=Homo sapiens GN=CARM1;>sp|Q86X55|CARM1_HUMAN Histone-arginine methyltransferase CARM1 OS=Homo sapiens GN=CARM1 PE=1 SV=3;>sp|Q86X55-2|CARM1_HUMAN Isoform 2 of Histone-arginin
-0.224848	0.243417		6.46e-70	4	15	0.618454	0.880463	E9PCY5;Q02880-2;Q02880;J3KTB7	DNA topoisomerase 2;DNA topoisomerase 2-beta	TOP2B	>tr|E9PCY5|E9PCY5_HUMAN DNA topoisomerase 2 (Fragment) OS=Homo sapiens GN=TOP2B PE=1 SV=1;>sp|Q02880-2|TOP2B_HUMAN Isoform Beta-1 of DNA topoisomerase 2-beta OS=Homo sapiens GN=TOP2B;>sp|Q02880|TOP2B_HUMAN DNA topoisomerase 2-beta OS=Homo sapiens GN=TOP2B
-0.223609	-0.190507		1.37e-21	10	6	0.621077	0.415848	P08195-2;P08195-3;F5GZS6;P08195;J3KPF3;P08195-4;F5GZI0;H0YFS2;H0YFX4;F5H867	4F2 cell-surface antigen heavy chain	SLC3A2	>sp|P08195-2|4F2_HUMAN Isoform 2 of 4F2 cell-surface antigen heavy chain OS=Homo sapiens GN=SLC3A2;>sp|P08195-3|4F2_HUMAN Isoform 3 of 4F2 cell-surface antigen heavy chain OS=Homo sapiens GN=SLC3A2;>tr|F5GZS6|F5GZS6_HUMAN 4F2 cell-surface antigen heavy cha
-0.222854	0.317077		3.63e-59	5	14	0.622677	0.757961	P11387;Q969P6-2;Q969P6;H0YAR3;E5RIC7	DNA topoisomerase 1	TOP1	>sp|P11387|TOP1_HUMAN DNA topoisomerase 1 OS=Homo sapiens GN=TOP1 PE=1 SV=2
-0.221133	0.597794		0	5	55	0.626332	0.363111	O75533;H7C341;O75533-2;B4DGZ4;F8WC19	Splicing factor 3B subunit 1	SF3B1	>sp|O75533|SF3B1_HUMAN Splicing factor 3B subunit 1 OS=Homo sapiens GN=SF3B1 PE=1 SV=3
-0.220824	-0.875281		6.54e-100	4	16	0.626989	0.0190014	Q9H6R7;Q9H6R7-2;Q9H6R7-3;C9JYC1	WD repeat-containing protein C2orf44	C2orf44	>sp|Q9H6R7|CB044_HUMAN WD repeat-containing protein C2orf44 OS=Homo sapiens GN=C2orf44 PE=1 SV=1;>sp|Q9H6R7-2|CB044_HUMAN Isoform 2 of WD repeat-containing protein C2orf44 OS=Homo sapiens GN=C2orf44
-0.219645	0.117974		3.91e-20	5	4	0.629497	0.90166	E9PHH5;O60762;Q5QPK2;H0Y368;Q5QPJ9	Dolichol-phosphate mannosyltransferase	DPM1	>tr|E9PHH5|E9PHH5_HUMAN Dolichol-phosphate mannosyltransferase subunit 1 OS=Homo sapiens GN=DPM1 PE=1 SV=1;>sp|O60762|DPM1_HUMAN Dolichol-phosphate mannosyltransferase subunit 1 OS=Homo sapiens GN=DPM1 PE=1 SV=1;>tr|Q5QPK2|Q5QPK2_HUMAN Dolichol-phosphate m
-0.218931	0.176489		2.54e-19	9	7	0.63102	0.994396	P14678-2;P14678;P14678-3;J3QLE5;P63162;B3KVR1;J3KRY3;S4R3P3;A8MT02	Small nuclear ribonucleoprotein-associated proteins B and B;Small nuclear ribonucleoprotein-associated protein N;Small nuclear ribonucleoprotein-associated protein	SNRPB;SNRPN	>sp|P14678-2|RSMB_HUMAN Isoform SM-B of Small nuclear ribonucleoprotein-associated proteins B and B OS=Homo sapiens GN=SNRPB;>sp|P14678|RSMB_HUMAN Small nuclear ribonucleoprotein-associated proteins B and B OS=Homo sapiens GN=SNRPB PE=1 SV=2;>sp|P14678-3
-0.218661	0.714299		1.71e-15	6	5	0.631596	0.246454	P61088;F8VZ29;F8VSD4;F8VV71;Q5JXB2;F8VQQ8	Ubiquitin-conjugating enzyme E2 N;Putative ubiquitin-conjugating enzyme E2 N-like	UBE2N;UBE2NL	>sp|P61088|UBE2N_HUMAN Ubiquitin-conjugating enzyme E2 N OS=Homo sapiens GN=UBE2N PE=1 SV=1;>tr|F8VZ29|F8VZ29_HUMAN Ubiquitin-conjugating enzyme E2 N OS=Homo sapiens GN=UBE2N PE=1 SV=1;>tr|F8VSD4|F8VSD4_HUMAN Ubiquitin-conjugating enzyme E2 N OS=Homo sapie
-0.217022	-0.0397758		1.07e-85	4	10	0.635098	0.63375	P04406;P04406-2;E7EUT5;O14556	Glyceraldehyde-3-phosphate dehydrogenase	GAPDH	>sp|P04406|G3P_HUMAN Glyceraldehyde-3-phosphate dehydrogenase OS=Homo sapiens GN=GAPDH PE=1 SV=3;>sp|P04406-2|G3P_HUMAN Isoform 2 of Glyceraldehyde-3-phosphate dehydrogenase OS=Homo sapiens GN=GAPDH;>tr|E7EUT5|E7EUT5_HUMAN Glyceraldehyde-3-phosphate dehydr
-0.212827	0.10122		5.33e-13	5	4	0.644097	0.872059	Q96IC2-2;Q96IC2;H3BV93;H3BQP3;H3BM72	Putative RNA exonuclease NEF-sp	44M2.3	>sp|Q96IC2-2|REXON_HUMAN Isoform 2 of Putative RNA exonuclease NEF-sp OS=Homo sapiens GN=44M2.3;>sp|Q96IC2|REXON_HUMAN Putative RNA exonuclease NEF-sp OS=Homo sapiens GN=44M2.3 PE=2 SV=1
-0.21058	-0.0818661		7.18e-16	3	6	0.648938	0.568262	P50479;P50479-2;C9J542	PDZ and LIM domain protein 4	PDLIM4	>sp|P50479|PDLI4_HUMAN PDZ and LIM domain protein 4 OS=Homo sapiens GN=PDLIM4 PE=1 SV=2;>sp|P50479-2|PDLI4_HUMAN Isoform 2 of PDZ and LIM domain protein 4 OS=Homo sapiens GN=PDLIM4
-0.210254	0.394509		1.51e-53	2	19	0.649642	0.635486	O15050;B7WP88	TPR and ankyrin repeat-containing protein 1	TRANK1	>sp|O15050|TRNK1_HUMAN TPR and ankyrin repeat-containing protein 1 OS=Homo sapiens GN=TRANK1 PE=2 SV=4;>tr|B7WP88|B7WP88_HUMAN TPR and ankyrin repeat-containing protein 1 OS=Homo sapiens GN=TRANK1 PE=4 SV=2
-0.208126	0.0222911		0	4	30	0.654242	0.735657	P22234;E9PBS1;P22234-2;D6RF62	Multifunctional protein ADE2;Phosphoribosylaminoimidazole-succinocarboxamide synthase;Phosphoribosylaminoimidazole carboxylase	PAICS	>sp|P22234|PUR6_HUMAN Multifunctional protein ADE2 OS=Homo sapiens GN=PAICS PE=1 SV=3;>tr|E9PBS1|E9PBS1_HUMAN Phosphoribosylaminoimidazole carboxylase (Fragment) OS=Homo sapiens GN=PAICS PE=1 SV=1;>sp|P22234-2|PUR6_HUMAN Isoform 2 of Multifunctional protei
-0.207992	0.503096		2.03e-65	3	10	0.654532	0.479808	O43719;Q5H919;Q5H918	HIV Tat-specific factor 1	HTATSF1	>sp|O43719|HTSF1_HUMAN HIV Tat-specific factor 1 OS=Homo sapiens GN=HTATSF1 PE=1 SV=1;>tr|Q5H919|Q5H919_HUMAN HIV Tat-specific factor 1 (Fragment) OS=Homo sapiens GN=HTATSF1 PE=1 SV=1;>tr|Q5H918|Q5H918_HUMAN HIV Tat-specific factor 1 (Fragment) OS=Homo sap
-0.207169	-0.403794		3.99e-78	4	21	0.656316	0.196782	O94832;K7EIG7;J3QRN6;J3KRL0	Unconventional myosin-Id	MYO1D	>sp|O94832|MYO1D_HUMAN Unconventional myosin-Id OS=Homo sapiens GN=MYO1D PE=1 SV=2;>tr|K7EIG7|K7EIG7_HUMAN Unconventional myosin-Id OS=Homo sapiens GN=MYO1D PE=1 SV=1;>tr|J3QRN6|J3QRN6_HUMAN Unconventional myosin-Id OS=Homo sapiens GN=MYO1D PE=1 SV=1;>tr|J
-0.206595	0.807967		1.32e-30	4	7	0.657561	0.173944	F8W7S5;Q9P2E9-3;Q9P2E9-2;Q9P2E9	Ribosome-binding protein 1	RRBP1	>tr|F8W7S5|F8W7S5_HUMAN Ribosome-binding protein 1 OS=Homo sapiens GN=RRBP1 PE=1 SV=1;>sp|Q9P2E9-3|RRBP1_HUMAN Isoform 2 of Ribosome-binding protein 1 OS=Homo sapiens GN=RRBP1;>sp|Q9P2E9-2|RRBP1_HUMAN Isoform 1 of Ribosome-binding protein 1 OS=Homo sapiens
-0.204377	0.256836		3.47e-05	3	3	0.66238	0.857839	K7ELW0;Q99497;K7EN27	Protein DJ-1	PARK7	>tr|K7ELW0|K7ELW0_HUMAN Protein DJ-1 OS=Homo sapiens GN=PARK7 PE=1 SV=1;>sp|Q99497|PARK7_HUMAN Protein DJ-1 OS=Homo sapiens GN=PARK7 PE=1 SV=2
-0.203613	0.0497804		1.55e-45	9	14	0.664043	0.782459	P19367-4;P19367-2;P19367;P19367-3;E7ENR4;B1AR63;B1AR62;B1AR61;P52790	Hexokinase-1	HK1	>sp|P19367-4|HXK1_HUMAN Isoform 4 of Hexokinase-1 OS=Homo sapiens GN=HK1;>sp|P19367-2|HXK1_HUMAN Isoform 2 of Hexokinase-1 OS=Homo sapiens GN=HK1;>sp|P19367|HXK1_HUMAN Hexokinase-1 OS=Homo sapiens GN=HK1 PE=1 SV=3;>sp|P19367-3|HXK1_HUMAN Isoform 3 of Hexok
-0.200047	-0.131866		5.5e-76	3	8	0.671829	0.494946	Q5JU69;Q8N2E6;Q5JU69-2	Torsin-2A;Prosalusin;Salusin-alpha;Salusin-beta	TOR2A	>sp|Q5JU69|TOR2A_HUMAN Torsin-2A OS=Homo sapiens GN=TOR2A PE=2 SV=1;>sp|Q8N2E6|TOR2X_HUMAN Prosalusin OS=Homo sapiens GN=TOR2A PE=1 SV=1;>sp|Q5JU69-2|TOR2A_HUMAN Isoform 2 of Torsin-2A OS=Homo sapiens GN=TOR2A
-0.199438	0.109874		3.08e-46	3	12	0.673163	0.88733	Q8IZJ1-2;Q8IZJ1;O95185	Netrin receptor UNC5B	UNC5B	>sp|Q8IZJ1-2|UNC5B_HUMAN Isoform 2 of Netrin receptor UNC5B OS=Homo sapiens GN=UNC5B;>sp|Q8IZJ1|UNC5B_HUMAN Netrin receptor UNC5B OS=Homo sapiens GN=UNC5B PE=1 SV=2
-0.199057	-0.124404		3.75e-30	5	7	0.673997	0.505558	Q92945;M0R0I5;M0QYH3;M0QXW7;M0R3J3	Far upstream element-binding protein 2	KHSRP	>sp|Q92945|FUBP2_HUMAN Far upstream element-binding protein 2 OS=Homo sapiens GN=KHSRP PE=1 SV=4;>tr|M0R0I5|M0R0I5_HUMAN Far upstream element-binding protein 2 (Fragment) OS=Homo sapiens GN=KHSRP PE=1 SV=1
-0.196984	0.494084		0	8	46	0.678545	0.491889	Q15393;Q15393-3;Q15393-2;I3L4G7;J3QL37;H3BMB0;J3QRB2;J3QKV4	Splicing factor 3B subunit 3	SF3B3	>sp|Q15393|SF3B3_HUMAN Splicing factor 3B subunit 3 OS=Homo sapiens GN=SF3B3 PE=1 SV=4
-0.196015	0.302675		4.26e-66	6	17	0.680675	0.781542	Q9NYA4;J3QR65;J3QLB9;J3QKV8;J3QRJ2;J3KT95	Myotubularin-related protein 4	MTMR4	>sp|Q9NYA4|MTMR4_HUMAN Myotubularin-related protein 4 OS=Homo sapiens GN=MTMR4 PE=1 SV=2;>tr|J3QR65|J3QR65_HUMAN Myotubularin-related protein 4 OS=Homo sapiens GN=MTMR4 PE=2 SV=1
-0.196015	-0.0409709		6.51e-22	2	4	0.680675	0.631847	Q9BQ67;M0QX71	Glutamate-rich WD repeat-containing protein 1	GRWD1	>sp|Q9BQ67|GRWD1_HUMAN Glutamate-rich WD repeat-containing protein 1 OS=Homo sapiens GN=GRWD1 PE=1 SV=1;>tr|M0QX71|M0QX71_HUMAN Glutamate-rich WD repeat-containing protein 1 (Fragment) OS=Homo sapiens GN=GRWD1 PE=1 SV=1
-0.194591	0.00212414		1.18e-17	14	5	0.683809	0.701924	Q13444-10;Q13444-9;Q13444-8;Q13444-2;Q13444-7;Q13444-6;Q13444-12;Q13444-5;Q13444-4;Q13444-3;Q13444;U3KQL5;Q13444-11;A6NG98	Disintegrin and metalloproteinase domain-containing protein 15	ADAM15	>sp|Q13444-10|ADA15_HUMAN Isoform 10 of Disintegrin and metalloproteinase domain-containing protein 15 OS=Homo sapiens GN=ADAM15;>sp|Q13444-9|ADA15_HUMAN Isoform 9 of Disintegrin and metalloproteinase domain-containing protein 15 OS=Homo sapiens GN=ADAM15;
-0.194439	-0.266679		6.54e-139	6	20	0.684144	0.325094	O15294;O15294-3;O15294-2;O15294-4;C9JZL3;H7C2T7	UDP-N-acetylglucosamine--peptide N-acetylglucosaminyltransferase 110 kDa subunit	OGT	>sp|O15294|OGT1_HUMAN UDP-N-acetylglucosamine--peptide N-acetylglucosaminyltransferase 110 kDa subunit OS=Homo sapiens GN=OGT PE=1 SV=3;>sp|O15294-3|OGT1_HUMAN Isoform 1 of UDP-N-acetylglucosamine--peptide N-acetylglucosaminyltransferase 110 kDa subunit OS
-0.194382	0.161793		2.08e-132	13	11	0.684269	0.979623	B4DPY5;Q9Y5W9;J3QLV8;J3QRB9;J3KTN6;B4DKH7;B4DJI7;J3QRW4;J3QKV3;G5E9H5;C9JQ16;Q9Y5X0;B4DJM0	Sorting nexin-11	SNX11	>tr|B4DPY5|B4DPY5_HUMAN Sorting nexin-11 OS=Homo sapiens GN=SNX11 PE=2 SV=1;>sp|Q9Y5W9|SNX11_HUMAN Sorting nexin-11 OS=Homo sapiens GN=SNX11 PE=1 SV=2;>tr|J3QLV8|J3QLV8_HUMAN Sorting nexin-11 (Fragment) OS=Homo sapiens GN=SNX11 PE=2 SV=1;>tr|J3QRB9|J3QRB9_
-0.194249	-0.0580265		1.84e-89	1	6	0.684562	0.604959	Q92506	Estradiol 17-beta-dehydrogenase 8	HSD17B8	>sp|Q92506|DHB8_HUMAN Estradiol 17-beta-dehydrogenase 8 OS=Homo sapiens GN=HSD17B8 PE=1 SV=2
-0.192998	-0.0237112		8.14e-52	8	13	0.687322	0.659562	Q8NFF5-3;Q8NFF5-2;Q8NFF5;Q5T196;Q8NFF5-4;Q8NFF5-5;Q5T191;Q5T190	FAD synthase;Molybdenum cofactor biosynthesis protein-like region;FAD synthase region	FLAD1	>sp|Q8NFF5-3|FAD1_HUMAN Isoform 3 of FAD synthase OS=Homo sapiens GN=FLAD1;>sp|Q8NFF5-2|FAD1_HUMAN Isoform 2 of FAD synthase OS=Homo sapiens GN=FLAD1;>sp|Q8NFF5|FAD1_HUMAN FAD synthase OS=Homo sapiens GN=FLAD1 PE=1 SV=1;>tr|Q5T196|Q5T196_HUMAN Fad1, flavin
-0.19065	0.2846		2.43e-13	3	5	0.692513	0.81142	Q12789-3;Q12789;H3BU37	General transcription factor 3C polypeptide 1	GTF3C1	>sp|Q12789-3|TF3C1_HUMAN Isoform 2 of General transcription factor 3C polypeptide 1 OS=Homo sapiens GN=GTF3C1;>sp|Q12789|TF3C1_HUMAN General transcription factor 3C polypeptide 1 OS=Homo sapiens GN=GTF3C1 PE=1 SV=4
-0.190536	0.17889		4.99e-27	3	8	0.692765	0.990293	P11586;F5H2F4;V9GYY3	C-1-tetrahydrofolate synthase, cytoplasmic;Methylenetetrahydrofolate dehydrogenase;Methenyltetrahydrofolate cyclohydrolase;Formyltetrahydrofolate synthetase	MTHFD1	>sp|P11586|C1TC_HUMAN C-1-tetrahydrofolate synthase, cytoplasmic OS=Homo sapiens GN=MTHFD1 PE=1 SV=3;>tr|F5H2F4|F5H2F4_HUMAN C-1-tetrahydrofolate synthase, cytoplasmic OS=Homo sapiens GN=MTHFD1 PE=1 SV=1
-0.190252	0.204665		5.01e-253	2	11	0.693393	0.946283	O43482;H0YKL4	Protein Mis18-beta	OIP5	>sp|O43482|MS18B_HUMAN Protein Mis18-beta OS=Homo sapiens GN=OIP5 PE=1 SV=2;>tr|H0YKL4|H0YKL4_HUMAN Protein yippee-like (Fragment) OS=Homo sapiens GN=OIP5 PE=1 SV=1
-0.189042	0.125389		5.5e-28	1	8	0.696075	0.914806	Q8N1G4	Leucine-rich repeat-containing protein 47	LRRC47	>sp|Q8N1G4|LRC47_HUMAN Leucine-rich repeat-containing protein 47 OS=Homo sapiens GN=LRRC47 PE=1 SV=1
-0.188475	-0.00055845		1.76e-10	3	3	0.697333	0.697479	Q13724-2;Q13724;C9J8D4	Mannosyl-oligosaccharide glucosidase	MOGS	>sp|Q13724-2|MOGS_HUMAN Isoform 2 of Mannosyl-oligosaccharide glucosidase OS=Homo sapiens GN=MOGS;>sp|Q13724|MOGS_HUMAN Mannosyl-oligosaccharide glucosidase OS=Homo sapiens GN=MOGS PE=1 SV=5;>tr|C9J8D4|C9J8D4_HUMAN Mannosyl-oligosaccharide glucosidase (Fra
-0.188267	-0.0157771		3.27e-08	2	3	0.697794	0.672463	Q13257;Q13257-2	Mitotic spindle assembly checkpoint protein MAD2A	MAD2L1	>sp|Q13257|MD2L1_HUMAN Mitotic spindle assembly checkpoint protein MAD2A OS=Homo sapiens GN=MAD2L1 PE=1 SV=1
-0.187436	0.21228		1.4e-32	3	11	0.69964	0.933305	Q5JSM3;Q9BZR9;R4GN03	Probable E3 ubiquitin-protein ligase TRIM8	TRIM8	>tr|Q5JSM3|Q5JSM3_HUMAN Probable E3 ubiquitin-protein ligase TRIM8 OS=Homo sapiens GN=TRIM8 PE=2 SV=1;>sp|Q9BZR9|TRIM8_HUMAN Probable E3 ubiquitin-protein ligase TRIM8 OS=Homo sapiens GN=TRIM8 PE=1 SV=2
-0.185983	-0.0566308		3.15e-28	3	8	0.702871	0.60714	P32119;A6NIW5;P32119-2	Peroxiredoxin-2	PRDX2	>sp|P32119|PRDX2_HUMAN Peroxiredoxin-2 OS=Homo sapiens GN=PRDX2 PE=1 SV=5;>tr|A6NIW5|A6NIW5_HUMAN Peroxiredoxin 2, isoform CRA_a OS=Homo sapiens GN=PRDX2 PE=1 SV=2
-0.185531	0.282696		5.64e-63	3	13	0.703879	0.814584	Q9BYB4;Q9BYB4-2;C9JPQ6	Guanine nucleotide-binding protein subunit beta-like protein 1	GNB1L	>sp|Q9BYB4|GNB1L_HUMAN Guanine nucleotide-binding protein subunit beta-like protein 1 OS=Homo sapiens GN=GNB1L PE=1 SV=2;>sp|Q9BYB4-2|GNB1L_HUMAN Isoform 2 of Guanine nucleotide-binding protein subunit beta-like protein 1 OS=Homo sapiens GN=GNB1L
-0.185493	0.643779		1.21e-19	11	5	0.703963	0.313477	P54819-2;F8W1A4;P54819;F8VY04;P54819-6;P54819-5;F8VZG5;P54819-3;P54819-4;G3V213;F8VPP1	Adenylate kinase 2, mitochondrial	AK2	>sp|P54819-2|KAD2_HUMAN Isoform 2 of Adenylate kinase 2, mitochondrial OS=Homo sapiens GN=AK2;>tr|F8W1A4|F8W1A4_HUMAN Adenylate kinase 2, mitochondrial OS=Homo sapiens GN=AK2 PE=1 SV=1;>sp|P54819|KAD2_HUMAN Adenylate kinase 2, mitochondrial OS=Homo sapiens
-0.185022	0.55781		4.97e-18	1	5	0.705013	0.410048	Q71DI3	Histone H3.2	HIST2H3A	>sp|Q71DI3|H32_HUMAN Histone H3.2 OS=Homo sapiens GN=HIST2H3A PE=1 SV=3
-0.184852	0.564387		4.57e-261	9	40	0.705391	0.40209	Q92878;Q92878-2;Q92878-3;E7EN38;E7ESD9;H7C0V2;C9JNH8;E9PM98;H7C0P8	DNA repair protein RAD50	RAD50	>sp|Q92878|RAD50_HUMAN DNA repair protein RAD50 OS=Homo sapiens GN=RAD50 PE=1 SV=1;>sp|Q92878-2|RAD50_HUMAN Isoform 2 of DNA repair protein RAD50 OS=Homo sapiens GN=RAD50;>sp|Q92878-3|RAD50_HUMAN Isoform 3 of DNA repair protein RAD50 OS=Homo sapiens GN=RAD
-0.184268	-0.333456		5.39e-06	3	2	0.706693	0.257036	B4DQI4;F8W9U3;Q96IU4	Alpha/beta hydrolase domain-containing protein 14B	ABHD14B	>tr|B4DQI4|B4DQI4_HUMAN Alpha/beta hydrolase domain-containing protein 14B OS=Homo sapiens GN=ABHD14B PE=1 SV=1;>tr|F8W9U3|F8W9U3_HUMAN Alpha/beta hydrolase domain-containing protein 14B OS=Homo sapiens GN=ABHD14B PE=1 SV=1;>sp|Q96IU4|ABHEB_HUMAN Alpha/bet
-0.184117	-0.0888159		1.73e-10	3	4	0.707029	0.557768	E7EP00;G5EA31;P53992	Protein transport protein Sec24C	SEC24C	>tr|E7EP00|E7EP00_HUMAN Protein transport protein Sec24C OS=Homo sapiens GN=SEC24C PE=1 SV=2;>tr|G5EA31|G5EA31_HUMAN Protein transport protein Sec24C OS=Homo sapiens GN=SEC24C PE=1 SV=1;>sp|P53992|SC24C_HUMAN Protein transport protein Sec24C OS=Homo sapien
-0.183665	0.682359		8.76e-110	7	28	0.708037	0.275453	Q13435;E9PPJ0;E9PJ04;E9PJT3;H0YCG1;H0YEX5;E9PIL8	Splicing factor 3B subunit 2	SF3B2	>sp|Q13435|SF3B2_HUMAN Splicing factor 3B subunit 2 OS=Homo sapiens GN=SF3B2 PE=1 SV=2;>tr|E9PPJ0|E9PPJ0_HUMAN Splicing factor 3B subunit 2 OS=Homo sapiens GN=SF3B2 PE=1 SV=1
-0.182366	-0.0526509		4.17e-51	7	13	0.710938	0.613378	Q13576;Q13576-2;J3KR91;F5H7S7;E7EWC2;D6R939;E9PDT6	Ras GTPase-activating-like protein IQGAP2	IQGAP2	>sp|Q13576|IQGA2_HUMAN Ras GTPase-activating-like protein IQGAP2 OS=Homo sapiens GN=IQGAP2 PE=1 SV=4;>sp|Q13576-2|IQGA2_HUMAN Isoform 2 of Ras GTPase-activating-like protein IQGAP2 OS=Homo sapiens GN=IQGAP2;>tr|J3KR91|J3KR91_HUMAN Ras GTPase-activating-lik
-0.179941	-0.441466		2.07e-119	12	9	0.716365	0.169117	Q3ZCQ8;Q3ZCQ8-2;M0R0C3;M0R2F8;Q3ZCQ8-3;M0R047;M0R003;M0QXC3;M0R2Z3;M0R303;M0R2D2;M0R1Y4	Mitochondrial import inner membrane translocase subunit TIM50	TIMM50	>sp|Q3ZCQ8|TIM50_HUMAN Mitochondrial import inner membrane translocase subunit TIM50 OS=Homo sapiens GN=TIMM50 PE=1 SV=2;>sp|Q3ZCQ8-2|TIM50_HUMAN Isoform 2 of Mitochondrial import inner membrane translocase subunit TIM50 OS=Homo sapiens GN=TIMM50;>tr|M0R0C
-0.179115	-0.0266754		3.97e-219	1	24	0.718217	0.654767	Q9Y4K3	TNF receptor-associated factor 6	TRAF6	>sp|Q9Y4K3|TRAF6_HUMAN TNF receptor-associated factor 6 OS=Homo sapiens GN=TRAF6 PE=1 SV=1
-0.177314	0.249381		1.68e-74	5	9	0.72226	0.870396	F5H897;Q12931;I3L0K7;I3L239;I3L253	Heat shock protein 75 kDa, mitochondrial	TRAP1	>tr|F5H897|F5H897_HUMAN Heat shock protein 75 kDa, mitochondrial OS=Homo sapiens GN=TRAP1 PE=1 SV=1;>sp|Q12931|TRAP1_HUMAN Heat shock protein 75 kDa, mitochondrial OS=Homo sapiens GN=TRAP1 PE=1 SV=3;>tr|I3L0K7|I3L0K7_HUMAN Heat shock protein 75 kDa, mitoch
-0.176845	-0.0430326		5.58e-14	1	4	0.723314	0.62857	P0DME0			>sp|P0DME0|SETLP_HUMAN Protein SETSIP OS=Homo sapiens GN=SETSIP PE=1 SV=1
-0.17574	-0.0855557		1.28e-21	2	4	0.7258	0.562679	P51571;A6NLM8	Translocon-associated protein subunit delta	SSR4	>sp|P51571|SSRD_HUMAN Translocon-associated protein subunit delta OS=Homo sapiens GN=SSR4 PE=1 SV=1;>tr|A6NLM8|A6NLM8_HUMAN Translocon-associated protein subunit delta OS=Homo sapiens GN=SSR4 PE=1 SV=1
-0.175515	0.0590612		9.8e-171	1	13	0.726306	0.798449	P49247	Ribose-5-phosphate isomerase	RPIA	>sp|P49247|RPIA_HUMAN Ribose-5-phosphate isomerase OS=Homo sapiens GN=RPIA PE=1 SV=3
-0.174879	0.785552		2.64e-51	1	3	0.72774	0.189646	Q9Y4K4	Mitogen-activated protein kinase kinase kinase kinase 5	MAP4K5	>sp|Q9Y4K4|M4K5_HUMAN Mitogen-activated protein kinase kinase kinase kinase 5 OS=Homo sapiens GN=MAP4K5 PE=1 SV=1
-0.17471	-0.797844		1.17e-13	6	3	0.728119	0.0298351	Q0VG06-3;Q0VG06;F5GZS4;F5H095;Q0VG06-2;E7EVV8	Fanconi anemia-associated protein of 100 kDa	FAAP100;C17orf70	>sp|Q0VG06-3|FP100_HUMAN Isoform 3 of Fanconi anemia-associated protein of 100 kDa OS=Homo sapiens GN=FAAP100;>sp|Q0VG06|FP100_HUMAN Fanconi anemia-associated protein of 100 kDa OS=Homo sapiens GN=FAAP100 PE=1 SV=3;>tr|F5GZS4|F5GZS4_HUMAN Fanconi anemia-as
-0.174261	-0.320721		4.65e-223	11	24	0.729132	0.269187	Q9BUF5;K7ESM5;K7EL29;K7ES63;K7EN98;K7ESQ3;K7EQT3;K7EJ64;K7ERA8;K7EJZ4;K7EPE5	Tubulin beta-6 chain	TUBB6	>sp|Q9BUF5|TBB6_HUMAN Tubulin beta-6 chain OS=Homo sapiens GN=TUBB6 PE=1 SV=1;>tr|K7ESM5|K7ESM5_HUMAN Tubulin beta-6 chain (Fragment) OS=Homo sapiens GN=TUBB6 PE=1 SV=1
-0.173962	0.681356		7.56e-14	2	5	0.729806	0.2764	Q9NTI5-2;Q9NTI5	Sister chromatid cohesion protein PDS5 homolog B	PDS5B	>sp|Q9NTI5-2|PDS5B_HUMAN Isoform 2 of Sister chromatid cohesion protein PDS5 homolog B OS=Homo sapiens GN=PDS5B;>sp|Q9NTI5|PDS5B_HUMAN Sister chromatid cohesion protein PDS5 homolog B OS=Homo sapiens GN=PDS5B PE=1 SV=1
-0.173158	-0.876925		1.07e-28	7	9	0.73162	0.0188149	O94964;O94964-2;X6R3R3;O94964-4;I3L0I1;H0YDM2;O94964-3	Protein SOGA1;N-terminal form;C-terminal 80 kDa form	SOGA1	>sp|O94964|SOGA1_HUMAN Protein SOGA1 OS=Homo sapiens GN=SOGA1 PE=1 SV=2;>sp|O94964-2|SOGA1_HUMAN Isoform 2 of Protein SOGA1 OS=Homo sapiens GN=SOGA1;>tr|X6R3R3|X6R3R3_HUMAN Protein SOGA1 OS=Homo sapiens GN=SOGA1 PE=4 SV=1;>sp|O94964-4|SOGA1_HUMAN Isoform 4
-0.1703	0.46083		2e-26	1	6	0.738079	0.537843	P52907	F-actin-capping protein subunit alpha-1	CAPZA1	>sp|P52907|CAZA1_HUMAN F-actin-capping protein subunit alpha-1 OS=Homo sapiens GN=CAPZA1 PE=1 SV=3
-0.169834	-0.0867136		1.88e-19	5	5	0.739135	0.560933	P42695;G3V1A9;E9PQA3;E9PKK4;E9PLE0	Condensin-2 complex subunit D3	NCAPD3	>sp|P42695|CNDD3_HUMAN Condensin-2 complex subunit D3 OS=Homo sapiens GN=NCAPD3 PE=1 SV=2;>tr|G3V1A9|G3V1A9_HUMAN Condensin-2 complex subunit D3 OS=Homo sapiens GN=NCAPD3 PE=1 SV=1
-0.16974	-0.0240409		1.07e-123	5	7	0.739346	0.659028	Q9HCC0-2;Q9HCC0;D6RD67;D6R9R1;D6RDF7	Methylcrotonoyl-CoA carboxylase beta chain, mitochondrial	MCCC2	>sp|Q9HCC0-2|MCCB_HUMAN Isoform 2 of Methylcrotonoyl-CoA carboxylase beta chain, mitochondrial OS=Homo sapiens GN=MCCC2;>sp|Q9HCC0|MCCB_HUMAN Methylcrotonoyl-CoA carboxylase beta chain, mitochondrial OS=Homo sapiens GN=MCCC2 PE=1 SV=1
-0.169629	-0.15312		4.49e-111	6	13	0.7396	0.465385	Q9Y265;Q9Y265-2;E7ETR0;H7C4G5;J3QLR1;H7C4I3	RuvB-like 1	RUVBL1	>sp|Q9Y265|RUVB1_HUMAN RuvB-like 1 OS=Homo sapiens GN=RUVBL1 PE=1 SV=1;>sp|Q9Y265-2|RUVB1_HUMAN Isoform 2 of RuvB-like 1 OS=Homo sapiens GN=RUVBL1;>tr|E7ETR0|E7ETR0_HUMAN RuvB-like 1 OS=Homo sapiens GN=RUVBL1 PE=1 SV=1
-0.169424	0.0258124		2.39e-140	2	17	0.740064	0.741602	P33981-2;P33981	Dual specificity protein kinase TTK	TTK	>sp|P33981-2|TTK_HUMAN Isoform 2 of Dual specificity protein kinase TTK OS=Homo sapiens GN=TTK;>sp|P33981|TTK_HUMAN Dual specificity protein kinase TTK OS=Homo sapiens GN=TTK PE=1 SV=2
-0.169312	0.0229719		2.78e-43	2	8	0.740318	0.736805	Q8NDN9;Q8NDN9-2	RCC1 and BTB domain-containing protein 1	RCBTB1	>sp|Q8NDN9|RCBT1_HUMAN RCC1 and BTB domain-containing protein 1 OS=Homo sapiens GN=RCBTB1 PE=2 SV=1;>sp|Q8NDN9-2|RCBT1_HUMAN Isoform 2 of RCC1 and BTB domain-containing protein 1 OS=Homo sapiens GN=RCBTB1
-0.167858	-0.165425		4.77e-150	4	10	0.743614	0.448729	Q86UY6-3;Q86UY6;Q86UY6-4;F5H2C9	N-alpha-acetyltransferase 40	NAA40	>sp|Q86UY6-3|NAA40_HUMAN Isoform 2 of N-alpha-acetyltransferase 40 OS=Homo sapiens GN=NAA40;>sp|Q86UY6|NAA40_HUMAN N-alpha-acetyltransferase 40 OS=Homo sapiens GN=NAA40 PE=2 SV=1;>sp|Q86UY6-4|NAA40_HUMAN Isoform 3 of N-alpha-acetyltransferase 40 OS=Homo sa
-0.16756	-0.561688		6.67e-48	4	14	0.74429	0.100179	B1AHB1;P33992;B1AHB2;B1AHA9	DNA replication licensing factor MCM5	MCM5	>tr|B1AHB1|B1AHB1_HUMAN DNA replication licensing factor MCM5 OS=Homo sapiens GN=MCM5 PE=1 SV=1;>sp|P33992|MCM5_HUMAN DNA replication licensing factor MCM5 OS=Homo sapiens GN=MCM5 PE=1 SV=5
-0.162522	0.147739		3.8e-151	11	25	0.755752	0.954562	Q93100-4;Q93100-3;Q93100-2;Q93100;I3L0Z1;I3L213;H3BQ89;I3L3F2;I3L1N3;H3BV13;I3NHZ9	Phosphorylase b kinase regulatory subunit beta	PHKB	>sp|Q93100-4|KPBB_HUMAN Isoform 4 of Phosphorylase b kinase regulatory subunit beta OS=Homo sapiens GN=PHKB;>sp|Q93100-3|KPBB_HUMAN Isoform 3 of Phosphorylase b kinase regulatory subunit beta OS=Homo sapiens GN=PHKB;>sp|Q93100-2|KPBB_HUMAN Isoform 2 of Pho
-0.162429	-0.0156666		3.1e-78	7	12	0.755964	0.672644	B4DIT7;P21980;F5H6P0;P21980-2;A2A299;P21980-3;A2A2A0	Protein-glutamine gamma-glutamyltransferase 2	TGM2	>tr|B4DIT7|B4DIT7_HUMAN Protein-glutamine gamma-glutamyltransferase 2 OS=Homo sapiens GN=TGM2 PE=1 SV=1;>sp|P21980|TGM2_HUMAN Protein-glutamine gamma-glutamyltransferase 2 OS=Homo sapiens GN=TGM2 PE=1 SV=2;>tr|F5H6P0|F5H6P0_HUMAN Protein-glutamine gamma-gl
-0.162299	0.350587		8.22e-145	3	14	0.75626	0.703991	Q7L273;K7ENB5;K7EQN1	BTB/POZ domain-containing protein KCTD9	KCTD9	>sp|Q7L273|KCTD9_HUMAN BTB/POZ domain-containing protein KCTD9 OS=Homo sapiens GN=KCTD9 PE=2 SV=1
-0.160927	0.443453		7.11e-131	9	13	0.759392	0.562686	P22061;P22061-2;H7BY58;B7Z972;F8WDT3;F8WAV5;F8WAX2;C9J0F2;H7C4X2	Protein-L-isoaspartate(D-aspartate) O-methyltransferase;Protein-L-isoaspartate O-methyltransferase	PCMT1	>sp|P22061|PIMT_HUMAN Protein-L-isoaspartate(D-aspartate) O-methyltransferase OS=Homo sapiens GN=PCMT1 PE=1 SV=4;>sp|P22061-2|PIMT_HUMAN Isoform 2 of Protein-L-isoaspartate(D-aspartate) O-methyltransferase OS=Homo sapiens GN=PCMT1;>tr|H7BY58|H7BY58_HUMAN P
-0.159723	0.225804		3.59e-12	6	5	0.762145	0.910304	G3V1R5;O43847;O43847-2;B1AKJ5;H0Y5G9;F5H7V1	Nardilysin	NRD1	>tr|G3V1R5|G3V1R5_HUMAN Nardilysin OS=Homo sapiens GN=NRD1 PE=1 SV=1;>sp|O43847|NRDC_HUMAN Nardilysin OS=Homo sapiens GN=NRD1 PE=1 SV=2;>sp|O43847-2|NRDC_HUMAN Isoform 2 of Nardilysin OS=Homo sapiens GN=NRD1;>tr|B1AKJ5|B1AKJ5_HUMAN Nardilysin OS=Homo sapie
-0.159223	-0.666407		4.02e-26	2	3	0.763288	0.0603477	Q9NXV2;H3BSS5	BTB/POZ domain-containing protein KCTD5	KCTD5	>sp|Q9NXV2|KCTD5_HUMAN BTB/POZ domain-containing protein KCTD5 OS=Homo sapiens GN=KCTD5 PE=1 SV=1;>tr|H3BSS5|H3BSS5_HUMAN BTB/POZ domain-containing protein KCTD5 OS=Homo sapiens GN=KCTD5 PE=1 SV=1
-0.157206	-0.486815		2.97e-24	4	7	0.767906	0.139812	O60341;O60341-2;F6S0T5;R4GMP9	Lysine-specific histone demethylase 1A	KDM1A	>sp|O60341|KDM1A_HUMAN Lysine-specific histone demethylase 1A OS=Homo sapiens GN=KDM1A PE=1 SV=2;>sp|O60341-2|KDM1A_HUMAN Isoform 2 of Lysine-specific histone demethylase 1A OS=Homo sapiens GN=KDM1A;>tr|F6S0T5|F6S0T5_HUMAN Lysine-specific histone demethyla
-0.1563	-0.287515		1.5e-10	5	4	0.769982	0.302703	M0QXU7;O43615;M0R301;M0QXM9;M0R124	Mitochondrial import inner membrane translocase subunit TIM44	TIMM44	>tr|M0QXU7|M0QXU7_HUMAN Mitochondrial import inner membrane translocase subunit TIM44 (Fragment) OS=Homo sapiens GN=TIMM44 PE=1 SV=1;>sp|O43615|TIM44_HUMAN Mitochondrial import inner membrane translocase subunit TIM44 OS=Homo sapiens GN=TIMM44 PE=1 SV=2
-0.156263	0.130149		3.13e-78	13	17	0.770067	0.923259	Q99615;Q99615-2;K7EPP7;K7ESP1;K7EIH8;K7ER44;K7EJL5;K7EN19;K7EJV7;K7ELJ8;K7EJE9;K7EK03;K7EJ24	DnaJ homolog subfamily C member 7	DNAJC7	>sp|Q99615|DNJC7_HUMAN DnaJ homolog subfamily C member 7 OS=Homo sapiens GN=DNAJC7 PE=1 SV=2;>sp|Q99615-2|DNJC7_HUMAN Isoform 2 of DnaJ homolog subfamily C member 7 OS=Homo sapiens GN=DNAJC7;>tr|K7EPP7|K7EPP7_HUMAN DnaJ homolog subfamily C member 7 OS=Homo
-0.155727	-0.0156666		0	5	139	0.771296	0.672644	P78527;P78527-2;E7EUY0;F5GX40;H0YG84	DNA-dependent protein kinase catalytic subunit	PRKDC	>sp|P78527|PRKDC_HUMAN DNA-dependent protein kinase catalytic subunit OS=Homo sapiens GN=PRKDC PE=1 SV=3;>sp|P78527-2|PRKDC_HUMAN Isoform 2 of DNA-dependent protein kinase catalytic subunit OS=Homo sapiens GN=PRKDC;>tr|E7EUY0|E7EUY0_HUMAN DNA-dependent pro
-0.15178	0.354438		0	8	85	0.780369	0.697878	P21333-2;P21333;Q5HY54;E9PHF0;F8WE98;H0Y5C6;H0Y5F3;H7C2E7	Filamin-A	FLNA	>sp|P21333-2|FLNA_HUMAN Isoform 2 of Filamin-A OS=Homo sapiens GN=FLNA;>sp|P21333|FLNA_HUMAN Filamin-A OS=Homo sapiens GN=FLNA PE=1 SV=4;>tr|Q5HY54|Q5HY54_HUMAN Filamin-A OS=Homo sapiens GN=FLNA PE=1 SV=1
-0.151596	0.318887		4.68e-68	1	14	0.780793	0.755012	Q06830	Peroxiredoxin-1	PRDX1	>sp|Q06830|PRDX1_HUMAN Peroxiredoxin-1 OS=Homo sapiens GN=PRDX1 PE=1 SV=1
-0.149369	-0.205795		1.46e-68	12	9	0.785926	0.396524	P63151;P63151-2;Q66LE6;E5RIY1;E5RFR9;Q00005-6;Q00005;Q00005-2;Q00005-3;Q00005-4;Q00005-5;Q00005-7	Serine/threonine-protein phosphatase 2A 55 kDa regulatory subunit B alpha isoform	PPP2R2A	>sp|P63151|2ABA_HUMAN Serine/threonine-protein phosphatase 2A 55 kDa regulatory subunit B alpha isoform OS=Homo sapiens GN=PPP2R2A PE=1 SV=1;>sp|P63151-2|2ABA_HUMAN Isoform 2 of Serine/threonine-protein phosphatase 2A 55 kDa regulatory subunit B alpha isof
-0.148891	0.379826		0.00016387	7	2	0.787029	0.658078	H0Y9C1;Q96LI5;H0Y9Z5;D6RGK9;H0YA76;Q96LI5-2;Q9ULM6	CCR4-NOT transcription complex subunit 6-like;CCR4-NOT transcription complex subunit 6	CNOT6L;CNOT6	>tr|H0Y9C1|H0Y9C1_HUMAN CCR4-NOT transcription complex subunit 6-like (Fragment) OS=Homo sapiens GN=CNOT6L PE=1 SV=1;>sp|Q96LI5|CNO6L_HUMAN CCR4-NOT transcription complex subunit 6-like OS=Homo sapiens GN=CNOT6L PE=1 SV=2;>tr|H0Y9Z5|H0Y9Z5_HUMAN CCR4-NOT t
-0.148707	-0.0916494		1.85e-13	8	6	0.787453	0.553517	P54803;P54803-4;P54803-5;G3V4M2;G3V5E8;P54803-3;E7EPA4;G3V255	Galactocerebrosidase	GALC	>sp|P54803|GALC_HUMAN Galactocerebrosidase OS=Homo sapiens GN=GALC PE=1 SV=2;>sp|P54803-4|GALC_HUMAN Isoform 4 of Galactocerebrosidase OS=Homo sapiens GN=GALC;>sp|P54803-5|GALC_HUMAN Isoform 5 of Galactocerebrosidase OS=Homo sapiens GN=GALC;>tr|G3V4M2|G3V4
-0.148395	0.00301943		3.12e-16	2	6	0.788174	0.70341	P28066;P28066-2	Proteasome subunit alpha type-5	PSMA5	>sp|P28066|PSA5_HUMAN Proteasome subunit alpha type-5 OS=Homo sapiens GN=PSMA5 PE=1 SV=3;>sp|P28066-2|PSA5_HUMAN Isoform 2 of Proteasome subunit alpha type-5 OS=Homo sapiens GN=PSMA5
-0.148358	-0.779673		3.85e-251	5	61	0.788259	0.0330377	O75592-2;O75592;J3KPZ3;H7C3U4;F8WA13	Probable E3 ubiquitin-protein ligase MYCBP2	MYCBP2	>sp|O75592-2|MYCB2_HUMAN Isoform 2 of E3 ubiquitin-protein ligase MYCBP2 OS=Homo sapiens GN=MYCBP2;>sp|O75592|MYCB2_HUMAN E3 ubiquitin-protein ligase MYCBP2 OS=Homo sapiens GN=MYCBP2 PE=1 SV=3;>tr|J3KPZ3|J3KPZ3_HUMAN E3 ubiquitin-protein ligase MYCBP2 OS=H
-0.147789	0.393702		1.08e-133	5	13	0.789574	0.636719	Q15084-3;Q15084;F8WA83;B5MCQ5;Q15084-2	Protein disulfide-isomerase A6	PDIA6	>sp|Q15084-3|PDIA6_HUMAN Isoform 3 of Protein disulfide-isomerase A6 OS=Homo sapiens GN=PDIA6;>sp|Q15084|PDIA6_HUMAN Protein disulfide-isomerase A6 OS=Homo sapiens GN=PDIA6 PE=1 SV=1;>tr|F8WA83|F8WA83_HUMAN Protein disulfide-isomerase A6 OS=Homo sapiens GN
-0.146668	0.0562707		5.85e-78	6	13	0.792163	0.793632	O75439;G3V0E4;E7ERZ4;F8WAZ6;F8WEA6;F8WBE1	Mitochondrial-processing peptidase subunit beta	PMPCB	>sp|O75439|MPPB_HUMAN Mitochondrial-processing peptidase subunit beta OS=Homo sapiens GN=PMPCB PE=1 SV=2;>tr|G3V0E4|G3V0E4_HUMAN Mitochondrial-processing peptidase subunit beta OS=Homo sapiens GN=PMPCB PE=1 SV=1;>tr|E7ERZ4|E7ERZ4_HUMAN Mitochondrial-proces
-0.145292	0.0712163		1.9e-28	4	5	0.795346	0.819519	D6REQ6;D6RHI9;O00584;H0YAE9	Ribonuclease T2	RNASET2	>tr|D6REQ6|D6REQ6_HUMAN Ribonuclease T2 OS=Homo sapiens GN=RNASET2 PE=1 SV=1;>tr|D6RHI9|D6RHI9_HUMAN Ribonuclease T2 (Fragment) OS=Homo sapiens GN=RNASET2 PE=1 SV=2;>sp|O00584|RNT2_HUMAN Ribonuclease T2 OS=Homo sapiens GN=RNASET2 PE=1 SV=2;>tr|H0YAE9|H0YAE
-0.145274	0.117368		0	5	31	0.795388	0.900587	K7ENL3;P40763;P40763-2;G8JLH9;K7EP08	Signal transducer and activator of transcription 3	STAT3	>tr|K7ENL3|K7ENL3_HUMAN Signal transducer and activator of transcription OS=Homo sapiens GN=STAT3 PE=1 SV=1;>sp|P40763|STAT3_HUMAN Signal transducer and activator of transcription 3 OS=Homo sapiens GN=STAT3 PE=1 SV=2;>sp|P40763-2|STAT3_HUMAN Isoform Del-70
-0.144926	0.408943		1.35e-32	8	9	0.796195	0.613603	Q5T6W5;P61978-3;P61978;P61978-2;Q5T6W2;Q5T6W1;S4R359;S4R457	Heterogeneous nuclear ribonucleoprotein K	HNRNPK	>tr|Q5T6W5|Q5T6W5_HUMAN Heterogeneous nuclear ribonucleoprotein K OS=Homo sapiens GN=HNRNPK PE=1 SV=1;>sp|P61978-3|HNRPK_HUMAN Isoform 3 of Heterogeneous nuclear ribonucleoprotein K OS=Homo sapiens GN=HNRNPK;>sp|P61978|HNRPK_HUMAN Heterogeneous nuclear rib
-0.144083	0.3207		2.74e-117	4	22	0.798147	0.752063	P14625;F8W026;H0YIV0;Q58FF3	Endoplasmin	HSP90B1	>sp|P14625|ENPL_HUMAN Endoplasmin OS=Homo sapiens GN=HSP90B1 PE=1 SV=1
-0.14357	-0.108845		4.66e-106	25	5	0.799336	0.528063	E9PCY7;P31943;G8JLB6;E5RGV0;D6RIU0;D6RBM0;H0YB39;P55795;E5RGH4;E7EQJ0;D6RAM1;F5GZT4;D6R9T0;D6RFM3;D6RIT2;E7EN40;D6RDU3;D6RJ04;D6RIH9;H0YBG7;H0YBD7;D6R9D3;D6RF17;D6RDL0;H0YAQ2	Heterogeneous nuclear ribonucleoprotein H;Heterogeneous nuclear ribonucleoprotein H, N-terminally processed;Heterogeneous nuclear ribonucleoprotein H2	HNRNPH1;HNRNPH2	>tr|E9PCY7|E9PCY7_HUMAN Heterogeneous nuclear ribonucleoprotein H OS=Homo sapiens GN=HNRNPH1 PE=1 SV=1;>sp|P31943|HNRH1_HUMAN Heterogeneous nuclear ribonucleoprotein H OS=Homo sapiens GN=HNRNPH1 PE=1 SV=4;>tr|G8JLB6|G8JLB6_HUMAN Heterogeneous nuclear ribon
-0.143551	-0.00234413		1.2e-19	4	7	0.799378	0.694526	P00367;P49448;B4DGN5;B3KV55	Glutamate dehydrogenase 1, mitochondrial;Glutamate dehydrogenase 2, mitochondrial;Glutamate dehydrogenase	GLUD1;GLUD2	>sp|P00367|DHE3_HUMAN Glutamate dehydrogenase 1, mitochondrial OS=Homo sapiens GN=GLUD1 PE=1 SV=2;>sp|P49448|DHE4_HUMAN Glutamate dehydrogenase 2, mitochondrial OS=Homo sapiens GN=GLUD2 PE=1 SV=2;>tr|B4DGN5|B4DGN5_HUMAN Glutamate dehydrogenase OS=Homo sapi
-0.141044	-0.277042		5.34e-08	4	3	0.805194	0.313826	J3KTL8;A6NHR9-2;A6NHR9;A6NHR9-3	Structural maintenance of chromosomes flexible hinge domain-containing protein 1	SMCHD1	>tr|J3KTL8|J3KTL8_HUMAN Structural maintenance of chromosomes flexible hinge domain-containing protein 1 (Fragment) OS=Homo sapiens GN=SMCHD1 PE=1 SV=1;>sp|A6NHR9-2|SMHD1_HUMAN Isoform 2 of Structural maintenance of chromosomes flexible hinge domain-contai
-0.13993	-0.282747		1.26e-103	1	10	0.807783	0.307734	Q9NS86	LanC-like protein 2	LANCL2	>sp|Q9NS86|LANC2_HUMAN LanC-like protein 2 OS=Homo sapiens GN=LANCL2 PE=1 SV=1
-0.139601	0.455076		0	22	36	0.808548	0.546008	P34897-3;P34897;P34897-2;B4DLV4;G3V5L0;G3V4W5;H0YIZ0;G3V540;G3V2Y4;G3V2W0;G3V241;G3V3Y8;G3V4T0;G3V4X0;G3V2E4;G3V2D2;G3V2Y1;G3V3C6;P34896-4;P34896-3;P34896-2;P34896	Serine hydroxymethyltransferase, mitochondrial;Serine hydroxymethyltransferase	SHMT2	>sp|P34897-3|GLYM_HUMAN Isoform 3 of Serine hydroxymethyltransferase, mitochondrial OS=Homo sapiens GN=SHMT2;>sp|P34897|GLYM_HUMAN Serine hydroxymethyltransferase, mitochondrial OS=Homo sapiens GN=SHMT2 PE=1 SV=3;>sp|P34897-2|GLYM_HUMAN Isoform 2 of Serine
-0.139236	0.413742		5.88e-46	5	16	0.809397	0.606402	Q15029-2;Q15029;K7EJ81;K7EP67;K7EJ74	116 kDa U5 small nuclear ribonucleoprotein component	EFTUD2	>sp|Q15029-2|U5S1_HUMAN Isoform 2 of 116 kDa U5 small nuclear ribonucleoprotein component OS=Homo sapiens GN=EFTUD2;>sp|Q15029|U5S1_HUMAN 116 kDa U5 small nuclear ribonucleoprotein component OS=Homo sapiens GN=EFTUD2 PE=1 SV=1;>tr|K7EJ81|K7EJ81_HUMAN 116 k
-0.138323	0.133699		4.23e-24	4	5	0.81152	0.929569	Q9GZP4-2;Q9GZP4;X6R8S9;X6RHB9	PITH domain-containing protein 1	PITHD1	>sp|Q9GZP4-2|PITH1_HUMAN Isoform 2 of PITH domain-containing protein 1 OS=Homo sapiens GN=PITHD1;>sp|Q9GZP4|PITH1_HUMAN PITH domain-containing protein 1 OS=Homo sapiens GN=PITHD1 PE=1 SV=1
-0.138067	-0.0184265		4.6e-33	2	9	0.812114	0.668144	P12270;Q5SWX9	Nucleoprotein TPR	TPR	>sp|P12270|TPR_HUMAN Nucleoprotein TPR OS=Homo sapiens GN=TPR PE=1 SV=3
-0.13794	0.475745		3.49e-107	1	16	0.812411	0.516969	Q7L3T8	Probable proline--tRNA ligase, mitochondrial	PARS2	>sp|Q7L3T8|SYPM_HUMAN Probable proline--tRNA ligase, mitochondrial OS=Homo sapiens GN=PARS2 PE=1 SV=1
-0.137484	0.517337		7.11e-44	3	15	0.813473	0.461052	Q6P2Q9;I3L0J9;I3L3Z8	Pre-mRNA-processing-splicing factor 8	PRPF8	>sp|Q6P2Q9|PRP8_HUMAN Pre-mRNA-processing-splicing factor 8 OS=Homo sapiens GN=PRPF8 PE=1 SV=2
-0.137119	0.192996		5.33e-54	9	20	0.814322	0.966195	Q8NF50-3;Q8NF50;Q8NF50-4;Q8NF50-2;A2A369;E9PDJ4;A2A370;C9J613;C9J7A3	Dedicator of cytokinesis protein 8	DOCK8	>sp|Q8NF50-3|DOCK8_HUMAN Isoform 3 of Dedicator of cytokinesis protein 8 OS=Homo sapiens GN=DOCK8;>sp|Q8NF50|DOCK8_HUMAN Dedicator of cytokinesis protein 8 OS=Homo sapiens GN=DOCK8 PE=1 SV=3;>sp|Q8NF50-4|DOCK8_HUMAN Isoform 4 of Dedicator of cytokinesis pr
-0.136754	0.786919		1.93e-30	1	4	0.815171	0.188659	Q9Y3B4	Pre-mRNA branch site protein p14	SF3B14	>sp|Q9Y3B4|SF3B6_HUMAN Splicing factor 3B subunit 6 OS=Homo sapiens GN=SF3B6 PE=1 SV=1
-0.135297	0.375718		9.53e-08	4	3	0.818568	0.664456	J3KNT0;Q16658;C9JPH9;C9JFC0	Fascin	FSCN1	>tr|J3KNT0|J3KNT0_HUMAN Fascin OS=Homo sapiens GN=FSCN1 PE=1 SV=1;>sp|Q16658|FSCN1_HUMAN Fascin OS=Homo sapiens GN=FSCN1 PE=1 SV=3
-0.134259	0.558978		4.7e-105	1	12	0.820988	0.408628	P30041	Peroxiredoxin-6	PRDX6	>sp|P30041|PRDX6_HUMAN Peroxiredoxin-6 OS=Homo sapiens GN=PRDX6 PE=1 SV=3
-0.133804	0.46223		1.12e-10	6	3	0.822049	0.535866	B1AMU3;Q9Y3B2;R4GNH9;R4GMQ7;B1AMU7;B1AMU4	Exosome complex component CSL4	EXOSC1	>tr|B1AMU3|B1AMU3_HUMAN Exosome complex component CSL4 OS=Homo sapiens GN=EXOSC1 PE=1 SV=1;>sp|Q9Y3B2|EXOS1_HUMAN Exosome complex component CSL4 OS=Homo sapiens GN=EXOSC1 PE=1 SV=1;>tr|R4GNH9|R4GNH9_HUMAN Exosome complex component CSL4 OS=Homo sapiens GN=E
-0.133513	0.784358		6.29e-38	1	3	0.822729	0.19051	P05386	60S acidic ribosomal protein P1	RPLP1	>sp|P05386|RLA1_HUMAN 60S acidic ribosomal protein P1 OS=Homo sapiens GN=RPLP1 PE=1 SV=1
-0.132768	-0.606181		7.99e-76	4	24	0.824469	0.0812432	O94986-3;O94986;O94986-1;O94986-2	Centrosomal protein of 152 kDa	CEP152	>sp|O94986-3|CE152_HUMAN Isoform 3 of Centrosomal protein of 152 kDa OS=Homo sapiens GN=CEP152;>sp|O94986|CE152_HUMAN Centrosomal protein of 152 kDa OS=Homo sapiens GN=CEP152 PE=1 SV=4;>sp|O94986-1|CE152_HUMAN Isoform 1 of Centrosomal protein of 152 kDa OS
-0.130334	-0.171686		3.25e-28	4	6	0.830158	0.440385	Q8IWV8-4;Q8IWV8;Q8IWV8-2;Q8IWV8-3	E3 ubiquitin-protein ligase UBR2	UBR2	>sp|Q8IWV8-4|UBR2_HUMAN Isoform 4 of E3 ubiquitin-protein ligase UBR2 OS=Homo sapiens GN=UBR2;>sp|Q8IWV8|UBR2_HUMAN E3 ubiquitin-protein ligase UBR2 OS=Homo sapiens GN=UBR2 PE=1 SV=1;>sp|Q8IWV8-2|UBR2_HUMAN Isoform 2 of E3 ubiquitin-protein ligase UBR2 OS=
-0.130279	0.149473		3.3e-52	2	9	0.830286	0.957652	O60884;H3BMW5	DnaJ homolog subfamily A member 2	DNAJA2	>sp|O60884|DNJA2_HUMAN DnaJ homolog subfamily A member 2 OS=Homo sapiens GN=DNAJA2 PE=1 SV=1
-0.130261	0.409255		6.6e-70	3	14	0.830328	0.613134	P36551;H0YA22;D6RER6	Coproporphyrinogen-III oxidase, mitochondrial	CPOX	>sp|P36551|HEM6_HUMAN Oxygen-dependent coproporphyrinogen-III oxidase, mitochondrial OS=Homo sapiens GN=CPOX PE=1 SV=3
-0.129499	-0.304892		0	1	44	0.832111	0.284832	P52732	Kinesin-like protein KIF11	KIF11	>sp|P52732|KIF11_HUMAN Kinesin-like protein KIF11 OS=Homo sapiens GN=KIF11 PE=1 SV=2
-0.12794	0.152823		3.96e-54	3	11	0.835762	0.963623	F8VZY9;P05783;CON__H-INV:HIT000015463	Keratin, type I cytoskeletal 18	KRT18	>tr|F8VZY9|F8VZY9_HUMAN Keratin, type I cytoskeletal 18 OS=Homo sapiens GN=KRT18 PE=1 SV=1;>sp|P05783|K1C18_HUMAN Keratin, type I cytoskeletal 18 OS=Homo sapiens GN=KRT18 PE=1 SV=2
-0.127922	-0.00390473		1.83e-61	4	7	0.835804	0.691949	P42126-2;P42126;Q96DC0;H3BS70	Enoyl-CoA delta isomerase 1, mitochondrial	ECI1;DCI	>sp|P42126-2|ECI1_HUMAN Isoform 2 of Enoyl-CoA delta isomerase 1, mitochondrial OS=Homo sapiens GN=ECI1;>sp|P42126|ECI1_HUMAN Enoyl-CoA delta isomerase 1, mitochondrial OS=Homo sapiens GN=ECI1 PE=1 SV=1;>tr|Q96DC0|Q96DC0_HUMAN DCI protein OS=Homo sapiens G
-0.127777	0.0441253		1.45e-17	7	5	0.836144	0.77276	P15735-2;P15735;J3KNN3;H3BP07;H3BTW6;H3BTI9;H3BN16	Phosphorylase b kinase gamma catalytic chain, liver/testis isoform	PHKG2	>sp|P15735-2|PHKG2_HUMAN Isoform 2 of Phosphorylase b kinase gamma catalytic chain, liver/testis isoform OS=Homo sapiens GN=PHKG2;>sp|P15735|PHKG2_HUMAN Phosphorylase b kinase gamma catalytic chain, liver/testis isoform OS=Homo sapiens GN=PHKG2 PE=1 SV=1;>
-0.127542	0.399393		1.61e-17	11	7	0.836696	0.628045	F5H801;Q02218-2;Q02218;E9PDF2;E9PCR7;E9PFG7;Q02218-3;Q9ULD0-3;Q9ULD0-2;Q9ULD0;C9J4G7	2-oxoglutarate dehydrogenase, mitochondrial	OGDH	>tr|F5H801|F5H801_HUMAN 2-oxoglutarate dehydrogenase, mitochondrial OS=Homo sapiens GN=OGDH PE=1 SV=1;>sp|Q02218-2|ODO1_HUMAN Isoform 2 of 2-oxoglutarate dehydrogenase, mitochondrial OS=Homo sapiens GN=OGDH;>sp|Q02218|ODO1_HUMAN 2-oxoglutarate dehydrogenas
-0.127342	0.241303		4.38e-41	2	13	0.837162	0.884037	Q5JSL3;A6NIW2	Dedicator of cytokinesis protein 11	DOCK11	>sp|Q5JSL3|DOC11_HUMAN Dedicator of cytokinesis protein 11 OS=Homo sapiens GN=DOCK11 PE=1 SV=2;>tr|A6NIW2|A6NIW2_HUMAN Dedicator of cytokinesis protein 11 OS=Homo sapiens GN=DOCK11 PE=1 SV=2
-0.125876	-0.2358		7.19e-97	3	11	0.8406	0.360209	Q9BQA1;B4DP38;H0Y711	Methylosome protein 50	WDR77	>sp|Q9BQA1|MEP50_HUMAN Methylosome protein 50 OS=Homo sapiens GN=WDR77 PE=1 SV=1;>tr|B4DP38|B4DP38_HUMAN Methylosome protein 50 OS=Homo sapiens GN=WDR77 PE=1 SV=1;>tr|H0Y711|H0Y711_HUMAN Methylosome protein 50 (Fragment) OS=Homo sapiens GN=WDR77 PE=1 SV=1
-0.125333	0.620234		3.07e-157	12	25	0.841873	0.338305	P13796;B4DUA0;Q5TBN3;B7Z6M1;F8W8D8;B4DGB4;P13797;Q5TBN5;U3KQI3;B4DI60;C9JAM8;Q14651	Plastin-2	LCP1	>sp|P13796|PLSL_HUMAN Plastin-2 OS=Homo sapiens GN=LCP1 PE=1 SV=6
-0.125153	-0.382014		8.56e-72	8	12	0.842298	0.214218	P53384-2;P53384;I3L3A0;I3L531;I3L518;REV__H0Y335;REV__H0YBE5;REV__Q8N7X0	Cytosolic Fe-S cluster assembly factor NUBP1	NUBP1	>sp|P53384-2|NUBP1_HUMAN Isoform 2 of Cytosolic Fe-S cluster assembly factor NUBP1 OS=Homo sapiens GN=NUBP1;>sp|P53384|NUBP1_HUMAN Cytosolic Fe-S cluster assembly factor NUBP1 OS=Homo sapiens GN=NUBP1 PE=1 SV=2
-0.124303	0.413474		6.15e-07	2	3	0.844292	0.606803	P18031;B4DSN5	Tyrosine-protein phosphatase non-receptor type 1;Tyrosine-protein phosphatase non-receptor type	PTPN1	>sp|P18031|PTN1_HUMAN Tyrosine-protein phosphatase non-receptor type 1 OS=Homo sapiens GN=PTPN1 PE=1 SV=1;>tr|B4DSN5|B4DSN5_HUMAN Tyrosine-protein phosphatase non-receptor type OS=Homo sapiens GN=PTPN1 PE=1 SV=1
-0.12405	-0.615544		2.86e-83	8	22	0.844886	0.0776539	Q8TEP8;C9JT09;K7ENP4;E9PF99;H0Y966;K7EPA2;Q8TEP8-2;K7ELX0	Centrosomal protein of 192 kDa	CEP192	>sp|Q8TEP8|CE192_HUMAN Centrosomal protein of 192 kDa OS=Homo sapiens GN=CEP192 PE=1 SV=2;>tr|C9JT09|C9JT09_HUMAN Centrosomal protein of 192 kDa OS=Homo sapiens GN=CEP192 PE=1 SV=2;>tr|K7ENP4|K7ENP4_HUMAN Centrosomal protein of 192 kDa (Fragment) OS=Homo s
-0.12284	0.420081		3.39e-30	12	6	0.847729	0.596948	P16615-5;P16615-2;P16615-3;P16615;H7C5W9;P16615-4;O14983-3;O14983-2;O14983;Q93084-4;Q93084-2;Q93084-7	Sarcoplasmic/endoplasmic reticulum calcium ATPase 2;Sarcoplasmic/endoplasmic reticulum calcium ATPase 1	ATP2A2;ATP2A1	>sp|P16615-5|AT2A2_HUMAN Isoform 5 of Sarcoplasmic/endoplasmic reticulum calcium ATPase 2 OS=Homo sapiens GN=ATP2A2;>sp|P16615-2|AT2A2_HUMAN Isoform 2 of Sarcoplasmic/endoplasmic reticulum calcium ATPase 2 OS=Homo sapiens GN=ATP2A2;>sp|P16615-3|AT2A2_HUMAN
-0.121432	0.52484		2.8e-49	7	10	0.851038	0.451338	H3BS10;P06865;H3BP20;E9PGL4;H3BU85;H3BTD4;B4DKE7	Beta-hexosaminidase;Beta-hexosaminidase subunit alpha	HEXA	>tr|H3BS10|H3BS10_HUMAN Beta-hexosaminidase OS=Homo sapiens GN=HEXA PE=1 SV=1;>sp|P06865|HEXA_HUMAN Beta-hexosaminidase subunit alpha OS=Homo sapiens GN=HEXA PE=1 SV=2;>tr|H3BP20|H3BP20_HUMAN Beta-hexosaminidase OS=Homo sapiens GN=HEXA PE=1 SV=1;>tr|E9PGL4
-0.120891	0.650445		1.49e-16	3	6	0.852311	0.306671	P04843;B7Z4L4;F8WF32	Dolichyl-diphosphooligosaccharide--protein glycosyltransferase subunit 1	RPN1	>sp|P04843|RPN1_HUMAN Dolichyl-diphosphooligosaccharide--protein glycosyltransferase subunit 1 OS=Homo sapiens GN=RPN1 PE=1 SV=1;>tr|B7Z4L4|B7Z4L4_HUMAN Dolichyl-diphosphooligosaccharide--protein glycosyltransferase subunit 1 OS=Homo sapiens GN=RPN1 PE=1 S
-0.119233	0.625378		1.24e-273	7	15	0.856212	0.332776	Q13011;M0R248;M0QZW4;M0QYT0;M0QXS7;M0R280;M0R1A2	Delta(3,5)-Delta(2,4)-dienoyl-CoA isomerase, mitochondrial	ECH1	>sp|Q13011|ECH1_HUMAN Delta(3,5)-Delta(2,4)-dienoyl-CoA isomerase, mitochondrial OS=Homo sapiens GN=ECH1 PE=1 SV=2;>tr|M0R248|M0R248_HUMAN Delta(3,5)-Delta(2,4)-dienoyl-CoA isomerase, mitochondrial (Fragment) OS=Homo sapiens GN=ECH1 PE=1 SV=1
-0.115367	0.317494		0	2	153	0.865327	0.75728	Q14204;H0YJ21	Cytoplasmic dynein 1 heavy chain 1	DYNC1H1	>sp|Q14204|DYHC1_HUMAN Cytoplasmic dynein 1 heavy chain 1 OS=Homo sapiens GN=DYNC1H1 PE=1 SV=5
-0.11463	0.167804		3.61e-114	1	9	0.867064	0.990351	P52597	Heterogeneous nuclear ribonucleoprotein F;Heterogeneous nuclear ribonucleoprotein F, N-terminally processed	HNRNPF	>sp|P52597|HNRPF_HUMAN Heterogeneous nuclear ribonucleoprotein F OS=Homo sapiens GN=HNRNPF PE=1 SV=3
-0.114038	0.423628		9.32e-90	4	16	0.868462	0.591688	Q86VP6;Q86VP6-2;Q86VP6-3;H0YH27	Cullin-associated NEDD8-dissociated protein 1	CAND1	>sp|Q86VP6|CAND1_HUMAN Cullin-associated NEDD8-dissociated protein 1 OS=Homo sapiens GN=CAND1 PE=1 SV=2;>sp|Q86VP6-2|CAND1_HUMAN Isoform 2 of Cullin-associated NEDD8-dissociated protein 1 OS=Homo sapiens GN=CAND1
-0.113751	-0.11999		1.24e-13	3	3	0.86914	0.51189	Q15645;Q15645-2;H0YAL2	Pachytene checkpoint protein 2 homolog	TRIP13	>sp|Q15645|PCH2_HUMAN Pachytene checkpoint protein 2 homolog OS=Homo sapiens GN=TRIP13 PE=1 SV=2
-0.112962	0.398804		0	15	36	0.871004	0.62894	Q7L099-2;B4DKC2;Q7L099;H0Y8I0;D6RCQ1;D6REM9;H0Y8G6;D6RH24;Q8WXA3-5;Q8WXA3-4;Q8WXA3-2;H0YD93;Q8WXA3-3;Q8WXA3;Q5TC51	Protein RUFY3	RUFY3	>sp|Q7L099-2|RUFY3_HUMAN Isoform 2 of Protein RUFY3 OS=Homo sapiens GN=RUFY3;>tr|B4DKC2|B4DKC2_HUMAN Protein RUFY3 OS=Homo sapiens GN=RUFY3 PE=1 SV=1;>sp|Q7L099|RUFY3_HUMAN Protein RUFY3 OS=Homo sapiens GN=RUFY3 PE=1 SV=1
-0.112944	-0.211885		4.24e-100	5	17	0.871046	0.38898	B3KQ59;Q9Y230;M0R0Y3;X6R2L4;M0QXI6	RuvB-like 2	RUVBL2	>tr|B3KQ59|B3KQ59_HUMAN RuvB-like 2 OS=Homo sapiens GN=RUVBL2 PE=1 SV=1;>sp|Q9Y230|RUVB2_HUMAN RuvB-like 2 OS=Homo sapiens GN=RUVBL2 PE=1 SV=3;>tr|M0R0Y3|M0R0Y3_HUMAN RuvB-like 2 OS=Homo sapiens GN=RUVBL2 PE=1 SV=1
-0.111761	0.289097		2.46e-25	4	4	0.873842	0.803958	P46783;F6U211;Q9NQ39;S4R435	40S ribosomal protein S10;Putative 40S ribosomal protein S10-like	RPS10;RPS10P5	>sp|P46783|RS10_HUMAN 40S ribosomal protein S10 OS=Homo sapiens GN=RPS10 PE=1 SV=1;>tr|F6U211|F6U211_HUMAN 40S ribosomal protein S10 OS=Homo sapiens GN=RPS10 PE=4 SV=1;>sp|Q9NQ39|RS10L_HUMAN Putative 40S ribosomal protein S10-like OS=Homo sapiens GN=RPS10P
-0.110597	-0.0498477		1e-105	9	20	0.876594	0.617789	P50453;P50452;H7BXK7;B4DTW2;C9J7N5;B4DNT0;P50452-2;P30740;O75830	Serpin B9	SERPINB9	>sp|P50453|SPB9_HUMAN Serpin B9 OS=Homo sapiens GN=SERPINB9 PE=1 SV=1
-0.109863	0.701671		6.61e-08	5	3	0.87833	0.257653	B4DIZ2;P61086;D6RDM7;P61086-2;P61086-3	Ubiquitin-conjugating enzyme E2 K	UBE2K	>tr|B4DIZ2|B4DIZ2_HUMAN Ubiquitin-conjugating enzyme E2 K OS=Homo sapiens GN=UBE2K PE=1 SV=1;>sp|P61086|UBE2K_HUMAN Ubiquitin-conjugating enzyme E2 K OS=Homo sapiens GN=UBE2K PE=1 SV=3;>tr|D6RDM7|D6RDM7_HUMAN Ubiquitin-conjugating enzyme E2 K (Fragment) OS
-0.109613	0.216039		4.04e-211	1	14	0.878922	0.926907	Q9NYP9	Protein Mis18-alpha	MIS18A	>sp|Q9NYP9|MS18A_HUMAN Protein Mis18-alpha OS=Homo sapiens GN=MIS18A PE=1 SV=1
-0.108236	0.603096		2.28e-152	9	17	0.882181	0.35715	P63241;I3L397;I3L504;P63241-2;Q6IS14;F8WCJ1;C9J7B5;C9J4W5;Q9GZV4	Eukaryotic translation initiation factor 5A-1;Eukaryotic translation initiation factor 5A-1-like	EIF5A;EIF5AL1	>sp|P63241|IF5A1_HUMAN Eukaryotic translation initiation factor 5A-1 OS=Homo sapiens GN=EIF5A PE=1 SV=2;>tr|I3L397|I3L397_HUMAN Eukaryotic translation initiation factor 5A-1 (Fragment) OS=Homo sapiens GN=EIF5A PE=1 SV=2;>tr|I3L504|I3L504_HUMAN Eukaryotic t
-0.10795	0.093929		7.59e-23	5	7	0.882858	0.85923	Q16543;K7EQA9;K7EKQ2;K7EIU0;K7EL68	Hsp90 co-chaperone Cdc37	CDC37	>sp|Q16543|CDC37_HUMAN Hsp90 co-chaperone Cdc37 OS=Homo sapiens GN=CDC37 PE=1 SV=1;>tr|K7EQA9|K7EQA9_HUMAN Hsp90 co-chaperone Cdc37 (Fragment) OS=Homo sapiens GN=CDC37 PE=1 SV=1
-0.107718	0.584164		2.56e-16	6	4	0.883408	0.37872	E9PFH4;Q9Y5L0-3;Q9Y5L0;Q9Y5L0-5;Q9Y5L0-1;C9J7E5	Transportin-3	TNPO3	>tr|E9PFH4|E9PFH4_HUMAN Transportin-3 OS=Homo sapiens GN=TNPO3 PE=1 SV=1;>sp|Q9Y5L0-3|TNPO3_HUMAN Isoform 3 of Transportin-3 OS=Homo sapiens GN=TNPO3;>sp|Q9Y5L0|TNPO3_HUMAN Transportin-3 OS=Homo sapiens GN=TNPO3 PE=1 SV=3;>sp|Q9Y5L0-5|TNPO3_HUMAN Isoform 4
-0.107503	-0.175352		1.27e-84	5	11	0.883916	0.435543	A5PL33-3;A5PL33-2;A5PL33;H7C501;C9J5U6	Protein KRBA1	KRBA1	>sp|A5PL33-3|KRBA1_HUMAN Isoform 3 of Protein KRBA1 OS=Homo sapiens GN=KRBA1;>sp|A5PL33-2|KRBA1_HUMAN Isoform 2 of Protein KRBA1 OS=Homo sapiens GN=KRBA1;>sp|A5PL33|KRBA1_HUMAN Protein KRBA1 OS=Homo sapiens GN=KRBA1 PE=1 SV=3;>tr|H7C501|H7C501_HUMAN Protei
-0.107468	0.277405		4.33e-124	2	28	0.884	0.823392	P29144;Q5VZU9	Tripeptidyl-peptidase 2	TPP2	>sp|P29144|TPP2_HUMAN Tripeptidyl-peptidase 2 OS=Homo sapiens GN=TPP2 PE=1 SV=4;>tr|Q5VZU9|Q5VZU9_HUMAN Tripeptidyl-peptidase 2 OS=Homo sapiens GN=TPP2 PE=1 SV=1
-0.10695	-0.426249		1.29e-229	5	39	0.885227	0.179918	Q13615-3;Q13615-2;Q13615;G5E953;C9JLU3	Myotubularin-related protein 3	MTMR3	>sp|Q13615-3|MTMR3_HUMAN Isoform C of Myotubularin-related protein 3 OS=Homo sapiens GN=MTMR3;>sp|Q13615-2|MTMR3_HUMAN Isoform A of Myotubularin-related protein 3 OS=Homo sapiens GN=MTMR3;>sp|Q13615|MTMR3_HUMAN Myotubularin-related protein 3 OS=Homo sapien
-0.106664	-0.0477957		0	6	52	0.885904	0.621026	Q9UHD2;F5H206;F5H1A3;F5GZI4;Q14164-2;Q14164	Serine/threonine-protein kinase TBK1	TBK1	>sp|Q9UHD2|TBK1_HUMAN Serine/threonine-protein kinase TBK1 OS=Homo sapiens GN=TBK1 PE=1 SV=1
-0.10595	0.0381481		1.81e-12	2	3	0.887595	0.762547	Q8WWC4;H7C0V0	Uncharacterized protein C2orf47, mitochondrial	C2orf47	>sp|Q8WWC4|CB047_HUMAN Uncharacterized protein C2orf47, mitochondrial OS=Homo sapiens GN=C2orf47 PE=1 SV=1;>tr|H7C0V0|H7C0V0_HUMAN Uncharacterized protein C2orf47, mitochondrial (Fragment) OS=Homo sapiens GN=C2orf47 PE=1 SV=1
-0.105219	0.408394		6.48e-42	3	4	0.889329	0.614429	P62314;J3QLI9;J3QLR7	Small nuclear ribonucleoprotein Sm D1	SNRPD1	>sp|P62314|SMD1_HUMAN Small nuclear ribonucleoprotein Sm D1 OS=Homo sapiens GN=SNRPD1 PE=1 SV=1;>tr|J3QLI9|J3QLI9_HUMAN Small nuclear ribonucleoprotein Sm D1 OS=Homo sapiens GN=SNRPD1 PE=1 SV=1
-0.105219	0.387799		1.51e-47	1	8	0.889329	0.645769	P62805	Histone H4	HIST1H4A	>sp|P62805|H4_HUMAN Histone H4 OS=Homo sapiens GN=HIST1H4A PE=1 SV=2
-0.104399	0.58403		2.83e-24	8	5	0.891274	0.378875	P33316-2;H0YNW5;H0YKC5;P33316;H0YMM5;H0YNJ9;H0YKI0;H0YMP1	Deoxyuridine 5-triphosphate nucleotidohydrolase, mitochondrial	DUT	>sp|P33316-2|DUT_HUMAN Isoform 2 of Deoxyuridine 5-triphosphate nucleotidohydrolase, mitochondrial OS=Homo sapiens GN=DUT;>tr|H0YNW5|H0YNW5_HUMAN Deoxyuridine 5-triphosphate nucleotidohydrolase, mitochondrial OS=Homo sapiens GN=DUT PE=1 SV=1;>tr|H0YKC5|H
-0.103329	-0.330527		6.45e-50	13	8	0.893809	0.259796	Q13627-3;Q13627-4;F8W9I9;Q13627-5;Q13627-2;Q13627;F8WAP0;Q9Y463-2;Q9Y463-3;Q9Y463;E7EMI5;M0R2X3;M0R131	Dual specificity tyrosine-phosphorylation-regulated kinase 1A	DYRK1A	>sp|Q13627-3|DYR1A_HUMAN Isoform 2 of Dual specificity tyrosine-phosphorylation-regulated kinase 1A OS=Homo sapiens GN=DYRK1A;>sp|Q13627-4|DYR1A_HUMAN Isoform 3 of Dual specificity tyrosine-phosphorylation-regulated kinase 1A OS=Homo sapiens GN=DYRK1A;>tr|
-0.103312	-0.216796		9.06e-34	5	4	0.893852	0.382961	O00303;B3KSH1;H0YDT6;B4DEW9;E9PQV8	Eukaryotic translation initiation factor 3 subunit F	EIF3F	>sp|O00303|EIF3F_HUMAN Eukaryotic translation initiation factor 3 subunit F OS=Homo sapiens GN=EIF3F PE=1 SV=1;>tr|B3KSH1|B3KSH1_HUMAN Eukaryotic translation initiation factor 3 subunit F OS=Homo sapiens GN=EIF3F PE=1 SV=1;>tr|H0YDT6|H0YDT6_HUMAN Eukaryoti
-0.102635	0.292924		2.07e-131	5	19	0.895457	0.797622	P07686;Q5URX0;H0YA83;H0Y9B6;D6REQ8	Beta-hexosaminidase subunit beta;Beta-hexosaminidase subunit beta chain B;Beta-hexosaminidase subunit beta chain A	HEXB	>sp|P07686|HEXB_HUMAN Beta-hexosaminidase subunit beta OS=Homo sapiens GN=HEXB PE=1 SV=3;>tr|Q5URX0|Q5URX0_HUMAN Beta-hexosaminidase subunit beta OS=Homo sapiens GN=HEL-248 PE=1 SV=1;>tr|H0YA83|H0YA83_HUMAN Beta-hexosaminidase subunit beta (Fragment) OS=Ho
-0.102012	0.42986		9.35e-19	2	3	0.896936	0.582497	Q16587-5;B5MDQ6		ZNF74	>sp|Q16587-5|ZNF74_HUMAN Isoform 5 of Zinc finger protein 74 OS=Homo sapiens GN=ZNF74;>tr|B5MDQ6|B5MDQ6_HUMAN Zinc finger protein 74 OS=Homo sapiens GN=ZNF74 PE=2 SV=1
-0.1005	-0.0034591		7.88e-40	6	14	0.900525	0.692685	Q04759;Q04759-3;Q04759-2;C9K0E3;Q05655;Q05655-2	Protein kinase C theta type	PRKCQ	>sp|Q04759|KPCT_HUMAN Protein kinase C theta type OS=Homo sapiens GN=PRKCQ PE=1 SV=3;>sp|Q04759-3|KPCT_HUMAN Isoform 3 of Protein kinase C theta type OS=Homo sapiens GN=PRKCQ;>sp|Q04759-2|KPCT_HUMAN Isoform 2 of Protein kinase C theta type OS=Homo sapiens
-0.098972	-0.164428		7.78e-25	3	7	0.904156	0.450066	Q08J23-2;Q08J23;Q08J23-3	tRNA (cytosine(34)-C(5))-methyltransferase	NSUN2	>sp|Q08J23-2|NSUN2_HUMAN Isoform 2 of tRNA (cytosine(34)-C(5))-methyltransferase OS=Homo sapiens GN=NSUN2;>sp|Q08J23|NSUN2_HUMAN tRNA (cytosine(34)-C(5))-methyltransferase OS=Homo sapiens GN=NSUN2 PE=1 SV=2;>sp|Q08J23-3|NSUN2_HUMAN Isoform 3 of tRNA (cytos
-0.0985459	0.234715		4.1e-59	7	11	0.905168	0.895188	P36969-2;P36969;K7ERP4;K7EJ20;K7ENB4;K7EKX7;R4GNE4	Phospholipid hydroperoxide glutathione peroxidase, mitochondrial;Glutathione peroxidase	GPX4	>sp|P36969-2|GPX4_HUMAN Isoform Cytoplasmic of Phospholipid hydroperoxide glutathione peroxidase, mitochondrial OS=Homo sapiens GN=GPX4;>sp|P36969|GPX4_HUMAN Phospholipid hydroperoxide glutathione peroxidase, mitochondrial OS=Homo sapiens GN=GPX4 PE=1 SV=3
-0.0964172	-0.375828		3.1e-49	9	18	0.91023	0.219367	Q9Y4C1;F5H070;F8WE62;C9J7Q7;C9JC73;Q7LBC6-3;F5H275;Q7LBC6-2;Q7LBC6	Lysine-specific demethylase 3A	KDM3A	>sp|Q9Y4C1|KDM3A_HUMAN Lysine-specific demethylase 3A OS=Homo sapiens GN=KDM3A PE=1 SV=4;>tr|F5H070|F5H070_HUMAN Lysine-specific demethylase 3A OS=Homo sapiens GN=KDM3A PE=1 SV=1;>tr|F8WE62|F8WE62_HUMAN Lysine-specific demethylase 3A OS=Homo sapiens GN=KDM
-0.0957083	0.495028		2.74e-44	4	6	0.911916	0.490615	P62316;K7ERG4;P62316-2;K7EJB5	Small nuclear ribonucleoprotein Sm D2	SNRPD2	>sp|P62316|SMD2_HUMAN Small nuclear ribonucleoprotein Sm D2 OS=Homo sapiens GN=SNRPD2 PE=1 SV=1;>tr|K7ERG4|K7ERG4_HUMAN Small nuclear ribonucleoprotein Sm D2 OS=Homo sapiens GN=SNRPD2 PE=1 SV=1;>sp|P62316-2|SMD2_HUMAN Isoform 2 of Small nuclear ribonucleop
-0.0955489	-0.000781787		2.81e-86	21	8	0.912295	0.69711	P00338;P00338-5;P00338-2;P00338-3;F5GXY2;F5GYU2;P00338-4;F5GXH2;F5GZQ4;F5H5J4;F5H6W8;F5H8H6;F5GXC7;F5GWW2;F5GXU1;F5H5G7;F5H155;G3XAP5;F5H245;Q6ZMR3;P07864	L-lactate dehydrogenase A chain	LDHA	>sp|P00338|LDHA_HUMAN L-lactate dehydrogenase A chain OS=Homo sapiens GN=LDHA PE=1 SV=2;>sp|P00338-5|LDHA_HUMAN Isoform 5 of L-lactate dehydrogenase A chain OS=Homo sapiens GN=LDHA;>sp|P00338-2|LDHA_HUMAN Isoform 2 of L-lactate dehydrogenase A chain OS=Hom
-0.0951768	-0.69125		7.63e-44	2	6	0.91318	0.0531353	P53597;H7C233	Succinyl-CoA ligase [ADP/GDP-forming] subunit alpha, mitochondrial	SUCLG1	>sp|P53597|SUCA_HUMAN Succinyl-CoA ligase [ADP/GDP-forming] subunit alpha, mitochondrial OS=Homo sapiens GN=SUCLG1 PE=1 SV=4
-0.0946987	-0.273812		0	8	35	0.914318	0.317311	P07900;P07900-2;Q86U12;G3V2J8;Q14568;Q58FG0;Q58FF6;Q58FG1	Heat shock protein HSP 90-alpha	HSP90AA1	>sp|P07900|HS90A_HUMAN Heat shock protein HSP 90-alpha OS=Homo sapiens GN=HSP90AA1 PE=1 SV=5;>sp|P07900-2|HS90A_HUMAN Isoform 2 of Heat shock protein HSP 90-alpha OS=Homo sapiens GN=HSP90AA1;>tr|Q86U12|Q86U12_HUMAN Full-length cDNA clone CS0CAP007YF18 of T
-0.0929823	0.0477006		0	1	28	0.918404	0.778888	Q13885	Tubulin beta-2A chain	TUBB2A	>sp|Q13885|TBB2A_HUMAN Tubulin beta-2A chain OS=Homo sapiens GN=TUBB2A PE=1 SV=1
-0.0922221	0.209953		9.96e-44	2	6	0.920214	0.93727	P30048-2;P30048	Thioredoxin-dependent peroxide reductase, mitochondrial	PRDX3	>sp|P30048-2|PRDX3_HUMAN Isoform 2 of Thioredoxin-dependent peroxide reductase, mitochondrial OS=Homo sapiens GN=PRDX3;>sp|P30048|PRDX3_HUMAN Thioredoxin-dependent peroxide reductase, mitochondrial OS=Homo sapiens GN=PRDX3 PE=1 SV=3
-0.092116	0.161543		2.37e-25	10	8	0.920467	0.979177	Q9NVI7-2;Q9NVI7;Q9NVI7-3;H0Y2W2;Q5T2N8;Q5SV16;Q5T9A4-3;Q5T9A4;A6NFL3;Q5T9A4-2	ATPase family AAA domain-containing protein 3A;ATPase family AAA domain-containing protein 3C	ATAD3A;ATAD3C	>sp|Q9NVI7-2|ATD3A_HUMAN Isoform 2 of ATPase family AAA domain-containing protein 3A OS=Homo sapiens GN=ATAD3A;>sp|Q9NVI7|ATD3A_HUMAN ATPase family AAA domain-containing protein 3A OS=Homo sapiens GN=ATAD3A PE=1 SV=2;>sp|Q9NVI7-3|ATD3A_HUMAN Isoform 3 of A
-0.0906321	0.347314		1.17e-31	3	4	0.924002	0.709202	Q9UL15;Q9UL15-2;G3V274	BAG family molecular chaperone regulator 5	BAG5	>sp|Q9UL15|BAG5_HUMAN BAG family molecular chaperone regulator 5 OS=Homo sapiens GN=BAG5 PE=1 SV=1;>sp|Q9UL15-2|BAG5_HUMAN Isoform 2 of BAG family molecular chaperone regulator 5 OS=Homo sapiens GN=BAG5;>tr|G3V274|G3V274_HUMAN BAG family molecular chaperon
-0.0902085	-0.158835		0	3	38	0.925011	0.457606	P08238;Q58FF7;Q5T9W8	Heat shock protein HSP 90-beta	HSP90AB1	>sp|P08238|HS90B_HUMAN Heat shock protein HSP 90-beta OS=Homo sapiens GN=HSP90AB1 PE=1 SV=4
-0.0871582	0.715674		4.14e-179	3	17	0.932284	0.245255	P28908;D3YTD8;P28908-2	Tumor necrosis factor receptor superfamily member 8	TNFRSF8	>sp|P28908|TNR8_HUMAN Tumor necrosis factor receptor superfamily member 8 OS=Homo sapiens GN=TNFRSF8 PE=1 SV=1;>tr|D3YTD8|D3YTD8_HUMAN Tumor necrosis factor receptor superfamily member 8 OS=Homo sapiens GN=TNFRSF8 PE=1 SV=2
-0.0871406	0.361884		4.01e-18	8	7	0.932326	0.686112	F8W1Z6;Q7Z3U7-2;F8VWA6;Q7Z3U7-5;Q7Z3U7-4;Q7Z3U7;Q7Z3U7-3;F8VZV1	Protein MON2 homolog	MON2	>tr|F8W1Z6|F8W1Z6_HUMAN Protein MON2 homolog OS=Homo sapiens GN=MON2 PE=1 SV=1;>sp|Q7Z3U7-2|MON2_HUMAN Isoform 2 of Protein MON2 homolog OS=Homo sapiens GN=MON2;>tr|F8VWA6|F8VWA6_HUMAN Protein MON2 homolog OS=Homo sapiens GN=MON2 PE=1 SV=1;>sp|Q7Z3U7-5|MON
-0.085398	-0.327948		4.67e-24	2	8	0.936483	0.262243	P53618;E9PP73	Coatomer subunit beta	COPB1	>sp|P53618|COPB_HUMAN Coatomer subunit beta OS=Homo sapiens GN=COPB1 PE=1 SV=3;>tr|E9PP73|E9PP73_HUMAN Coatomer subunit beta (Fragment) OS=Homo sapiens GN=COPB1 PE=1 SV=2
-0.0849582	-0.201236		2.84e-181	10	23	0.937532	0.40223	Q9ULA0;E7ETB3;E7EMB6;C9JBE1;F8WAN0;B9ZVU2;E7EPX3;C9J1E2;E5RJ35;C9JRG3	Aspartyl aminopeptidase	DNPEP	>sp|Q9ULA0|DNPEP_HUMAN Aspartyl aminopeptidase OS=Homo sapiens GN=DNPEP PE=1 SV=1;>tr|E7ETB3|E7ETB3_HUMAN Aspartyl aminopeptidase OS=Homo sapiens GN=DNPEP PE=1 SV=1;>tr|E7EMB6|E7EMB6_HUMAN Aspartyl aminopeptidase OS=Homo sapiens GN=DNPEP PE=1 SV=1;>tr|C9JB
-0.0845187	0.341499		0	1	27	0.938581	0.718494	P29353-3			>sp|P29353-3|SHC1_HUMAN Isoform p46Shc of SHC-transforming protein 1 OS=Homo sapiens GN=SHC1
-0.0839738	0.130394		1.03e-42	3	9	0.939882	0.923694	P31689-2;P31689;B7Z5C0	DnaJ homolog subfamily A member 1	DNAJA1	>sp|P31689-2|DNJA1_HUMAN Isoform 2 of DnaJ homolog subfamily A member 1 OS=Homo sapiens GN=DNAJA1;>sp|P31689|DNJA1_HUMAN DnaJ homolog subfamily A member 1 OS=Homo sapiens GN=DNAJA1 PE=1 SV=2
-0.0808664	0.0972712		3.96e-31	5	8	0.947301	0.865106	P55060-3;P55060;P55060-4;B4DUC5;P55060-2	Exportin-2	CSE1L	>sp|P55060-3|XPO2_HUMAN Isoform 3 of Exportin-2 OS=Homo sapiens GN=CSE1L;>sp|P55060|XPO2_HUMAN Exportin-2 OS=Homo sapiens GN=CSE1L PE=1 SV=3;>sp|P55060-4|XPO2_HUMAN Isoform 4 of Exportin-2 OS=Homo sapiens GN=CSE1L;>tr|B4DUC5|B4DUC5_HUMAN Uncharacterized pr
-0.0806385	-0.165723		8.37e-23	2	9	0.947845	0.448329	P52789;E9PB90	Hexokinase-2	HK2	>sp|P52789|HXK2_HUMAN Hexokinase-2 OS=Homo sapiens GN=HK2 PE=1 SV=2;>tr|E9PB90|E9PB90_HUMAN Hexokinase-2 OS=Homo sapiens GN=HK2 PE=1 SV=1
-0.0804106	0.312491		5.6e-38	15	6	0.94839	0.765445	P26599;P26599-2;P26599-3;K7EKJ7;K7ES59;K7EK45;K7ELW5;X6R242;A6NLN1;O95758-1;O95758-6;O95758-2;O95758;O95758-5;O95758-4	Polypyrimidine tract-binding protein 1	PTBP1	>sp|P26599|PTBP1_HUMAN Polypyrimidine tract-binding protein 1 OS=Homo sapiens GN=PTBP1 PE=1 SV=1;>sp|P26599-2|PTBP1_HUMAN Isoform 2 of Polypyrimidine tract-binding protein 1 OS=Homo sapiens GN=PTBP1;>sp|P26599-3|PTBP1_HUMAN Isoform 3 of Polypyrimidine trac
-0.0801476	0.350444		1.72e-152	8	25	0.949018	0.704218	Q99661;B7Z6Q6;Q99661-2;B7Z7M6;Q5JR91;Q5JR89;H0Y5Z9;Q8N4N8	Kinesin-like protein KIF2C	KIF2C	>sp|Q99661|KIF2C_HUMAN Kinesin-like protein KIF2C OS=Homo sapiens GN=KIF2C PE=1 SV=2;>tr|B7Z6Q6|B7Z6Q6_HUMAN Kinesin-like protein KIF2C OS=Homo sapiens GN=KIF2C PE=1 SV=1;>sp|Q99661-2|KIF2C_HUMAN Isoform 2 of Kinesin-like protein KIF2C OS=Homo sapiens GN=K
-0.0790087	0.728796		3.06e-164	3	32	0.951739	0.234023	P16885;H3BQV5;H3BPZ3	1-phosphatidylinositol 4,5-bisphosphate phosphodiesterase gamma-2	PLCG2	>sp|P16885|PLCG2_HUMAN 1-phosphatidylinositol 4,5-bisphosphate phosphodiesterase gamma-2 OS=Homo sapiens GN=PLCG2 PE=1 SV=4
-0.0787985	0.362602		1.1e-294	5	42	0.952241	0.684982	Q9Y620;E5RHN9;Q9Y620-2;E5RI14;E5RJF7	DNA repair and recombination protein RAD54B	RAD54B	>sp|Q9Y620|RA54B_HUMAN DNA repair and recombination protein RAD54B OS=Homo sapiens GN=RAD54B PE=1 SV=1
-0.0787461	-0.23523		5.45e-21	18	6	0.952366	0.360879	O00410;H0Y8C6;O00410-3;B4E0R6;O00410-2;E7ETV3;C9JZD8;E7EQT5;C9JMV5;C9J875;C9JQT6;E7ESA1;E7ESZ1;E7EWK4;E7EX05;E7ETV8;E7EV12;H0Y3V4	Importin-5	IPO5	>sp|O00410|IPO5_HUMAN Importin-5 OS=Homo sapiens GN=IPO5 PE=1 SV=4;>tr|H0Y8C6|H0Y8C6_HUMAN Importin-5 (Fragment) OS=Homo sapiens GN=IPO5 PE=1 SV=1;>sp|O00410-3|IPO5_HUMAN Isoform 3 of Importin-5 OS=Homo sapiens GN=IPO5;>tr|B4E0R6|B4E0R6_HUMAN Importin-5 OS
-0.0779933	-0.231048		4.37e-69	1	12	0.954165	0.365817	Q7Z7A3	Cytoplasmic tRNA 2-thiolation protein 1	CTU1	>sp|Q7Z7A3|CTU1_HUMAN Cytoplasmic tRNA 2-thiolation protein 1 OS=Homo sapiens GN=CTU1 PE=1 SV=1
-0.0760694	0.0856068		1.21e-102	1	14	0.958763	0.844633	Q9Y6M5	Zinc transporter 1	SLC30A1	>sp|Q9Y6M5|ZNT1_HUMAN Zinc transporter 1 OS=Homo sapiens GN=SLC30A1 PE=1 SV=3
-0.076017	-0.145868		1.03e-125	3	10	0.958889	0.475359	P61962;E9PCY4;P61962-2	DDB1- and CUL4-associated factor 7	DCAF7	>sp|P61962|DCAF7_HUMAN DDB1- and CUL4-associated factor 7 OS=Homo sapiens GN=DCAF7 PE=1 SV=1;>tr|E9PCY4|E9PCY4_HUMAN DDB1- and CUL4-associated factor 7 OS=Homo sapiens GN=DCAF7 PE=1 SV=1
-0.0752482	0.213316		1.65e-77	2	8	0.960727	0.931541	Q15365;F8VTZ0	Poly(rC)-binding protein 1	PCBP1	>sp|Q15365|PCBP1_HUMAN Poly(rC)-binding protein 1 OS=Homo sapiens GN=PCBP1 PE=1 SV=2
-0.0736769	0.748274		1.25e-12	3	3	0.964484	0.218031	P07737;K7EJ44;I3L3D5	Profilin-1	PFN1	>sp|P07737|PROF1_HUMAN Profilin-1 OS=Homo sapiens GN=PFN1 PE=1 SV=2;>tr|K7EJ44|K7EJ44_HUMAN Profilin 1, isoform CRA_b OS=Homo sapiens GN=PFN1 PE=1 SV=1
-0.0735722	-0.00134002		0	20	77	0.964734	0.696186	Q5TAX3;E9PKY2;E9PKX1;Q5TAX3-2;H0YDJ1;H0YEE8;E9PRG2;X6R5G7;Q5VYS8-6;Q5VYS8;E9PQS7;X6R3Q3;Q5VYS8-4;E9PJN7;H0YEY0;Q5VYT0;H0YF28;Q5VYS8-5;Q5VYS8-3;Q5VYS8-2	Terminal uridylyltransferase 4	ZCCHC11	>sp|Q5TAX3|TUT4_HUMAN Terminal uridylyltransferase 4 OS=Homo sapiens GN=ZCCHC11 PE=1 SV=3;>tr|E9PKY2|E9PKY2_HUMAN Terminal uridylyltransferase 4 (Fragment) OS=Homo sapiens GN=ZCCHC11 PE=1 SV=1;>tr|E9PKX1|E9PKX1_HUMAN Terminal uridylyltransferase 4 (Fragmen
-0.0730314	0.578031		0	4	37	0.966027	0.385876	P19474;F5H012;P19474-2;H0YDP8	E3 ubiquitin-protein ligase TRIM21	TRIM21	>sp|P19474|RO52_HUMAN E3 ubiquitin-protein ligase TRIM21 OS=Homo sapiens GN=TRIM21 PE=1 SV=1;>tr|F5H012|F5H012_HUMAN E3 ubiquitin-protein ligase TRIM21 OS=Homo sapiens GN=TRIM21 PE=1 SV=1;>sp|P19474-2|RO52_HUMAN Isoform 2 of E3 ubiquitin-protein ligase TRI
-0.0719853	-0.018978		5.26e-184	1	29	0.968529	0.667246	P13639	Elongation factor 2	EEF2	>sp|P13639|EF2_HUMAN Elongation factor 2 OS=Homo sapiens GN=EEF2 PE=1 SV=4
-0.0710792	-0.146777		1.12e-12	5	2	0.970696	0.474103	E9PN51;F8W9K7;E9PKH6;E9PPW7;O00217	NADH dehydrogenase [ubiquinone] iron-sulfur protein 8, mitochondrial	NDUFS8	>tr|E9PN51|E9PN51_HUMAN NADH dehydrogenase [ubiquinone] iron-sulfur protein 8, mitochondrial (Fragment) OS=Homo sapiens GN=NDUFS8 PE=1 SV=1;>tr|F8W9K7|F8W9K7_HUMAN NADH dehydrogenase [ubiquinone] iron-sulfur protein 8, mitochondrial (Fragment) OS=Homo sapi
-0.0708529	-0.120401		0	4	44	0.971238	0.511298	P08107;P08107-2;E7EP94;V9GZ37	Heat shock 70 kDa protein 1A/1B	HSPA1A	>sp|P08107|HSP71_HUMAN Heat shock 70 kDa protein 1A/1B OS=Homo sapiens GN=HSPA1A PE=1 SV=5;>sp|P08107-2|HSP71_HUMAN Isoform 2 of Heat shock 70 kDa protein 1A/1B OS=Homo sapiens GN=HSPA1A;>tr|E7EP94|E7EP94_HUMAN Heat shock 70 kDa protein 1A/1B OS=Homo sapie
-0.0708006	-0.276858		1.25e-17	1	5	0.971363	0.314024	P42166	Lamina-associated polypeptide 2, isoform alpha;Thymopoietin;Thymopentin	TMPO	>sp|P42166|LAP2A_HUMAN Lamina-associated polypeptide 2, isoform alpha OS=Homo sapiens GN=TMPO PE=1 SV=2
-0.0702957	0.387945		8.36e-80	11	18	0.972571	0.645545	Q6UB35;H0Y327;Q4VXM0;Q5JYA8;Q6UB35-2;Q4VXM1;Q4VXV2;Q5JYA3;Q5JYA5;Q5JYA4;H0Y2S0	Monofunctional C1-tetrahydrofolate synthase, mitochondrial	MTHFD1L	>sp|Q6UB35|C1TM_HUMAN Monofunctional C1-tetrahydrofolate synthase, mitochondrial OS=Homo sapiens GN=MTHFD1L PE=1 SV=1
-0.0702086	-0.100742		5.24e-142	10	37	0.972779	0.539984	Q5T4S7-3;Q5T4S7-4;Q5T4S7;Q5T4S7-2;Q5T4S7-5;X6R960;B4DPF6;B4DYV5;X6RE05;Q5TBN9	E3 ubiquitin-protein ligase UBR4	UBR4	>sp|Q5T4S7-3|UBR4_HUMAN Isoform 3 of E3 ubiquitin-protein ligase UBR4 OS=Homo sapiens GN=UBR4;>sp|Q5T4S7-4|UBR4_HUMAN Isoform 4 of E3 ubiquitin-protein ligase UBR4 OS=Homo sapiens GN=UBR4;>sp|Q5T4S7|UBR4_HUMAN E3 ubiquitin-protein ligase UBR4 OS=Homo sapie
-0.0679648	0.231695		1.09e-15	3	4	0.978147	0.900308	Q96EY1-2;Q96EY1;E7ES32	DnaJ homolog subfamily A member 3, mitochondrial	DNAJA3	>sp|Q96EY1-2|DNJA3_HUMAN Isoform 2 of DnaJ homolog subfamily A member 3, mitochondrial OS=Homo sapiens GN=DNAJA3;>sp|Q96EY1|DNJA3_HUMAN DnaJ homolog subfamily A member 3, mitochondrial OS=Homo sapiens GN=DNAJA3 PE=1 SV=2;>tr|E7ES32|E7ES32_HUMAN DnaJ homolo
-0.066332	-0.0610282		3.54e-48	6	6	0.982055	0.60028	Q8N4T8;Q8N4T8-2;H0Y962;D6RAV8;D6RJF4;D6RGF2	Carbonyl reductase family member 4	CBR4	>sp|Q8N4T8|CBR4_HUMAN Carbonyl reductase family member 4 OS=Homo sapiens GN=CBR4 PE=1 SV=3;>sp|Q8N4T8-2|CBR4_HUMAN Isoform 2 of Carbonyl reductase family member 4 OS=Homo sapiens GN=CBR4;>tr|H0Y962|H0Y962_HUMAN Carbonyl reductase family member 4 (Fragment)
-0.0662625	1.47106		5.78e-59	9	15	0.982221	0.00543623	Q14114;Q14114-2;Q14114-4;Q14114-3;E9PP15;H0YEV6;H0YEA5;H0YCA4;E9PKG2	Low-density lipoprotein receptor-related protein 8	LRP8	>sp|Q14114|LRP8_HUMAN Low-density lipoprotein receptor-related protein 8 OS=Homo sapiens GN=LRP8 PE=1 SV=4;>sp|Q14114-2|LRP8_HUMAN Isoform 2 of Low-density lipoprotein receptor-related protein 8 OS=Homo sapiens GN=LRP8;>sp|Q14114-4|LRP8_HUMAN Isoform 4 of
-0.0649264	0.619839		2.59e-87	6	22	0.985418	0.338732	Q92608;E7ERW7;E5RFJ0;B3KXW9;Q92608-2;H0YB76	Dedicator of cytokinesis protein 2	DOCK2	>sp|Q92608|DOCK2_HUMAN Dedicator of cytokinesis protein 2 OS=Homo sapiens GN=DOCK2 PE=1 SV=2;>tr|E7ERW7|E7ERW7_HUMAN Dedicator of cytokinesis protein 2 OS=Homo sapiens GN=DOCK2 PE=1 SV=1;>tr|E5RFJ0|E5RFJ0_HUMAN Dedicator of cytokinesis protein 2 OS=Homo sa
-0.0644235	-0.107498		0	13	31	0.986622	0.530036	P68371;M0R2D3;I3L2F9;A6NNZ2;M0QY85;G3V2A3;Q9H4B7;CON__ENSEMBL:ENSBTAP00000025008;M0R0X0;M0QY37;M0QX14;M0QZL7;M0R2T4	Tubulin beta-4B chain	TUBB4B	>sp|P68371|TBB4B_HUMAN Tubulin beta-4B chain OS=Homo sapiens GN=TUBB4B PE=1 SV=1
-0.0632624	0.541084		2.24e-51	2	9	0.989401	0.430707	Q96AG4;I3L223	Leucine-rich repeat-containing protein 59	LRRC59	>sp|Q96AG4|LRC59_HUMAN Leucine-rich repeat-containing protein 59 OS=Homo sapiens GN=LRRC59 PE=1 SV=1
-0.0613753	0.143908		0	2	83	0.993918	0.947736	Q14315-2;Q14315	Filamin-C	FLNC	>sp|Q14315-2|FLNC_HUMAN Isoform 2 of Filamin-C OS=Homo sapiens GN=FLNC;>sp|Q14315|FLNC_HUMAN Filamin-C OS=Homo sapiens GN=FLNC PE=1 SV=3
-0.0613753	-0.110709		4.8e-35	5	9	0.993918	0.525341	O94822;O94822-3;H7BYG8;S4R3T2;O94822-2	E3 ubiquitin-protein ligase listerin	LTN1	>sp|O94822|LTN1_HUMAN E3 ubiquitin-protein ligase listerin OS=Homo sapiens GN=LTN1 PE=1 SV=6;>sp|O94822-3|LTN1_HUMAN Isoform 3 of E3 ubiquitin-protein ligase listerin OS=Homo sapiens GN=LTN1;>tr|H7BYG8|H7BYG8_HUMAN E3 ubiquitin-protein ligase listerin OS=H
-0.0602685	-0.0298522		5.24e-45	8	14	0.996567	0.649645	P10809;E7ESH4;E7EXB4;B7Z712;C9JL25;C9JL19;C9JCQ4;C9J0S9	60 kDa heat shock protein, mitochondrial	HSPD1	>sp|P10809|CH60_HUMAN 60 kDa heat shock protein, mitochondrial OS=Homo sapiens GN=HSPD1 PE=1 SV=2
-0.059007	0.766099		2.25e-53	5	7	0.999586	0.204099	P11177-2;P11177;P11177-3;C9J634;F8WF02	Pyruvate dehydrogenase E1 component subunit beta, mitochondrial	PDHB	>sp|P11177-2|ODPB_HUMAN Isoform 2 of Pyruvate dehydrogenase E1 component subunit beta, mitochondrial OS=Homo sapiens GN=PDHB;>sp|P11177|ODPB_HUMAN Pyruvate dehydrogenase E1 component subunit beta, mitochondrial OS=Homo sapiens GN=PDHB PE=1 SV=3;>sp|P11177-
-0.0588342	0.0383775		1.94e-32	3	8	1	0.762938	O95816;B4DXE2;A2A296	BAG family molecular chaperone regulator 2	BAG2	>sp|O95816|BAG2_HUMAN BAG family molecular chaperone regulator 2 OS=Homo sapiens GN=BAG2 PE=1 SV=1;>tr|B4DXE2|B4DXE2_HUMAN BAG family molecular chaperone regulator 2 OS=Homo sapiens GN=BAG2 PE=1 SV=1
-0.0585925	0.309027		2.39e-38	4	8	0.999294	0.771114	Q02790;F5H120;H0YFG2;F5H1U3	Peptidyl-prolyl cis-trans isomerase FKBP4;Peptidyl-prolyl cis-trans isomerase FKBP4, N-terminally processed	FKBP4	>sp|Q02790|FKBP4_HUMAN Peptidyl-prolyl cis-trans isomerase FKBP4 OS=Homo sapiens GN=FKBP4 PE=1 SV=3
-0.0576604	-0.48474		2.08e-19	2	5	0.996572	0.141061	Q14153;Q14153-2	Protein FAM53B	FAM53B	>sp|Q14153|FA53B_HUMAN Protein FAM53B OS=Homo sapiens GN=FAM53B PE=1 SV=2;>sp|Q14153-2|FA53B_HUMAN Isoform 2 of Protein FAM53B OS=Homo sapiens GN=FAM53B
-0.0567805	0.358872		2.46e-89	9	7	0.994002	0.690862	Q16777;Q6FI13;Q99878;Q96KK5;Q9BTM1;P20671;P0C0S8;H0YFX9;Q9BTM1-2	Histone H2A type 2-C;Histone H2A type 2-A;Histone H2A type 1-J;Histone H2A type 1-H;Histone H2A.J;Histone H2A type 1-D;Histone H2A type 1;Histone H2A	HIST2H2AC;HIST2H2AA3;HIST1H2AJ;HIST1H2AH;H2AFJ;HIST1H2AD;HIST1H2AG	>sp|Q16777|H2A2C_HUMAN Histone H2A type 2-C OS=Homo sapiens GN=HIST2H2AC PE=1 SV=4;>sp|Q6FI13|H2A2A_HUMAN Histone H2A type 2-A OS=Homo sapiens GN=HIST2H2AA3 PE=1 SV=3;>sp|Q99878|H2A1J_HUMAN Histone H2A type 1-J OS=Homo sapiens GN=HIST1H2AJ PE=1 SV=3;>sp|Q9
-0.0553325	0.369701		2.9e-164	8	13	0.989774	0.673843	P62937;Q567Q0;F8WE65;C9J5S7;E5RIZ5;Q9Y536;F5H284;A2BFH1	Peptidyl-prolyl cis-trans isomerase A;Peptidyl-prolyl cis-trans isomerase	PPIA	>sp|P62937|PPIA_HUMAN Peptidyl-prolyl cis-trans isomerase A OS=Homo sapiens GN=PPIA PE=1 SV=2;>tr|Q567Q0|Q567Q0_HUMAN Peptidyl-prolyl cis-trans isomerase A OS=Homo sapiens GN=PPIA PE=1 SV=1;>tr|F8WE65|F8WE65_HUMAN Peptidyl-prolyl cis-trans isomerase OS=Hom
-0.0552292	0.37637		2.72e-11	3	4	0.989472	0.663441	Q5VYK3;J3KN16;R4GMY1	Proteasome-associated protein ECM29 homolog	ECM29;KIAA0368	>sp|Q5VYK3|ECM29_HUMAN Proteasome-associated protein ECM29 homolog OS=Homo sapiens GN=ECM29 PE=1 SV=2;>tr|J3KN16|J3KN16_HUMAN Proteasome-associated protein ECM29 homolog OS=Homo sapiens GN=KIAA0368 PE=1 SV=1;>tr|R4GMY1|R4GMY1_HUMAN Proteasome-associated pr
-0.055212	-0.0474714		3.06e-26	6	7	0.989422	0.621539	Q86XN8;S4R446;Q86XN8-2;Q86XN8-3;A1L020;Q5U5Q3	RNA-binding protein MEX3D	MEX3D	>sp|Q86XN8|MEX3D_HUMAN RNA-binding protein MEX3D OS=Homo sapiens GN=MEX3D PE=1 SV=3;>tr|S4R446|S4R446_HUMAN RNA-binding protein MEX3D (Fragment) OS=Homo sapiens GN=MEX3D PE=4 SV=1;>sp|Q86XN8-2|MEX3D_HUMAN Isoform 2 of RNA-binding protein MEX3D OS=Homo sapi
-0.0549019	-0.791016		1.97e-38	3	15	0.988516	0.0310057	O95239;O95239-2;Q2VIQ3	Chromosome-associated kinesin KIF4A	KIF4A	>sp|O95239|KIF4A_HUMAN Chromosome-associated kinesin KIF4A OS=Homo sapiens GN=KIF4A PE=1 SV=3;>sp|O95239-2|KIF4A_HUMAN Isoform 2 of Chromosome-associated kinesin KIF4A OS=Homo sapiens GN=KIF4A
-0.053714	0.175101		0	5	37	0.985047	0.996768	Q6PJ69;H0YGS7;H0YG27;K7EJ59;K7EM44	Tripartite motif-containing protein 65	TRIM65	>sp|Q6PJ69|TRI65_HUMAN Tripartite motif-containing protein 65 OS=Homo sapiens GN=TRIM65 PE=1 SV=3;>tr|H0YGS7|H0YGS7_HUMAN Tripartite motif-containing protein 65 (Fragment) OS=Homo sapiens GN=TRIM65 PE=4 SV=1
-0.0535763	0.435983		9.22e-16	4	3	0.984645	0.573533	Q9BPW8;H7C2U6;C9JDV8;F8WCR5	Protein NipSnap homolog 1	NIPSNAP1	>sp|Q9BPW8|NIPS1_HUMAN Protein NipSnap homolog 1 OS=Homo sapiens GN=NIPSNAP1 PE=1 SV=1;>tr|H7C2U6|H7C2U6_HUMAN Protein NipSnap homolog 1 (Fragment) OS=Homo sapiens GN=NIPSNAP1 PE=1 SV=1
-0.052527	-0.0972997		9.06e-30	3	12	0.981582	0.545087	O60264;P28370-2;P28370	SWI/SNF-related matrix-associated actin-dependent regulator of chromatin subfamily A member 5;Probable global transcription activator SNF2L1	SMARCA5;SMARCA1	>sp|O60264|SMCA5_HUMAN SWI/SNF-related matrix-associated actin-dependent regulator of chromatin subfamily A member 5 OS=Homo sapiens GN=SMARCA5 PE=1 SV=1;>sp|P28370-2|SMCA1_HUMAN Isoform 2 of Probable global transcription activator SNF2L1 OS=Homo sapiens G
-0.0511004	0.266748		1.91e-11	2	4	0.977417	0.841201	Q7KZF4;H7C597	Staphylococcal nuclease domain-containing protein 1	SND1	>sp|Q7KZF4|SND1_HUMAN Staphylococcal nuclease domain-containing protein 1 OS=Homo sapiens GN=SND1 PE=1 SV=1;>tr|H7C597|H7C597_HUMAN Staphylococcal nuclease domain-containing protein 1 (Fragment) OS=Homo sapiens GN=SND1 PE=1 SV=1
-0.0507055	-0.23257		5.4e-85	1	8	0.976264	0.364015	Q58FF8	Putative heat shock protein HSP 90-beta 2	HSP90AB2P	>sp|Q58FF8|H90B2_HUMAN Putative heat shock protein HSP 90-beta 2 OS=Homo sapiens GN=HSP90AB2P PE=1 SV=2
-0.0506883	0.226849		4.37e-41	2	7	0.976214	0.908529	Q96C36;J3KR12	Pyrroline-5-carboxylate reductase 2	PYCR2	>sp|Q96C36|P5CR2_HUMAN Pyrroline-5-carboxylate reductase 2 OS=Homo sapiens GN=PYCR2 PE=1 SV=1;>tr|J3KR12|J3KR12_HUMAN Uncharacterized protein OS=Homo sapiens PE=4 SV=1
-0.0505337	0.659187		7.58e-39	5	10	0.975762	0.297896	P39019;M0R2L9;M0QXK4;M0QYF7;M0R140	40S ribosomal protein S19	RPS19	>sp|P39019|RS19_HUMAN 40S ribosomal protein S19 OS=Homo sapiens GN=RPS19 PE=1 SV=2;>tr|M0R2L9|M0R2L9_HUMAN 40S ribosomal protein S19 (Fragment) OS=Homo sapiens GN=RPS19 PE=1 SV=1;>tr|M0QXK4|M0QXK4_HUMAN 40S ribosomal protein S19 (Fragment) OS=Homo sapiens
-0.0488862	0.207758		2.07e-122	7	15	0.970953	0.94101	E9PDK2;Q9H9P5;Q9H9P5-3;Q9H9P5-1;Q9H9P5-5;Q9H9P5-6;Q9H9P5-2	Putative E3 ubiquitin-protein ligase UNKL	UNKL	>tr|E9PDK2|E9PDK2_HUMAN Putative E3 ubiquitin-protein ligase UNKL OS=Homo sapiens GN=UNKL PE=2 SV=1;>sp|Q9H9P5|UNKL_HUMAN Putative E3 ubiquitin-protein ligase UNKL OS=Homo sapiens GN=UNKL PE=1 SV=3
-0.0474119	0.100023		1.9e-39	3	10	0.966651	0.869949	O43592;F8WDU6;F5GYW6	Exportin-T	XPOT	>sp|O43592|XPOT_HUMAN Exportin-T OS=Homo sapiens GN=XPOT PE=1 SV=2
-0.0470349	0.0619738		5.75e-83	7	17	0.965551	0.803485	O95831-3;O95831;O95831-2;O95831-6;E9PMA0;O95831-4;O95831-5	Apoptosis-inducing factor 1, mitochondrial	AIFM1	>sp|O95831-3|AIFM1_HUMAN Isoform 3 of Apoptosis-inducing factor 1, mitochondrial OS=Homo sapiens GN=AIFM1;>sp|O95831|AIFM1_HUMAN Apoptosis-inducing factor 1, mitochondrial OS=Homo sapiens GN=AIFM1 PE=1 SV=1;>sp|O95831-2|AIFM1_HUMAN Isoform 2 of Apoptosis-i
-0.0462986	0.268497		2.02e-215	7	23	0.963403	0.838274	P63261;I3L3I0;I3L1U9;I3L4N8;K7EM38;I3L3R2;J3KT65	Actin, cytoplasmic 2;Actin, cytoplasmic 2, N-terminally processed	ACTG1	>sp|P63261|ACTG_HUMAN Actin, cytoplasmic 2 OS=Homo sapiens GN=ACTG1 PE=1 SV=1;>tr|I3L3I0|I3L3I0_HUMAN Actin, cytoplasmic 2, N-terminally processed (Fragment) OS=Homo sapiens GN=ACTG1 PE=1 SV=1;>tr|I3L1U9|I3L1U9_HUMAN Actin, cytoplasmic 2, N-terminally proc
-0.045015	0.391839		4.12e-125	12	30	0.959659	0.63957	O75369-2;O75369-9;O75369;O75369-8;O75369-6;O75369-3;O75369-5;O75369-4;E7EN95;O75369-7;Q8WXT3;H7C5L4	Filamin-B	FLNB	>sp|O75369-2|FLNB_HUMAN Isoform 2 of Filamin-B OS=Homo sapiens GN=FLNB;>sp|O75369-9|FLNB_HUMAN Isoform 9 of Filamin-B OS=Homo sapiens GN=FLNB;>sp|O75369|FLNB_HUMAN Filamin-B OS=Homo sapiens GN=FLNB PE=1 SV=2;>sp|O75369-8|FLNB_HUMAN Isoform 8 of Filamin-B O
-0.0448782	-0.00824342		5.33e-19	2	6	0.95926	0.684804	U3KQJ1;Q9Y2S7	Polymerase delta-interacting protein 2	POLDIP2	>tr|U3KQJ1|U3KQJ1_HUMAN Polymerase delta-interacting protein 2 OS=Homo sapiens GN=POLDIP2 PE=1 SV=1;>sp|Q9Y2S7|PDIP2_HUMAN Polymerase delta-interacting protein 2 OS=Homo sapiens GN=POLDIP2 PE=1 SV=1
-0.0446045	0.0845403		5.99e-155	5	28	0.958462	0.842766	A0AVT1;A0AVT1-2;H0Y8S8;A0AVT1-3;A0AVT1-4	Ubiquitin-like modifier-activating enzyme 6	UBA6	>sp|A0AVT1|UBA6_HUMAN Ubiquitin-like modifier-activating enzyme 6 OS=Homo sapiens GN=UBA6 PE=1 SV=1;>sp|A0AVT1-2|UBA6_HUMAN Isoform 2 of Ubiquitin-like modifier-activating enzyme 6 OS=Homo sapiens GN=UBA6
-0.0439377	-0.270111		5.35e-63	2	14	0.956517	0.321334	O43175;Q5SZU1	D-3-phosphoglycerate dehydrogenase	PHGDH	>sp|O43175|SERA_HUMAN D-3-phosphoglycerate dehydrogenase OS=Homo sapiens GN=PHGDH PE=1 SV=4;>tr|Q5SZU1|Q5SZU1_HUMAN D-3-phosphoglycerate dehydrogenase OS=Homo sapiens GN=PHGDH PE=1 SV=1
-0.0434934	-0.111122		1.52e-83	2	8	0.955221	0.524738	P69892;E9PBW4	Hemoglobin subunit gamma-2	HBG2	>sp|P69892|HBG2_HUMAN Hemoglobin subunit gamma-2 OS=Homo sapiens GN=HBG2 PE=1 SV=2;>tr|E9PBW4|E9PBW4_HUMAN Hemoglobin subunit gamma-2 OS=Homo sapiens GN=HBG2 PE=1 SV=1
-0.0433909	0.399275		5.44e-90	4	20	0.954922	0.628224	P11388;P11388-2;P11388-3;P11388-4	DNA topoisomerase 2-alpha	TOP2A	>sp|P11388|TOP2A_HUMAN DNA topoisomerase 2-alpha OS=Homo sapiens GN=TOP2A PE=1 SV=3;>sp|P11388-2|TOP2A_HUMAN Isoform 2 of DNA topoisomerase 2-alpha OS=Homo sapiens GN=TOP2A;>sp|P11388-3|TOP2A_HUMAN Isoform 3 of DNA topoisomerase 2-alpha OS=Homo sapiens GN=
-0.0430833	0.109633		8.76e-56	9	5	0.954026	0.886904	P04075;J3KPS3;P04075-2;H3BQN4;H3BUH7;H3BPS8;H3BR68;H3BMQ8;H3BR04	Fructose-bisphosphate aldolase A;Fructose-bisphosphate aldolase	ALDOA	>sp|P04075|ALDOA_HUMAN Fructose-bisphosphate aldolase A OS=Homo sapiens GN=ALDOA PE=1 SV=2;>tr|J3KPS3|J3KPS3_HUMAN Fructose-bisphosphate aldolase OS=Homo sapiens GN=ALDOA PE=1 SV=1;>sp|P04075-2|ALDOA_HUMAN Isoform 2 of Fructose-bisphosphate aldolase A OS=H
-0.0419221	0.138487		2.98e-17	3	5	0.95064	0.938085	O75489;B4DFM8;E9PS48	NADH dehydrogenase [ubiquinone] iron-sulfur protein 3, mitochondrial	NDUFS3	>sp|O75489|NDUS3_HUMAN NADH dehydrogenase [ubiquinone] iron-sulfur protein 3, mitochondrial OS=Homo sapiens GN=NDUFS3 PE=1 SV=1
-0.0400627	0.201193		5.06e-85	4	6	0.945222	0.952205	E9PPJ5;P21741;E9PLM6;P21741-2	Midkine	MDK	>tr|E9PPJ5|E9PPJ5_HUMAN Midkine (Fragment) OS=Homo sapiens GN=MDK PE=4 SV=1;>sp|P21741|MK_HUMAN Midkine OS=Homo sapiens GN=MDK PE=1 SV=1;>tr|E9PLM6|E9PLM6_HUMAN Midkine OS=Homo sapiens GN=MDK PE=4 SV=1;>sp|P21741-2|MK_HUMAN Isoform 2 of Midkine OS=Homo sap
-0.0391936	0.661941		5.47e-23	8	3	0.94269	0.295166	B4DDF4;Q99439;B4DUT8;K7ES69;Q99439-2;H3BVI6;F8WA86;Q15417	Calponin-2	CNN2	>tr|B4DDF4|B4DDF4_HUMAN Calponin-2 OS=Homo sapiens GN=CNN2 PE=1 SV=1;>sp|Q99439|CNN2_HUMAN Calponin-2 OS=Homo sapiens GN=CNN2 PE=1 SV=4;>tr|B4DUT8|B4DUT8_HUMAN Calponin-2 OS=Homo sapiens GN=CNN2 PE=1 SV=1;>tr|K7ES69|K7ES69_HUMAN Calponin-2 OS=Homo sapiens
-0.038376	-0.309497		9.8e-31	10	7	0.940308	0.280219	P50213;P50213-2;H0YL72;B7Z9J8;H0YLI6;H0YMU3;H0YKD0;H0YNF5;H0YM64;H0YM46	Isocitrate dehydrogenase [NAD] subunit alpha, mitochondrial	IDH3A	>sp|P50213|IDH3A_HUMAN Isocitrate dehydrogenase [NAD] subunit alpha, mitochondrial OS=Homo sapiens GN=IDH3A PE=1 SV=1;>sp|P50213-2|IDH3A_HUMAN Isoform 2 of Isocitrate dehydrogenase [NAD] subunit alpha, mitochondrial OS=Homo sapiens GN=IDH3A;>tr|H0YL72|H0YL
-0.0370485	0.111563		7.67e-165	15	29	0.936443	0.890314	P56192;A6NC17;B3KVK7;H0YHV5;F5H2V6;H0YIP0;F8VS26;F8W0M7;F8W0S4;F8VZZ9;H0YIC2;F8VPL7;H0YHL6;H0YI94;H0YI27	Methionine--tRNA ligase, cytoplasmic	MARS	>sp|P56192|SYMC_HUMAN Methionine--tRNA ligase, cytoplasmic OS=Homo sapiens GN=MARS PE=1 SV=2;>tr|A6NC17|A6NC17_HUMAN Methionine--tRNA ligase, cytoplasmic OS=Homo sapiens GN=MARS PE=1 SV=3;>tr|B3KVK7|B3KVK7_HUMAN Methionine--tRNA ligase, cytoplasmic OS=Homo
-0.0355522	0.204536		6.98e-41	1	11	0.932088	0.946503	P46019	Phosphorylase b kinase regulatory subunit alpha, liver isoform	PHKA2	>sp|P46019|KPB2_HUMAN Phosphorylase b kinase regulatory subunit alpha, liver isoform OS=Homo sapiens GN=PHKA2 PE=1 SV=1
-0.0352973	-0.940822		1.25e-235	6	32	0.931346	0.0126983	Q8TD19;G3V459;G3V2Z5;G3V5V0;REV__Q5SQT3;REV__Q9P0M6	Serine/threonine-protein kinase Nek9	NEK9	>sp|Q8TD19|NEK9_HUMAN Serine/threonine-protein kinase Nek9 OS=Homo sapiens GN=NEK9 PE=1 SV=2
-0.0327339	0.509491		1.84e-42	3	9	0.923891	0.471334	P62263;H0YB22;E5RH77	40S ribosomal protein S14	RPS14	>sp|P62263|RS14_HUMAN 40S ribosomal protein S14 OS=Homo sapiens GN=RPS14 PE=1 SV=3;>tr|H0YB22|H0YB22_HUMAN 40S ribosomal protein S14 (Fragment) OS=Homo sapiens GN=RPS14 PE=1 SV=1;>tr|E5RH77|E5RH77_HUMAN 40S ribosomal protein S14 OS=Homo sapiens GN=RPS14 PE
-0.0320387	0.941952		1.54e-41	4	12	0.92187	0.0996329	Q9H0A0;Q9H0A0-2;E9PJN6;E9PMU0	N-acetyltransferase 10	NAT10	>sp|Q9H0A0|NAT10_HUMAN N-acetyltransferase 10 OS=Homo sapiens GN=NAT10 PE=1 SV=2;>sp|Q9H0A0-2|NAT10_HUMAN Isoform 2 of N-acetyltransferase 10 OS=Homo sapiens GN=NAT10
-0.0316996	0.613792		7.28e-38	2	7	0.920885	0.345312	P26885;F5H0N4	Peptidyl-prolyl cis-trans isomerase FKBP2	FKBP2	>sp|P26885|FKBP2_HUMAN Peptidyl-prolyl cis-trans isomerase FKBP2 OS=Homo sapiens GN=FKBP2 PE=1 SV=2
-0.0311913	-0.156431		0	5	76	0.919407	0.460869	P27708;F8VPD4;H7C3Z5;H7C2E4;H7BZB3	CAD protein;Glutamine-dependent carbamoyl-phosphate synthase;Aspartate carbamoyltransferase;Dihydroorotase	CAD	>sp|P27708|PYR1_HUMAN CAD protein OS=Homo sapiens GN=CAD PE=1 SV=3;>tr|F8VPD4|F8VPD4_HUMAN CAD protein OS=Homo sapiens GN=CAD PE=1 SV=1
-0.0304121	0.17321		4.65e-152	2	14	0.917144	1	Q15181;Q5SQT6	Inorganic pyrophosphatase	PPA1	>sp|Q15181|IPYR_HUMAN Inorganic pyrophosphatase OS=Homo sapiens GN=PPA1 PE=1 SV=2;>tr|Q5SQT6|Q5SQT6_HUMAN Inorganic pyrophosphatase OS=Homo sapiens GN=PPA1 PE=1 SV=1
-0.0287535	0.0102021		5.93e-91	15	21	0.912328	0.71537	P30153;F5H3X9;B3KQV6;C9J9C1;P30154-4;P30154;P30154-2;E9PH38;P30154-5;P30154-3;E9PPI5;E9PNM7;E9PHZ6;H0YDG7;J3KR29	Serine/threonine-protein phosphatase 2A 65 kDa regulatory subunit A alpha isoform	PPP2R1A	>sp|P30153|2AAA_HUMAN Serine/threonine-protein phosphatase 2A 65 kDa regulatory subunit A alpha isoform OS=Homo sapiens GN=PPP2R1A PE=1 SV=4;>tr|F5H3X9|F5H3X9_HUMAN Serine/threonine-protein phosphatase 2A 65 kDa regulatory subunit A alpha isoform OS=Homo s
-0.0287366	-0.447541		3.49e-19	4	5	0.912279	0.164943	P25205;J3KQ69;B4DWW4;Q7Z6P5	DNA replication licensing factor MCM3	MCM3	>sp|P25205|MCM3_HUMAN DNA replication licensing factor MCM3 OS=Homo sapiens GN=MCM3 PE=1 SV=3;>tr|J3KQ69|J3KQ69_HUMAN DNA replication licensing factor MCM3 OS=Homo sapiens GN=MCM3 PE=1 SV=1;>tr|B4DWW4|B4DWW4_HUMAN DNA replication licensing factor MCM3 OS=H
-0.0278574	-0.227236		1.23e-44	3	5	0.909727	0.370355	Q04837;C9K0U8;E7EUY5	Single-stranded DNA-binding protein, mitochondrial	SSBP1	>sp|Q04837|SSBP_HUMAN Single-stranded DNA-binding protein, mitochondrial OS=Homo sapiens GN=SSBP1 PE=1 SV=1;>tr|C9K0U8|C9K0U8_HUMAN Single-stranded DNA-binding protein (Fragment) OS=Homo sapiens GN=SSBP1 PE=1 SV=1;>tr|E7EUY5|E7EUY5_HUMAN Single-stranded DN
-0.0276714	-0.165823		1.69e-224	2	12	0.909187	0.448196	P17066;P48741	Heat shock 70 kDa protein 6;Putative heat shock 70 kDa protein 7	HSPA6;HSPA7	>sp|P17066|HSP76_HUMAN Heat shock 70 kDa protein 6 OS=Homo sapiens GN=HSPA6 PE=1 SV=2;>sp|P48741|HSP77_HUMAN Putative heat shock 70 kDa protein 7 OS=Homo sapiens GN=HSPA7 PE=5 SV=2
-0.0250709	-0.0565235		1.76e-26	5	9	0.901646	0.607308	P46020-3;A6NIT2;P46020-2;P46020;A6NMN0	Phosphorylase b kinase regulatory subunit alpha, skeletal muscle isoform	PHKA1	>sp|P46020-3|KPB1_HUMAN Isoform 3 of Phosphorylase b kinase regulatory subunit alpha, skeletal muscle isoform OS=Homo sapiens GN=PHKA1;>tr|A6NIT2|A6NIT2_HUMAN Phosphorylase b kinase regulatory subunit alpha, skeletal muscle isoform OS=Homo sapiens GN=PHKA1
-0.0244131	0.231432		3.71e-24	11	7	0.89974	0.900752	P22392;P22392-2;Q32Q12;E7ERL0;P15531;P15531-2;J3KPD9;F6XY72;O60361;C9K028;E5RHP0	Nucleoside diphosphate kinase B;Nucleoside diphosphate kinase;Nucleoside diphosphate kinase A;Putative nucleoside diphosphate kinase	NME2;NME1-NME2;NME1;NME2P1	>sp|P22392|NDKB_HUMAN Nucleoside diphosphate kinase B OS=Homo sapiens GN=NME2 PE=1 SV=1;>sp|P22392-2|NDKB_HUMAN Isoform 3 of Nucleoside diphosphate kinase B OS=Homo sapiens GN=NME2;>tr|Q32Q12|Q32Q12_HUMAN Nucleoside diphosphate kinase OS=Homo sapiens GN=NM
-0.024059	-0.0588847		1.34e-14	7	5	0.898714	0.60362	P33176;E9PET8;J3KNA1;O60282;Q12840;O60282-2;C9JWB9	Kinesin-1 heavy chain;Kinesin heavy chain isoform 5C;Kinesin heavy chain isoform 5A	KIF5B;KIF5C;KIF5A	>sp|P33176|KINH_HUMAN Kinesin-1 heavy chain OS=Homo sapiens GN=KIF5B PE=1 SV=1;>tr|E9PET8|E9PET8_HUMAN Kinesin heavy chain isoform 5C OS=Homo sapiens GN=KIF5C PE=1 SV=2;>tr|J3KNA1|J3KNA1_HUMAN Kinesin heavy chain isoform 5A OS=Homo sapiens GN=KIF5A PE=1 SV
-0.0225088	0.0398699		1.9e-33	7	7	0.894225	0.765485	Q96T51-2;Q96T51;J3KPP6;Q96T51-3;H0Y9Y8;H0YA47;H0YAC8	RUN and FYVE domain-containing protein 1	RUFY1	>sp|Q96T51-2|RUFY1_HUMAN Isoform 2 of RUN and FYVE domain-containing protein 1 OS=Homo sapiens GN=RUFY1;>sp|Q96T51|RUFY1_HUMAN RUN and FYVE domain-containing protein 1 OS=Homo sapiens GN=RUFY1 PE=1 SV=2;>tr|J3KPP6|J3KPP6_HUMAN RUN and FYVE domain-containin
-0.0223909	0.494414		5.23e-54	1	2	0.893883	0.491443	P14174	Macrophage migration inhibitory factor	MIF	>sp|P14174|MIF_HUMAN Macrophage migration inhibitory factor OS=Homo sapiens GN=MIF PE=1 SV=4
-0.0217343	0.415484		8.13e-32	5	4	0.891983	0.603797	P60866;P60866-2;E5RJX2;E5RIP1;G3XAN0	40S ribosomal protein S20	RPS20	>sp|P60866|RS20_HUMAN 40S ribosomal protein S20 OS=Homo sapiens GN=RPS20 PE=1 SV=1;>sp|P60866-2|RS20_HUMAN Isoform 2 of 40S ribosomal protein S20 OS=Homo sapiens GN=RPS20;>tr|E5RJX2|E5RJX2_HUMAN 40S ribosomal protein S20 OS=Homo sapiens GN=RPS20 PE=1 SV=1;
-0.0210275	0.0835929		3e-16	2	4	0.889938	0.841108	Q9Y678;Q9UBF2	Coatomer subunit gamma-1	COPG1	>sp|Q9Y678|COPG1_HUMAN Coatomer subunit gamma-1 OS=Homo sapiens GN=COPG1 PE=1 SV=1
-0.0205061	0.591114		4.75e-23	10	6	0.88843	0.370709	P08559-3;P08559;P08559-4;P08559-2;Q5JPU0;Q5JPU1;Q5JPT9;P29803;Q5JPU3;Q5JPU2	Pyruvate dehydrogenase E1 component subunit alpha, somatic form, mitochondrial	PDHA1	>sp|P08559-3|ODPA_HUMAN Isoform 3 of Pyruvate dehydrogenase E1 component subunit alpha, somatic form, mitochondrial OS=Homo sapiens GN=PDHA1;>sp|P08559|ODPA_HUMAN Pyruvate dehydrogenase E1 component subunit alpha, somatic form, mitochondrial OS=Homo sapien
-0.0203547	0.667733		4.61e-36	13	11	0.887992	0.289481	P21359-2;P21359-6;P21359;H0Y465;P21359-4;J3KSB5;J3KRT8;J3QQN8;P21359-3;P21359-5;B4DXH1;J3QSG6;J3QLS2	Neurofibromin;Neurofibromin truncated	NF1	>sp|P21359-2|NF1_HUMAN Isoform 1 of Neurofibromin OS=Homo sapiens GN=NF1;>sp|P21359-6|NF1_HUMAN Isoform 6 of Neurofibromin OS=Homo sapiens GN=NF1;>sp|P21359|NF1_HUMAN Neurofibromin OS=Homo sapiens GN=NF1 PE=1 SV=2;>tr|H0Y465|H0Y465_HUMAN Neurofibromin trun
-0.0200184	0.410398		2.38e-64	2	9	0.88702	0.611417	Q9HAV4;H0Y9I3	Exportin-5	XPO5	>sp|Q9HAV4|XPO5_HUMAN Exportin-5 OS=Homo sapiens GN=XPO5 PE=1 SV=1
-0.0199679	0.0709816		5.62e-103	4	12	0.886874	0.819111	Q13162;H7C3T4;A6NG45;A6NJJ0	Peroxiredoxin-4	PRDX4	>sp|Q13162|PRDX4_HUMAN Peroxiredoxin-4 OS=Homo sapiens GN=PRDX4 PE=1 SV=1;>tr|H7C3T4|H7C3T4_HUMAN Peroxiredoxin-4 (Fragment) OS=Homo sapiens GN=PRDX4 PE=1 SV=1
-0.0197494	-0.0570603		0	3	32	0.886243	0.606468	Q9BQE3;F5H5D3;F8VVB9	Tubulin alpha-1C chain	TUBA1C	>sp|Q9BQE3|TBA1C_HUMAN Tubulin alpha-1C chain OS=Homo sapiens GN=TUBA1C PE=1 SV=1;>tr|F5H5D3|F5H5D3_HUMAN Tubulin alpha-1C chain OS=Homo sapiens GN=TUBA1C PE=1 SV=1
-0.0192117	-0.279714		6.93e-42	7	14	0.884688	0.310963	Q96RG2;Q96RG2-2;B7Z7V7;F5GYW7;Q96RG2-4;C9J1Z3;H7C0L7	PAS domain-containing serine/threonine-protein kinase	PASK	>sp|Q96RG2|PASK_HUMAN PAS domain-containing serine/threonine-protein kinase OS=Homo sapiens GN=PASK PE=1 SV=3;>sp|Q96RG2-2|PASK_HUMAN Isoform 2 of PAS domain-containing serine/threonine-protein kinase OS=Homo sapiens GN=PASK;>tr|B7Z7V7|B7Z7V7_HUMAN PAS dom
-0.0166934	-0.164129		5.54e-16	1	5	0.877416	0.450467	Q6P3X3	Tetratricopeptide repeat protein 27	TTC27	>sp|Q6P3X3|TTC27_HUMAN Tetratricopeptide repeat protein 27 OS=Homo sapiens GN=TTC27 PE=1 SV=1
-0.0161232	-0.0780614		6.81e-34	17	7	0.87577	0.574047	Q09028-3;Q09028;Q09028-4;Q09028-2;H0YF10;H0YEU5;B4DRT0;H0YCT5;H0YDK2;E9PC52;Q16576;Q16576-2;Q5JP02;E9PNS2;E9PIC4;E9PNS6;Q5JP01	Histone-binding protein RBBP4	RBBP4	>sp|Q09028-3|RBBP4_HUMAN Isoform 3 of Histone-binding protein RBBP4 OS=Homo sapiens GN=RBBP4;>sp|Q09028|RBBP4_HUMAN Histone-binding protein RBBP4 OS=Homo sapiens GN=RBBP4 PE=1 SV=3;>sp|Q09028-4|RBBP4_HUMAN Isoform 4 of Histone-binding protein RBBP4 OS=Homo
-0.015922	0.0159514		2.21e-25	1	3	0.87519	0.724994	H7BY36		EWSR1	>tr|H7BY36|H7BY36_HUMAN RNA-binding protein EWS (Fragment) OS=Homo sapiens GN=EWSR1 PE=1 SV=1
-0.0158549	0.203635		2.33e-188	4	25	0.874997	0.948039	P61221;D6R9I9;D6RGF4;H0Y990	ATP-binding cassette sub-family E member 1	ABCE1	>sp|P61221|ABCE1_HUMAN ATP-binding cassette sub-family E member 1 OS=Homo sapiens GN=ABCE1 PE=1 SV=1;>tr|D6R9I9|D6R9I9_HUMAN ATP-binding cassette sub-family E member 1 OS=Homo sapiens GN=ABCE1 PE=1 SV=1
-0.0141628	0.171951		2.29e-64	7	5	0.870118	0.997753	H3BUN0;Q7Z6E9-4;Q7Z6E9-2;Q7Z6E9;I3L3Y2;H3BSK8;Q7Z6E9-3	E3 ubiquitin-protein ligase RBBP6	RBBP6	>tr|H3BUN0|H3BUN0_HUMAN E3 ubiquitin-protein ligase RBBP6 (Fragment) OS=Homo sapiens GN=RBBP6 PE=1 SV=1;>sp|Q7Z6E9-4|RBBP6_HUMAN Isoform 4 of E3 ubiquitin-protein ligase RBBP6 OS=Homo sapiens GN=RBBP6;>sp|Q7Z6E9-2|RBBP6_HUMAN Isoform 2 of E3 ubiquitin-prot
-0.0140456	0.295664		1.49e-234	6	13	0.86978	0.793094	P63208;E5RJR5;E7ERH2;F8W8N3;P63208-2;E5RGM3	S-phase kinase-associated protein 1	SKP1	>sp|P63208|SKP1_HUMAN S-phase kinase-associated protein 1 OS=Homo sapiens GN=SKP1 PE=1 SV=2;>tr|E5RJR5|E5RJR5_HUMAN S-phase kinase-associated protein 1 OS=Homo sapiens GN=SKP1 PE=1 SV=1;>tr|E7ERH2|E7ERH2_HUMAN S-phase kinase-associated protein 1 (Fragment)
-0.013895	-0.149297		1.17e-62	22	10	0.869346	0.470628	O43707;O43707-2;P12814-2;P12814;P12814-3;P12814-4;O43707-3;F5GXS2;H9KV75;H7C144;P35609-2;P35609;G3V5M4;H0YJ11;G3V2W4;H0YJW3;G3V2N5;H7C5W8;Q08043;G3V2E8;G3V2X9;K7EJH8	Alpha-actinin-4;Alpha-actinin-1	ACTN4;ACTN1	>sp|O43707|ACTN4_HUMAN Alpha-actinin-4 OS=Homo sapiens GN=ACTN4 PE=1 SV=2;>sp|O43707-2|ACTN4_HUMAN Isoform ACTN4ISO of Alpha-actinin-4 OS=Homo sapiens GN=ACTN4;>sp|P12814-2|ACTN1_HUMAN Isoform 2 of Alpha-actinin-1 OS=Homo sapiens GN=ACTN1;>sp|P12814|ACTN1_
-0.0131585	0.147616		7.68e-48	4	15	0.867225	0.954341	P11498;E9PRE7;B4DN00;E9PS68	Pyruvate carboxylase, mitochondrial	PC	>sp|P11498|PYC_HUMAN Pyruvate carboxylase, mitochondrial OS=Homo sapiens GN=PC PE=1 SV=2
-0.0126399	0.74895		1.05e-90	1	32	0.865731	0.217491	Q09666	Neuroblast differentiation-associated protein AHNAK	AHNAK	>sp|Q09666|AHNK_HUMAN Neuroblast differentiation-associated protein AHNAK OS=Homo sapiens GN=AHNAK PE=1 SV=2
-0.0121047	0.1017		3.97e-17	7	5	0.864191	0.872904	Q8TEX9;Q8TEX9-2;H0YN14;H0YN07;H0YMR4;H0YLV0;H0YL92	Importin-4	IPO4	>sp|Q8TEX9|IPO4_HUMAN Importin-4 OS=Homo sapiens GN=IPO4 PE=1 SV=2;>sp|Q8TEX9-2|IPO4_HUMAN Isoform 2 of Importin-4 OS=Homo sapiens GN=IPO4;>tr|H0YN14|H0YN14_HUMAN Importin-4 OS=Homo sapiens GN=IPO4 PE=1 SV=1
-0.0111186	0.596341		7.31e-07	4	3	0.861354	0.364756	Q9NR50-3;Q9NR50-2;Q9NR50;H0Y580	Translation initiation factor eIF-2B subunit gamma	EIF2B3	>sp|Q9NR50-3|EI2BG_HUMAN Isoform 3 of Translation initiation factor eIF-2B subunit gamma OS=Homo sapiens GN=EIF2B3;>sp|Q9NR50-2|EI2BG_HUMAN Isoform 2 of Translation initiation factor eIF-2B subunit gamma OS=Homo sapiens GN=EIF2B3;>sp|Q9NR50|EI2BG_HUMAN Tra
-0.0109348	0.353867		3.93e-43	12	6	0.860825	0.698783	Q9ULV4;Q9ULV4-2;Q9ULV4-3;B4E3S0;F8W1H8;F8VUX3;F8VSA4;F8VRE9;H0YHL7;F8VTT6;F8VVB7;F8VV53	Coronin-1C;Coronin	CORO1C	>sp|Q9ULV4|COR1C_HUMAN Coronin-1C OS=Homo sapiens GN=CORO1C PE=1 SV=1;>sp|Q9ULV4-2|COR1C_HUMAN Isoform 2 of Coronin-1C OS=Homo sapiens GN=CORO1C;>sp|Q9ULV4-3|COR1C_HUMAN Isoform 3 of Coronin-1C OS=Homo sapiens GN=CORO1C;>tr|B4E3S0|B4E3S0_HUMAN Coronin OS=H
-0.0107009	1.26917		8.8e-12	1	4	0.860152	0.0188983	P35237	Serpin B6	SERPINB6	>sp|P35237|SPB6_HUMAN Serpin B6 OS=Homo sapiens GN=SERPINB6 PE=1 SV=3
-0.0103168	0.138118		4.35e-14	1	3	0.859048	0.937428	Q9HAV7	GrpE protein homolog 1, mitochondrial	GRPEL1	>sp|Q9HAV7|GRPE1_HUMAN GrpE protein homolog 1, mitochondrial OS=Homo sapiens GN=GRPEL1 PE=1 SV=2
-0.00883128	0.00784135		2.64e-17	4	4	0.85478	0.711431	Q7Z5K2;Q7Z5K2-2;Q7Z5K2-3;Q8WVX6	Wings apart-like protein homolog	WAPAL	>sp|Q7Z5K2|WAPL_HUMAN Wings apart-like protein homolog OS=Homo sapiens GN=WAPAL PE=1 SV=1;>sp|Q7Z5K2-2|WAPL_HUMAN Isoform 2 of Wings apart-like protein homolog OS=Homo sapiens GN=WAPAL;>sp|Q7Z5K2-3|WAPL_HUMAN Isoform 3 of Wings apart-like protein homolog O
-0.00848101	0.382955		3.22e-138	1	3	0.853774	0.653237	Q9UKN8	General transcription factor 3C polypeptide 4	GTF3C4	>sp|Q9UKN8|TF3C4_HUMAN General transcription factor 3C polypeptide 4 OS=Homo sapiens GN=GTF3C4 PE=1 SV=2
-0.00596472	-0.551586		1.7e-65	6	16	0.846555	0.104934	Q9Y305-2;Q9Y305;Q9Y305-4;Q9Y305-3;H7C5Q2;C9J7L8	Acyl-coenzyme A thioesterase 9, mitochondrial	ACOT9	>sp|Q9Y305-2|ACOT9_HUMAN Isoform 2 of Acyl-coenzyme A thioesterase 9, mitochondrial OS=Homo sapiens GN=ACOT9;>sp|Q9Y305|ACOT9_HUMAN Acyl-coenzyme A thioesterase 9, mitochondrial OS=Homo sapiens GN=ACOT9 PE=1 SV=2;>sp|Q9Y305-4|ACOT9_HUMAN Isoform 4 of Acyl-
-0.00581491	-0.164029		1.96e-13	5	4	0.846126	0.450601	O00743-2;O00743;O00743-3;B7Z3E2;Q5T1S7	Serine/threonine-protein phosphatase 6 catalytic subunit	PPP6C	>sp|O00743-2|PPP6_HUMAN Isoform 2 of Serine/threonine-protein phosphatase 6 catalytic subunit OS=Homo sapiens GN=PPP6C;>sp|O00743|PPP6_HUMAN Serine/threonine-protein phosphatase 6 catalytic subunit OS=Homo sapiens GN=PPP6C PE=1 SV=1;>sp|O00743-3|PPP6_HUMAN
-0.0053655	-0.0977173		7.68e-59	7	12	0.844838	0.544467	B4DUR8;P49368-2;P49368;Q5SZX6;E9PRC8;E9PQ35;Q5SZW8	T-complex protein 1 subunit gamma	CCT3	>tr|B4DUR8|B4DUR8_HUMAN T-complex protein 1 subunit gamma OS=Homo sapiens GN=CCT3 PE=1 SV=1;>sp|P49368-2|TCPG_HUMAN Isoform 2 of T-complex protein 1 subunit gamma OS=Homo sapiens GN=CCT3;>sp|P49368|TCPG_HUMAN T-complex protein 1 subunit gamma OS=Homo sapie
-0.0053655	-0.146474		1.69e-76	8	10	0.844838	0.474522	Q9Y5Y2;H3BNF0;H3BNS4;H3BQR2;H3BRK5;B7Z6P0;H3BMW1;H3BRE1	Cytosolic Fe-S cluster assembly factor NUBP2	NUBP2	>sp|Q9Y5Y2|NUBP2_HUMAN Cytosolic Fe-S cluster assembly factor NUBP2 OS=Homo sapiens GN=NUBP2 PE=1 SV=1;>tr|H3BNF0|H3BNF0_HUMAN Cytosolic Fe-S cluster assembly factor NUBP2 OS=Homo sapiens GN=NUBP2 PE=1 SV=1;>tr|H3BNS4|H3BNS4_HUMAN Cytosolic Fe-S cluster as
-0.00494954	0.475154		5.61e-12	3	3	0.843646	0.517787	P40926;E9PDB2;G3XAL0	Malate dehydrogenase, mitochondrial	MDH2	>sp|P40926|MDHM_HUMAN Malate dehydrogenase, mitochondrial OS=Homo sapiens GN=MDH2 PE=1 SV=3;>tr|E9PDB2|E9PDB2_HUMAN Malate dehydrogenase, mitochondrial OS=Homo sapiens GN=MDH2 PE=1 SV=1
-0.00410125	-0.182752		3.11e-17	5	6	0.841217	0.425859	E7EW34;Q13200;E9PCS3;H7C1H2;H7C2Q3	26S proteasome non-ATPase regulatory subunit 2	PSMD2	>tr|E7EW34|E7EW34_HUMAN 26S proteasome non-ATPase regulatory subunit 2 OS=Homo sapiens GN=PSMD2 PE=1 SV=1;>sp|Q13200|PSMD2_HUMAN 26S proteasome non-ATPase regulatory subunit 2 OS=Homo sapiens GN=PSMD2 PE=1 SV=3;>tr|E9PCS3|E9PCS3_HUMAN 26S proteasome non-AT
-0.0020409	0.638013		9.18e-170	8	17	0.835324	0.319443	Q9NVH6;Q9NVH6-8;Q9NVH6-7;Q9NVH6-5;Q9NVH6-6;Q9NVH6-4;Q9NVH6-2;Q9NVH6-3	Trimethyllysine dioxygenase, mitochondrial	TMLHE	>sp|Q9NVH6|TMLH_HUMAN Trimethyllysine dioxygenase, mitochondrial OS=Homo sapiens GN=TMLHE PE=1 SV=1;>sp|Q9NVH6-8|TMLH_HUMAN Isoform 8 of Trimethyllysine dioxygenase, mitochondrial OS=Homo sapiens GN=TMLHE;>sp|Q9NVH6-7|TMLH_HUMAN Isoform 7 of Trimethyllysin
-0.00184165	0.398244		6.24e-100	4	30	0.834755	0.629792	O75643;O75643-2;C9JAQ9;B4E0P5	U5 small nuclear ribonucleoprotein 200 kDa helicase	SNRNP200	>sp|O75643|U520_HUMAN U5 small nuclear ribonucleoprotein 200 kDa helicase OS=Homo sapiens GN=SNRNP200 PE=1 SV=2
-0.00107813	0.249381		1.25e-56	7	5	0.832574	0.870396	Q6UXH1-4;Q6UXH1;Q6UXH1-6;Q6UXH1-5;A6PWM2;Q6UXH1-3;Q6UXH1-2	Cysteine-rich with EGF-like domain protein 2	CRELD2	>sp|Q6UXH1-4|CREL2_HUMAN Isoform 4 of Cysteine-rich with EGF-like domain protein 2 OS=Homo sapiens GN=CRELD2;>sp|Q6UXH1|CREL2_HUMAN Cysteine-rich with EGF-like domain protein 2 OS=Homo sapiens GN=CRELD2 PE=1 SV=1;>sp|Q6UXH1-6|CREL2_HUMAN Isoform 6 of Cyste
0	0		0	4	49	0.829496	0.698404	Q9UQC2;Q9UQC2-2;E9PJE2;E9PJ26	GRB2-associated-binding protein 2	GAB2	>sp|Q9UQC2|GAB2_HUMAN GRB2-associated-binding protein 2 OS=Homo sapiens GN=GAB2 PE=1 SV=1;>sp|Q9UQC2-2|GAB2_HUMAN Isoform 2 of GRB2-associated-binding protein 2 OS=Homo sapiens GN=GAB2
0.000447601	0.168306		1.53e-160	6	17	0.828219	0.991247	O95544;O95544-2;O95544-3;Q5QPS5;J3KTI3;J3KSP9	NAD kinase	NADK	>sp|O95544|NADK_HUMAN NAD kinase OS=Homo sapiens GN=NADK PE=1 SV=1;>sp|O95544-2|NADK_HUMAN Isoform 2 of NAD kinase OS=Homo sapiens GN=NADK;>sp|O95544-3|NADK_HUMAN Isoform 3 of NAD kinase OS=Homo sapiens GN=NADK
0.00135905	-0.148289		0	8	28	0.82562	0.472016	A8MUB1;P68366;C9JEV8;C9JQ00;C9JJQ8;C9JDS9;C9JDL2;Q9H853	Tubulin alpha-4A chain	TUBA4A	>tr|A8MUB1|A8MUB1_HUMAN Tubulin alpha-4A chain OS=Homo sapiens GN=TUBA4A PE=1 SV=1;>sp|P68366|TBA4A_HUMAN Tubulin alpha-4A chain OS=Homo sapiens GN=TUBA4A PE=1 SV=1
0.00336195	-0.223892		1.14e-232	11	26	0.819916	0.374364	Q6PJT7-3;G3V5I6;Q6PJT7-6;H0YJ51;G3V3Y4;G3V3R9;G3V240;G3V572;G3V473;G3V2X4;H0YJ87		ZC3H14	>sp|Q6PJT7-3|ZC3HE_HUMAN Isoform 3 of Zinc finger CCCH domain-containing protein 14 OS=Homo sapiens GN=ZC3H14;>tr|G3V5I6|G3V5I6_HUMAN Zinc finger CCCH domain-containing protein 14 OS=Homo sapiens GN=ZC3H14 PE=1 SV=1
0.00503168	0.0254713		7.3e-30	3	12	0.815167	0.741025	P55072;C9JUP7;C9IZA5	Transitional endoplasmic reticulum ATPase	VCP	>sp|P55072|TERA_HUMAN Transitional endoplasmic reticulum ATPase OS=Homo sapiens GN=VCP PE=1 SV=4
0.00592363	-0.197538		2.4e-107	4	14	0.812634	0.406893	O95757;E7ES43;E9PDE8;D6RJ96	Heat shock 70 kDa protein 4L	HSPA4L	>sp|O95757|HS74L_HUMAN Heat shock 70 kDa protein 4L OS=Homo sapiens GN=HSPA4L PE=1 SV=3;>tr|E7ES43|E7ES43_HUMAN Heat shock 70 kDa protein 4L OS=Homo sapiens GN=HSPA4L PE=1 SV=2;>tr|E9PDE8|E9PDE8_HUMAN Heat shock 70 kDa protein 4L OS=Homo sapiens GN=HSPA4L
0.00768945	0.0920224		3.83e-10	6	4	0.807623	0.855881	O75616;O75616-2;J3QSB2;J3QRV9;J3QT61;K7EQJ8	GTPase Era, mitochondrial	ERAL1	>sp|O75616|ERAL1_HUMAN GTPase Era, mitochondrial OS=Homo sapiens GN=ERAL1 PE=1 SV=2;>sp|O75616-2|ERAL1_HUMAN Isoform HERA-B of GTPase Era, mitochondrial OS=Homo sapiens GN=ERAL1;>tr|J3QSB2|J3QSB2_HUMAN GTPase Era, mitochondrial (Fragment) OS=Homo sapiens G
0.00866216	0.178637		2.72e-19	6	5	0.804867	0.990725	B4DLN1;B4E1E9;Q9UBX3;Q9UBX3-2;I3L1E8;P52815	Mitochondrial dicarboxylate carrier	SLC25A10	>tr|B4DLN1|B4DLN1_HUMAN Mitochondrial dicarboxylate carrier OS=Homo sapiens GN=SLC25A10 PE=1 SV=1;>tr|B4E1E9|B4E1E9_HUMAN Mitochondrial dicarboxylate carrier OS=Homo sapiens GN=SLC25A10 PE=1 SV=1;>sp|Q9UBX3|DIC_HUMAN Mitochondrial dicarboxylate carrier OS=
0.00912366	0.310689		2.21e-96	4	16	0.80356	0.768393	P12956;B1AHC9;B1AHC8;F5H1I8	X-ray repair cross-complementing protein 6	XRCC6	>sp|P12956|XRCC6_HUMAN X-ray repair cross-complementing protein 6 OS=Homo sapiens GN=XRCC6 PE=1 SV=2;>tr|B1AHC9|B1AHC9_HUMAN X-ray repair cross-complementing protein 6 OS=Homo sapiens GN=XRCC6 PE=1 SV=1;>tr|B1AHC8|B1AHC8_HUMAN X-ray repair complementing de
0.0093048	-0.0833431		0	8	29	0.803047	0.566024	Q5JP53;P07437;Q5ST81;E9PBJ4;G3V5W4;G3V2R8;G3V3R4;G3V2N6	Tubulin beta chain	TUBB	>tr|Q5JP53|Q5JP53_HUMAN Tubulin beta chain OS=Homo sapiens GN=TUBB PE=1 SV=1;>sp|P07437|TBB5_HUMAN Tubulin beta chain OS=Homo sapiens GN=TUBB PE=1 SV=2;>tr|Q5ST81|Q5ST81_HUMAN Tubulin beta chain OS=Homo sapiens GN=TUBB PE=1 SV=1
0.0100788	0.0743888		3.17e-93	10	6	0.800856	0.825041	P67775;P62714;P67775-2;H0YC23;E5RHC1;H0YBN9;E5RFI3;E5RHP4;E7ESG8;B7Z2C5	Serine/threonine-protein phosphatase 2A catalytic subunit alpha isoform;Serine/threonine-protein phosphatase 2A catalytic subunit beta isoform	PPP2CA;PPP2CB	>sp|P67775|PP2AA_HUMAN Serine/threonine-protein phosphatase 2A catalytic subunit alpha isoform OS=Homo sapiens GN=PPP2CA PE=1 SV=1;>sp|P62714|PP2AB_HUMAN Serine/threonine-protein phosphatase 2A catalytic subunit beta isoform OS=Homo sapiens GN=PPP2CB PE=1
0.0113626	0.304605		9.75e-14	3	4	0.797227	0.778369	P38435;F8WDU9;P38435-2	Vitamin K-dependent gamma-carboxylase	GGCX	>sp|P38435|VKGC_HUMAN Vitamin K-dependent gamma-carboxylase OS=Homo sapiens GN=GGCX PE=1 SV=2;>tr|F8WDU9|F8WDU9_HUMAN Vitamin K-dependent gamma-carboxylase OS=Homo sapiens GN=GGCX PE=1 SV=1;>sp|P38435-2|VKGC_HUMAN Isoform 2 of Vitamin K-dependent gamma-car
0.0133353	0.397067		0.00045826	4	1	0.791658	0.631584	K7EM02;K7EIJ8;Q8IYT4-2;Q8IYT4	Katanin p60 ATPase-containing subunit A-like 2	KATNAL2	>tr|K7EM02|K7EM02_HUMAN Katanin p60 ATPase-containing subunit A-like 2 (Fragment) OS=Homo sapiens GN=KATNAL2 PE=1 SV=1;>tr|K7EIJ8|K7EIJ8_HUMAN Katanin p60 ATPase-containing subunit A-like 2 (Fragment) OS=Homo sapiens GN=KATNAL2 PE=1 SV=1;>sp|Q8IYT4-2|KATL2
0.0136967	0.0841849		4.59e-112	13	14	0.790639	0.842144	P50454;E9PPV6;E9PR70;E9PKH2;E9PK86;E9PMI5;E9PNX1;E9PJH8;E9PIG2;E9PRS3;H0YEP8;E9PLA6;E9PQ34	Serpin H1	SERPINH1	>sp|P50454|SERPH_HUMAN Serpin H1 OS=Homo sapiens GN=SERPINH1 PE=1 SV=2;>tr|E9PPV6|E9PPV6_HUMAN Serpin H1 OS=Homo sapiens GN=SERPINH1 PE=1 SV=1;>tr|E9PR70|E9PR70_HUMAN Serpin H1 (Fragment) OS=Homo sapiens GN=SERPINH1 PE=1 SV=1;>tr|E9PKH2|E9PKH2_HUMAN Serpin
0.0157318	-0.652828		2.69e-161	3	15	0.784907	0.0646213	P49790;F6QR24;P49790-2	Nuclear pore complex protein Nup153	NUP153	>sp|P49790|NU153_HUMAN Nuclear pore complex protein Nup153 OS=Homo sapiens GN=NUP153 PE=1 SV=2;>tr|F6QR24|F6QR24_HUMAN Nuclear pore complex protein Nup153 OS=Homo sapiens GN=NUP153 PE=1 SV=1;>sp|P49790-2|NU153_HUMAN Isoform 2 of Nuclear pore complex protei
0.016027	0.593203		4.37e-30	1	8	0.784076	0.368323	Q8N2Y8	Iporin	RUSC2	>sp|Q8N2Y8|RUSC2_HUMAN Iporin OS=Homo sapiens GN=RUSC2 PE=1 SV=3
0.0165024	0.245667		2.09e-97	4	5	0.782739	0.876663	M0R0F0;P46782;M0QZN2;M0R0R2	40S ribosomal protein S5;40S ribosomal protein S5, N-terminally processed	RPS5	>tr|M0R0F0|M0R0F0_HUMAN 40S ribosomal protein S5 (Fragment) OS=Homo sapiens GN=RPS5 PE=1 SV=1;>sp|P46782|RS5_HUMAN 40S ribosomal protein S5 OS=Homo sapiens GN=RPS5 PE=1 SV=4;>tr|M0QZN2|M0QZN2_HUMAN 40S ribosomal protein S5 OS=Homo sapiens GN=RPS5 PE=1 SV=1
0.0172563	0.134435		4.5e-26	11	7	0.780621	0.930876	Q96T76-5;Q96T76-9;Q96T76;Q96T76-8;Q5T454;Q96T76-7;H0Y746;F8WCH8;B0QZ77;H0Y7V3;H7C0A9	MMS19 nucleotide excision repair protein homolog	MMS19	>sp|Q96T76-5|MMS19_HUMAN Isoform 4 of MMS19 nucleotide excision repair protein homolog OS=Homo sapiens GN=MMS19;>sp|Q96T76-9|MMS19_HUMAN Isoform 6 of MMS19 nucleotide excision repair protein homolog OS=Homo sapiens GN=MMS19;>sp|Q96T76|MMS19_HUMAN MMS19 nuc
0.0194664	0.175732		1.72e-71	1	6	0.774419	0.995691	P25398	40S ribosomal protein S12	RPS12	>sp|P25398|RS12_HUMAN 40S ribosomal protein S12 OS=Homo sapiens GN=RPS12 PE=1 SV=3
0.0219017	0.575165		0.0001125	12	1	0.767601	0.389248	B4DSQ1;H0Y2V1;H7C4C5;P27816-5;B9ZVR1;F8W9U4;P27816-4;E9PGM5;P27816-2;P27816-6;P27816;E7EVA0	Microtubule-associated protein;Microtubule-associated protein 4	MAP4	>tr|B4DSQ1|B4DSQ1_HUMAN Microtubule-associated protein OS=Homo sapiens GN=MAP4 PE=1 SV=1;>tr|H0Y2V1|H0Y2V1_HUMAN Microtubule-associated protein (Fragment) OS=Homo sapiens GN=MAP4 PE=1 SV=1;>tr|H7C4C5|H7C4C5_HUMAN Microtubule-associated protein (Fragment) O
0.024333	-0.203954		1.85e-38	4	8	0.760813	0.398823	P41223;C9JCD9;C9JNV2;F8WCN7	Protein BUD31 homolog	BUD31	>sp|P41223|BUD31_HUMAN Protein BUD31 homolog OS=Homo sapiens GN=BUD31 PE=1 SV=2;>tr|C9JCD9|C9JCD9_HUMAN Protein BUD31 homolog OS=Homo sapiens GN=BUD31 PE=1 SV=1;>tr|C9JNV2|C9JNV2_HUMAN Protein BUD31 homolog OS=Homo sapiens GN=BUD31 PE=1 SV=1
0.025718	0.417811		7.21e-87	2	19	0.756955	0.600326	Q9Y219;Q9Y219-2	Protein jagged-2	JAG2	>sp|Q9Y219|JAG2_HUMAN Protein jagged-2 OS=Homo sapiens GN=JAG2 PE=1 SV=3;>sp|Q9Y219-2|JAG2_HUMAN Isoform Short of Protein jagged-2 OS=Homo sapiens GN=JAG2
0.0268577	0.426823		2.41e-54	2	13	0.753784	0.586968	Q5T440;G5EA38	Putative transferase CAF17, mitochondrial	IBA57	>sp|Q5T440|CAF17_HUMAN Putative transferase CAF17, mitochondrial OS=Homo sapiens GN=IBA57 PE=1 SV=1
0.0272645	0.190062		1.44e-101	3	25	0.752653	0.971206	P13010;C9JZ81;H7C0H9	X-ray repair cross-complementing protein 5	XRCC5	>sp|P13010|XRCC5_HUMAN X-ray repair cross-complementing protein 5 OS=Homo sapiens GN=XRCC5 PE=1 SV=3
0.0297843	-0.148793		3.91e-43	11	14	0.745661	0.471322	A5YKK6-2;A5YKK6;A5YKK6-3;B5MDN3;A5YKK6-4;H3BMZ2;H3BVC9;H3BPF1;H3BT18;H3BU44;H3BNB1	CCR4-NOT transcription complex subunit 1	CNOT1	>sp|A5YKK6-2|CNOT1_HUMAN Isoform 2 of CCR4-NOT transcription complex subunit 1 OS=Homo sapiens GN=CNOT1;>sp|A5YKK6|CNOT1_HUMAN CCR4-NOT transcription complex subunit 1 OS=Homo sapiens GN=CNOT1 PE=1 SV=2;>sp|A5YKK6-3|CNOT1_HUMAN Isoform 3 of CCR4-NOT transc
0.0300766	-0.0738218		3.69e-68	5	14	0.744851	0.580525	P50990;P50990-2;P50990-3;H7C4C8;H7C2U0	T-complex protein 1 subunit theta	CCT8	>sp|P50990|TCPQ_HUMAN T-complex protein 1 subunit theta OS=Homo sapiens GN=CCT8 PE=1 SV=4;>sp|P50990-2|TCPQ_HUMAN Isoform 2 of T-complex protein 1 subunit theta OS=Homo sapiens GN=CCT8;>sp|P50990-3|TCPQ_HUMAN Isoform 3 of T-complex protein 1 subunit theta
0.0303363	-0.238454		1.61e-14	5	3	0.744132	0.357101	P25787;C9JCK5;H7C402;H3BT36;Q6MZI6	Proteasome subunit alpha type-2	PSMA2	>sp|P25787|PSA2_HUMAN Proteasome subunit alpha type-2 OS=Homo sapiens GN=PSMA2 PE=1 SV=2;>tr|C9JCK5|C9JCK5_HUMAN Proteasome subunit alpha type-2 OS=Homo sapiens GN=PSMA2 PE=1 SV=1
0.031229	0.544893		4.72e-36	15	9	0.741661	0.42595	B4DLW8;P17844;J3KTA4;J3KRZ1;J3QRQ7;Q92841-1;Q92841-3;Q92841-2;C9JMU5;Q92841;H3BLZ8;X6RLV5;J3QR02;J3KRX8;J3QSF1	Probable ATP-dependent RNA helicase DDX5	DDX5	>tr|B4DLW8|B4DLW8_HUMAN Probable ATP-dependent RNA helicase DDX5 OS=Homo sapiens GN=DDX5 PE=1 SV=1;>sp|P17844|DDX5_HUMAN Probable ATP-dependent RNA helicase DDX5 OS=Homo sapiens GN=DDX5 PE=1 SV=1;>tr|J3KTA4|J3KTA4_HUMAN Probable ATP-dependent RNA helicase
0.0314562	0.558402		4.42e-112	4	6	0.741033	0.409328	J3QR09;J3KTE4;P84098;J3QL15	Ribosomal protein L19;60S ribosomal protein L19	RPL19	>tr|J3QR09|J3QR09_HUMAN Ribosomal protein L19 OS=Homo sapiens GN=RPL19 PE=1 SV=1;>tr|J3KTE4|J3KTE4_HUMAN Ribosomal protein L19 OS=Homo sapiens GN=RPL19 PE=1 SV=1;>sp|P84098|RL19_HUMAN 60S ribosomal protein L19 OS=Homo sapiens GN=RPL19 PE=1 SV=1;>tr|J3QL15|
0.0321049	0.653622		2.16e-36	3	8	0.73924	0.303462	Q8TAA5;D6RGI6;B4DFA6	GrpE protein homolog 2, mitochondrial	GRPEL2	>sp|Q8TAA5|GRPE2_HUMAN GrpE protein homolog 2, mitochondrial OS=Homo sapiens GN=GRPEL2 PE=1 SV=1
0.0332397	0.34065		8.37e-54	3	14	0.736107	0.719854	P42285;F5H7E2;H0Y8U3	Superkiller viralicidic activity 2-like 2	SKIV2L2	>sp|P42285|SK2L2_HUMAN Superkiller viralicidic activity 2-like 2 OS=Homo sapiens GN=SKIV2L2 PE=1 SV=3;>tr|F5H7E2|F5H7E2_HUMAN Superkiller viralicidic activity 2-like 2 OS=Homo sapiens GN=SKIV2L2 PE=1 SV=1
0.0332719	0.184973		2.52e-91	10	22	0.736018	0.979899	O14980;C9JKM9;C9J673;C9IZS4;C9JQ02;C9JV99;H7BZC5;F8WF71;C9JF49;C9IYM2	Exportin-1	XPO1	>sp|O14980|XPO1_HUMAN Exportin-1 OS=Homo sapiens GN=XPO1 PE=1 SV=1
0.0340334	0.794844		2.91e-151	3	16	0.733918	0.183014	P60981;P60981-2;F6RFD5	Destrin	DSTN	>sp|P60981|DEST_HUMAN Destrin OS=Homo sapiens GN=DSTN PE=1 SV=3;>sp|P60981-2|DEST_HUMAN Isoform 2 of Destrin OS=Homo sapiens GN=DSTN;>tr|F6RFD5|F6RFD5_HUMAN Destrin OS=Homo sapiens GN=DSTN PE=1 SV=1
0.035668	0.153941		0	8	32	0.729416	0.965616	P29353-7;P29353-6;Q5T182;Q5T181;Q5T188;Q5T187;P98077;Q6S5L8			>sp|P29353-7|SHC1_HUMAN Isoform 7 of SHC-transforming protein 1 OS=Homo sapiens GN=SHC1;>sp|P29353-6|SHC1_HUMAN Isoform 6 of SHC-transforming protein 1 OS=Homo sapiens GN=SHC1
0.0361855	-0.250618		2.73e-91	5	11	0.727993	0.343071	E9PSF2;Q15468;Q15468-2;Q5T0C7;H0Y702	SCL-interrupting locus protein	STIL	>tr|E9PSF2|E9PSF2_HUMAN SCL-interrupting locus protein OS=Homo sapiens GN=STIL PE=1 SV=1;>sp|Q15468|STIL_HUMAN SCL-interrupting locus protein OS=Homo sapiens GN=STIL PE=1 SV=2;>sp|Q15468-2|STIL_HUMAN Isoform 2 of SCL-interrupting locus protein OS=Homo sapi
0.0362825	0.620303		3.94e-10	1	3	0.727727	0.338231	Q9Y295	Developmentally-regulated GTP-binding protein 1	DRG1	>sp|Q9Y295|DRG1_HUMAN Developmentally-regulated GTP-binding protein 1 OS=Homo sapiens GN=DRG1 PE=1 SV=1
0.0365897	0.780592		2.72e-13	3	2	0.726883	0.193257	P49458;E9PE20;P49458-2	Signal recognition particle 9 kDa protein	SRP9	>sp|P49458|SRP09_HUMAN Signal recognition particle 9 kDa protein OS=Homo sapiens GN=SRP9 PE=1 SV=2;>tr|E9PE20|E9PE20_HUMAN Signal recognition particle 9 kDa protein OS=Homo sapiens GN=SRP9 PE=1 SV=1;>sp|P49458-2|SRP09_HUMAN Isoform 2 of Signal recognition
0.0381407	-0.105007		1.34e-18	8	8	0.722625	0.533693	O15027-2;O15027-4;O15027-3;O15027;O15027-5;J3KNL6;X6RGP5;Q8N9G1	Protein transport protein Sec16A	SEC16A	>sp|O15027-2|SC16A_HUMAN Isoform 2 of Protein transport protein Sec16A OS=Homo sapiens GN=SEC16A;>sp|O15027-4|SC16A_HUMAN Isoform 4 of Protein transport protein Sec16A OS=Homo sapiens GN=SEC16A;>sp|O15027-3|SC16A_HUMAN Isoform 3 of Protein transport protei
0.0390124	-0.123789		1.81e-153	2	17	0.720236	0.506438	P26641;B4DTG2	Elongation factor 1-gamma	EEF1G	>sp|P26641|EF1G_HUMAN Elongation factor 1-gamma OS=Homo sapiens GN=EEF1G PE=1 SV=3;>tr|B4DTG2|B4DTG2_HUMAN Elongation factor 1-gamma OS=Homo sapiens GN=EEF1G PE=1 SV=1
0.0403998	0.12478		2.83e-104	6	7	0.71644	0.913725	F8VVM2;Q00325-2;Q00325;F8VWQ0;F8VZL5;F8VWR4	Phosphate carrier protein, mitochondrial	SLC25A3	>tr|F8VVM2|F8VVM2_HUMAN Phosphate carrier protein, mitochondrial OS=Homo sapiens GN=SLC25A3 PE=1 SV=1;>sp|Q00325-2|MPCP_HUMAN Isoform B of Phosphate carrier protein, mitochondrial OS=Homo sapiens GN=SLC25A3;>sp|Q00325|MPCP_HUMAN Phosphate carrier protein,
0.0417856	0.267017		3.76e-34	5	11	0.712654	0.840751	P02786;G3V0E5;F5H6B1;H7C3V5;F8WBE5	Transferrin receptor protein 1;Transferrin receptor protein 1, serum form	TFRC	>sp|P02786|TFR1_HUMAN Transferrin receptor protein 1 OS=Homo sapiens GN=TFRC PE=1 SV=2;>tr|G3V0E5|G3V0E5_HUMAN Transferrin receptor (P90, CD71), isoform CRA_c OS=Homo sapiens GN=TFRC PE=1 SV=1;>tr|F5H6B1|F5H6B1_HUMAN Transferrin receptor protein 1, serum f
0.0419305	0.262722		2.81e-124	24	12	0.712259	0.847952	P11940-2;P11940;E7EQV3;E7ERJ7;H0YAR2;E5RGH3;E5RJB9;Q9H361;E5RH24;H0YBN4;Q4VXU2;H0YAP2;H0YB86;Q4VY17;E5RHG7;H0YC10;E5RGC4;E5RFD8;H0YAS7;H0YAS6;H0YB75;Q5JQF8;Q96DU9-2;Q96DU9	Polyadenylate-binding protein 1	PABPC1	>sp|P11940-2|PABP1_HUMAN Isoform 2 of Polyadenylate-binding protein 1 OS=Homo sapiens GN=PABPC1;>sp|P11940|PABP1_HUMAN Polyadenylate-binding protein 1 OS=Homo sapiens GN=PABPC1 PE=1 SV=2;>tr|E7EQV3|E7EQV3_HUMAN Polyadenylate-binding protein 1 OS=Homo sapie
0.0425102	-0.397617		0	3	29	0.710678	0.201618	Q7Z2T5;Q7Z2T5-2;X6RK96	TRMT1-like protein	TRMT1L	>sp|Q7Z2T5|TRM1L_HUMAN TRMT1-like protein OS=Homo sapiens GN=TRMT1L PE=1 SV=2;>sp|Q7Z2T5-2|TRM1L_HUMAN Isoform 2 of TRMT1-like protein OS=Homo sapiens GN=TRMT1L
0.0426229	-0.153421		1.64e-90	41	17	0.71037	0.464973	P06493;E5RIU6;P06493-2;K7ELV5;G3V317;F8VXD2;F8VYH9;B4DNF9;F8VZZ0;F8VTV8;F8VWX7;F8VZ51;H0YAZ9;P11802;E7EUK8;Q96Q40-2;P50750;Q96Q40-4;E5RGN0;Q96Q40-3;O94921-3;Q96Q40-5;Q96Q40;O94921-2;O94921;F5H6Z0;Q07002;Q07002-2;P50750-2;Q00536;Q00536-3;Q07002-3;Q00537-2;Q00537;Q00536-2;J3QSD7;Q9NYV4-3;Q14004-2;Q9NYV4-2;Q9NYV4;Q14004	Cyclin-dependent kinase 1	CDK1	>sp|P06493|CDK1_HUMAN Cyclin-dependent kinase 1 OS=Homo sapiens GN=CDK1 PE=1 SV=3;>tr|E5RIU6|E5RIU6_HUMAN Cyclin-dependent kinase 1 (Fragment) OS=Homo sapiens GN=CDK1 PE=1 SV=2;>sp|P06493-2|CDK1_HUMAN Isoform 2 of Cyclin-dependent kinase 1 OS=Homo sapiens
0.0432346	-0.156431		0	1	34	0.708704	0.460869	P34932	Heat shock 70 kDa protein 4	HSPA4	>sp|P34932|HSP74_HUMAN Heat shock 70 kDa protein 4 OS=Homo sapiens GN=HSPA4 PE=1 SV=4
0.04428	-0.00813229		9.49e-10	3	3	0.705859	0.684986	O75694-2;O75694;E9PF10	Nuclear pore complex protein Nup155	NUP155	>sp|O75694-2|NU155_HUMAN Isoform 2 of Nuclear pore complex protein Nup155 OS=Homo sapiens GN=NUP155;>sp|O75694|NU155_HUMAN Nuclear pore complex protein Nup155 OS=Homo sapiens GN=NUP155 PE=1 SV=1;>tr|E9PF10|E9PF10_HUMAN Nuclear pore complex protein Nup155 O
0.0454534	0.267555		1.63e-216	17	41	0.70267	0.83985	Q16531;F5GY55;B4DG00;F5H2L3;F5GZY8;F5GWI0;F5H581;F5GYG8;F5H0Y5;F5H775;F5H6C5;F5H238;F5H4N9;F8WF81;F5GZ34;F5H198;F5H7A0	DNA damage-binding protein 1	DDB1	>sp|Q16531|DDB1_HUMAN DNA damage-binding protein 1 OS=Homo sapiens GN=DDB1 PE=1 SV=1;>tr|F5GY55|F5GY55_HUMAN Uncharacterized protein OS=Homo sapiens GN=DDB1 PE=1 SV=1
0.0471715	0.465913		0	4	30	0.69801	0.530682	Q96GX9;J3KN82;S4R3D6;Q96GX9-3	Methylthioribulose-1-phosphate dehydratase	APIP	>sp|Q96GX9|MTNB_HUMAN Methylthioribulose-1-phosphate dehydratase OS=Homo sapiens GN=APIP PE=1 SV=1;>tr|J3KN82|J3KN82_HUMAN Methylthioribulose-1-phosphate dehydratase OS=Homo sapiens GN=APIP PE=1 SV=1;>tr|S4R3D6|S4R3D6_HUMAN Methylthioribulose-1-phosphate d
0.0477972	-0.0325854		5.1e-69	11	21	0.696316	0.64525	Q93009-3;Q93009;F5H8E5;H3BND8;F5H2X1;I3L2D8;H3BMF6;H3BUV0;H3BTM1;H3BRA2;H3BQD1	Ubiquitin carboxyl-terminal hydrolase 7;Ubiquitin carboxyl-terminal hydrolase	USP7	>sp|Q93009-3|UBP7_HUMAN Isoform 3 of Ubiquitin carboxyl-terminal hydrolase 7 OS=Homo sapiens GN=USP7;>sp|Q93009|UBP7_HUMAN Ubiquitin carboxyl-terminal hydrolase 7 OS=Homo sapiens GN=USP7 PE=1 SV=2;>tr|F5H8E5|F5H8E5_HUMAN Ubiquitin carboxyl-terminal hydrola
0.0479094	0.242624		9.74e-08	1	4	0.696013	0.881804	Q96P70	Importin-9	IPO9	>sp|Q96P70|IPO9_HUMAN Importin-9 OS=Homo sapiens GN=IPO9 PE=1 SV=3
0.048182	0.270516		6.06e-107	11	15	0.695275	0.834895	P68133;P68032;P63267;P62736;Q5T8M8;A6NL76;F8WB63;B8ZZJ2;C9JFL5;F6UVQ4;F6QUT6	Actin, alpha skeletal muscle;Actin, alpha cardiac muscle 1;Actin, gamma-enteric smooth muscle;Actin, aortic smooth muscle	ACTA1;ACTC1;ACTG2;ACTA2	>sp|P68133|ACTS_HUMAN Actin, alpha skeletal muscle OS=Homo sapiens GN=ACTA1 PE=1 SV=1;>sp|P68032|ACTC_HUMAN Actin, alpha cardiac muscle 1 OS=Homo sapiens GN=ACTC1 PE=1 SV=1;>sp|P63267|ACTH_HUMAN Actin, gamma-enteric smooth muscle OS=Homo sapiens GN=ACTG2 P
0.0488394	0.0445862		2.2e-110	5	19	0.693498	0.773549	P68104;Q5VTE0;Q05639;A6PW80;Q5JR01	Elongation factor 1-alpha 1;Putative elongation factor 1-alpha-like 3	EEF1A1;EEF1A1P5	>sp|P68104|EF1A1_HUMAN Elongation factor 1-alpha 1 OS=Homo sapiens GN=EEF1A1 PE=1 SV=1;>sp|Q5VTE0|EF1A3_HUMAN Putative elongation factor 1-alpha-like 3 OS=Homo sapiens GN=EEF1A1P5 PE=5 SV=1
0.0494323	0.327273		2.84e-141	2	14	0.691897	0.7414	P00505;P00505-2	Aspartate aminotransferase, mitochondrial	GOT2	>sp|P00505|AATM_HUMAN Aspartate aminotransferase, mitochondrial OS=Homo sapiens GN=GOT2 PE=1 SV=3;>sp|P00505-2|AATM_HUMAN Isoform 2 of Aspartate aminotransferase, mitochondrial OS=Homo sapiens GN=GOT2
0.0498009	0.0825278		6.42e-74	2	21	0.690902	0.839245	P53621;P53621-2	Coatomer subunit alpha;Xenin;Proxenin	COPA	>sp|P53621|COPA_HUMAN Coatomer subunit alpha OS=Homo sapiens GN=COPA PE=1 SV=2;>sp|P53621-2|COPA_HUMAN Isoform 2 of Coatomer subunit alpha OS=Homo sapiens GN=COPA
0.050105	0.209694		5.17e-69	4	10	0.690081	0.93771	Q9Y4X0;Q9Y4X0-4;Q9Y4X0-3;Q9Y4X0-2	AMME syndrome candidate gene 1 protein	AMMECR1	>sp|Q9Y4X0|AMMR1_HUMAN AMME syndrome candidate gene 1 protein OS=Homo sapiens GN=AMMECR1 PE=1 SV=1;>sp|Q9Y4X0-4|AMMR1_HUMAN Isoform 4 of AMME syndrome candidate gene 1 protein OS=Homo sapiens GN=AMMECR1;>sp|Q9Y4X0-3|AMMR1_HUMAN Isoform 3 of AMME syndrome c
0.0501692	-0.0242606		1.75e-07	3	2	0.689908	0.658672	E7EN77;F5GZJ1;Q15021	Condensin complex subunit 1	NCAPD2	>tr|E7EN77|E7EN77_HUMAN Condensin complex subunit 1 (Fragment) OS=Homo sapiens GN=NCAPD2 PE=1 SV=2;>tr|F5GZJ1|F5GZJ1_HUMAN Condensin complex subunit 1 OS=Homo sapiens GN=NCAPD2 PE=1 SV=1;>sp|Q15021|CND1_HUMAN Condensin complex subunit 1 OS=Homo sapiens GN=
0.0511457	0.137995		3.66e-162	8	33	0.687276	0.93721	Q5THK1;Q5THK1-2;Q5THK1-4;Q5THK1-3;H7BZH1;H3BLU3;H7C1B0;C9J9V0	Protein PRR14L	PRR14L	>sp|Q5THK1|PR14L_HUMAN Protein PRR14L OS=Homo sapiens GN=PRR14L PE=1 SV=1;>sp|Q5THK1-2|PR14L_HUMAN Isoform 2 of Protein PRR14L OS=Homo sapiens GN=PRR14L;>sp|Q5THK1-4|PR14L_HUMAN Isoform 4 of Protein PRR14L OS=Homo sapiens GN=PRR14L;>sp|Q5THK1-3|PR14L_HUMAN
0.0516897	0.13984		5.89e-43	6	10	0.685812	0.940494	E7ENZ3;P48643;P48643-2;B7ZAR1;E9PCA1;D6RIZ7	T-complex protein 1 subunit epsilon	CCT5	>tr|E7ENZ3|E7ENZ3_HUMAN T-complex protein 1 subunit epsilon OS=Homo sapiens GN=CCT5 PE=1 SV=1;>sp|P48643|TCPE_HUMAN T-complex protein 1 subunit epsilon OS=Homo sapiens GN=CCT5 PE=1 SV=1;>sp|P48643-2|TCPE_HUMAN Isoform 2 of T-complex protein 1 subunit epsil
0.0528571	0.580417		6.34e-09	2	3	0.682673	0.383082	Q9H6S0;D6RA70	Probable ATP-dependent RNA helicase YTHDC2	YTHDC2	>sp|Q9H6S0|YTDC2_HUMAN Probable ATP-dependent RNA helicase YTHDC2 OS=Homo sapiens GN=YTHDC2 PE=1 SV=2
0.0528571	0.178005		4.57e-51	2	11	0.682673	0.991806	Q93034;H0YCA0	Cullin-5	CUL5	>sp|Q93034|CUL5_HUMAN Cullin-5 OS=Homo sapiens GN=CUL5 PE=1 SV=4
0.052873	1.01022		1.5e-83	1	8	0.68263	0.072993	P69891	Hemoglobin subunit gamma-1	HBG1	>sp|P69891|HBG1_HUMAN Hemoglobin subunit gamma-1 OS=Homo sapiens GN=HBG1 PE=1 SV=2
0.0532407	0.131005		6.82e-12	4	3	0.681643	0.92478	Q9NZB8-7;Q9NZB8-2;Q9NZB8-8;Q9NZB8	Molybdenum cofactor biosynthesis protein 1;Cyclic pyranopterin monophosphate synthase;Cyclic pyranopterin monophosphate synthase accessory protein	MOCS1	>sp|Q9NZB8-7|MOCS1_HUMAN Isoform 7 of Molybdenum cofactor biosynthesis protein 1 OS=Homo sapiens GN=MOCS1;>sp|Q9NZB8-2|MOCS1_HUMAN Isoform 6 of Molybdenum cofactor biosynthesis protein 1 OS=Homo sapiens GN=MOCS1;>sp|Q9NZB8-8|MOCS1_HUMAN Isoform 8 of Molybd
0.0533206	0.395538		1.05e-172	14	16	0.681429	0.633916	P23396;P23396-2;E9PL09;E9PPU1;F2Z2S8;H0YCJ7;H0YEU2;H0YF32;E9PQ96;E9PJH4;E9PK82;E9PSF4;E9PQX2;H0YES8	40S ribosomal protein S3	RPS3	>sp|P23396|RS3_HUMAN 40S ribosomal protein S3 OS=Homo sapiens GN=RPS3 PE=1 SV=2;>sp|P23396-2|RS3_HUMAN Isoform 2 of 40S ribosomal protein S3 OS=Homo sapiens GN=RPS3;>tr|E9PL09|E9PL09_HUMAN 40S ribosomal protein S3 OS=Homo sapiens GN=RPS3 PE=1 SV=1;>tr|E9PP
0.0534323	-0.413137		1.14e-37	3	8	0.681129	0.18963	P23246;P23246-2;H0Y9K7	Splicing factor, proline- and glutamine-rich	SFPQ	>sp|P23246|SFPQ_HUMAN Splicing factor, proline- and glutamine-rich OS=Homo sapiens GN=SFPQ PE=1 SV=2;>sp|P23246-2|SFPQ_HUMAN Isoform Short of Splicing factor, proline- and glutamine-rich OS=Homo sapiens GN=SFPQ
0.0543587	1.03057		1.44e-58	2	9	0.678644	0.0662891	O95363;Q5JRF7	Phenylalanine--tRNA ligase, mitochondrial	FARS2	>sp|O95363|SYFM_HUMAN Phenylalanine--tRNA ligase, mitochondrial OS=Homo sapiens GN=FARS2 PE=1 SV=1
0.0553483	0.922828		1.12e-14	8	6	0.675993	0.108346	O94967-2;O94967;O94967-3;O94967-4;E9PR96;E9PN15;E9PNF6;E9PKZ6	WD repeat-containing protein 47	WDR47	>sp|O94967-2|WDR47_HUMAN Isoform 2 of WD repeat-containing protein 47 OS=Homo sapiens GN=WDR47;>sp|O94967|WDR47_HUMAN WD repeat-containing protein 47 OS=Homo sapiens GN=WDR47 PE=1 SV=1;>sp|O94967-3|WDR47_HUMAN Isoform 3 of WD repeat-containing protein 47 O
0.05613	0.584666		7.62e-37	9	11	0.673903	0.378137	Q92974-3;Q92974-2;Q92974;Q5VY93;V9GYM8;V9GYF5;V9GYG5;V9GZ14;V9GYF0	Rho guanine nucleotide exchange factor 2	ARHGEF2	>sp|Q92974-3|ARHG2_HUMAN Isoform 3 of Rho guanine nucleotide exchange factor 2 OS=Homo sapiens GN=ARHGEF2;>sp|Q92974-2|ARHG2_HUMAN Isoform 2 of Rho guanine nucleotide exchange factor 2 OS=Homo sapiens GN=ARHGEF2;>sp|Q92974|ARHG2_HUMAN Rho guanine nucleotid
0.0565924	0.279302		1.17e-142	4	27	0.672667	0.820231	P26640;B4DZ61;A2ABF4;H0Y426	Valine--tRNA ligase	VARS	>sp|P26640|SYVC_HUMAN Valine--tRNA ligase OS=Homo sapiens GN=VARS PE=1 SV=4
0.0572778	1.01424		6.77e-98	2	7	0.670837	0.0716294	P37108;H0YLA2	Signal recognition particle 14 kDa protein	SRP14	>sp|P37108|SRP14_HUMAN Signal recognition particle 14 kDa protein OS=Homo sapiens GN=SRP14 PE=1 SV=2;>tr|H0YLA2|H0YLA2_HUMAN Signal recognition particle 14 kDa protein OS=Homo sapiens GN=SRP14 PE=1 SV=1
0.0578515	0.252571		6.19e-22	7	4	0.669307	0.865018	O75521-2;O75521;F8WAW4;F1LLU7;C9JB63;C9J000;F8W6J1	Enoyl-CoA delta isomerase 2, mitochondrial	ECI2	>sp|O75521-2|ECI2_HUMAN Isoform 2 of Enoyl-CoA delta isomerase 2, mitochondrial OS=Homo sapiens GN=ECI2;>sp|O75521|ECI2_HUMAN Enoyl-CoA delta isomerase 2, mitochondrial OS=Homo sapiens GN=ECI2 PE=1 SV=4;>tr|F8WAW4|F8WAW4_HUMAN Enoyl-CoA delta isomerase 2,
0.0595707	-0.000223423		3.53e-25	6	7	0.66473	0.698034	P62826;B5MDF5;J3KQE5;F5H018;H0YFC6;B4DV51	GTP-binding nuclear protein Ran	RAN	>sp|P62826|RAN_HUMAN GTP-binding nuclear protein Ran OS=Homo sapiens GN=RAN PE=1 SV=3;>tr|B5MDF5|B5MDF5_HUMAN GTP-binding nuclear protein Ran OS=Homo sapiens GN=RAN PE=1 SV=1;>tr|J3KQE5|J3KQE5_HUMAN GTP-binding nuclear protein Ran (Fragment) OS=Homo sapien
0.0628762	0.539736		0.00099837	3	1	0.655965	0.432399	P04035-2;P04035;P04035-3	3-hydroxy-3-methylglutaryl-coenzyme A reductase	HMGCR	>sp|P04035-2|HMDH_HUMAN Isoform 2 of 3-hydroxy-3-methylglutaryl-coenzyme A reductase OS=Homo sapiens GN=HMGCR;>sp|P04035|HMDH_HUMAN 3-hydroxy-3-methylglutaryl-coenzyme A reductase OS=Homo sapiens GN=HMGCR PE=1 SV=1;>sp|P04035-3|HMDH_HUMAN Isoform 3 of 3-hy
0.0642089	0.244343		6.62e-297	4	38	0.652445	0.878899	F5H698;B4DER1;Q9P2J5;B4DJ10	Leucine--tRNA ligase, cytoplasmic	LARS	>tr|F5H698|F5H698_HUMAN Leucine--tRNA ligase, cytoplasmic OS=Homo sapiens GN=LARS PE=1 SV=1;>tr|B4DER1|B4DER1_HUMAN Leucine--tRNA ligase, cytoplasmic OS=Homo sapiens GN=LARS PE=1 SV=1;>sp|Q9P2J5|SYLC_HUMAN Leucine--tRNA ligase, cytoplasmic OS=Homo sapiens
0.0648748	0.28256		3.11e-198	2	13	0.650688	0.81481	Q92922;F8WE13	SWI/SNF complex subunit SMARCC1	SMARCC1	>sp|Q92922|SMRC1_HUMAN SWI/SNF complex subunit SMARCC1 OS=Homo sapiens GN=SMARCC1 PE=1 SV=3
0.0659366	0.340225		4.05e-37	3	4	0.647892	0.720535	Q9NQT4;M0R050;M0R102	Exosome complex component RRP46	EXOSC5	>sp|Q9NQT4|EXOS5_HUMAN Exosome complex component RRP46 OS=Homo sapiens GN=EXOSC5 PE=1 SV=1;>tr|M0R050|M0R050_HUMAN Exosome complex component RRP46 OS=Homo sapiens GN=EXOSC5 PE=1 SV=1
0.0659681	0.772688		8.25e-125	4	16	0.647809	0.199116	P10515;H0YDD4;E9PEJ4;F5H7M3	Dihydrolipoyllysine-residue acetyltransferase component of pyruvate dehydrogenase complex, mitochondrial	DLAT	>sp|P10515|ODP2_HUMAN Dihydrolipoyllysine-residue acetyltransferase component of pyruvate dehydrogenase complex, mitochondrial OS=Homo sapiens GN=DLAT PE=1 SV=3;>tr|H0YDD4|H0YDD4_HUMAN Dihydrolipoyllysine-residue acetyltransferase component of pyruvate deh
0.0661424	-0.0377096		2.32e-14	8	4	0.647351	0.637046	P08243-2;P08243;F8WEJ5;P08243-3;C9JT45;C9J057;C9JLN6;C9JM09	Asparagine synthetase [glutamine-hydrolyzing]	ASNS	>sp|P08243-2|ASNS_HUMAN Isoform 2 of Asparagine synthetase [glutamine-hydrolyzing] OS=Homo sapiens GN=ASNS;>sp|P08243|ASNS_HUMAN Asparagine synthetase [glutamine-hydrolyzing] OS=Homo sapiens GN=ASNS PE=1 SV=4;>tr|F8WEJ5|F8WEJ5_HUMAN Asparagine synthetase [
0.0681682	0.277812		1.8e-95	7	22	0.642031	0.822715	P14868;Q68CR9;H7BZ35;C9J7S3;C9JLC1;C9JQM9;H7C278	Aspartate--tRNA ligase, cytoplasmic	DARS;DKFZp781B11202	>sp|P14868|SYDC_HUMAN Aspartate--tRNA ligase, cytoplasmic OS=Homo sapiens GN=DARS PE=1 SV=2;>tr|Q68CR9|Q68CR9_HUMAN Aspartate--tRNA ligase, cytoplasmic OS=Homo sapiens GN=DKFZp781B11202 PE=1 SV=1
0.0682156	1.27538		0	10	25	0.641907	0.0182343	P01130-6;P01130-4;P01130;J3KMZ9;P01130-3;P01130-5;H0YMD1;P01130-2;H0YM92;H0YMQ3	Low-density lipoprotein receptor	LDLR	>sp|P01130-6|LDLR_HUMAN Isoform 6 of Low-density lipoprotein receptor OS=Homo sapiens GN=LDLR;>sp|P01130-4|LDLR_HUMAN Isoform 4 of Low-density lipoprotein receptor OS=Homo sapiens GN=LDLR;>sp|P01130|LDLR_HUMAN Low-density lipoprotein receptor OS=Homo sapie
0.0682472	0.242756		8.83e-55	10	17	0.641824	0.88158	E9PD53;Q9NTJ3;Q9NTJ3-2;C9JR83;C9J9E4;C9JVD8;C9J578;C9JWF0;C9IYK2;C9JJ64	Structural maintenance of chromosomes protein;Structural maintenance of chromosomes protein 4	SMC4	>tr|E9PD53|E9PD53_HUMAN Structural maintenance of chromosomes protein OS=Homo sapiens GN=SMC4 PE=1 SV=1;>sp|Q9NTJ3|SMC4_HUMAN Structural maintenance of chromosomes protein 4 OS=Homo sapiens GN=SMC4 PE=1 SV=2;>sp|Q9NTJ3-2|SMC4_HUMAN Isoform 2 of Structural
0.0718643	-0.0301805		5.77e-278	4	61	0.632373	0.649116	Q93008-1;Q93008;O00507-2;H7C2M9	Probable ubiquitin carboxyl-terminal hydrolase FAF-X	USP9X	>sp|Q93008-1|USP9X_HUMAN Isoform 2 of Probable ubiquitin carboxyl-terminal hydrolase FAF-X OS=Homo sapiens GN=USP9X;>sp|Q93008|USP9X_HUMAN Probable ubiquitin carboxyl-terminal hydrolase FAF-X OS=Homo sapiens GN=USP9X PE=1 SV=3
0.0720377	0.348452		0	3	61	0.631922	0.707389	P07814;V9GYZ6;V9GZ76	Bifunctional glutamate/proline--tRNA ligase;Glutamate--tRNA ligase;Proline--tRNA ligase	EPRS	>sp|P07814|SYEP_HUMAN Bifunctional glutamate/proline--tRNA ligase OS=Homo sapiens GN=EPRS PE=1 SV=5;>tr|V9GYZ6|V9GYZ6_HUMAN Bifunctional glutamate/proline--tRNA ligase (Fragment) OS=Homo sapiens GN=EPRS PE=1 SV=1
0.0724794	-0.338677		6.11e-06	5	2	0.630772	0.252165	Q9P2D7-5;Q9P2D7-2;Q9P2D7-4;Q9P2D7;Q9P2D7-3	Dynein heavy chain 1, axonemal	DNAH1	>sp|Q9P2D7-5|DYH1_HUMAN Isoform 5 of Dynein heavy chain 1, axonemal OS=Homo sapiens GN=DNAH1;>sp|Q9P2D7-2|DYH1_HUMAN Isoform 2 of Dynein heavy chain 1, axonemal OS=Homo sapiens GN=DNAH1;>sp|Q9P2D7-4|DYH1_HUMAN Isoform 4 of Dynein heavy chain 1, axonemal OS
0.0725266	-0.238169		3.82e-100	3	11	0.630649	0.357433	Q3ZCM7;F5H0I4;Q5SQY0	Tubulin beta-8 chain	TUBB8	>sp|Q3ZCM7|TBB8_HUMAN Tubulin beta-8 chain OS=Homo sapiens GN=TUBB8 PE=1 SV=2;>tr|F5H0I4|F5H0I4_HUMAN Tubulin beta-8 chain OS=Homo sapiens GN=TUBB8 PE=1 SV=1;>tr|Q5SQY0|Q5SQY0_HUMAN Tubulin beta-8 chain OS=Homo sapiens GN=TUBB8 PE=1 SV=1
0.0727474	-0.293087		2.82e-11	2	1	0.630075	0.296893	H7C4F6;O00629	Importin subunit alpha-4	KPNA4	>tr|H7C4F6|H7C4F6_HUMAN Importin subunit alpha-3 (Fragment) OS=Homo sapiens GN=KPNA4 PE=1 SV=1;>sp|O00629|IMA3_HUMAN Importin subunit alpha-3 OS=Homo sapiens GN=KPNA4 PE=1 SV=1
0.0732675	0.571442		1.4e-29	1	9	0.628723	0.393656	Q9P258	Protein RCC2	RCC2	>sp|Q9P258|RCC2_HUMAN Protein RCC2 OS=Homo sapiens GN=RCC2 PE=1 SV=2
0.0734094	0.361166		9.89e-169	21	57	0.628354	0.687243	H3BPE1;H3BQK9;Q9UPN3;Q9UPN3-3;Q9UPN3-2;F8W8Q1;Q9UPN3-4;F5GZL7;Q9UPN3-5;H0Y390;E9PLY5;E9PNZ4;H0Y314;E9PLY0;H0YD69;H0Y6T5;H0Y4F5;E9PS75;H0Y7I1;B4E2T3;H0YC65	Microtubule-actin cross-linking factor 1, isoforms 1/2/3/5	MACF1	>tr|H3BPE1|H3BPE1_HUMAN Microtubule-actin cross-linking factor 1, isoforms 1/2/3/5 OS=Homo sapiens GN=MACF1 PE=1 SV=1;>tr|H3BQK9|H3BQK9_HUMAN Microtubule-actin cross-linking factor 1, isoforms 1/2/3/5 OS=Homo sapiens GN=MACF1 PE=1 SV=1;>sp|Q9UPN3|MACF1_HUM
0.0743703	0.221238		0	8	57	0.62586	0.918062	P41252;J3KR24;Q5TCD1;Q5TCC4;Q5TCC5;Q5TCD2;Q5TCC6;Q5TCC9	Isoleucine--tRNA ligase, cytoplasmic	IARS	>sp|P41252|SYIC_HUMAN Isoleucine--tRNA ligase, cytoplasmic OS=Homo sapiens GN=IARS PE=1 SV=2;>tr|J3KR24|J3KR24_HUMAN Isoleucine--tRNA ligase, cytoplasmic OS=Homo sapiens GN=IARS PE=1 SV=1
0.0753935	0.0553418		1.6e-53	2	10	0.623209	0.79203	Q9NX58;D6RDJ1	Cell growth-regulating nucleolar protein	LYAR	>sp|Q9NX58|LYAR_HUMAN Cell growth-regulating nucleolar protein OS=Homo sapiens GN=LYAR PE=1 SV=2
0.075488	0.316242		0.00020663	4	2	0.622965	0.759321	F5H456;Q5JTH9-2;Q5JTH9-3;Q5JTH9	RRP12-like protein	RRP12	>tr|F5H456|F5H456_HUMAN RRP12-like protein OS=Homo sapiens GN=RRP12 PE=1 SV=1;>sp|Q5JTH9-2|RRP12_HUMAN Isoform 2 of RRP12-like protein OS=Homo sapiens GN=RRP12;>sp|Q5JTH9-3|RRP12_HUMAN Isoform 3 of RRP12-like protein OS=Homo sapiens GN=RRP12;>sp|Q5JTH9|RRP
0.0755036	0.306952		1.97e-45	2	14	0.622924	0.774515	P51692;C9J4I3	Signal transducer and activator of transcription 5B	STAT5B	>sp|P51692|STA5B_HUMAN Signal transducer and activator of transcription 5B OS=Homo sapiens GN=STAT5B PE=1 SV=2
0.0764317	-0.122866		1.51e-23	3	4	0.620525	0.50776	Q99460-2;Q99460;H7C378	26S proteasome non-ATPase regulatory subunit 1	PSMD1	>sp|Q99460-2|PSMD1_HUMAN Isoform 2 of 26S proteasome non-ATPase regulatory subunit 1 OS=Homo sapiens GN=PSMD1;>sp|Q99460|PSMD1_HUMAN 26S proteasome non-ATPase regulatory subunit 1 OS=Homo sapiens GN=PSMD1 PE=1 SV=2;>tr|H7C378|H7C378_HUMAN 26S proteasome no
0.0767305	0.586259		2.77e-26	8	7	0.619753	0.376294	P61254;J3KTJ8;J3QRI7;J3QQQ9;J3QQV1;J3QRC4;J3KSS0;J3KS10	60S ribosomal protein L26	RPL26;KRBA2	>sp|P61254|RL26_HUMAN 60S ribosomal protein L26 OS=Homo sapiens GN=RPL26 PE=1 SV=1;>tr|J3KTJ8|J3KTJ8_HUMAN 60S ribosomal protein L26 (Fragment) OS=Homo sapiens GN=RPL26 PE=4 SV=2;>tr|J3QRI7|J3QRI7_HUMAN 60S ribosomal protein L26 (Fragment) OS=Homo sapiens
0.076872	0.312769		1.8e-84	2	14	0.619387	0.764992	P62269;J3JS69	40S ribosomal protein S18	RPS18	>sp|P62269|RS18_HUMAN 40S ribosomal protein S18 OS=Homo sapiens GN=RPS18 PE=1 SV=3
0.0788513	-0.111846		8.42e-123	6	17	0.614287	0.523683	Q92598-2;Q92598;Q92598-3;Q92598-4;B4DY72;R4GN69	Heat shock protein 105 kDa	HSPH1	>sp|Q92598-2|HS105_HUMAN Isoform Beta of Heat shock protein 105 kDa OS=Homo sapiens GN=HSPH1;>sp|Q92598|HS105_HUMAN Heat shock protein 105 kDa OS=Homo sapiens GN=HSPH1 PE=1 SV=1;>sp|Q92598-3|HS105_HUMAN Isoform 3 of Heat shock protein 105 kDa OS=Homo sapie
0.0801537	0.801254		2.98e-180	9	22	0.610941	0.17854	P25705-2;P25705;P25705-3;K7EK77;K7ENJ4;K7ERX7;K7EJP1;K7EQH4;K7ESA0	ATP synthase subunit alpha, mitochondrial	ATP5A1	>sp|P25705-2|ATPA_HUMAN Isoform 2 of ATP synthase subunit alpha, mitochondrial OS=Homo sapiens GN=ATP5A1;>sp|P25705|ATPA_HUMAN ATP synthase subunit alpha, mitochondrial OS=Homo sapiens GN=ATP5A1 PE=1 SV=1;>sp|P25705-3|ATPA_HUMAN Isoform 3 of ATP synthase s
0.0805929	0.377009		2.43e-67	10	12	0.609814	0.66245	Q9NZI8;Q9NZI8-2;O00425-2;Q9Y6M1-5;Q9Y6M1-6;Q9Y6M1-3;Q9Y6M1-4;Q9Y6M1-1;Q9Y6M1;F8W930	Insulin-like growth factor 2 mRNA-binding protein 1	IGF2BP1	>sp|Q9NZI8|IF2B1_HUMAN Insulin-like growth factor 2 mRNA-binding protein 1 OS=Homo sapiens GN=IGF2BP1 PE=1 SV=2;>sp|Q9NZI8-2|IF2B1_HUMAN Isoform 2 of Insulin-like growth factor 2 mRNA-binding protein 1 OS=Homo sapiens GN=IGF2BP1
0.082113	0.403613		2.48e-13	6	4	0.605923	0.621645	P62495;Q96CG1;B7Z7P8;D6RCB3;D6RJE8;I3L492	Eukaryotic peptide chain release factor subunit 1	ETF1	>sp|P62495|ERF1_HUMAN Eukaryotic peptide chain release factor subunit 1 OS=Homo sapiens GN=ETF1 PE=1 SV=3;>tr|Q96CG1|Q96CG1_HUMAN ETF1 protein OS=Homo sapiens GN=ETF1 PE=1 SV=1;>tr|B7Z7P8|B7Z7P8_HUMAN Eukaryotic peptide chain release factor subunit 1 OS=Ho
0.0831621	0.69081		0	1	23	0.603243	0.267563	P04183	Thymidine kinase, cytosolic	TK1	>sp|P04183|KITH_HUMAN Thymidine kinase, cytosolic OS=Homo sapiens GN=TK1 PE=1 SV=2
0.0833969	0.65292		8.66e-48	13	10	0.602644	0.30417	Q9BWS9;Q9BWS9-2;J3KNL3;Q9BWS9-3;E9PPA0;E9PI70;E9PIP0;E9PRL3;E9PPH0;E9PKF1;H0YDL6;H0YCC4;H0YC89	Chitinase domain-containing protein 1	CHID1	>sp|Q9BWS9|CHID1_HUMAN Chitinase domain-containing protein 1 OS=Homo sapiens GN=CHID1 PE=1 SV=1;>sp|Q9BWS9-2|CHID1_HUMAN Isoform 2 of Chitinase domain-containing protein 1 OS=Homo sapiens GN=CHID1;>tr|J3KNL3|J3KNL3_HUMAN Chitinase domain-containing protein
0.0841009	0.384879		0	4	50	0.60085	0.650267	Q8WWN8;G5E9Y3;B4DIT1;Q05CH1	Arf-GAP with Rho-GAP domain, ANK repeat and PH domain-containing protein 3	ARAP3	>sp|Q8WWN8|ARAP3_HUMAN Arf-GAP with Rho-GAP domain, ANK repeat and PH domain-containing protein 3 OS=Homo sapiens GN=ARAP3 PE=1 SV=1;>tr|G5E9Y3|G5E9Y3_HUMAN Arf-GAP with Rho-GAP domain, ANK repeat and PH domain-containing protein 3 OS=Homo sapiens GN=ARAP3
0.085211	0.000446914		0	16	40	0.598026	0.699144	P11142;E9PKE3;P11142-2;E9PNE6;E9PN89;A8K7Q2;E9PLF4;E9PQQ4;E9PQK7;E9PK54;E9PPY6;P54652;E9PN25;E9PI65;E9PS65;E9PM13	Heat shock cognate 71 kDa protein	HSPA8	>sp|P11142|HSP7C_HUMAN Heat shock cognate 71 kDa protein OS=Homo sapiens GN=HSPA8 PE=1 SV=1;>tr|E9PKE3|E9PKE3_HUMAN Heat shock cognate 71 kDa protein OS=Homo sapiens GN=HSPA8 PE=1 SV=1;>sp|P11142-2|HSP7C_HUMAN Isoform 2 of Heat shock cognate 71 kDa protein
0.0855704	0.245535		2.94e-107	2	17	0.597113	0.876886	P05141;Q9H0C2	ADP/ATP translocase 2	SLC25A5	>sp|P05141|ADT2_HUMAN ADP/ATP translocase 2 OS=Homo sapiens GN=SLC25A5 PE=1 SV=7
0.0883648	0.0373454		4.88e-20	9	7	0.590035	0.761179	Q12968-6;Q12968-4;I3L3K7;H3BR83;H3BRS1;Q12968-3;Q12968-2;Q12968;Q12968-5	Nuclear factor of activated T-cells, cytoplasmic 3	NFATC3	>sp|Q12968-6|NFAC3_HUMAN Isoform 6 of Nuclear factor of activated T-cells, cytoplasmic 3 OS=Homo sapiens GN=NFATC3;>sp|Q12968-4|NFAC3_HUMAN Isoform 4 of Nuclear factor of activated T-cells, cytoplasmic 3 OS=Homo sapiens GN=NFATC3;>tr|I3L3K7|I3L3K7_HUMAN Nu
0.0901103	0.293335		1.66e-10	2	4	0.585634	0.796943	I3L2C7;P57678	Gem-associated protein 4	GEMIN4	>tr|I3L2C7|I3L2C7_HUMAN Gem-associated protein 4 OS=Homo sapiens GN=GEMIN4 PE=1 SV=1;>sp|P57678|GEMI4_HUMAN Gem-associated protein 4 OS=Homo sapiens GN=GEMIN4 PE=1 SV=2
0.0906398	0.686812		1.31e-137	3	10	0.584301	0.271276	P62753;A2A3R5;A2A3R7	40S ribosomal protein S6	RPS6	>sp|P62753|RS6_HUMAN 40S ribosomal protein S6 OS=Homo sapiens GN=RPS6 PE=1 SV=1;>tr|A2A3R5|A2A3R5_HUMAN 40S ribosomal protein S6 OS=Homo sapiens GN=RPS6 PE=1 SV=1
0.0906867	-0.0500635		1.6e-17	5	7	0.584184	0.617449	O15084;O15084-4;O15084-1;O15084-2;B4DIW9	Serine/threonine-protein phosphatase 6 regulatory ankyrin repeat subunit A	ANKRD28	>sp|O15084|ANR28_HUMAN Serine/threonine-protein phosphatase 6 regulatory ankyrin repeat subunit A OS=Homo sapiens GN=ANKRD28 PE=1 SV=5;>sp|O15084-4|ANR28_HUMAN Isoform 4 of Serine/threonine-protein phosphatase 6 regulatory ankyrin repeat subunit A OS=Homo
0.0912627	0.883777		3.57e-42	2	10	0.582736	0.128003	P62081;B5MCP9	40S ribosomal protein S7	RPS7	>sp|P62081|RS7_HUMAN 40S ribosomal protein S7 OS=Homo sapiens GN=RPS7 PE=1 SV=1;>tr|B5MCP9|B5MCP9_HUMAN 40S ribosomal protein S7 OS=Homo sapiens GN=RPS7 PE=1 SV=1
0.0915116	0.323633		7.69e-116	15	16	0.582111	0.747299	P51532-5;P51532-2;P51532-3;P51532-4;P51532;Q9HBD4;P51531-2;P51531;F6XE55;F6UH26;B1ALG1;B1ALG2;F6XG14;B1ALF6;K7EP28	Transcription activator BRG1	SMARCA4	>sp|P51532-5|SMCA4_HUMAN Isoform 5 of Transcription activator BRG1 OS=Homo sapiens GN=SMARCA4;>sp|P51532-2|SMCA4_HUMAN Isoform 2 of Transcription activator BRG1 OS=Homo sapiens GN=SMARCA4;>sp|P51532-3|SMCA4_HUMAN Isoform 3 of Transcription activator BRG1 O
0.0938284	0.579449		6.03e-22	2	5	0.57631	0.384214	Q9UBV2;Q9UBV2-2	Protein sel-1 homolog 1	SEL1L	>sp|Q9UBV2|SE1L1_HUMAN Protein sel-1 homolog 1 OS=Homo sapiens GN=SEL1L PE=1 SV=3
0.0954899	0.733172		7.85e-20	3	5	0.572166	0.23036	Q6IQ49-3;Q6IQ49-2;Q6IQ49	Protein SDE2 homolog	SDE2	>sp|Q6IQ49-3|SDE2_HUMAN Isoform 3 of Protein SDE2 homolog OS=Homo sapiens GN=SDE2;>sp|Q6IQ49-2|SDE2_HUMAN Isoform 2 of Protein SDE2 homolog OS=Homo sapiens GN=SDE2;>sp|Q6IQ49|SDE2_HUMAN Protein SDE2 homolog OS=Homo sapiens GN=SDE2 PE=1 SV=1
0.0962036	0.122467		8.34e-08	5	3	0.57039	0.909623	O75822-2;O75822-3;O75822;H0YGJ7;H0YLP3	Eukaryotic translation initiation factor 3 subunit J	EIF3J	>sp|O75822-2|EIF3J_HUMAN Isoform 2 of Eukaryotic translation initiation factor 3 subunit J OS=Homo sapiens GN=EIF3J;>sp|O75822-3|EIF3J_HUMAN Isoform 3 of Eukaryotic translation initiation factor 3 subunit J OS=Homo sapiens GN=EIF3J;>sp|O75822|EIF3J_HUMAN E
0.096312	-0.0372741		4.34e-70	3	16	0.57012	0.637741	P42704;B8ZZ38;C9JCA9	Leucine-rich PPR motif-containing protein, mitochondrial	LRPPRC	>sp|P42704|LPPRC_HUMAN Leucine-rich PPR motif-containing protein, mitochondrial OS=Homo sapiens GN=LRPPRC PE=1 SV=3
0.0965138	0.300196		5.39e-67	9	14	0.569619	0.78562	Q8N163-2;Q8N163;G3V119;H0YB24;E5RHJ4;H0YC69;E5RFJ3;H0YC58;E5RGU7	DBIRD complex subunit KIAA1967	KIAA1967	>sp|Q8N163-2|CCAR2_HUMAN Isoform 2 of Cell cycle and apoptosis regulator protein 2 OS=Homo sapiens GN=CCAR2;>sp|Q8N163|CCAR2_HUMAN Cell cycle and apoptosis regulator protein 2 OS=Homo sapiens GN=CCAR2 PE=1 SV=2;>tr|G3V119|G3V119_HUMAN Cell cycle and apopto
0.0968393	0.250709		1.12e-56	4	14	0.568811	0.868156	Q01780;Q01780-2;B4DKG8;K7EJ37	Exosome component 10	EXOSC10	>sp|Q01780|EXOSX_HUMAN Exosome component 10 OS=Homo sapiens GN=EXOSC10 PE=1 SV=2;>sp|Q01780-2|EXOSX_HUMAN Isoform 2 of Exosome component 10 OS=Homo sapiens GN=EXOSC10;>tr|B4DKG8|B4DKG8_HUMAN Exosome component 10 OS=Homo sapiens GN=EXOSC10 PE=1 SV=1
0.0977693	0.792153		1.4e-61	7	8	0.566504	0.184917	P67809;H0Y449;P16989-2;P16989-3;P16989;C9J5V9;Q9Y2T7	Nuclease-sensitive element-binding protein 1	YBX1	>sp|P67809|YBOX1_HUMAN Nuclease-sensitive element-binding protein 1 OS=Homo sapiens GN=YBX1 PE=1 SV=3;>tr|H0Y449|H0Y449_HUMAN Nuclease-sensitive element-binding protein 1 (Fragment) OS=Homo sapiens GN=YBX1 PE=1 SV=1
0.0977848	-0.293087		1.98e-19	4	4	0.566465	0.296893	D6RD24;Q7Z6J8;D6RHY9;H0Y359	E3 ubiquitin-protein ligase E3D	UBE3D	>tr|D6RD24|D6RD24_HUMAN E3 ubiquitin-protein ligase E3D OS=Homo sapiens GN=UBE3D PE=1 SV=1;>sp|Q7Z6J8|UBE3D_HUMAN E3 ubiquitin-protein ligase E3D OS=Homo sapiens GN=UBE3D PE=1 SV=2;>tr|D6RHY9|D6RHY9_HUMAN E3 ubiquitin-protein ligase E3D OS=Homo sapiens GN=
0.0979553	0.116278		3.4e-40	2	7	0.566043	0.898656	Q5W111;Q5W111-2	SPRY domain-containing protein 7	SPRYD7	>sp|Q5W111|SPRY7_HUMAN SPRY domain-containing protein 7 OS=Homo sapiens GN=SPRYD7 PE=1 SV=2;>sp|Q5W111-2|SPRY7_HUMAN Isoform 2 of SPRY domain-containing protein 7 OS=Homo sapiens GN=SPRYD7
0.100215	1.20474		1.52e-08	2	2	0.560458	0.0271379	Q6NZI2;Q6NZI2-2	Polymerase I and transcript release factor	PTRF	>sp|Q6NZI2|PTRF_HUMAN Polymerase I and transcript release factor OS=Homo sapiens GN=PTRF PE=1 SV=1;>sp|Q6NZI2-2|PTRF_HUMAN Isoform 2 of Polymerase I and transcript release factor OS=Homo sapiens GN=PTRF
0.100865	0.232351		2.72e-06	1	2	0.558858	0.899195	P49770	Translation initiation factor eIF-2B subunit beta	EIF2B2	>sp|P49770|EI2BB_HUMAN Translation initiation factor eIF-2B subunit beta OS=Homo sapiens GN=EIF2B2 PE=1 SV=3
0.101375	0.0202502		3.18e-27	5	7	0.557603	0.732219	Q969Z0;Q969Z0-2;H7C4R5;C9IZN7;C9J7P5	Protein TBRG4	TBRG4	>sp|Q969Z0|TBRG4_HUMAN Protein TBRG4 OS=Homo sapiens GN=TBRG4 PE=1 SV=1;>sp|Q969Z0-2|TBRG4_HUMAN Isoform 2 of Protein TBRG4 OS=Homo sapiens GN=TBRG4
0.101638	0.646033		3.29e-40	9	8	0.556957	0.311165	P46821;D6RA32;D6RA40;D6RCL2;D6RGJ3;P78559;P78559-2;J3KPX8;E9PGC8	Microtubule-associated protein 1B;MAP1B heavy chain;MAP1 light chain LC1	MAP1B	>sp|P46821|MAP1B_HUMAN Microtubule-associated protein 1B OS=Homo sapiens GN=MAP1B PE=1 SV=2;>tr|D6RA32|D6RA32_HUMAN Microtubule-associated protein 1B (Fragment) OS=Homo sapiens GN=MAP1B PE=1 SV=2;>tr|D6RA40|D6RA40_HUMAN Microtubule-associated protein 1B (F
0.102209	0.407239		9.23e-103	5	19	0.555553	0.61617	P54136;P54136-2;F5H3T8;E5RJM9;E5RH09	Arginine--tRNA ligase, cytoplasmic	RARS	>sp|P54136|SYRC_HUMAN Arginine--tRNA ligase, cytoplasmic OS=Homo sapiens GN=RARS PE=1 SV=2;>sp|P54136-2|SYRC_HUMAN Isoform Monomeric of Arginine--tRNA ligase, cytoplasmic OS=Homo sapiens GN=RARS;>tr|F5H3T8|F5H3T8_HUMAN Arginine--tRNA ligase, cytoplasmic OS
0.103861	0.488086		1.61e-46	6	11	0.551505	0.500019	M0R210;P62249;M0R3H0;M0QX76;M0R1M5;Q6IPX4	40S ribosomal protein S16	RPS16	>tr|M0R210|M0R210_HUMAN 40S ribosomal protein S16 OS=Homo sapiens GN=RPS16 PE=1 SV=1;>sp|P62249|RS16_HUMAN 40S ribosomal protein S16 OS=Homo sapiens GN=RPS16 PE=1 SV=2;>tr|M0R3H0|M0R3H0_HUMAN 40S ribosomal protein S16 OS=Homo sapiens GN=RPS16 PE=1 SV=1;>tr
0.103954	0.42792		8.62e-37	3	9	0.551279	0.585351	Q12904;Q12904-2;D6R937	Aminoacyl tRNA synthase complex-interacting multifunctional protein 1;Endothelial monocyte-activating polypeptide 2	AIMP1	>sp|Q12904|AIMP1_HUMAN Aminoacyl tRNA synthase complex-interacting multifunctional protein 1 OS=Homo sapiens GN=AIMP1 PE=1 SV=2;>sp|Q12904-2|AIMP1_HUMAN Isoform 2 of Aminoacyl tRNA synthase complex-interacting multifunctional protein 1 OS=Homo sapiens GN=A
0.104	0.397185		1.69e-67	6	17	0.551166	0.631405	Q15046;Q15046-2;H3BVA8;H3BRC9;J3KRL2;H3BPV7	Lysine--tRNA ligase	KARS	>sp|Q15046|SYK_HUMAN Lysine--tRNA ligase OS=Homo sapiens GN=KARS PE=1 SV=3;>sp|Q15046-2|SYK_HUMAN Isoform Mitochondrial of Lysine--tRNA ligase OS=Homo sapiens GN=KARS
0.106081	0.440327		0	3	38	0.546088	0.567213	Q8WVV4;Q8WVV4-1;Q8WVV4-3	Protein POF1B	POF1B	>sp|Q8WVV4|POF1B_HUMAN Protein POF1B OS=Homo sapiens GN=POF1B PE=1 SV=3;>sp|Q8WVV4-1|POF1B_HUMAN Isoform 1 of Protein POF1B OS=Homo sapiens GN=POF1B
0.106482	0.148111		2.15e-106	5	9	0.545114	0.955223	Q14974;Q14974-2;J3QR48;F5H4R7;J3KTM9	Importin subunit beta-1	KPNB1	>sp|Q14974|IMB1_HUMAN Importin subunit beta-1 OS=Homo sapiens GN=KPNB1 PE=1 SV=2;>sp|Q14974-2|IMB1_HUMAN Isoform 2 of Importin subunit beta-1 OS=Homo sapiens GN=KPNB1
0.106482	0.0643081		1.45e-90	3	11	0.545114	0.807527	Q12986;Q12986-2;Q12986-3	Transcriptional repressor NF-X1	NFX1	>sp|Q12986|NFX1_HUMAN Transcriptional repressor NF-X1 OS=Homo sapiens GN=NFX1 PE=1 SV=2;>sp|Q12986-2|NFX1_HUMAN Isoform 2 of Transcriptional repressor NF-X1 OS=Homo sapiens GN=NFX1;>sp|Q12986-3|NFX1_HUMAN Isoform 3 of Transcriptional repressor NF-X1 OS=Hom
0.107082	1.71619		5.16e-25	4	5	0.543655	0.000949628	P48047;H7C086;H7C068;H7C0C1	ATP synthase subunit O, mitochondrial	ATP5O	>sp|P48047|ATPO_HUMAN ATP synthase subunit O, mitochondrial OS=Homo sapiens GN=ATP5O PE=1 SV=1
0.107836	0.133454		9.25e-46	7	14	0.541825	0.929133	K7EK35;Q8WWS9;P42229;P42229-2;C9JVV6;K7EIF9;K7EM17	Signal transducer and activator of transcription 5A	STAT5A	>tr|K7EK35|K7EK35_HUMAN Signal transducer and activator of transcription OS=Homo sapiens GN=STAT5A PE=1 SV=1;>tr|Q8WWS9|Q8WWS9_HUMAN Signal transducer and activator of transcription OS=Homo sapiens GN=STAT5A PE=1 SV=1;>sp|P42229|STA5A_HUMAN Signal transduc
0.108605	0.707259		5.54e-105	2	12	0.539961	0.252654	O15270;H0YJV2	Serine palmitoyltransferase 2	SPTLC2	>sp|O15270|SPTC2_HUMAN Serine palmitoyltransferase 2 OS=Homo sapiens GN=SPTLC2 PE=1 SV=1;>tr|H0YJV2|H0YJV2_HUMAN Serine palmitoyltransferase 2 (Fragment) OS=Homo sapiens GN=SPTLC2 PE=1 SV=1
0.110542	0.0218372		1.21e-82	5	15	0.535285	0.734892	P40227;B4DPJ8;P40227-2;Q92526-3;Q92526	T-complex protein 1 subunit zeta	CCT6A	>sp|P40227|TCPZ_HUMAN T-complex protein 1 subunit zeta OS=Homo sapiens GN=CCT6A PE=1 SV=3;>tr|B4DPJ8|B4DPJ8_HUMAN T-complex protein 1 subunit zeta OS=Homo sapiens GN=CCT6A PE=1 SV=1;>sp|P40227-2|TCPZ_HUMAN Isoform 2 of T-complex protein 1 subunit zeta OS=H
0.111002	-0.387831		1.38e-35	10	14	0.534176	0.209455	Q15047-3;Q15047;E9PRF4;E9PQM8;Q15047-2;E9PAP1;X6RHV1;B0QZE6;E9PS59;X6R732	Histone-lysine N-methyltransferase SETDB1	SETDB1	>sp|Q15047-3|SETB1_HUMAN Isoform 3 of Histone-lysine N-methyltransferase SETDB1 OS=Homo sapiens GN=SETDB1;>sp|Q15047|SETB1_HUMAN Histone-lysine N-methyltransferase SETDB1 OS=Homo sapiens GN=SETDB1 PE=1 SV=1;>tr|E9PRF4|E9PRF4_HUMAN Histone-lysine N-methyltr
0.111033	0.805036		3.33e-28	3	6	0.534102	0.17594	Q00059;Q00059-2;H7BYN3	Transcription factor A, mitochondrial	TFAM	>sp|Q00059|TFAM_HUMAN Transcription factor A, mitochondrial OS=Homo sapiens GN=TFAM PE=1 SV=1;>sp|Q00059-2|TFAM_HUMAN Isoform 2 of Transcription factor A, mitochondrial OS=Homo sapiens GN=TFAM;>tr|H7BYN3|H7BYN3_HUMAN Transcription factor A, mitochondrial (
0.11111	0.0578979		2.01e-73	3	16	0.533917	0.79644	O95347;O95347-2;Q5T821	Structural maintenance of chromosomes protein 2	SMC2	>sp|O95347|SMC2_HUMAN Structural maintenance of chromosomes protein 2 OS=Homo sapiens GN=SMC2 PE=1 SV=2;>sp|O95347-2|SMC2_HUMAN Isoform 2 of Structural maintenance of chromosomes protein 2 OS=Homo sapiens GN=SMC2
0.113089	0.591316		2.58e-244	7	32	0.529165	0.370478	P47897;B4DWJ2;H7C0R3;C9JSG9;B7Z840;C9J165;F2Z2V6	Glutamine--tRNA ligase	QARS	>sp|P47897|SYQ_HUMAN Glutamine--tRNA ligase OS=Homo sapiens GN=QARS PE=1 SV=1;>tr|B4DWJ2|B4DWJ2_HUMAN Uncharacterized protein OS=Homo sapiens GN=QARS PE=1 SV=1
0.11407	-0.0134547		0	7	24	0.526817	0.676258	Q13748;Q13748-2;Q6PEY2;V9GZ17;C9K0S6;F8VXZ7;F8W0F6	Tubulin alpha-3C/D chain;Tubulin alpha-3E chain	TUBA3C;TUBA3E	>sp|Q13748|TBA3C_HUMAN Tubulin alpha-3C/D chain OS=Homo sapiens GN=TUBA3C PE=1 SV=3;>sp|Q13748-2|TBA3C_HUMAN Isoform 2 of Tubulin alpha-3C/D chain OS=Homo sapiens GN=TUBA3C;>sp|Q6PEY2|TBA3E_HUMAN Tubulin alpha-3E chain OS=Homo sapiens GN=TUBA3E PE=1 SV=2
0.115907	0.882211		6.13e-61	7	7	0.522435	0.128845	P02100;A8MUF7;F8W6P5;E9PEW8;E9PFT6;P68871;P02042	Hemoglobin subunit epsilon	HBE1	>sp|P02100|HBE_HUMAN Hemoglobin subunit epsilon OS=Homo sapiens GN=HBE1 PE=1 SV=2;>tr|A8MUF7|A8MUF7_HUMAN Hemoglobin subunit epsilon (Fragment) OS=Homo sapiens GN=HBE1 PE=1 SV=1
0.117054	0.0946444		9.44e-75	4	15	0.519708	0.860487	P78371;F5GWF6;F8VQ14;P78371-2	T-complex protein 1 subunit beta	CCT2	>sp|P78371|TCPB_HUMAN T-complex protein 1 subunit beta OS=Homo sapiens GN=CCT2 PE=1 SV=4;>tr|F5GWF6|F5GWF6_HUMAN T-complex protein 1 subunit beta OS=Homo sapiens GN=CCT2 PE=1 SV=2;>tr|F8VQ14|F8VQ14_HUMAN T-complex protein 1 subunit beta OS=Homo sapiens GN=
0.118506	0.443073		0.00011673	1	2	0.516268	0.563235	Q8WTQ7	G protein-coupled receptor kinase 7	GRK7	>sp|Q8WTQ7|GRK7_HUMAN G protein-coupled receptor kinase 7 OS=Homo sapiens GN=GRK7 PE=1 SV=1
0.122273	0.184973		3.47e-12	2	2	0.507395	0.979899	Q5JY90;Q06187	Tyrosine-protein kinase BTK	BTK	>tr|Q5JY90|Q5JY90_HUMAN Bruton agammaglobulinemia tyrosine kinase, isoform CRA_b OS=Homo sapiens GN=BTK PE=1 SV=1;>sp|Q06187|BTK_HUMAN Tyrosine-protein kinase BTK OS=Homo sapiens GN=BTK PE=1 SV=3
0.123035	0.107826		1.54e-32	4	11	0.505612	0.883712	P53396-2;P53396;B4E3P0;K7ESG8	ATP-citrate synthase	ACLY	>sp|P53396-2|ACLY_HUMAN Isoform 2 of ATP-citrate synthase OS=Homo sapiens GN=ACLY;>sp|P53396|ACLY_HUMAN ATP-citrate synthase OS=Homo sapiens GN=ACLY PE=1 SV=3;>tr|B4E3P0|B4E3P0_HUMAN ATP-citrate synthase OS=Homo sapiens GN=ACLY PE=1 SV=1
0.123309	0.3305		5.66e-43	1	11	0.504971	0.736183	P09874	Poly [ADP-ribose] polymerase 1	PARP1	>sp|P09874|PARP1_HUMAN Poly [ADP-ribose] polymerase 1 OS=Homo sapiens GN=PARP1 PE=1 SV=4
0.123339	0.739425		7.26e-251	5	17	0.5049	0.225196	P62701;Q8TD47;A6NH36;C9JEH7;P22090	40S ribosomal protein S4, X isoform	RPS4X	>sp|P62701|RS4X_HUMAN 40S ribosomal protein S4, X isoform OS=Homo sapiens GN=RPS4X PE=1 SV=2
0.123994	-0.0357492		1.27e-31	1	3	0.503371	0.640179	Q8TEQ6	Gem-associated protein 5	GEMIN5	>sp|Q8TEQ6|GEMI5_HUMAN Gem-associated protein 5 OS=Homo sapiens GN=GEMIN5 PE=1 SV=3
0.124222	0.646802		9.94e-33	4	8	0.502838	0.310379	P61353;K7ELC7;K7EQQ9;K7ERY7	60S ribosomal protein L27	RPL27	>sp|P61353|RL27_HUMAN 60S ribosomal protein L27 OS=Homo sapiens GN=RPL27 PE=1 SV=2;>tr|K7ELC7|K7ELC7_HUMAN 60S ribosomal protein L27 (Fragment) OS=Homo sapiens GN=RPL27 PE=1 SV=1;>tr|K7EQQ9|K7EQQ9_HUMAN 60S ribosomal protein L27 OS=Homo sapiens GN=RPL27 PE
0.124435	-0.0560936		4.14e-145	16	13	0.502341	0.60798	Q96GX5-2;Q96GX5-3;Q96GX5;V9GXZ1;O60307;Q9Y2H9;Q6P0Q8-2;E7ERL6;Q6P0Q8;O15021-2;O15021-3;O15021-1;E7EWQ5;J3QT34;O15021;F8WAQ9	Serine/threonine-protein kinase greatwall	MASTL	>sp|Q96GX5-2|GWL_HUMAN Isoform 2 of Serine/threonine-protein kinase greatwall OS=Homo sapiens GN=MASTL;>sp|Q96GX5-3|GWL_HUMAN Isoform 3 of Serine/threonine-protein kinase greatwall OS=Homo sapiens GN=MASTL;>sp|Q96GX5|GWL_HUMAN Serine/threonine-protein kina
0.12556	0.487397		0.00018776	4	1	0.499721	0.500958	H7BZL6;Q5CZC0-2;Q5CZC0;J3QTJ6	Fibrous sheath-interacting protein 2	FSIP2	>tr|H7BZL6|H7BZL6_HUMAN Fibrous sheath-interacting protein 2 (Fragment) OS=Homo sapiens GN=FSIP2 PE=4 SV=1;>sp|Q5CZC0-2|FSIP2_HUMAN Isoform 2 of Fibrous sheath-interacting protein 2 OS=Homo sapiens GN=FSIP2;>sp|Q5CZC0|FSIP2_HUMAN Fibrous sheath-interacting
0.126547	0.77078		1.3e-62	4	11	0.497427	0.200549	P40429;M0QYS1;Q6NVV1;M0QZU1	60S ribosomal protein L13a	RPL13A	>sp|P40429|RL13A_HUMAN 60S ribosomal protein L13a OS=Homo sapiens GN=RPL13A PE=1 SV=2;>tr|M0QYS1|M0QYS1_HUMAN 60S ribosomal protein L13a (Fragment) OS=Homo sapiens GN=RPL13A PE=1 SV=2
0.126639	0.535746		2.19e-47	7	7	0.497216	0.437426	P35268;K7EMH1;K7ERI7;K7EP65;K7EKS7;K7ELC4;K7EJT5	60S ribosomal protein L22	RPL22	>sp|P35268|RL22_HUMAN 60S ribosomal protein L22 OS=Homo sapiens GN=RPL22 PE=1 SV=2;>tr|K7EMH1|K7EMH1_HUMAN 60S ribosomal protein L22 (Fragment) OS=Homo sapiens GN=RPL22 PE=1 SV=1;>tr|K7ERI7|K7ERI7_HUMAN 60S ribosomal protein L22 OS=Homo sapiens GN=RPL22 PE
0.126669	0.598606		6.88e-62	13	15	0.497145	0.362194	Q7L576;Q7L576-2;Q7L576-3;F5H583;E7EVJ5;Q96F07-2;E7EVF4;Q96F07;E7EWA4;H7C229;E7EW33;H0YL50;H0YN93	Cytoplasmic FMR1-interacting protein 1	CYFIP1	>sp|Q7L576|CYFP1_HUMAN Cytoplasmic FMR1-interacting protein 1 OS=Homo sapiens GN=CYFIP1 PE=1 SV=1;>sp|Q7L576-2|CYFP1_HUMAN Isoform 2 of Cytoplasmic FMR1-interacting protein 1 OS=Homo sapiens GN=CYFIP1;>sp|Q7L576-3|CYFP1_HUMAN Isoform 3 of Cytoplasmic FMR1-
0.127352	0.312075		3.41e-189	4	22	0.495562	0.766126	P07225;G5E9F8;H7BXT0;C9K0R0	Vitamin K-dependent protein S	PROS1	>sp|P07225|PROS_HUMAN Vitamin K-dependent protein S OS=Homo sapiens GN=PROS1 PE=1 SV=1;>tr|G5E9F8|G5E9F8_HUMAN Protein S (Alpha), isoform CRA_b OS=Homo sapiens GN=PROS1 PE=4 SV=1
0.128217	0.303364		6.95e-49	12	7	0.493562	0.780408	Q99880;Q99879;Q99877;Q93079;Q5QNW6;P62807;P58876;P57053;O60814;Q5QNW6-2;U3KQK0;B4DR52	Histone H2B type 1-L;Histone H2B type 1-M;Histone H2B type 1-N;Histone H2B type 1-H;Histone H2B type 2-F;Histone H2B type 1-C/E/F/G/I;Histone H2B type 1-D;Histone H2B type F-S;Histone H2B type 1-K;Histone H2B	HIST1H2BL;HIST1H2BM;HIST1H2BN;HIST1H2BH;HIST2H2BF;HIST1H2BC;HIST1H2BD;H2BFS;HIST1H2BK	>sp|Q99880|H2B1L_HUMAN Histone H2B type 1-L OS=Homo sapiens GN=HIST1H2BL PE=1 SV=3;>sp|Q99879|H2B1M_HUMAN Histone H2B type 1-M OS=Homo sapiens GN=HIST1H2BM PE=1 SV=3;>sp|Q99877|H2B1N_HUMAN Histone H2B type 1-N OS=Homo sapiens GN=HIST1H2BN PE=1 SV=3;>sp|Q93
0.129112	0.49014		5.22e-109	4	16	0.491497	0.497227	P28838-2;P28838;H0Y9Q1;H0Y983	Cytosol aminopeptidase	LAP3	>sp|P28838-2|AMPL_HUMAN Isoform 2 of Cytosol aminopeptidase OS=Homo sapiens GN=LAP3;>sp|P28838|AMPL_HUMAN Cytosol aminopeptidase OS=Homo sapiens GN=LAP3 PE=1 SV=3;>tr|H0Y9Q1|H0Y9Q1_HUMAN Cytosol aminopeptidase (Fragment) OS=Homo sapiens GN=LAP3 PE=1 SV=2
0.131627	0.0610412		2.2e-36	3	6	0.485719	0.801872	P61964;V9GYQ5;V9GZ59	WD repeat-containing protein 5	WDR5	>sp|P61964|WDR5_HUMAN WD repeat-containing protein 5 OS=Homo sapiens GN=WDR5 PE=1 SV=1
0.132595	0.230777		2.05e-41	1	4	0.483504	0.901864	Q15024	Exosome complex component RRP42	EXOSC7	>sp|Q15024|EXOS7_HUMAN Exosome complex component RRP42 OS=Homo sapiens GN=EXOSC7 PE=1 SV=3
0.133018	0.258305		0	1	69	0.482537	0.855369	Q92616	Translational activator GCN1	GCN1L1	>sp|Q92616|GCN1L_HUMAN Translational activator GCN1 OS=Homo sapiens GN=GCN1L1 PE=1 SV=6
0.133275	0.220978		4.87e-41	3	14	0.48195	0.918504	F5GZ90;Q9NZJ0;Q9NZJ0-2	Denticleless protein homolog	DTL	>tr|F5GZ90|F5GZ90_HUMAN Denticleless protein homolog OS=Homo sapiens GN=DTL PE=1 SV=1;>sp|Q9NZJ0|DTL_HUMAN Denticleless protein homolog OS=Homo sapiens GN=DTL PE=1 SV=3
0.133789	-0.380555		1.91e-109	6	21	0.480779	0.215424	Q96KQ7-2;Q96KQ7;A2ABF8;A2ABF9;H0Y4K5;Q96KQ7-3	Histone-lysine N-methyltransferase EHMT2	EHMT2	>sp|Q96KQ7-2|EHMT2_HUMAN Isoform 2 of Histone-lysine N-methyltransferase EHMT2 OS=Homo sapiens GN=EHMT2;>sp|Q96KQ7|EHMT2_HUMAN Histone-lysine N-methyltransferase EHMT2 OS=Homo sapiens GN=EHMT2 PE=1 SV=3;>tr|A2ABF8|A2ABF8_HUMAN Histone-lysine N-methyltransf
0.134122	0.00357933		2.61e-31	4	6	0.480022	0.70434	Q70CQ2-3;Q70CQ2-2;Q70CQ2;H7C183	Ubiquitin carboxyl-terminal hydrolase 34	USP34	>sp|Q70CQ2-3|UBP34_HUMAN Isoform 3 of Ubiquitin carboxyl-terminal hydrolase 34 OS=Homo sapiens GN=USP34;>sp|Q70CQ2-2|UBP34_HUMAN Isoform 2 of Ubiquitin carboxyl-terminal hydrolase 34 OS=Homo sapiens GN=USP34;>sp|Q70CQ2|UBP34_HUMAN Ubiquitin carboxyl-termin
0.134242	0.0422836		8.24e-05	4	2	0.479747	0.769609	Q9C037-2;Q9C037;H7C0Q6;Q9C037-3	Tripartite motif-containing protein 4	TRIM4	>sp|Q9C037-2|TRIM4_HUMAN Isoform Beta of Tripartite motif-containing protein 4 OS=Homo sapiens GN=TRIM4;>sp|Q9C037|TRIM4_HUMAN Tripartite motif-containing protein 4 OS=Homo sapiens GN=TRIM4 PE=2 SV=2;>tr|H7C0Q6|H7C0Q6_HUMAN Tripartite motif-containing prot
0.134952	0.705418		2.09e-90	7	15	0.478134	0.254293	P39023;H7C422;G5E9G0;B5MCW2;H7C3M2;F8WCR1;Q92901	60S ribosomal protein L3	RPL3	>sp|P39023|RL3_HUMAN 60S ribosomal protein L3 OS=Homo sapiens GN=RPL3 PE=1 SV=2;>tr|H7C422|H7C422_HUMAN 60S ribosomal protein L3 (Fragment) OS=Homo sapiens GN=RPL3 PE=1 SV=1;>tr|G5E9G0|G5E9G0_HUMAN 60S ribosomal protein L3 OS=Homo sapiens GN=RPL3 PE=1 SV=1
0.135043	0.393452		5.98e-05	6	2	0.477928	0.637101	C9JLV4;O14727-5;O14727-3;O14727-4;O14727-2;O14727	Apoptotic protease-activating factor 1	APAF1	>tr|C9JLV4|C9JLV4_HUMAN Apoptotic protease-activating factor 1 OS=Homo sapiens GN=APAF1 PE=4 SV=1;>sp|O14727-5|APAF_HUMAN Isoform 5 of Apoptotic protease-activating factor 1 OS=Homo sapiens GN=APAF1;>sp|O14727-3|APAF_HUMAN Isoform 3 of Apoptotic protease-a
0.135194	-0.0924878		5.31e-44	4	10	0.477585	0.552262	B7Z9L0;P50991;P50991-2;B7Z2F4	T-complex protein 1 subunit delta	CCT4	>tr|B7Z9L0|B7Z9L0_HUMAN T-complex protein 1 subunit delta OS=Homo sapiens GN=CCT4 PE=1 SV=1;>sp|P50991|TCPD_HUMAN T-complex protein 1 subunit delta OS=Homo sapiens GN=CCT4 PE=1 SV=4;>sp|P50991-2|TCPD_HUMAN Isoform 2 of T-complex protein 1 subunit delta OS=
0.136884	1.55261		1.33e-21	3	5	0.473759	0.00313023	Q9UJV9;J3KNN5;H0Y8L8	Probable ATP-dependent RNA helicase DDX41	DDX41	>sp|Q9UJV9|DDX41_HUMAN Probable ATP-dependent RNA helicase DDX41 OS=Homo sapiens GN=DDX41 PE=1 SV=2;>tr|J3KNN5|J3KNN5_HUMAN Probable ATP-dependent RNA helicase DDX41 (Fragment) OS=Homo sapiens GN=DDX41 PE=1 SV=1
0.137291	0.135661		0	5	27	0.472839	0.933058	P38646;D6RJI2;D6RA73;H0Y8S0;H0YBG6	Stress-70 protein, mitochondrial	HSPA9	>sp|P38646|GRP75_HUMAN Stress-70 protein, mitochondrial OS=Homo sapiens GN=HSPA9 PE=1 SV=2
0.138617	0.661111		8.1e-103	6	8	0.469852	0.295987	P26373;J3QSB4;P26373-2;H3BTH3;H3BUK8;J3KS98	60S ribosomal protein L13	RPL13	>sp|P26373|RL13_HUMAN 60S ribosomal protein L13 OS=Homo sapiens GN=RPL13 PE=1 SV=4;>tr|J3QSB4|J3QSB4_HUMAN 60S ribosomal protein L13 (Fragment) OS=Homo sapiens GN=RPL13 PE=1 SV=1;>sp|P26373-2|RL13_HUMAN Isoform 2 of 60S ribosomal protein L13 OS=Homo sapien
0.138647	0.801877		2.16e-106	9	7	0.469784	0.17811	J3QQT2;J3KRX5;P18621;P18621-3;P18621-2;J3QLC8;J3QS96;J3KRB3;J3KSJ0	60S ribosomal protein L17	RPL17	>tr|J3QQT2|J3QQT2_HUMAN 60S ribosomal protein L17 (Fragment) OS=Homo sapiens GN=RPL17 PE=1 SV=1;>tr|J3KRX5|J3KRX5_HUMAN 60S ribosomal protein L17 (Fragment) OS=Homo sapiens GN=RPL17 PE=1 SV=1;>sp|P18621|RL17_HUMAN 60S ribosomal protein L17 OS=Homo sapiens
0.139325	0.296624		1.62e-79	3	10	0.468261	0.791509	P36404;V9GYD0;P36404-2	ADP-ribosylation factor-like protein 2	ARL2	>sp|P36404|ARL2_HUMAN ADP-ribosylation factor-like protein 2 OS=Homo sapiens GN=ARL2 PE=1 SV=4;>tr|V9GYD0|V9GYD0_HUMAN Sorting nexin-15 OS=Homo sapiens GN=SNX15 PE=4 SV=1;>sp|P36404-2|ARL2_HUMAN Isoform 2 of ADP-ribosylation factor-like protein 2 OS=Homo s
0.142137	0.459493		0	2	71	0.461971	0.539735	P49327;J3KTF0	Fatty acid synthase;[Acyl-carrier-protein] S-acetyltransferase;[Acyl-carrier-protein] S-malonyltransferase;3-oxoacyl-[acyl-carrier-protein] synthase;3-oxoacyl-[acyl-carrier-protein] reductase;3-hydroxyacyl-[acyl-carrier-protein] dehydratase;Enoyl-[acyl-carrier-protein] reductase;Oleoyl-[acyl-carrier-protein] hydrolase	FASN	>sp|P49327|FAS_HUMAN Fatty acid synthase OS=Homo sapiens GN=FASN PE=1 SV=3
0.142302	0.125754		2.63e-58	11	16	0.461603	0.915455	P17987;E7EQR6;E7ERF2;F5H282;F5GZ03;F5H136;F5H726;F5GZI8;F5H676;F5H7Y1;F5GYL4	T-complex protein 1 subunit alpha	TCP1	>sp|P17987|TCPA_HUMAN T-complex protein 1 subunit alpha OS=Homo sapiens GN=TCP1 PE=1 SV=1;>tr|E7EQR6|E7EQR6_HUMAN T-complex protein 1 subunit alpha OS=Homo sapiens GN=TCP1 PE=1 SV=1;>tr|E7ERF2|E7ERF2_HUMAN T-complex protein 1 subunit alpha OS=Homo sapiens
0.143098	-0.619549		2.24e-26	5	6	0.459832	0.0761587	Q9BX63-2;J3QSE8;Q9BX63;J3QKX0;J3QQP5	Fanconi anemia group J protein	BRIP1	>sp|Q9BX63-2|FANCJ_HUMAN Isoform 2 of Fanconi anemia group J protein OS=Homo sapiens GN=BRIP1;>tr|J3QSE8|J3QSE8_HUMAN Fanconi anemia group J protein OS=Homo sapiens GN=BRIP1 PE=2 SV=1;>sp|Q9BX63|FANCJ_HUMAN Fanconi anemia group J protein OS=Homo sapiens GN
0.146023	-0.286508		2.41e-45	5	9	0.453357	0.303761	Q96RL1-3;Q96RL1;F8VQY2;Q96RL1-2;Q96RL1-4	BRCA1-A complex subunit RAP80	UIMC1	>sp|Q96RL1-3|UIMC1_HUMAN Isoform 3 of BRCA1-A complex subunit RAP80 OS=Homo sapiens GN=UIMC1;>sp|Q96RL1|UIMC1_HUMAN BRCA1-A complex subunit RAP80 OS=Homo sapiens GN=UIMC1 PE=1 SV=2;>tr|F8VQY2|F8VQY2_HUMAN BRCA1-A complex subunit RAP80 OS=Homo sapiens GN=UI
0.146158	0.640554		8.74e-15	4	6	0.45306	0.316805	P18077;F8WBS5;F8WB72;C9K025	60S ribosomal protein L35a	RPL35A	>sp|P18077|RL35A_HUMAN 60S ribosomal protein L35a OS=Homo sapiens GN=RPL35A PE=1 SV=2;>tr|F8WBS5|F8WBS5_HUMAN 60S ribosomal protein L35a OS=Homo sapiens GN=RPL35A PE=1 SV=1;>tr|F8WB72|F8WB72_HUMAN 60S ribosomal protein L35a OS=Homo sapiens GN=RPL35A PE=1 S
0.146817	0.767087		3.57e-80	3	11	0.451609	0.203346	P62277;J3KMX5;E9PS50	40S ribosomal protein S13	RPS13	>sp|P62277|RS13_HUMAN 40S ribosomal protein S13 OS=Homo sapiens GN=RPS13 PE=1 SV=2;>tr|J3KMX5|J3KMX5_HUMAN 40S ribosomal protein S13 OS=Homo sapiens GN=RPS13 PE=1 SV=1
0.147341	-0.0793308		1.94e-54	2	12	0.450456	0.572114	Q15654;H7BZE2	Thyroid receptor-interacting protein 6	TRIP6	>sp|Q15654|TRIP6_HUMAN Thyroid receptor-interacting protein 6 OS=Homo sapiens GN=TRIP6 PE=1 SV=3;>tr|H7BZE2|H7BZE2_HUMAN Thyroid receptor-interacting protein 6 (Fragment) OS=Homo sapiens GN=TRIP6 PE=1 SV=2
0.150243	0.791166		4.85e-135	4	27	0.444108	0.185618	P36578;H3BM89;H3BTP7;H3BU31	60S ribosomal protein L4	RPL4	>sp|P36578|RL4_HUMAN 60S ribosomal protein L4 OS=Homo sapiens GN=RPL4 PE=1 SV=5;>tr|H3BM89|H3BM89_HUMAN 60S ribosomal protein L4 OS=Homo sapiens GN=RPL4 PE=1 SV=1;>tr|H3BTP7|H3BTP7_HUMAN 60S ribosomal protein L4 (Fragment) OS=Homo sapiens GN=RPL4 PE=1 SV=1
0.152512	0.464849		1.11e-79	2	14	0.439179	0.532177	P12236;I7HJJ0	ADP/ATP translocase 3	SLC25A6	>sp|P12236|ADT3_HUMAN ADP/ATP translocase 3 OS=Homo sapiens GN=SLC25A6 PE=1 SV=4;>tr|I7HJJ0|I7HJJ0_HUMAN ADP/ATP translocase 3 (Fragment) OS=Homo sapiens GN=SLC25A6 PE=1 SV=1
0.153109	0.670966		2.87e-15	7	4	0.437888	0.286339	O75569-3;O75569-2;O75569;F8WEG8;G5E9Q4;C9JMM3;B4DJC7	Interferon-inducible double stranded RNA-dependent protein kinase activator A	PRKRA	>sp|O75569-3|PRKRA_HUMAN Isoform 3 of Interferon-inducible double-stranded RNA-dependent protein kinase activator A OS=Homo sapiens GN=PRKRA;>sp|O75569-2|PRKRA_HUMAN Isoform 2 of Interferon-inducible double-stranded RNA-dependent protein kinase activator A
0.155716	-0.104695		4.37e-31	3	8	0.432274	0.534151	H0Y4R1;P12268;E7ETK5	Inosine-5-monophosphate dehydrogenase 2	IMPDH2	>tr|H0Y4R1|H0Y4R1_HUMAN Inosine-5-monophosphate dehydrogenase 2 (Fragment) OS=Homo sapiens GN=IMPDH2 PE=1 SV=1;>sp|P12268|IMDH2_HUMAN Inosine-5-monophosphate dehydrogenase 2 OS=Homo sapiens GN=IMPDH2 PE=1 SV=2
0.156207	-0.218813		8.16e-17	3	6	0.431221	0.380505	O75116;D6REE7;E9PF63	Rho-associated protein kinase 2	ROCK2	>sp|O75116|ROCK2_HUMAN Rho-associated protein kinase 2 OS=Homo sapiens GN=ROCK2 PE=1 SV=4;>tr|D6REE7|D6REE7_HUMAN Rho-associated protein kinase 2 OS=Homo sapiens GN=ROCK2 PE=1 SV=1;>tr|E9PF63|E9PF63_HUMAN Rho-associated protein kinase 2 OS=Homo sapiens GN=
0.15707	0.311798		1.09e-33	6	6	0.429375	0.766579	O43324;O43324-2;D6RBD7;C9J1V9;H0YAL7;D6RCQ0	Eukaryotic translation elongation factor 1 epsilon-1	EEF1E1;hCG_2043275	>sp|O43324|MCA3_HUMAN Eukaryotic translation elongation factor 1 epsilon-1 OS=Homo sapiens GN=EEF1E1 PE=1 SV=1;>sp|O43324-2|MCA3_HUMAN Isoform 2 of Eukaryotic translation elongation factor 1 epsilon-1 OS=Homo sapiens GN=EEF1E1;>tr|D6RBD7|D6RBD7_HUMAN Eukar
0.157664	0.323912		9.92e-58	1	8	0.428105	0.746845	Q9UBI9	Headcase protein homolog	HECA	>sp|Q9UBI9|HDC_HUMAN Headcase protein homolog OS=Homo sapiens GN=HECA PE=1 SV=1
0.158095	0.725615		3.71e-37	3	6	0.427186	0.236712	P46778;G3V1B3;M0R181	60S ribosomal protein L21	RPL21	>sp|P46778|RL21_HUMAN 60S ribosomal protein L21 OS=Homo sapiens GN=RPL21 PE=1 SV=2;>tr|G3V1B3|G3V1B3_HUMAN 60S ribosomal protein L21 OS=Homo sapiens GN=RPL21 PE=1 SV=1;>tr|M0R181|M0R181_HUMAN 60S ribosomal protein L21 (Fragment) OS=Homo sapiens GN=RPL21 PE
0.159105	0.322515		3.34e-70	14	19	0.425037	0.749114	F5GWX5;Q14839;Q14839-2;Q8TDI0;Q12873-2;Q12873;Q12873-3;K7EMY3;Q5TG85;F2Z2R5;I3L229;H7C3H7;H7C0J3;F6T542	Chromodomain-helicase-DNA-binding protein 4;Chromodomain-helicase-DNA-binding protein 5	CHD4;CHD5	>tr|F5GWX5|F5GWX5_HUMAN Chromodomain-helicase-DNA-binding protein 4 OS=Homo sapiens GN=CHD4 PE=1 SV=1;>sp|Q14839|CHD4_HUMAN Chromodomain-helicase-DNA-binding protein 4 OS=Homo sapiens GN=CHD4 PE=1 SV=2;>sp|Q14839-2|CHD4_HUMAN Isoform 2 of Chromodomain-heli
0.161835	0.267017		3.61e-15	2	6	0.419261	0.840751	Q15459;Q15459-2	Splicing factor 3A subunit 1	SF3A1	>sp|Q15459|SF3A1_HUMAN Splicing factor 3A subunit 1 OS=Homo sapiens GN=SF3A1 PE=1 SV=1;>sp|Q15459-2|SF3A1_HUMAN Isoform 2 of Splicing factor 3A subunit 1 OS=Homo sapiens GN=SF3A1
0.162976	0.251773		3.39e-14	4	5	0.41686	0.866363	F5GXS7;P53582;H0Y955;H0Y903	Methionine aminopeptidase;Methionine aminopeptidase 1	METAP1	>tr|F5GXS7|F5GXS7_HUMAN Methionine aminopeptidase 1 OS=Homo sapiens GN=METAP1 PE=1 SV=1;>sp|P53582|MAP11_HUMAN Methionine aminopeptidase 1 OS=Homo sapiens GN=METAP1 PE=1 SV=2
0.163923	0.655223		1.05e-13	3	4	0.414873	0.301854	P68036-2;P68036;P68036-3	Ubiquitin-conjugating enzyme E2 L3	UBE2L3	>sp|P68036-2|UB2L3_HUMAN Isoform 2 of Ubiquitin-conjugating enzyme E2 L3 OS=Homo sapiens GN=UBE2L3;>sp|P68036|UB2L3_HUMAN Ubiquitin-conjugating enzyme E2 L3 OS=Homo sapiens GN=UBE2L3 PE=1 SV=1;>sp|P68036-3|UB2L3_HUMAN Isoform 3 of Ubiquitin-conjugating enz
0.164426	0.0494336		0	2	10	0.41382	0.781863	P09211;A8MX94	Glutathione S-transferase P	GSTP1	>sp|P09211|GSTP1_HUMAN Glutathione S-transferase P OS=Homo sapiens GN=GSTP1 PE=1 SV=2;>tr|A8MX94|A8MX94_HUMAN Glutathione S-transferase P OS=Homo sapiens GN=GSTP1 PE=1 SV=1
0.16691	0.0721555		0	10	61	0.408646	0.821153	P11274;P11274-2;A9UF05;H0Y554;I3L1U8;I3L2P5;B7Z683;Q12979-4;Q12979-2;Q12979	Breakpoint cluster region protein	BCR	>sp|P11274|BCR_HUMAN Breakpoint cluster region protein OS=Homo sapiens GN=BCR PE=1 SV=2;>sp|P11274-2|BCR_HUMAN Isoform 2 of Breakpoint cluster region protein OS=Homo sapiens GN=BCR
0.167368	0.698549		6.79e-40	5	6	0.407696	0.260475	P0CW22;P08708;H0YN88;H0YK46;H0YN73	40S ribosomal protein S17-like;40S ribosomal protein S17	RPS17L;RPS17	>sp|P0CW22|RS17L_HUMAN 40S ribosomal protein S17-like OS=Homo sapiens GN=RPS17L PE=1 SV=1;>sp|P08708|RS17_HUMAN 40S ribosomal protein S17 OS=Homo sapiens GN=RPS17 PE=1 SV=2;>tr|H0YN88|H0YN88_HUMAN 40S ribosomal protein S17 OS=Homo sapiens GN=RPS17L PE=1 SV
0.168356	-0.419332		5.45e-13	1	5	0.405649	0.184994	Q16600	Zinc finger protein 239	ZNF239	>sp|Q16600|ZN239_HUMAN Zinc finger protein 239 OS=Homo sapiens GN=ZNF239 PE=2 SV=3
0.170347	0.878571		3.09e-34	2	4	0.401548	0.13082	P62854;Q5JNZ5	40S ribosomal protein S26;Putative 40S ribosomal protein S26-like 1	RPS26;RPS26P11	>sp|P62854|RS26_HUMAN 40S ribosomal protein S26 OS=Homo sapiens GN=RPS26 PE=1 SV=3;>sp|Q5JNZ5|RS26L_HUMAN Putative 40S ribosomal protein S26-like 1 OS=Homo sapiens GN=RPS26P11 PE=5 SV=1
0.171525	0.680926		3.21e-98	1	11	0.399132	0.276807	Q8TDN6	Ribosome biogenesis protein BRX1 homolog	BRIX1	>sp|Q8TDN6|BRX1_HUMAN Ribosome biogenesis protein BRX1 homolog OS=Homo sapiens GN=BRIX1 PE=1 SV=2
0.172526	0.525611		2.42e-188	2	16	0.397087	0.450346	O15269;O15269-2	Serine palmitoyltransferase 1	SPTLC1	>sp|O15269|SPTC1_HUMAN Serine palmitoyltransferase 1 OS=Homo sapiens GN=SPTLC1 PE=1 SV=1
0.173849	0.0965543		0	5	21	0.394392	0.863845	P62993;P62993-2;J3KT38;J3QRL5;J3QLF6	Growth factor receptor-bound protein 2	GRB2	>sp|P62993|GRB2_HUMAN Growth factor receptor-bound protein 2 OS=Homo sapiens GN=GRB2 PE=1 SV=1;>sp|P62993-2|GRB2_HUMAN Isoform 2 of Growth factor receptor-bound protein 2 OS=Homo sapiens GN=GRB2;>tr|J3KT38|J3KT38_HUMAN Growth factor receptor-bound protein
0.175289	0.696682		3.4e-179	7	18	0.391473	0.262172	Q02878;F8VZ45;U3KQR5;F8VR69;F8VZA3;F8VWR1;F8VU16	60S ribosomal protein L6	RPL6	>sp|Q02878|RL6_HUMAN 60S ribosomal protein L6 OS=Homo sapiens GN=RPL6 PE=1 SV=3
0.177006	0.199139		1.58e-67	1	14	0.388009	0.955709	P41250	Glycine--tRNA ligase	GARS	>sp|P41250|SYG_HUMAN Glycine--tRNA ligase OS=Homo sapiens GN=GARS PE=1 SV=3
0.177519	0.715986		2.5e-242	3	22	0.386977	0.244984	P62424;Q5T8U2;Q5T8U3	60S ribosomal protein L7a	RPL7A	>sp|P62424|RL7A_HUMAN 60S ribosomal protein L7a OS=Homo sapiens GN=RPL7A PE=1 SV=2;>tr|Q5T8U2|Q5T8U2_HUMAN 60S ribosomal protein L7a OS=Homo sapiens GN=RPL7A PE=1 SV=1
0.178604	-0.0319299		3.46e-13	3	3	0.384802	0.646303	Q9ULX6-2;Q9ULX6;V9GZ50	A-kinase anchor protein 8-like	AKAP8L	>sp|Q9ULX6-2|AKP8L_HUMAN Isoform 2 of A-kinase anchor protein 8-like OS=Homo sapiens GN=AKAP8L;>sp|Q9ULX6|AKP8L_HUMAN A-kinase anchor protein 8-like OS=Homo sapiens GN=AKAP8L PE=1 SV=3
0.178853	0.667964		4.9e-89	5	13	0.384304	0.289256	P62917;E9PKZ0;E9PKU4;G3V1A1;E9PP36	60S ribosomal protein L8	RPL8	>sp|P62917|RL8_HUMAN 60S ribosomal protein L8 OS=Homo sapiens GN=RPL8 PE=1 SV=2;>tr|E9PKZ0|E9PKZ0_HUMAN 60S ribosomal protein L8 (Fragment) OS=Homo sapiens GN=RPL8 PE=1 SV=1;>tr|E9PKU4|E9PKU4_HUMAN 60S ribosomal protein L8 (Fragment) OS=Homo sapiens GN=RPL
0.181194	0.70469		1.73e-15	6	3	0.379637	0.254944	P00390-5;P00390-4;P00390-2;P00390-3;P00390;E5RI06	Glutathione reductase, mitochondrial	GSR	>sp|P00390-5|GSHR_HUMAN Isoform 4 of Glutathione reductase, mitochondrial OS=Homo sapiens GN=GSR;>sp|P00390-4|GSHR_HUMAN Isoform 3 of Glutathione reductase, mitochondrial OS=Homo sapiens GN=GSR;>sp|P00390-2|GSHR_HUMAN Isoform Cytoplasmic of Glutathione red
0.184145	0.521677		2.46e-38	9	7	0.373807	0.455419	P23528;G3V1A4;E9PP50;E9PK25;E9PQB7;E9PLJ3;E9PS23;Q9Y281-3;Q9Y281	Cofilin-1	CFL1	>sp|P23528|COF1_HUMAN Cofilin-1 OS=Homo sapiens GN=CFL1 PE=1 SV=3;>tr|G3V1A4|G3V1A4_HUMAN Cofilin 1 (Non-muscle), isoform CRA_a OS=Homo sapiens GN=CFL1 PE=1 SV=1;>tr|E9PP50|E9PP50_HUMAN Cofilin-1 (Fragment) OS=Homo sapiens GN=CFL1 PE=1 SV=2;>tr|E9PK25|E9PK
0.184816	0.94681		0	2	31	0.372488	0.0975109	P04181;P04181-2	Ornithine aminotransferase, mitochondrial;Ornithine aminotransferase, hepatic form;Ornithine aminotransferase, renal form	OAT	>sp|P04181|OAT_HUMAN Ornithine aminotransferase, mitochondrial OS=Homo sapiens GN=OAT PE=1 SV=1;>sp|P04181-2|OAT_HUMAN Isoform 2 of Ornithine aminotransferase, mitochondrial OS=Homo sapiens GN=OAT
0.184904	0.918725		1.46e-255	14	16	0.372317	0.110292	P05388;Q3B7A4;F8VWS0;F8VU65;F8VPE8;G3V210;F8VW21;Q8NHW5;F8VQY6;F8VRK7;F8VWV4;F8VZS0;F8VS58;F8W1K8	60S acidic ribosomal protein P0;60S acidic ribosomal protein P0-like	RPLP0;RPLP0P6	>sp|P05388|RLA0_HUMAN 60S acidic ribosomal protein P0 OS=Homo sapiens GN=RPLP0 PE=1 SV=1;>tr|Q3B7A4|Q3B7A4_HUMAN 60S acidic ribosomal protein P0 OS=Homo sapiens GN=RPLP0 PE=1 SV=1;>tr|F8VWS0|F8VWS0_HUMAN 60S acidic ribosomal protein P0 OS=Homo sapiens GN=R
0.186872	0.57282		8.51e-99	6	9	0.368469	0.39202	P62829;C9JD32;J3KT29;B9ZVP7;J3KTJ3;J3QQT9	60S ribosomal protein L23	RPL23	>sp|P62829|RL23_HUMAN 60S ribosomal protein L23 OS=Homo sapiens GN=RPL23 PE=1 SV=1;>tr|C9JD32|C9JD32_HUMAN 60S ribosomal protein L23 (Fragment) OS=Homo sapiens GN=RPL23 PE=1 SV=1;>tr|J3KT29|J3KT29_HUMAN 60S ribosomal protein L23 OS=Homo sapiens GN=RPL23 PE
0.187134	0.389101		0.002596	2	1	0.367958	0.64377	H7C0A2;P20749	B-cell lymphoma 3 protein	BCL3	>tr|H7C0A2|H7C0A2_HUMAN B-cell lymphoma 3 protein (Fragment) OS=Homo sapiens GN=BCL3 PE=4 SV=1;>sp|P20749|BCL3_HUMAN B-cell lymphoma 3 protein OS=Homo sapiens GN=BCL3 PE=1 SV=2
0.18827	0.277947		2.47e-59	2	10	0.365751	0.822489	O95373;E9PLB2	Importin-7	IPO7	>sp|O95373|IPO7_HUMAN Importin-7 OS=Homo sapiens GN=IPO7 PE=1 SV=1
0.189084	0.339094		4.08e-08	1	3	0.364172	0.722349	Q9H479	Fructosamine-3-kinase	FN3K	>sp|Q9H479|FN3K_HUMAN Fructosamine-3-kinase OS=Homo sapiens GN=FN3K PE=1 SV=1
0.189666	0.672426		8.59e-36	8	8	0.363048	0.284928	P46779;P46779-2;P46779-3;H0YKD8;P46779-4;P46779-5;H0YMF4;H0YLP6	60S ribosomal protein L28	RPL28	>sp|P46779|RL28_HUMAN 60S ribosomal protein L28 OS=Homo sapiens GN=RPL28 PE=1 SV=3;>sp|P46779-2|RL28_HUMAN Isoform 2 of 60S ribosomal protein L28 OS=Homo sapiens GN=RPL28;>sp|P46779-3|RL28_HUMAN Isoform 3 of 60S ribosomal protein L28 OS=Homo sapiens GN=RPL
0.191511	0.372142		7.71e-45	3	6	0.359496	0.670028	Q13155;A8MU58;F8W950	Aminoacyl tRNA synthase complex-interacting multifunctional protein 2	AIMP2	>sp|Q13155|AIMP2_HUMAN Aminoacyl tRNA synthase complex-interacting multifunctional protein 2 OS=Homo sapiens GN=AIMP2 PE=1 SV=2;>tr|A8MU58|A8MU58_HUMAN Aminoacyl tRNA synthase complex-interacting multifunctional protein 2 OS=Homo sapiens GN=AIMP2 PE=1 SV=2
0.192193	0.0934521		8.37e-37	10	10	0.358188	0.858392	E7ERW8;O60610-2;B9ZVX0;E9PHQ0;O60610-3;E7ET75;E9PEZ3;O60610;H9KV28;E7EMV0	Protein diaphanous homolog 1	DIAPH1	>tr|E7ERW8|E7ERW8_HUMAN Protein diaphanous homolog 1 OS=Homo sapiens GN=DIAPH1 PE=1 SV=1;>sp|O60610-2|DIAP1_HUMAN Isoform 2 of Protein diaphanous homolog 1 OS=Homo sapiens GN=DIAPH1;>tr|B9ZVX0|B9ZVX0_HUMAN Diaphanous homolog 1 (Drosophila), isoform CRA_a O
0.19273	0.833102		1.88e-24	3	6	0.357161	0.157515	Q9Y3U8;J3QSB5;J3KTD3	60S ribosomal protein L36	RPL36	>sp|Q9Y3U8|RL36_HUMAN 60S ribosomal protein L36 OS=Homo sapiens GN=RPL36 PE=1 SV=3;>tr|J3QSB5|J3QSB5_HUMAN 60S ribosomal protein L36 OS=Homo sapiens GN=RPL36 PE=1 SV=1
0.193223	0.809865		2.85e-29	5	4	0.356219	0.17266	P62266;D6RD47;D6RDJ2;D6RIX0;D6R9I7	40S ribosomal protein S23	RPS23	>sp|P62266|RS23_HUMAN 40S ribosomal protein S23 OS=Homo sapiens GN=RPS23 PE=1 SV=3;>tr|D6RD47|D6RD47_HUMAN 40S ribosomal protein S23 OS=Homo sapiens GN=RPS23 PE=1 SV=1
0.193397	-0.0633821		5.46e-24	5	6	0.355887	0.596623	O60732;A0PK03;Q3SYA6;Q8TD91-2;O15480	Melanoma-associated antigen C1	MAGEC1	>sp|O60732|MAGC1_HUMAN Melanoma-associated antigen C1 OS=Homo sapiens GN=MAGEC1 PE=1 SV=3;>tr|A0PK03|A0PK03_HUMAN MAGEC1 protein OS=Homo sapiens GN=MAGEC1 PE=1 SV=1
0.194426	0.87044		3.86e-58	6	11	0.353928	0.135317	P62750;H7BY10;K7EJV9;K7ERT8;A8MUS3;K7EMA7	60S ribosomal protein L23a	RPL23A	>sp|P62750|RL23A_HUMAN 60S ribosomal protein L23a OS=Homo sapiens GN=RPL23A PE=1 SV=1;>tr|H7BY10|H7BY10_HUMAN 60S ribosomal protein L23a (Fragment) OS=Homo sapiens GN=RPL23A PE=1 SV=1;>tr|K7EJV9|K7EJV9_HUMAN 60S ribosomal protein L23a (Fragment) OS=Homo sa
0.195889	0.317912		9.29e-108	5	12	0.351155	0.7566	Q8TAQ2-2;Q8TAQ2-3;Q8TAQ2;F8VXC8;F8VZW6	SWI/SNF complex subunit SMARCC2	SMARCC2	>sp|Q8TAQ2-2|SMRC2_HUMAN Isoform 2 of SWI/SNF complex subunit SMARCC2 OS=Homo sapiens GN=SMARCC2;>sp|Q8TAQ2-3|SMRC2_HUMAN Isoform 3 of SWI/SNF complex subunit SMARCC2 OS=Homo sapiens GN=SMARCC2;>sp|Q8TAQ2|SMRC2_HUMAN SWI/SNF complex subunit SMARCC2 OS=Homo
0.197293	0.701598		4.8e-68	11	10	0.348507	0.257719	P06733;P06733-2;K7EM90;F5H1C3;E5RI09;E5RG95;K7EPM1;K7EKN2;F5H0C8;B7Z2X9;P09104	Alpha-enolase	ENO1	>sp|P06733|ENOA_HUMAN Alpha-enolase OS=Homo sapiens GN=ENO1 PE=1 SV=2;>sp|P06733-2|ENOA_HUMAN Isoform MBP-1 of Alpha-enolase OS=Homo sapiens GN=ENO1
0.200297	0.58475		1.14e-20	2	5	0.342882	0.37804	P53007;B4DP62	Tricarboxylate transport protein, mitochondrial	SLC25A1	>sp|P53007|TXTP_HUMAN Tricarboxylate transport protein, mitochondrial OS=Homo sapiens GN=SLC25A1 PE=1 SV=2;>tr|B4DP62|B4DP62_HUMAN Solute carrier family 25 (Mitochondrial carrier;citrate transporter), member 1, isoform CRA_b OS=Homo sapiens GN=SLC25A1 PE=
0.201163	0.531477		3.6e-56	1	4	0.341272	0.442842	P62851	40S ribosomal protein S25	RPS25	>sp|P62851|RS25_HUMAN 40S ribosomal protein S25 OS=Homo sapiens GN=RPS25 PE=1 SV=1
0.201452	0.799347		2.25e-61	6	8	0.340737	0.179862	P61313;E7EQV9;E7ENU7;E7EX53;P61313-2;E7ERA2	60S ribosomal protein L15;Ribosomal protein L15	RPL15	>sp|P61313|RL15_HUMAN 60S ribosomal protein L15 OS=Homo sapiens GN=RPL15 PE=1 SV=2;>tr|E7EQV9|E7EQV9_HUMAN Ribosomal protein L15 (Fragment) OS=Homo sapiens GN=RPL15 PE=1 SV=1;>tr|E7ENU7|E7ENU7_HUMAN Ribosomal protein L15 (Fragment) OS=Homo sapiens GN=RPL15
0.20174	1.01451		1.68e-11	2	2	0.340202	0.0715381	P62861;E9PR30	40S ribosomal protein S30	FAU	>sp|P62861|RS30_HUMAN 40S ribosomal protein S30 OS=Homo sapiens GN=FAU PE=1 SV=1;>tr|E9PR30|E9PR30_HUMAN 40S ribosomal protein S30 OS=Homo sapiens GN=FAU PE=1 SV=1
0.202172	0.0865555		7.6e-69	24	7	0.339401	0.846294	E9PK01;P29692;P29692-3;P29692-2;E9PRY8;E9PPR1;E9PL12;E9PQ49;E9PI39;E9PMW7;E9PL71;E9PQZ1;P29692-4;E9PN91;E9PIZ1;H0YCK7;E9PQC9;H0YE58;E9PK06;H0YE72;E9PNW6;E9PKK3;E9PK72;E9PJD0	Elongation factor 1-delta	EEF1D	>tr|E9PK01|E9PK01_HUMAN Elongation factor 1-delta (Fragment) OS=Homo sapiens GN=EEF1D PE=1 SV=1;>sp|P29692|EF1D_HUMAN Elongation factor 1-delta OS=Homo sapiens GN=EEF1D PE=1 SV=5;>sp|P29692-3|EF1D_HUMAN Isoform 3 of Elongation factor 1-delta OS=Homo sapien
0.204333	0.801332		1.88e-50	4	13	0.335419	0.178487	P62280;M0QZC5;M0R1H5;M0R1H6	40S ribosomal protein S11	RPS11	>sp|P62280|RS11_HUMAN 40S ribosomal protein S11 OS=Homo sapiens GN=RPS11 PE=1 SV=3;>tr|M0QZC5|M0QZC5_HUMAN 40S ribosomal protein S11 OS=Homo sapiens GN=RPS11 PE=1 SV=1
0.20462	0.594231		1.16e-29	2	6	0.334891	0.367152	Q8WW33;G3V1V4	Gametocyte-specific factor 1	GTSF1	>sp|Q8WW33|GTSF1_HUMAN Gametocyte-specific factor 1 OS=Homo sapiens GN=GTSF1 PE=1 SV=2;>tr|G3V1V4|G3V1V4_HUMAN Family with sequence similarity 112, member B, isoform CRA_b OS=Homo sapiens GN=GTSF1 PE=1 SV=1
0.205052	0.789003		1.02e-91	12	7	0.3341	0.187162	Q9Y383;Q9Y383-3;Q9Y383-2;Q96HJ9-2;V9GZ75;F8WEU3;B8ZZ09;B8ZZ10;A8MYV2;Q9NQ29-2;Q9NQ29-3;Q9NQ29	Putative RNA-binding protein Luc7-like 2	LUC7L2	>sp|Q9Y383|LC7L2_HUMAN Putative RNA-binding protein Luc7-like 2 OS=Homo sapiens GN=LUC7L2 PE=1 SV=2;>sp|Q9Y383-3|LC7L2_HUMAN Isoform 3 of Putative RNA-binding protein Luc7-like 2 OS=Homo sapiens GN=LUC7L2;>sp|Q9Y383-2|LC7L2_HUMAN Isoform 2 of Putative RNA-
0.20649	0.760656		6.1e-37	3	4	0.331473	0.208282	C9JXB8;C9JNW5;P83731	60S ribosomal protein L24	RPL24	>tr|C9JXB8|C9JXB8_HUMAN 60S ribosomal protein L24 OS=Homo sapiens GN=RPL24 PE=1 SV=1;>tr|C9JNW5|C9JNW5_HUMAN 60S ribosomal protein L24 OS=Homo sapiens GN=RPL24 PE=1 SV=1;>sp|P83731|RL24_HUMAN 60S ribosomal protein L24 OS=Homo sapiens GN=RPL24 PE=1 SV=1
0.206921	1.28648		6.91e-295	7	24	0.330688	0.0170973	P06576;F8VPV9;H0YH81;F8W079;F8W0P7;H0YI37;F8VQY0	ATP synthase subunit beta, mitochondrial;ATP synthase subunit beta	ATP5B	>sp|P06576|ATPB_HUMAN ATP synthase subunit beta, mitochondrial OS=Homo sapiens GN=ATP5B PE=1 SV=3;>tr|F8VPV9|F8VPV9_HUMAN ATP synthase subunit beta OS=Homo sapiens GN=ATP5B PE=1 SV=1;>tr|H0YH81|H0YH81_HUMAN ATP synthase subunit beta (Fragment) OS=Homo sapi
0.207208	0.712028		4.56e-132	4	18	0.330166	0.248443	P18124;A8MUD9;C9JIJ5;C9JZ88	60S ribosomal protein L7	RPL7	>sp|P18124|RL7_HUMAN 60S ribosomal protein L7 OS=Homo sapiens GN=RPL7 PE=1 SV=1;>tr|A8MUD9|A8MUD9_HUMAN 60S ribosomal protein L7 OS=Homo sapiens GN=RPL7 PE=1 SV=1
0.207495	-0.911248		2.46e-25	6	6	0.329644	0.0152679	Q9NXR7-4;Q9NXR7-3;Q9NXR7;Q9NXR7-1;F8W733;C9J2G0	BRCA1-A complex subunit BRE	BRE	>sp|Q9NXR7-4|BRE_HUMAN Isoform 4 of BRCA1-A complex subunit BRE OS=Homo sapiens GN=BRE;>sp|Q9NXR7-3|BRE_HUMAN Isoform 3 of BRCA1-A complex subunit BRE OS=Homo sapiens GN=BRE;>sp|Q9NXR7|BRE_HUMAN BRCA1-A complex subunit BRE OS=Homo sapiens GN=BRE PE=1 SV=2;
0.208213	-0.0407537		1.21e-52	14	9	0.328342	0.632193	P32322;E2QRB3;P32322-3;P32322-2;J3KQ22;J3QKT4;J3QL24;J3QR88;J3QLK9;J3QL32;J3KTA8;J3QKT3;J3QRZ0;J3QL23	Pyrroline-5-carboxylate reductase 1, mitochondrial;Pyrroline-5-carboxylate reductase	PYCR1	>sp|P32322|P5CR1_HUMAN Pyrroline-5-carboxylate reductase 1, mitochondrial OS=Homo sapiens GN=PYCR1 PE=1 SV=2;>tr|E2QRB3|E2QRB3_HUMAN Pyrroline-5-carboxylate reductase 1, isoform CRA_c OS=Homo sapiens GN=PYCR1 PE=1 SV=2;>sp|P32322-3|P5CR1_HUMAN Isoform 3 of
0.209074	-0.459371		9.51e-162	3	26	0.326785	0.157039	O75808;O75808-2;H3BR03	Calpain-15	SOLH	>sp|O75808|CAN15_HUMAN Calpain-15 OS=Homo sapiens GN=CAPN15 PE=1 SV=1
0.209217	-0.373501		7.54e-28	4	9	0.326526	0.221327	Q9H9B1;Q9H9B1-3;Q9H9B1-4;Q9H9B1-2	Histone-lysine N-methyltransferase EHMT1	EHMT1	>sp|Q9H9B1|EHMT1_HUMAN Histone-lysine N-methyltransferase EHMT1 OS=Homo sapiens GN=EHMT1 PE=1 SV=4;>sp|Q9H9B1-3|EHMT1_HUMAN Isoform 3 of Histone-lysine N-methyltransferase EHMT1 OS=Homo sapiens GN=EHMT1
0.210078	0.802169		2.66e-113	4	10	0.324976	0.177908	P62913;P62913-2;Q5VVC8;Q5VVC9	60S ribosomal protein L11	RPL11	>sp|P62913|RL11_HUMAN 60S ribosomal protein L11 OS=Homo sapiens GN=RPL11 PE=1 SV=2;>sp|P62913-2|RL11_HUMAN Isoform 2 of 60S ribosomal protein L11 OS=Homo sapiens GN=RPL11;>tr|Q5VVC8|Q5VVC8_HUMAN 60S ribosomal protein L11 (Fragment) OS=Homo sapiens GN=RPL11
0.211367	0.703561		1.06e-50	5	11	0.322661	0.255954	P41091;Q2VIR3;Q2VIR3-2;F8W810;H7BZU1	Eukaryotic translation initiation factor 2 subunit 3;Putative eukaryotic translation initiation factor 2 subunit 3-like protein	EIF2S3;EIF2S3L	>sp|P41091|IF2G_HUMAN Eukaryotic translation initiation factor 2 subunit 3 OS=Homo sapiens GN=EIF2S3 PE=1 SV=3;>sp|Q2VIR3|IF2GL_HUMAN Putative eukaryotic translation initiation factor 2 subunit 3-like protein OS=Homo sapiens GN=EIF2S3L PE=5 SV=2;>sp|Q2VIR3
0.213656	0.172203		1.36e-25	3	5	0.318578	0.998202	Q9NPD3;E9PI41;E9PPI9	Exosome complex component RRP41	EXOSC4	>sp|Q9NPD3|EXOS4_HUMAN Exosome complex component RRP41 OS=Homo sapiens GN=EXOSC4 PE=1 SV=3;>tr|E9PI41|E9PI41_HUMAN Exosome complex component RRP41 (Fragment) OS=Homo sapiens GN=EXOSC4 PE=1 SV=2
0.213799	0.778387		2.3e-33	2	9	0.318324	0.194879	Q99848;H7C2Q8	Probable rRNA-processing protein EBP2	EBNA1BP2	>sp|Q99848|EBP2_HUMAN Probable rRNA-processing protein EBP2 OS=Homo sapiens GN=EBNA1BP2 PE=1 SV=2;>tr|H7C2Q8|H7C2Q8_HUMAN EBNA1 binding protein 2, isoform CRA_d OS=Homo sapiens GN=EBNA1BP2 PE=1 SV=1
0.213799	-0.0155559		1.49e-72	3	8	0.318324	0.672824	Q96HD1;Q96HD1-2;F8WBY3	Cysteine-rich with EGF-like domain protein 1	CRELD1	>sp|Q96HD1|CREL1_HUMAN Cysteine-rich with EGF-like domain protein 1 OS=Homo sapiens GN=CRELD1 PE=1 SV=3;>sp|Q96HD1-2|CREL1_HUMAN Isoform 2 of Cysteine-rich with EGF-like domain protein 1 OS=Homo sapiens GN=CRELD1
0.213942	0.586242		5.18e-61	8	8	0.318071	0.376313	P62899;H7C2W9;C9JU56;B7Z4E3;P62899-3;P62899-2;B7Z4C8;B8ZZK4	60S ribosomal protein L31	RPL31	>sp|P62899|RL31_HUMAN 60S ribosomal protein L31 OS=Homo sapiens GN=RPL31 PE=1 SV=1;>tr|H7C2W9|H7C2W9_HUMAN 60S ribosomal protein L31 (Fragment) OS=Homo sapiens GN=RPL31 PE=1 SV=1;>tr|C9JU56|C9JU56_HUMAN 60S ribosomal protein L31 (Fragment) OS=Homo sapiens
0.214371	0.288961		7.95e-101	1	12	0.317311	0.804184	P46109	Crk-like protein	CRKL	>sp|P46109|CRKL_HUMAN Crk-like protein OS=Homo sapiens GN=CRKL PE=1 SV=1
0.215514	0.172455		1.05e-65	7	15	0.31529	0.998651	Q99832-3;Q99832;F5GZK5;Q99832-4;B7Z1C9;Q99832-2;F8WAM2	T-complex protein 1 subunit eta	CCT7	>sp|Q99832-3|TCPH_HUMAN Isoform 3 of T-complex protein 1 subunit eta OS=Homo sapiens GN=CCT7;>sp|Q99832|TCPH_HUMAN T-complex protein 1 subunit eta OS=Homo sapiens GN=CCT7 PE=1 SV=2;>tr|F5GZK5|F5GZK5_HUMAN T-complex protein 1 subunit eta OS=Homo sapiens GN=
0.215657	0.62338		6.43e-52	8	8	0.315039	0.334916	X1WI28;P27635;F8W7C6;H7C123;H7C2C5;Q96L21;B8A6G2;A6QRI9	60S ribosomal protein L10	RPL10	>tr|X1WI28|X1WI28_HUMAN 60S ribosomal protein L10 (Fragment) OS=Homo sapiens GN=RPL10 PE=1 SV=1;>sp|P27635|RL10_HUMAN 60S ribosomal protein L10 OS=Homo sapiens GN=RPL10 PE=1 SV=4;>tr|F8W7C6|F8W7C6_HUMAN 60S ribosomal protein L10 OS=Homo sapiens GN=RPL10 PE
0.216941	0.751637		1.2e-201	2	8	0.312779	0.215351	P30050;P30050-2	60S ribosomal protein L12	RPL12	>sp|P30050|RL12_HUMAN 60S ribosomal protein L12 OS=Homo sapiens GN=RPL12 PE=1 SV=1;>sp|P30050-2|RL12_HUMAN Isoform 2 of 60S ribosomal protein L12 OS=Homo sapiens GN=RPL12
0.217084	0.588038		6.66e-15	13	6	0.312529	0.374242	F8W9S7;Q14C86-3;Q14C86-4;Q14C86-5;Q14C86-2;Q14C86;Q14C86-6;B0QZ65;B4DGD8;C9IZ08;H0Y7I9;H0Y4E7;C9IZX9	GTPase-activating protein and VPS9 domain-containing protein 1	GAPVD1	>tr|F8W9S7|F8W9S7_HUMAN GTPase-activating protein and VPS9 domain-containing protein 1 OS=Homo sapiens GN=GAPVD1 PE=1 SV=1;>sp|Q14C86-3|GAPD1_HUMAN Isoform 3 of GTPase-activating protein and VPS9 domain-containing protein 1 OS=Homo sapiens GN=GAPVD1;>sp|Q1
0.218082	-0.195296		7.6e-29	1	8	0.310782	0.409736	Q8NCN4	E3 ubiquitin-protein ligase RNF169	RNF169	>sp|Q8NCN4|RN169_HUMAN E3 ubiquitin-protein ligase RNF169 OS=Homo sapiens GN=RNF169 PE=1 SV=2
0.220219	-0.0238212		2.2e-33	7	6	0.307063	0.659383	Q5VZF2-3;Q5VZF2-2;Q5VZF2;O95205;B4E3F7;C9JCX1;H7C4Y1	Muscleblind-like protein 2	MBNL2;MBLL	>sp|Q5VZF2-3|MBNL2_HUMAN Isoform 3 of Muscleblind-like protein 2 OS=Homo sapiens GN=MBNL2;>sp|Q5VZF2-2|MBNL2_HUMAN Isoform 2 of Muscleblind-like protein 2 OS=Homo sapiens GN=MBNL2;>sp|Q5VZF2|MBNL2_HUMAN Muscleblind-like protein 2 OS=Homo sapiens GN=MBNL2 P
0.221926	0.643692		4.15e-120	9	14	0.304114	0.313566	P15880;H0YEN5;E9PQD7;E9PMM9;I3L404;E9PPT0;E9PM36;H3BNG3;H0YE27	40S ribosomal protein S2	RPS2	>sp|P15880|RS2_HUMAN 40S ribosomal protein S2 OS=Homo sapiens GN=RPS2 PE=1 SV=2;>tr|H0YEN5|H0YEN5_HUMAN 40S ribosomal protein S2 (Fragment) OS=Homo sapiens GN=RPS2 PE=1 SV=1;>tr|E9PQD7|E9PQD7_HUMAN 40S ribosomal protein S2 OS=Homo sapiens GN=RPS2 PE=1 SV=1
0.224198	0.588391		0	11	63	0.300216	0.373836	Q00610-2;Q00610;J3KS13;J3KR87;P53675-2;P53675;K7EJJ5;J3KRF5;J3KSQ2;J3QL20;F5H5N6	Clathrin heavy chain 1	CLTC	>sp|Q00610-2|CLH1_HUMAN Isoform 2 of Clathrin heavy chain 1 OS=Homo sapiens GN=CLTC;>sp|Q00610|CLH1_HUMAN Clathrin heavy chain 1 OS=Homo sapiens GN=CLTC PE=1 SV=5
0.225475	0.871278		3.07e-40	4	12	0.298041	0.134849	D3YTB1;P62910;F8W727;D3YTI8	60S ribosomal protein L32	RPL32	>tr|D3YTB1|D3YTB1_HUMAN 60S ribosomal protein L32 (Fragment) OS=Homo sapiens GN=RPL32 PE=1 SV=1;>sp|P62910|RL32_HUMAN 60S ribosomal protein L32 OS=Homo sapiens GN=RPL32 PE=1 SV=2;>tr|F8W727|F8W727_HUMAN 60S ribosomal protein L32 OS=Homo sapiens GN=RPL32 PE
0.226893	0.761319		9.76e-48	1	6	0.295638	0.20777	P20042	Eukaryotic translation initiation factor 2 subunit 2	EIF2S2	>sp|P20042|IF2B_HUMAN Eukaryotic translation initiation factor 2 subunit 2 OS=Homo sapiens GN=EIF2S2 PE=1 SV=2
0.227035	0.708299		7.86e-28	5	6	0.295399	0.251731	P16403;P10412;P16402;P22492;Q02539	Histone H1.2;Histone H1.4;Histone H1.3	HIST1H1C;HIST1H1E;HIST1H1D	>sp|P16403|H12_HUMAN Histone H1.2 OS=Homo sapiens GN=HIST1H1C PE=1 SV=2;>sp|P10412|H14_HUMAN Histone H1.4 OS=Homo sapiens GN=HIST1H1E PE=1 SV=2;>sp|P16402|H13_HUMAN Histone H1.3 OS=Homo sapiens GN=HIST1H1D PE=1 SV=2
0.230713	0.69777		1.94e-61	2	14	0.289228	0.261183	Q9NR30-2;Q9NR30	Nucleolar RNA helicase 2	DDX21	>sp|Q9NR30-2|DDX21_HUMAN Isoform 2 of Nucleolar RNA helicase 2 OS=Homo sapiens GN=DDX21;>sp|Q9NR30|DDX21_HUMAN Nucleolar RNA helicase 2 OS=Homo sapiens GN=DDX21 PE=1 SV=5
0.231278	0.772211		4.1e-54	3	7	0.288288	0.199474	E5RI99;P62888;E5RJH3	60S ribosomal protein L30	RPL30	>tr|E5RI99|E5RI99_HUMAN 60S ribosomal protein L30 (Fragment) OS=Homo sapiens GN=RPL30 PE=1 SV=1;>sp|P62888|RL30_HUMAN 60S ribosomal protein L30 OS=Homo sapiens GN=RPL30 PE=1 SV=2
0.232408	0.69415		2.14e-148	2	14	0.286415	0.264488	P46777;Q5T7N0	60S ribosomal protein L5	RPL5	>sp|P46777|RL5_HUMAN 60S ribosomal protein L5 OS=Homo sapiens GN=RPL5 PE=1 SV=3
0.233818	0.762361		2.45e-22	1	5	0.284088	0.206965	P49207	60S ribosomal protein L34	RPL34	>sp|P49207|RL34_HUMAN 60S ribosomal protein L34 OS=Homo sapiens GN=RPL34 PE=1 SV=3
0.233818	0.105902		1.06e-184	7	27	0.284088	0.880314	P51610-2;P51610;P51610-4;A6NEM2;P51610-3;H7C1C4;Q9Y5Z7	Host cell factor 1;HCF N-terminal chain 1;HCF N-terminal chain 2;HCF N-terminal chain 3;HCF N-terminal chain 4;HCF N-terminal chain 5;HCF N-terminal chain 6;HCF C-terminal chain 1;HCF C-terminal chain 2;HCF C-terminal chain 3;HCF C-terminal chain 4;HCF C-terminal chain 5;HCF C-terminal chain 6	HCFC1	>sp|P51610-2|HCFC1_HUMAN Isoform 2 of Host cell factor 1 OS=Homo sapiens GN=HCFC1;>sp|P51610|HCFC1_HUMAN Host cell factor 1 OS=Homo sapiens GN=HCFC1 PE=1 SV=2;>sp|P51610-4|HCFC1_HUMAN Isoform 4 of Host cell factor 1 OS=Homo sapiens GN=HCFC1;>tr|A6NEM2|A6NE
0.235791	0.872668		1.86e-109	3	6	0.280854	0.134074	P05387;H0YDD8;P05386-2	60S acidic ribosomal protein P2	RPLP2	>sp|P05387|RLA2_HUMAN 60S acidic ribosomal protein P2 OS=Homo sapiens GN=RPLP2 PE=1 SV=1
0.235932	0.626205		4.04e-58	2	6	0.280625	0.331892	E7EPB3;P50914	60S ribosomal protein L14	RPL14	>tr|E7EPB3|E7EPB3_HUMAN 60S ribosomal protein L14 OS=Homo sapiens GN=RPL14 PE=1 SV=1;>sp|P50914|RL14_HUMAN 60S ribosomal protein L14 OS=Homo sapiens GN=RPL14 PE=1 SV=4
0.240009	0.666013		7.63e-39	10	10	0.274025	0.291162	P09651-3;F8W6I7;P09651-2;P09651;F8VTQ5;F8VZ49;F8W646;H0YH80;Q32P51;F8VYN5	Heterogeneous nuclear ribonucleoprotein A1;Heterogeneous nuclear ribonucleoprotein A1-like 2	HNRNPA1;HNRNPA1L2	>sp|P09651-3|ROA1_HUMAN Isoform 2 of Heterogeneous nuclear ribonucleoprotein A1 OS=Homo sapiens GN=HNRNPA1;>tr|F8W6I7|F8W6I7_HUMAN Heterogeneous nuclear ribonucleoprotein A1 OS=Homo sapiens GN=HNRNPA1 PE=1 SV=2;>sp|P09651-2|ROA1_HUMAN Isoform A1-A of Heter
0.24029	0.240775		0	2	42	0.273574	0.88493	Q7L099-4;Q7L099-3			>sp|Q7L099-4|RUFY3_HUMAN Isoform 4 of Protein RUFY3 OS=Homo sapiens GN=RUFY3;>sp|Q7L099-3|RUFY3_HUMAN Isoform 3 of Protein RUFY3 OS=Homo sapiens GN=RUFY3
0.244635	-0.0802821		3.24e-37	10	13	0.266666	0.570667	O94966-4;O94966-3;O94966;O94966-7;O94966-6;O94966-5;E7ESU0;E7EST9;B5MEG5;O94966-2	Ubiquitin carboxyl-terminal hydrolase 19;Ubiquitin carboxyl-terminal hydrolase	USP19	>sp|O94966-4|UBP19_HUMAN Isoform 4 of Ubiquitin carboxyl-terminal hydrolase 19 OS=Homo sapiens GN=USP19;>sp|O94966-3|UBP19_HUMAN Isoform 3 of Ubiquitin carboxyl-terminal hydrolase 19 OS=Homo sapiens GN=USP19;>sp|O94966|UBP19_HUMAN Ubiquitin carboxyl-termin
0.245334	0.679583		3.25e-19	8	6	0.265566	0.278079	I3L3P7;P62244;I3L246;H3BV27;H3BT37;I3L303;H3BN98;H3BVC7	40S ribosomal protein S15a	RPS15A	>tr|I3L3P7|I3L3P7_HUMAN 40S ribosomal protein S15a OS=Homo sapiens GN=RPS15A PE=1 SV=1;>sp|P62244|RS15A_HUMAN 40S ribosomal protein S15a OS=Homo sapiens GN=RPS15A PE=1 SV=2;>tr|I3L246|I3L246_HUMAN 40S ribosomal protein S15a OS=Homo sapiens GN=RPS15A PE=4 S
0.245894	0.464448		2.64e-262	2	42	0.264687	0.532741	Q08211;Q08211-2	ATP-dependent RNA helicase A	DHX9	>sp|Q08211|DHX9_HUMAN ATP-dependent RNA helicase A OS=Homo sapiens GN=DHX9 PE=1 SV=4
0.246173	0.720931		3.03e-165	5	11	0.264249	0.240711	P32969;D6RAN4;H0Y9V9;E7ESE0;H0Y9R4	60S ribosomal protein L9	RPL9	>sp|P32969|RL9_HUMAN 60S ribosomal protein L9 OS=Homo sapiens GN=RPL9 PE=1 SV=1;>tr|D6RAN4|D6RAN4_HUMAN 60S ribosomal protein L9 (Fragment) OS=Homo sapiens GN=RPL9 PE=1 SV=2;>tr|H0Y9V9|H0Y9V9_HUMAN 60S ribosomal protein L9 (Fragment) OS=Homo sapiens GN=RPL
0.249106	0.756989		8.21e-96	4	15	0.259684	0.211136	P19784;H3BSA1;H3BV19;H3BNI9	Casein kinase II subunit alpha	CSNK2A2	>sp|P19784|CSK22_HUMAN Casein kinase II subunit alpha OS=Homo sapiens GN=CSNK2A2 PE=1 SV=1;>tr|H3BSA1|H3BSA1_HUMAN Casein kinase II subunit alpha (Fragment) OS=Homo sapiens GN=CSNK2A2 PE=1 SV=2;>tr|H3BV19|H3BV19_HUMAN Casein kinase II subunit alpha (Fra
0.249803	0.501055		1.57e-134	4	23	0.258607	0.482529	Q9BQG0;Q9BQG0-2;I3L1L3;I3L2H8	Myb-binding protein 1A	MYBBP1A	>sp|Q9BQG0|MBB1A_HUMAN Myb-binding protein 1A OS=Homo sapiens GN=MYBBP1A PE=1 SV=2;>sp|Q9BQG0-2|MBB1A_HUMAN Isoform 2 of Myb-binding protein 1A OS=Homo sapiens GN=MYBBP1A;>tr|I3L1L3|I3L1L3_HUMAN Myb-binding protein 1A (Fragment) OS=Homo sapiens GN=MYBBP1A
0.252311	0.487256		1.55e-23	3	5	0.254757	0.50115	Q9UMS4;F5GY56;F5H2I0	Pre-mRNA-processing factor 19	PRPF19	>sp|Q9UMS4|PRP19_HUMAN Pre-mRNA-processing factor 19 OS=Homo sapiens GN=PRPF19 PE=1 SV=1;>tr|F5GY56|F5GY56_HUMAN Pre-mRNA-processing factor 19 (Fragment) OS=Homo sapiens GN=PRPF19 PE=1 SV=1
0.253981	0.623621		1.19e-44	5	5	0.252217	0.334658	P62847-2;E7ETK0;P62847-3;P62847;P62847-4	40S ribosomal protein S24	RPS24	>sp|P62847-2|RS24_HUMAN Isoform 2 of 40S ribosomal protein S24 OS=Homo sapiens GN=RPS24;>tr|E7ETK0|E7ETK0_HUMAN 40S ribosomal protein S24 OS=Homo sapiens GN=RPS24 PE=1 SV=1;>sp|P62847-3|RS24_HUMAN Isoform 3 of 40S ribosomal protein S24 OS=Homo sapiens GN=R
0.257869	0.625774		6.49e-42	5	14	0.24637	0.332352	P46781;B5MCT8;C9JM19;F2Z3C0;A8MXK4	40S ribosomal protein S9	RPS9	>sp|P46781|RS9_HUMAN 40S ribosomal protein S9 OS=Homo sapiens GN=RPS9 PE=1 SV=3;>tr|B5MCT8|B5MCT8_HUMAN 40S ribosomal protein S9 OS=Homo sapiens GN=RPS9 PE=1 SV=1;>tr|C9JM19|C9JM19_HUMAN 40S ribosomal protein S9 OS=Homo sapiens GN=RPS9 PE=1 SV=1
0.258562	0.608723		8.61e-33	4	6	0.245338	0.35089	E9PLL6;P46776;E9PJD9;E9PLX7	60S ribosomal protein L27a	RPL27A	>tr|E9PLL6|E9PLL6_HUMAN 60S ribosomal protein L27a OS=Homo sapiens GN=RPL27A PE=1 SV=1;>sp|P46776|RL27A_HUMAN 60S ribosomal protein L27a OS=Homo sapiens GN=RPL27A PE=1 SV=2;>tr|E9PJD9|E9PJD9_HUMAN 60S ribosomal protein L27a OS=Homo sapiens GN=RPL27A PE=1 S
0.260778	0.72556		0	2	50	0.242057	0.236759	Q9BWU0;H7C256	Kanadaptin	SLC4A1AP	>sp|Q9BWU0|NADAP_HUMAN Kanadaptin OS=Homo sapiens GN=SLC4A1AP PE=1 SV=1
0.261193	0.647257		1.22e-108	2	5	0.241447	0.309914	P42766;F2Z388	60S ribosomal protein L35	RPL35	>sp|P42766|RL35_HUMAN 60S ribosomal protein L35 OS=Homo sapiens GN=RPL35 PE=1 SV=2;>tr|F2Z388|F2Z388_HUMAN 60S ribosomal protein L35 OS=Homo sapiens GN=RPL35 PE=1 SV=1
0.261608	-0.0260172		5.04e-18	3	8	0.240837	0.655831	Q5JR04;Q9HCE1;Q9HCE1-2	Putative helicase MOV-10	MOV10	>tr|Q5JR04|Q5JR04_HUMAN Mov10, Moloney leukemia virus 10, homolog (Mouse), isoform CRA_a OS=Homo sapiens GN=MOV10 PE=1 SV=1;>sp|Q9HCE1|MOV10_HUMAN Putative helicase MOV-10 OS=Homo sapiens GN=MOV10 PE=1 SV=2;>sp|Q9HCE1-2|MOV10_HUMAN Isoform 2 of Putative he
0.263543	0.371188		0	17	46	0.238008	0.671517	Q9BTW9;J3KR97;Q9BTW9-4;Q9BTW9-5;I3L439;C9J1U4;I3L163;I3L500;I3L143;I3L0V3;I3L1S3;I3L3H4;I3L131;I3L120;I3L4D2;Q9BTW9-2;Q9BTW9-3	Tubulin-specific chaperone D	TBCD	>sp|Q9BTW9|TBCD_HUMAN Tubulin-specific chaperone D OS=Homo sapiens GN=TBCD PE=1 SV=2;>tr|J3KR97|J3KR97_HUMAN Tubulin-specific chaperone D OS=Homo sapiens GN=TBCD PE=1 SV=1;>sp|Q9BTW9-4|TBCD_HUMAN Isoform 4 of Tubulin-specific chaperone D OS=Homo sapiens GN
0.263957	0.620389		2.23e-150	8	8	0.237405	0.338138	Q07020;J3QQ67;F8VWC5;G3V203;H0YHA7;F8VYV2;F8VUA6;F8VXR6	60S ribosomal protein L18	RPL18	>sp|Q07020|RL18_HUMAN 60S ribosomal protein L18 OS=Homo sapiens GN=RPL18 PE=1 SV=2;>tr|J3QQ67|J3QQ67_HUMAN 60S ribosomal protein L18 (Fragment) OS=Homo sapiens GN=RPL18 PE=1 SV=1;>tr|F8VWC5|F8VWC5_HUMAN 60S ribosomal protein L18 OS=Homo sapiens GN=RPL18 PE
0.264923	0.371333		6.79e-121	13	15	0.236004	0.671292	P61247;D6RG13;D6RAT0;F5H4F9;E9PFI5;H0Y9Y4;H0Y8L7;D6RB09;D6R9B6;D6RAS7;D6RI02;D6RED7;D6RGE0	40S ribosomal protein S3a	RPS3A	>sp|P61247|RS3A_HUMAN 40S ribosomal protein S3a OS=Homo sapiens GN=RPS3A PE=1 SV=2;>tr|D6RG13|D6RG13_HUMAN 40S ribosomal protein S3a (Fragment) OS=Homo sapiens GN=RPS3A PE=1 SV=1;>tr|D6RAT0|D6RAT0_HUMAN 40S ribosomal protein S3a OS=Homo sapiens GN=RPS3A PE
0.26644	-0.19968		2.29e-65	14	19	0.233816	0.404188	P35580;P35580-2;F8W6L6;P35580-3;P35580-4;P35749-4;P35749-3;P35749;P35749-2;Q7Z406;Q7Z406-6;F2Z2U8;Q7Z406-2;G8JLL9	Myosin-10	MYH10	>sp|P35580|MYH10_HUMAN Myosin-10 OS=Homo sapiens GN=MYH10 PE=1 SV=3;>sp|P35580-2|MYH10_HUMAN Isoform 2 of Myosin-10 OS=Homo sapiens GN=MYH10;>tr|F8W6L6|F8W6L6_HUMAN Myosin-10 OS=Homo sapiens GN=MYH10 PE=1 SV=1;>sp|P35580-3|MYH10_HUMAN Isoform 3 of Myosin-1
0.268644	0.602248		0	5	90	0.230663	0.358099	Q9Y4F3;Q9Y4F3-3;Q9Y4F3-4;C9JKX0;F8VVB8	Meiosis arrest female protein 1	KIAA0430	>sp|Q9Y4F3|MARF1_HUMAN Meiosis arrest female protein 1 OS=Homo sapiens GN=KIAA0430 PE=1 SV=6;>sp|Q9Y4F3-3|MARF1_HUMAN Isoform 2 of Meiosis arrest female protein 1 OS=Homo sapiens GN=KIAA0430;>sp|Q9Y4F3-4|MARF1_HUMAN Isoform 3 of Meiosis arrest female prote
0.269195	0.94236		6.68e-19	2	5	0.22988	0.0994534	Q99575;E5RK39	Ribonucleases P/MRP protein subunit POP1	POP1	>sp|Q99575|POP1_HUMAN Ribonucleases P/MRP protein subunit POP1 OS=Homo sapiens GN=POP1 PE=1 SV=2
0.270707	0.849736		9.8e-33	3	6	0.227739	0.147307	P67870;Q5SRQ6;Q5SRQ3	Casein kinase II subunit beta	CSNK2B	>sp|P67870|CSK2B_HUMAN Casein kinase II subunit beta OS=Homo sapiens GN=CSNK2B PE=1 SV=1;>tr|Q5SRQ6|Q5SRQ6_HUMAN Casein kinase 2, beta polypeptide, isoform CRA_d OS=Homo sapiens GN=CSNK2B PE=1 SV=2;>tr|Q5SRQ3|Q5SRQ3_HUMAN Chimera CSNK2B-LY6G5B splicing iso
0.271944	0.545121		1.06e-243	2	12	0.225999	0.425666	P62241;Q5JR95	40S ribosomal protein S8	RPS8	>sp|P62241|RS8_HUMAN 40S ribosomal protein S8 OS=Homo sapiens GN=RPS8 PE=1 SV=2;>tr|Q5JR95|Q5JR95_HUMAN 40S ribosomal protein S8 OS=Homo sapiens GN=RPS8 PE=1 SV=1
0.273454	-0.013676		3.19e-46	3	10	0.223887	0.675896	P52824;H0YA20;H0Y8Q7	Diacylglycerol kinase theta	DGKQ	>sp|P52824|DGKQ_HUMAN Diacylglycerol kinase theta OS=Homo sapiens GN=DGKQ PE=1 SV=2;>tr|H0YA20|H0YA20_HUMAN Diacylglycerol kinase (Fragment) OS=Homo sapiens GN=DGKQ PE=3 SV=1
0.273591	0.702943		1.93e-79	5	12	0.223696	0.256509	M0R3D6;M0R1A7;M0R117;Q02543;M0R0P7	60S ribosomal protein L18a	RPL18A	>tr|M0R3D6|M0R3D6_HUMAN 60S ribosomal protein L18a (Fragment) OS=Homo sapiens GN=RPL18A PE=1 SV=1;>tr|M0R1A7|M0R1A7_HUMAN 60S ribosomal protein L18a OS=Homo sapiens GN=RPL18A PE=1 SV=1;>tr|M0R117|M0R117_HUMAN 60S ribosomal protein L18a OS=Homo sapiens GN=R
0.277289	0.473928		4.2e-53	6	6	0.218586	0.519489	O60506-4;O60506-3;O60506-2;O60506;O60506-5;F6UXX1	Heterogeneous nuclear ribonucleoprotein Q	SYNCRIP	>sp|O60506-4|HNRPQ_HUMAN Isoform 4 of Heterogeneous nuclear ribonucleoprotein Q OS=Homo sapiens GN=SYNCRIP;>sp|O60506-3|HNRPQ_HUMAN Isoform 3 of Heterogeneous nuclear ribonucleoprotein Q OS=Homo sapiens GN=SYNCRIP;>sp|O60506-2|HNRPQ_HUMAN Isoform 2 of Hete
0.288193	0.276593		0	11	62	0.204011	0.824746	P00519;P00519-2;P42684-8;P42684-4;P42684-7;P42684-10;P42684-5;P42684-2;P42684-6;P42684-3;P42684	Tyrosine-protein kinase ABL1	ABL1	>sp|P00519|ABL1_HUMAN Tyrosine-protein kinase ABL1 OS=Homo sapiens GN=ABL1 PE=1 SV=4;>sp|P00519-2|ABL1_HUMAN Isoform IB of Tyrosine-protein kinase ABL1 OS=Homo sapiens GN=ABL1
0.289143	-0.0890259		1.31e-16	8	4	0.202775	0.557453	Q13185;C9JMM0;B8ZZ43;S4R2Y4;K7ELA4;B5MD17;J3KS05;P83916	Chromobox protein homolog 3	CBX3	>sp|Q13185|CBX3_HUMAN Chromobox protein homolog 3 OS=Homo sapiens GN=CBX3 PE=1 SV=4
0.290364	0.575148		2.28e-12	8	4	0.201196	0.389268	Q969Q0;P83881;J3KQN4;H7BZ11;H0Y5B4;R4GN19;H7BY91;H0Y3V9	60S ribosomal protein L36a-like;60S ribosomal protein L36a	RPL36AL;RPL36A	>sp|Q969Q0|RL36L_HUMAN 60S ribosomal protein L36a-like OS=Homo sapiens GN=RPL36AL PE=1 SV=3;>sp|P83881|RL36A_HUMAN 60S ribosomal protein L36a OS=Homo sapiens GN=RPL36A PE=1 SV=2;>tr|J3KQN4|J3KQN4_HUMAN 60S ribosomal protein L36a OS=Homo sapiens GN=RPL36A P
0.292938	0.899092		1.77e-12	2	4	0.197895	0.119987	O14657;H0Y7C8	Torsin-1B	TOR1B	>sp|O14657|TOR1B_HUMAN Torsin-1B OS=Homo sapiens GN=TOR1B PE=1 SV=2;>tr|H0Y7C8|H0Y7C8_HUMAN Torsin-1B (Fragment) OS=Homo sapiens GN=TOR1B PE=4 SV=1
0.293614	0.759919		1.07e-201	5	12	0.197034	0.208854	P06748-2;P06748;P06748-3;E5RI98;E5RGW4	Nucleophosmin	NPM1	>sp|P06748-2|NPM_HUMAN Isoform 2 of Nucleophosmin OS=Homo sapiens GN=NPM1;>sp|P06748|NPM_HUMAN Nucleophosmin OS=Homo sapiens GN=NPM1 PE=1 SV=2;>sp|P06748-3|NPM_HUMAN Isoform 3 of Nucleophosmin OS=Homo sapiens GN=NPM1
0.294291	0.47489		5.31e-25	6	4	0.196175	0.518153	P42677;Q5T4L4;Q71UM5;H0YMV8;C9J1C5;C9JLI6	40S ribosomal protein S27;40S ribosomal protein S27-like	RPS27;RPS27L	>sp|P42677|RS27_HUMAN 40S ribosomal protein S27 OS=Homo sapiens GN=RPS27 PE=1 SV=3;>tr|Q5T4L4|Q5T4L4_HUMAN 40S ribosomal protein S27 OS=Homo sapiens GN=RPS27 PE=1 SV=1;>sp|Q71UM5|RS27L_HUMAN 40S ribosomal protein S27-like OS=Homo sapiens GN=RPS27L PE=1 SV=
0.295237	0.8236		1.58e-120	1	14	0.19498	0.163581	P62906	60S ribosomal protein L10a	RPL10A	>sp|P62906|RL10A_HUMAN 60S ribosomal protein L10a OS=Homo sapiens GN=RPL10A PE=1 SV=2
0.297532	0.365046		2.93e-83	1	10	0.192101	0.681139	P02008	Hemoglobin subunit zeta	HBZ	>sp|P02008|HBAZ_HUMAN Hemoglobin subunit zeta OS=Homo sapiens GN=HBZ PE=1 SV=2
0.300228	0.658851		1.73e-74	3	15	0.18876	0.29823	O00411;K7EMH3;K7ESD1	DNA-directed RNA polymerase, mitochondrial	POLRMT	>sp|O00411|RPOM_HUMAN DNA-directed RNA polymerase, mitochondrial OS=Homo sapiens GN=POLRMT PE=1 SV=2
0.300497	0.276052		4.82e-27	10	6	0.188429	0.825649	P52272-2;P52272;M0R019;M0R0Y6;M0QY96;M0R2I7;M0QYQ7;M0R0N3;M0R2T0;M0QZM1	Heterogeneous nuclear ribonucleoprotein M	HNRNPM	>sp|P52272-2|HNRPM_HUMAN Isoform 2 of Heterogeneous nuclear ribonucleoprotein M OS=Homo sapiens GN=HNRNPM;>sp|P52272|HNRPM_HUMAN Heterogeneous nuclear ribonucleoprotein M OS=Homo sapiens GN=HNRNPM PE=1 SV=3;>tr|M0R019|M0R019_HUMAN Heterogeneous nuclear rib
0.30117	0.41908		0	13	82	0.187603	0.598437	O15357;O15357-2;F5GY16;H7BXR2;H0YFZ4;H0Y5Q9;H7C2V3;H7C292;Q92835-3;F5H588;D6RJB9;Q7Z7G1-3;Q7Z7G1	Phosphatidylinositol 3,4,5-trisphosphate 5-phosphatase 2	INPPL1	>sp|O15357|SHIP2_HUMAN Phosphatidylinositol 3,4,5-trisphosphate 5-phosphatase 2 OS=Homo sapiens GN=INPPL1 PE=1 SV=2;>sp|O15357-2|SHIP2_HUMAN Isoform 2 of Phosphatidylinositol 3,4,5-trisphosphate 5-phosphatase 2 OS=Homo sapiens GN=INPPL1
0.306811	-0.66711		9.31e-14	3	6	0.180782	0.0601328	O60566;O60566-3;O60566-2	Mitotic checkpoint serine/threonine-protein kinase BUB1 beta	BUB1B	>sp|O60566|BUB1B_HUMAN Mitotic checkpoint serine/threonine-protein kinase BUB1 beta OS=Homo sapiens GN=BUB1B PE=1 SV=3;>sp|O60566-3|BUB1B_HUMAN Isoform 3 of Mitotic checkpoint serine/threonine-protein kinase BUB1 beta OS=Homo sapiens GN=BUB1B;>sp|O60566-2|
0.309088	0.237083		1.62e-20	2	3	0.178082	0.891177	E5RFJ1;Q96MF7	E3 SUMO-protein ligase NSE2	NSMCE2	>tr|E5RFJ1|E5RFJ1_HUMAN E3 SUMO-protein ligase NSE2 OS=Homo sapiens GN=NSMCE2 PE=1 SV=1;>sp|Q96MF7|NSE2_HUMAN E3 SUMO-protein ligase NSE2 OS=Homo sapiens GN=NSMCE2 PE=1 SV=2
0.312429	1.15573		3.27e-12	1	1	0.174173	0.0353305	P47914	60S ribosomal protein L29	RPL29	>sp|P47914|RL29_HUMAN 60S ribosomal protein L29 OS=Homo sapiens GN=RPL29 PE=1 SV=2
0.319754	0.672105		0	6	24	0.16583	0.285238	P19338;H7BY16;C9JYW2;C9JLB1;C9J1H7;C9JWL1	Nucleolin	NCL	>sp|P19338|NUCL_HUMAN Nucleolin OS=Homo sapiens GN=NCL PE=1 SV=3;>tr|H7BY16|H7BY16_HUMAN Nucleolin (Fragment) OS=Homo sapiens GN=NCL PE=1 SV=2
0.32148	0.717859		1.77e-92	2	11	0.163908	0.243359	Q12905;X6R6Z1	Interleukin enhancer-binding factor 2	ILF2	>sp|Q12905|ILF2_HUMAN Interleukin enhancer-binding factor 2 OS=Homo sapiens GN=ILF2 PE=1 SV=2;>tr|X6R6Z1|X6R6Z1_HUMAN Interleukin enhancer-binding factor 2 (Fragment) OS=Homo sapiens GN=ILF2 PE=4 SV=1
0.322541	0.675813		3.3e-80	6	12	0.162735	0.281673	E7EU96;P68400;Q8NEV1;P68400-2;V9GYA2;V9GY80	Casein kinase II subunit alpha;Casein kinase II subunit alpha 3	CSNK2A1;CSNK2A3	>tr|E7EU96|E7EU96_HUMAN Casein kinase II subunit alpha OS=Homo sapiens GN=CSNK2A1 PE=1 SV=1;>sp|P68400|CSK21_HUMAN Casein kinase II subunit alpha OS=Homo sapiens GN=CSNK2A1 PE=1 SV=1;>sp|Q8NEV1|CSK23_HUMAN Casein kinase II subunit alpha 3 OS=Homo sapiens G
0.325456	-0.0407537		6.32e-210	2	14	0.159547	0.632193	P27348;E9PG15	14-3-3 protein theta	YWHAQ	>sp|P27348|1433T_HUMAN 14-3-3 protein theta OS=Homo sapiens GN=YWHAQ PE=1 SV=1;>tr|E9PG15|E9PG15_HUMAN 14-3-3 protein theta (Fragment) OS=Homo sapiens GN=YWHAQ PE=1 SV=1
0.327703	0.418572		9.63e-201	2	25	0.15712	0.599193	Q9UKT4;Q9UKT4-2	F-box only protein 5	FBXO5	>sp|Q9UKT4|FBX5_HUMAN F-box only protein 5 OS=Homo sapiens GN=FBXO5 PE=1 SV=1;>sp|Q9UKT4-2|FBX5_HUMAN Isoform 2 of F-box only protein 5 OS=Homo sapiens GN=FBXO5
0.328364	0.0920224		2.59e-207	4	25	0.156413	0.855881	Q9C0B0;K7EQ93;K7ELF5;Q9UPA5	RING finger protein unkempt homolog	UNK	>sp|Q9C0B0|UNK_HUMAN RING finger protein unkempt homolog OS=Homo sapiens GN=UNK PE=1 SV=2
0.332188	0.594619		2.87e-174	3	19	0.152362	0.36671	Q00839-2;Q00839;Q5RI18	Heterogeneous nuclear ribonucleoprotein U	HNRNPU	>sp|Q00839-2|HNRPU_HUMAN Isoform Short of Heterogeneous nuclear ribonucleoprotein U OS=Homo sapiens GN=HNRNPU;>sp|Q00839|HNRPU_HUMAN Heterogeneous nuclear ribonucleoprotein U OS=Homo sapiens GN=HNRNPU PE=1 SV=6
0.334294	0.753331		8.38e-65	3	10	0.150166	0.214011	P05198;H0YJS4;G3V4T5	Eukaryotic translation initiation factor 2 subunit 1	EIF2S1	>sp|P05198|IF2A_HUMAN Eukaryotic translation initiation factor 2 subunit 1 OS=Homo sapiens GN=EIF2S1 PE=1 SV=3;>tr|H0YJS4|H0YJS4_HUMAN Eukaryotic translation initiation factor 2 subunit 1 (Fragment) OS=Homo sapiens GN=EIF2S1 PE=1 SV=1;>tr|G3V4T5|G3V4T5_HUM
0.334425	-0.167913		1.43e-214	4	35	0.150029	0.445403	P21580;Q5VXQ8;Q5VXQ9;Q5VXR0	Tumor necrosis factor alpha-induced protein 3;A20p50;A20p37	TNFAIP3	>sp|P21580|TNAP3_HUMAN Tumor necrosis factor alpha-induced protein 3 OS=Homo sapiens GN=TNFAIP3 PE=1 SV=1
0.336002	0.502068		5.64e-27	3	6	0.148401	0.481178	P51991-2;P51991;H7C1J8	Heterogeneous nuclear ribonucleoprotein A3	HNRNPA3	>sp|P51991-2|ROA3_HUMAN Isoform 2 of Heterogeneous nuclear ribonucleoprotein A3 OS=Homo sapiens GN=HNRNPA3;>sp|P51991|ROA3_HUMAN Heterogeneous nuclear ribonucleoprotein A3 OS=Homo sapiens GN=HNRNPA3 PE=1 SV=2
0.352199	0.24686		1.26e-13	7	5	0.132456	0.874649	O60313;E5KLK1;E5KLJ6;E5KLJ9;O60313-2;E5KLJ5;H7C321	Dynamin-like 120 kDa protein, mitochondrial;Dynamin-like 120 kDa protein, form S1	OPA1	>sp|O60313|OPA1_HUMAN Dynamin-like 120 kDa protein, mitochondrial OS=Homo sapiens GN=OPA1 PE=1 SV=3;>tr|E5KLK1|E5KLK1_HUMAN Dynamin-like 120 kDa protein, mitochondrial OS=Homo sapiens GN=OPA1 PE=1 SV=1;>tr|E5KLJ6|E5KLJ6_HUMAN Dynamin-like 120 kDa protein,
0.353757	-0.432636		7.34e-67	16	15	0.130995	0.175324	P29590-4;P29590-2;P29590-5;P29590-9;P29590-3;P29590-8;P29590;P29590-14;P29590-10;H3BT57;P29590-12;P29590-13;P29590-11;H3BT29;H3BUJ5;H3BVD2	Protein PML	PML	>sp|P29590-4|PML_HUMAN Isoform PML-6 of Protein PML OS=Homo sapiens GN=PML;>sp|P29590-2|PML_HUMAN Isoform PML-5 of Protein PML OS=Homo sapiens GN=PML;>sp|P29590-5|PML_HUMAN Isoform PML-4 of Protein PML OS=Homo sapiens GN=PML;>sp|P29590-9|PML_HUMAN Isoform
0.356739	0.939465		4.66e-282	12	17	0.128235	0.100734	O00161;O00161-2;H3BM38;H3BNE1;H3BR18;H3BPJ0;H3BP15;H3BQY9;H3BV99;H3BR99;H3BNG6;H3BU94	Synaptosomal-associated protein 23;Synaptosomal-associated protein	SNAP23	>sp|O00161|SNP23_HUMAN Synaptosomal-associated protein 23 OS=Homo sapiens GN=SNAP23 PE=1 SV=1;>sp|O00161-2|SNP23_HUMAN Isoform SNAP-23b of Synaptosomal-associated protein 23 OS=Homo sapiens GN=SNAP23;>tr|H3BM38|H3BM38_HUMAN Synaptosomal-associated protein
0.361134	0.806911		5.58e-28	12	10	0.124247	0.174661	Q96P48-3;Q96P48;Q96P48-7;E7EU13;Q96P48-2;Q96P48-4;Q96P48-1;Q96P48-5;F5GWN4;F8WBT0;F5GWQ2;H0YGD1	Arf-GAP with Rho-GAP domain, ANK repeat and PH domain-containing protein 1	ARAP1	>sp|Q96P48-3|ARAP1_HUMAN Isoform 3 of Arf-GAP with Rho-GAP domain, ANK repeat and PH domain-containing protein 1 OS=Homo sapiens GN=ARAP1;>sp|Q96P48|ARAP1_HUMAN Arf-GAP with Rho-GAP domain, ANK repeat and PH domain-containing protein 1 OS=Homo sapiens GN=A
0.362424	-0.275105		1.77e-40	1	4	0.123095	0.315913	P62699	Protein yippee-like 5	YPEL5	>sp|P62699|YPEL5_HUMAN Protein yippee-like 5 OS=Homo sapiens GN=YPEL5 PE=1 SV=1
0.362811	0.273484		3.82e-133	3	28	0.122751	0.829935	O95163;F5H2T0;H0YDF3	Elongator complex protein 1	IKBKAP	>sp|O95163|ELP1_HUMAN Elongator complex protein 1 OS=Homo sapiens GN=IKBKAP PE=1 SV=3;>tr|F5H2T0|F5H2T0_HUMAN Elongator complex protein 1 OS=Homo sapiens GN=IKBKAP PE=1 SV=1
0.37104	0.182689		2.37e-34	4	6	0.115615	0.983802	P53350;I3L387;I3L309;I3L2H5	Serine/threonine-protein kinase PLK1	PLK1	>sp|P53350|PLK1_HUMAN Serine/threonine-protein kinase PLK1 OS=Homo sapiens GN=PLK1 PE=1 SV=1
0.380623	0.587417		6.11e-26	4	10	0.10772	0.374958	P48200;H0YNL8;H0YKU0;H0YN46	Iron-responsive element-binding protein 2	IREB2	>sp|P48200|IREB2_HUMAN Iron-responsive element-binding protein 2 OS=Homo sapiens GN=IREB2 PE=1 SV=3
0.381387	0.722884		6.3e-104	19	21	0.10711	0.239038	Q12906-5;Q12906-4;Q12906-2;Q12906-6;Q12906-3;Q12906;Q12906-7;K7EKJ9;K7EQR9;K7ER69;K7EKY0;K7EJ09;Q96SI9-2;Q96SI9;K7ERM6;K7ENK6;K7EM82;K7EQ75;K7EPG3	Interleukin enhancer-binding factor 3	ILF3	>sp|Q12906-5|ILF3_HUMAN Isoform 5 of Interleukin enhancer-binding factor 3 OS=Homo sapiens GN=ILF3;>sp|Q12906-4|ILF3_HUMAN Isoform 4 of Interleukin enhancer-binding factor 3 OS=Homo sapiens GN=ILF3;>sp|Q12906-2|ILF3_HUMAN Isoform 2 of Interleukin enhancer-
0.384566	0.17019		0	4	63	0.104599	0.99461	Q06124;Q06124-2;Q06124-3;H0YF12	Tyrosine-protein phosphatase non-receptor type 11	PTPN11	>sp|Q06124|PTN11_HUMAN Tyrosine-protein phosphatase non-receptor type 11 OS=Homo sapiens GN=PTPN11 PE=1 SV=2;>sp|Q06124-2|PTN11_HUMAN Isoform 2 of Tyrosine-protein phosphatase non-receptor type 11 OS=Homo sapiens GN=PTPN11;>sp|Q06124-3|PTN11_HUMAN Isoform
0.385328	0.646977		8.93e-67	26	6	0.104004	0.3102	P62979;J3QS39;J3QTR3;F5H6Q2;P62987;F5GYU3;F5H2Z3;F5H265;B4DV12;F5H388;F5H747;F5GXK7;J3QKN0;P0CG47;Q96C32;F5H041;P0CG48;M0R1V7;M0R1M6;M0R2S1;J3QLP7;J3QRK5;J3QSA3;K7EMA8;F5GZ39;J3KSM4	Ubiquitin-40S ribosomal protein S27a;Ubiquitin;40S ribosomal protein S27a;Ubiquitin-60S ribosomal protein L40;Ubiquitin;60S ribosomal protein L40;Polyubiquitin-B;Ubiquitin;Polyubiquitin-C;Ubiquitin	RPS27A;UBB;UBC;UBA52;UBBP4	>sp|P62979|RS27A_HUMAN Ubiquitin-40S ribosomal protein S27a OS=Homo sapiens GN=RPS27A PE=1 SV=2;>tr|J3QS39|J3QS39_HUMAN Ubiquitin (Fragment) OS=Homo sapiens GN=UBB PE=2 SV=1;>tr|J3QTR3|J3QTR3_HUMAN Ubiquitin (Fragment) OS=Homo sapiens GN=RPS27A PE=1 SV=1;>
0.387738	0.163919		7.62e-48	1	3	0.10214	0.983417	O76003	Glutaredoxin-3	GLRX3	>sp|O76003|GLRX3_HUMAN Glutaredoxin-3 OS=Homo sapiens GN=GLRX3 PE=1 SV=2
0.391535	0.756574		7.65e-37	2	8	0.0992577	0.211461	O43353;O43353-2	Receptor-interacting serine/threonine-protein kinase 2	RIPK2	>sp|O43353|RIPK2_HUMAN Receptor-interacting serine/threonine-protein kinase 2 OS=Homo sapiens GN=RIPK2 PE=1 SV=2;>sp|O43353-2|RIPK2_HUMAN Isoform 2 of Receptor-interacting serine/threonine-protein kinase 2 OS=Homo sapiens GN=RIPK2
0.393177	0.853062		9.91e-293	3	13	0.0980312	0.145328	Q99714;Q99714-2;Q5H928	3-hydroxyacyl-CoA dehydrogenase type-2	HSD17B10	>sp|Q99714|HCD2_HUMAN 3-hydroxyacyl-CoA dehydrogenase type-2 OS=Homo sapiens GN=HSD17B10 PE=1 SV=3;>sp|Q99714-2|HCD2_HUMAN Isoform 2 of 3-hydroxyacyl-CoA dehydrogenase type-2 OS=Homo sapiens GN=HSD17B10;>tr|Q5H928|Q5H928_HUMAN 3-hydroxyacyl-CoA dehydrogena
0.397841	0.997879		2.71e-10	11	3	0.0946141	0.0773236	D6REM6;P43243;A8MXP9;D6RBK5;H0Y8T4;D6R991;B3KM87;P43243-2;D6RBI2;D6RE02;D6RIA2	Matrin-3	MATR3	>tr|D6REM6|D6REM6_HUMAN Matrin-3 OS=Homo sapiens GN=MATR3 PE=1 SV=1;>sp|P43243|MATR3_HUMAN Matrin-3 OS=Homo sapiens GN=MATR3 PE=1 SV=2;>tr|A8MXP9|A8MXP9_HUMAN Matrin-3 OS=Homo sapiens GN=MATR3 PE=1 SV=1;>tr|D6RBK5|D6RBK5_HUMAN Matrin-3 (Fragment) OS=Homo s
0.401235	0.411318		2.81e-158	5	23	0.0921881	0.610034	P19174;P19174-2;V9GY71;V9GYH5;V9GY63	1-phosphatidylinositol 4,5-bisphosphate phosphodiesterase gamma-1	PLCG1	>sp|P19174|PLCG1_HUMAN 1-phosphatidylinositol 4,5-bisphosphate phosphodiesterase gamma-1 OS=Homo sapiens GN=PLCG1 PE=1 SV=1;>sp|P19174-2|PLCG1_HUMAN Isoform 2 of 1-phosphatidylinositol 4,5-bisphosphate phosphodiesterase gamma-1 OS=Homo sapiens GN=PLCG1
0.402615	-1.06499		4.26e-29	10	4	0.0912157	0.00560778	F5H796;Q9NR28-2;Q9NR28;F5GXT8;Q9NR28-3;F5H0Q4;F5GYH3;F5GX50;H7BZK7;H7BZQ7	Diablo homolog, mitochondrial	DIABLO	>tr|F5H796|F5H796_HUMAN Diablo homolog, mitochondrial (Fragment) OS=Homo sapiens GN=DIABLO PE=1 SV=2;>sp|Q9NR28-2|DBLOH_HUMAN Isoform 2 of Diablo homolog, mitochondrial OS=Homo sapiens GN=DIABLO;>sp|Q9NR28|DBLOH_HUMAN Diablo homolog, mitochondrial OS=Homo
0.403117	-0.837082		4.67e-266	6	19	0.0908643	0.0238181	Q14192;J3KNW4;F8WDA8;U3KQT4;Q5TM15;C9J3S8	Four and a half LIM domains protein 2	FHL2	>sp|Q14192|FHL2_HUMAN Four and a half LIM domains protein 2 OS=Homo sapiens GN=FHL2 PE=1 SV=3;>tr|J3KNW4|J3KNW4_HUMAN Four and a half LIM domains protein 2 OS=Homo sapiens GN=FHL2 PE=1 SV=1
0.404245	0.513983		4.68e-12	2	4	0.0900784	0.465433	P22626;P22626-2	Heterogeneous nuclear ribonucleoproteins A2/B1	HNRNPA2B1	>sp|P22626|ROA2_HUMAN Heterogeneous nuclear ribonucleoproteins A2/B1 OS=Homo sapiens GN=HNRNPA2B1 PE=1 SV=2;>sp|P22626-2|ROA2_HUMAN Isoform A2 of Heterogeneous nuclear ribonucleoproteins A2/B1 OS=Homo sapiens GN=HNRNPA2B1
0.409747	0.742413		7.79e-39	15	7	0.0863225	0.222759	H0Y8G5;Q14103-3;Q14103;H0YA96;D6RAF8;Q14103-4;B4DTC3;Q14103-2;D6RF44;D6RD83;D6RBQ9;F5H6R6;O14979-3;O14979-2;O14979	Heterogeneous nuclear ribonucleoprotein D0	HNRNPD	>tr|H0Y8G5|H0Y8G5_HUMAN Heterogeneous nuclear ribonucleoprotein D0 (Fragment) OS=Homo sapiens GN=HNRNPD PE=1 SV=2;>sp|Q14103-3|HNRPD_HUMAN Isoform 3 of Heterogeneous nuclear ribonucleoprotein D0 OS=Homo sapiens GN=HNRNPD;>sp|Q14103|HNRPD_HUMAN Heterogeneou
0.417589	-0.334253		1.3e-78	9	13	0.0811892	0.256288	B4DQH9;Q6VN20;R4GMX8;B3KP49;B4DID0;R4GN91;R4GNA3;R4GMX7;B4DHL9	Ran-binding protein 10	RANBP10	>tr|B4DQH9|B4DQH9_HUMAN Ran-binding protein 10 OS=Homo sapiens GN=RANBP10 PE=1 SV=1;>sp|Q6VN20|RBP10_HUMAN Ran-binding protein 10 OS=Homo sapiens GN=RANBP10 PE=1 SV=1;>tr|R4GMX8|R4GMX8_HUMAN Ran-binding protein 10 OS=Homo sapiens GN=RANBP10 PE=1 SV=1;>tr|B
0.418457	-0.541566		1.86e-252	6	30	0.0806362	0.109826	Q6PJT7-5;Q6PJT7;G3V256;Q6PJT7-4;G3V411;Q6PJT7-8	Zinc finger CCCH domain-containing protein 14	ZC3H14	>sp|Q6PJT7-5|ZC3HE_HUMAN Isoform 5 of Zinc finger CCCH domain-containing protein 14 OS=Homo sapiens GN=ZC3H14;>sp|Q6PJT7|ZC3HE_HUMAN Zinc finger CCCH domain-containing protein 14 OS=Homo sapiens GN=ZC3H14 PE=1 SV=1;>tr|G3V256|G3V256_HUMAN Zinc finger CCCH
0.422298	-0.302539		0	5	49	0.0782275	0.28721	Q13263;Q13263-2;M0R0K9;M0R3C0;M0R2I3	Transcription intermediary factor 1-beta	TRIM28	>sp|Q13263|TIF1B_HUMAN Transcription intermediary factor 1-beta OS=Homo sapiens GN=TRIM28 PE=1 SV=5;>sp|Q13263-2|TIF1B_HUMAN Isoform 2 of Transcription intermediary factor 1-beta OS=Homo sapiens GN=TRIM28
0.422669	0.81312		1.18e-93	6	18	0.0779979	0.170475	Q8NE71-2;Q8NE71;H0YGW7;Q5STZ7;Q5STZ8;F5GYK6	ATP-binding cassette sub-family F member 1	ABCF1	>sp|Q8NE71-2|ABCF1_HUMAN Isoform 2 of ATP-binding cassette sub-family F member 1 OS=Homo sapiens GN=ABCF1;>sp|Q8NE71|ABCF1_HUMAN ATP-binding cassette sub-family F member 1 OS=Homo sapiens GN=ABCF1 PE=1 SV=2;>tr|H0YGW7|H0YGW7_HUMAN ATP-binding cassette sub-
0.424523	-0.751549		2.03e-252	2	33	0.0768588	0.0385733	Q8TDB6;Q8TDB6-2	E3 ubiquitin-protein ligase DTX3L	DTX3L	>sp|Q8TDB6|DTX3L_HUMAN E3 ubiquitin-protein ligase DTX3L OS=Homo sapiens GN=DTX3L PE=1 SV=1
0.428225	0.0343676		3.57e-19	2	4	0.0746256	0.756109	Q96AD0;Q96LD4	Tripartite motif-containing protein 47	TRIM47	>tr|Q96AD0|Q96AD0_HUMAN TRIM47 protein OS=Homo sapiens GN=TRIM47 PE=1 SV=1;>sp|Q96LD4|TRI47_HUMAN Tripartite motif-containing protein 47 OS=Homo sapiens GN=TRIM47 PE=1 SV=2
0.428718	-0.123789		3.5e-70	2	14	0.0743324	0.506438	O00463;F5H1P7	TNF receptor-associated factor 5	TRAF5	>sp|O00463|TRAF5_HUMAN TNF receptor-associated factor 5 OS=Homo sapiens GN=TRAF5 PE=1 SV=2;>tr|F5H1P7|F5H1P7_HUMAN TNF receptor-associated factor 5 OS=Homo sapiens GN=TRAF5 PE=1 SV=1
0.430195	-0.470218		9.8e-14	4	3	0.0734588	0.150047	F6SA91;Q9BUZ4;J9JIG0;Q9BUZ4-2	TNF receptor-associated factor 4	TRAF4	>tr|F6SA91|F6SA91_HUMAN TNF receptor-associated factor 4 OS=Homo sapiens GN=TRAF4 PE=2 SV=1;>sp|Q9BUZ4|TRAF4_HUMAN TNF receptor-associated factor 4 OS=Homo sapiens GN=TRAF4 PE=1 SV=1
0.432531	0.805485		6.99e-48	2	9	0.0720945	0.175633	Q7L0Y3;C9JVB6	Mitochondrial ribonuclease P protein 1	TRMT10C	>sp|Q7L0Y3|MRRP1_HUMAN Mitochondrial ribonuclease P protein 1 OS=Homo sapiens GN=TRMT10C PE=1 SV=2;>tr|C9JVB6|C9JVB6_HUMAN Mitochondrial ribonuclease P protein 1 (Fragment) OS=Homo sapiens GN=TRMT10C PE=1 SV=1
0.439884	-0.0977173		0	7	28	0.0679357	0.544467	P62258;P62258-2;B4DJF2;I3L3T1;K7EIT4;K7EM20;I3L0W5	14-3-3 protein epsilon	YWHAE	>sp|P62258|1433E_HUMAN 14-3-3 protein epsilon OS=Homo sapiens GN=YWHAE PE=1 SV=1;>sp|P62258-2|1433E_HUMAN Isoform SV of 14-3-3 protein epsilon OS=Homo sapiens GN=YWHAE
0.442082	0.0870299		1.16e-08	1	2	0.0667312	0.847125	Q9NRW3	DNA dC->dU-editing enzyme APOBEC-3C	APOBEC3C	>sp|Q9NRW3|ABC3C_HUMAN DNA dC->dU-editing enzyme APOBEC-3C OS=Homo sapiens GN=APOBEC3C PE=1 SV=2
0.442327	0.12028		5.06e-18	12	5	0.0665986	0.905745	Q13642-1;Q13642-5;Q13642-4;Q5JXI8;Q13642;Q5JXH8;Q5JXH7;Q5JXI3;Q5JXI0;Q5JXH9;Q13642-3;Q5JXI2	Four and a half LIM domains protein 1	FHL1	>sp|Q13642-1|FHL1_HUMAN Isoform 1 of Four and a half LIM domains protein 1 OS=Homo sapiens GN=FHL1;>sp|Q13642-5|FHL1_HUMAN Isoform 5 of Four and a half LIM domains protein 1 OS=Homo sapiens GN=FHL1;>sp|Q13642-4|FHL1_HUMAN Isoform 4 of Four and a half LIM d
0.442936	0.181422		1.7e-34	7	5	0.0662681	0.985967	Q14847;Q14847-2;C9J9W2;F6S2S5;K7ESD6;Q14847-3;O76041-2	LIM and SH3 domain protein 1	LASP1	>sp|Q14847|LASP1_HUMAN LIM and SH3 domain protein 1 OS=Homo sapiens GN=LASP1 PE=1 SV=2;>sp|Q14847-2|LASP1_HUMAN Isoform 2 of LIM and SH3 domain protein 1 OS=Homo sapiens GN=LASP1;>tr|C9J9W2|C9J9W2_HUMAN LIM and SH3 domain protein 1 (Fragment) OS=Homo sapie
0.445374	-0.383128		1.84e-48	6	15	0.0649608	0.2133	Q9UGI8-2;Q9UGI8;F8W7T0;B7Z6L5;F8WDI4;H7BYK1	Testin	TES	>sp|Q9UGI8-2|TES_HUMAN Isoform 2 of Testin OS=Homo sapiens GN=TES;>sp|Q9UGI8|TES_HUMAN Testin OS=Homo sapiens GN=TES PE=1 SV=1
0.449872	1.05597		1.97e-89	4	15	0.0626041	0.0586432	P05455;E7ERC4;E9PFL9;E9PGX9	Lupus La protein	SSB	>sp|P05455|LA_HUMAN Lupus La protein OS=Homo sapiens GN=SSB PE=1 SV=2;>tr|E7ERC4|E7ERC4_HUMAN Lupus La protein (Fragment) OS=Homo sapiens GN=SSB PE=1 SV=1
0.451328	-0.253994		0	1	19	0.0618567	0.33924	P61981	14-3-3 protein gamma;14-3-3 protein gamma, N-terminally processed	YWHAG	>sp|P61981|1433G_HUMAN 14-3-3 protein gamma OS=Homo sapiens GN=YWHAG PE=1 SV=2
0.452177	-0.0215116		1.9e-81	6	16	0.0614244	0.663128	Q8IWS0;Q8IWS0-5;Q8IWS0-3;Q5JRC6;Q8IWS0-4;Q8IWS0-2	PHD finger protein 6	PHF6	>sp|Q8IWS0|PHF6_HUMAN PHD finger protein 6 OS=Homo sapiens GN=PHF6 PE=1 SV=1;>sp|Q8IWS0-5|PHF6_HUMAN Isoform 5 of PHD finger protein 6 OS=Homo sapiens GN=PHF6;>sp|Q8IWS0-3|PHF6_HUMAN Isoform 3 of PHD finger protein 6 OS=Homo sapiens GN=PHF6;>tr|Q5JRC6|Q5JR
0.453993	0.912172		2.24e-20	4	8	0.0605074	0.113456	Q7L2E3-3;H7BXY3;Q7L2E3;Q7L2E3-2	Putative ATP-dependent RNA helicase DHX30	DHX30	>sp|Q7L2E3-3|DHX30_HUMAN Isoform 3 of Putative ATP-dependent RNA helicase DHX30 OS=Homo sapiens GN=DHX30;>tr|H7BXY3|H7BXY3_HUMAN Putative ATP-dependent RNA helicase DHX30 OS=Homo sapiens GN=DHX30 PE=1 SV=1;>sp|Q7L2E3|DHX30_HUMAN Putative ATP-dependent RNA
0.455083	0.0760364		5.73e-65	3	16	0.0599633	0.827912	P35579;P35579-2;Q5BKV1	Myosin-9	MYH9	>sp|P35579|MYH9_HUMAN Myosin-9 OS=Homo sapiens GN=MYH9 PE=1 SV=4;>sp|P35579-2|MYH9_HUMAN Isoform 2 of Myosin-9 OS=Homo sapiens GN=MYH9
0.455324	-0.144353		4.31e-28	16	6	0.059843	0.477458	C9JP00;Q9NR56;Q9NR56-3;Q9NR56-4;Q9NR56-7;Q9NR56-6;Q9NR56-2;Q9NR56-5;H7C4T5;Q86VM6;Q9NUK0-2;B1AKI6;Q9NUK0;C9J4T8;Q9NUK0-4;Q9NUK0-3	Muscleblind-like protein 1	MBNL1	>tr|C9JP00|C9JP00_HUMAN Muscleblind-like protein 1 OS=Homo sapiens GN=MBNL1 PE=1 SV=1;>sp|Q9NR56|MBNL1_HUMAN Muscleblind-like protein 1 OS=Homo sapiens GN=MBNL1 PE=1 SV=2;>sp|Q9NR56-3|MBNL1_HUMAN Isoform 3 of Muscleblind-like protein 1 OS=Homo sapiens GN=M
0.457137	-0.101679		2.27e-07	15	2	0.0589476	0.538598	P61619;B4DR61;H7C1Q9;C9JXC6;H7C069;A6NK38;F2Z2C7;A6NIF9;C9JJV4;P61619-3;F8W776;Q8TC24;Q9H9S3-2;Q9H9S3-3;Q9H9S3	Protein transport protein Sec61 subunit alpha isoform 1;Protein transport protein Sec61 subunit alpha isoform 2	SEC61A1;SEC61A2	>sp|P61619|S61A1_HUMAN Protein transport protein Sec61 subunit alpha isoform 1 OS=Homo sapiens GN=SEC61A1 PE=1 SV=2;>tr|B4DR61|B4DR61_HUMAN Protein transport protein Sec61 subunit alpha isoform 1 OS=Homo sapiens GN=SEC61A1 PE=1 SV=1;>tr|H7C1Q9|H7C1Q9_HUMAN
0.460394	1.14814		2e-83	3	20	0.0573666	0.0367727	P46940;H0YLE8;H0YKA5	Ras GTPase-activating-like protein IQGAP1	IQGAP1	>sp|P46940|IQGA1_HUMAN Ras GTPase-activating-like protein IQGAP1 OS=Homo sapiens GN=IQGAP1 PE=1 SV=1;>tr|H0YLE8|H0YLE8_HUMAN Ras GTPase-activating-like protein IQGAP1 OS=Homo sapiens GN=IQGAP1 PE=1 SV=1
0.467966	-0.562142		3.28e-47	6	10	0.0538275	0.0999694	O43464;O43464-3;O43464-2;O43464-4;P83110-2;P83110	Serine protease HTRA2, mitochondrial	HTRA2	>sp|O43464|HTRA2_HUMAN Serine protease HTRA2, mitochondrial OS=Homo sapiens GN=HTRA2 PE=1 SV=2;>sp|O43464-3|HTRA2_HUMAN Isoform 3 of Serine protease HTRA2, mitochondrial OS=Homo sapiens GN=HTRA2;>sp|O43464-2|HTRA2_HUMAN Isoform 2 of Serine protease HTRA2,
0.469524	-0.220444		2.18e-239	4	17	0.0531226	0.378526	P31946-2;P31946;Q4VY20;Q4VY19	14-3-3 protein beta/alpha;14-3-3 protein beta/alpha, N-terminally processed	YWHAB	>sp|P31946-2|1433B_HUMAN Isoform Short of 14-3-3 protein beta/alpha OS=Homo sapiens GN=YWHAB;>sp|P31946|1433B_HUMAN 14-3-3 protein beta/alpha OS=Homo sapiens GN=YWHAB PE=1 SV=3
0.471319	-0.318573		3.52e-26	6	7	0.0523198	0.271275	O75791;B7Z8E3;F5H1V3;B1AH86;B7Z8I3;F5H548	GRB2-related adapter protein 2	GRAP2	>sp|O75791|GRAP2_HUMAN GRB2-related adapter protein 2 OS=Homo sapiens GN=GRAP2 PE=1 SV=1;>tr|B7Z8E3|B7Z8E3_HUMAN GRB2-related adapter protein 2 OS=Homo sapiens GN=GRAP2 PE=1 SV=1;>tr|F5H1V3|F5H1V3_HUMAN GRB2-related adapter protein 2 OS=Homo sapiens GN=GRA
0.471797	-0.403541		7.68e-281	5	27	0.0521075	0.196979	Q8IXQ6-2;Q8IXQ6-3;Q8IXQ6;G5E9U8;C9K0E5	Poly [ADP-ribose] polymerase 9	PARP9	>sp|Q8IXQ6-2|PARP9_HUMAN Isoform 2 of Poly [ADP-ribose] polymerase 9 OS=Homo sapiens GN=PARP9;>sp|Q8IXQ6-3|PARP9_HUMAN Isoform 3 of Poly [ADP-ribose] polymerase 9 OS=Homo sapiens GN=PARP9;>sp|Q8IXQ6|PARP9_HUMAN Poly [ADP-ribose] polymerase 9 OS=Homo sapien
0.479667	0.875145		0	9	50	0.0487184	0.132701	P42338;H0Y871;Q68DL0;H7C565;H7C527;F8WDJ8;C9JYX0;C9J345;C9JNF6	Phosphatidylinositol 4,5-bisphosphate 3-kinase catalytic subunit beta isoform	PIK3CB;DKFZp779K1237	>sp|P42338|PK3CB_HUMAN Phosphatidylinositol 4,5-bisphosphate 3-kinase catalytic subunit beta isoform OS=Homo sapiens GN=PIK3CB PE=1 SV=1;>tr|H0Y871|H0Y871_HUMAN Phosphatidylinositol 4,5-bisphosphate 3-kinase catalytic subunit beta isoform (Fragment) OS=Hom
0.483467	0.0585958		2.4e-143	5	23	0.0471493	0.797645	Q9UL63;C9J7E8;Q9UL63-2;F8WEY7;C9JXB0	Muskelin	MKLN1	>sp|Q9UL63|MKLN1_HUMAN Muskelin OS=Homo sapiens GN=MKLN1 PE=1 SV=2;>tr|C9J7E8|C9J7E8_HUMAN Muskelin OS=Homo sapiens GN=MKLN1 PE=1 SV=1;>sp|Q9UL63-2|MKLN1_HUMAN Isoform 2 of Muskelin OS=Homo sapiens GN=MKLN1
0.484297	0.0395252		0	11	16	0.0468123	0.764896	P63104;E7EX29;B0AZS6;P63104-2;B7Z2E6;H0YB80;E7ESK7;E9PD24;E7EVZ2;E5RGE1;E5RIR4	14-3-3 protein zeta/delta	YWHAZ	>sp|P63104|1433Z_HUMAN 14-3-3 protein zeta/delta OS=Homo sapiens GN=YWHAZ PE=1 SV=1;>tr|E7EX29|E7EX29_HUMAN 14-3-3 protein zeta/delta (Fragment) OS=Homo sapiens GN=YWHAZ PE=1 SV=1;>tr|B0AZS6|B0AZS6_HUMAN 14-3-3 protein zeta/delta OS=Homo sapiens GN=YWHAZ P
0.484652	-0.311748		2.99e-49	6	13	0.0466686	0.277981	Q96NW4;K7ELM1;K7EIN0;K7ENE0;V9GYL8;K7EIH4	Ankyrin repeat domain-containing protein 27	ANKRD27	>sp|Q96NW4|ANR27_HUMAN Ankyrin repeat domain-containing protein 27 OS=Homo sapiens GN=ANKRD27 PE=1 SV=2
0.486073	-0.145767		0	3	24	0.0460977	0.475499	Q96S59;Q96S59-2;B2R8E1	Ran-binding protein 9	RANBP9	>sp|Q96S59|RANB9_HUMAN Ran-binding protein 9 OS=Homo sapiens GN=RANBP9 PE=1 SV=1;>sp|Q96S59-2|RANB9_HUMAN Isoform 2 of Ran-binding protein 9 OS=Homo sapiens GN=RANBP9;>tr|B2R8E1|B2R8E1_HUMAN Ran-binding protein 9 OS=Homo sapiens GN=RANBP9 PE=1 SV=1
0.48773	0.888381		3.93e-13	4	4	0.0454398	0.12555	P21291;E9PND2;E9PP21;E9PS42	Cysteine and glycine-rich protein 1	CSRP1	>sp|P21291|CSRP1_HUMAN Cysteine and glycine-rich protein 1 OS=Homo sapiens GN=CSRP1 PE=1 SV=3;>tr|E9PND2|E9PND2_HUMAN Cysteine and glycine-rich protein 1 (Fragment) OS=Homo sapiens GN=CSRP1 PE=1 SV=1;>tr|E9PP21|E9PP21_HUMAN Cysteine and glycine-rich protei
0.488084	-0.232		9.27e-173	5	18	0.0452999	0.364689	Q9UBF1;O15479;O15481;Q96LZ2;P43366	Melanoma-associated antigen C2	MAGEC2	>sp|Q9UBF1|MAGC2_HUMAN Melanoma-associated antigen C2 OS=Homo sapiens GN=MAGEC2 PE=1 SV=1
0.488439	-0.264542		2.48e-210	4	18	0.0451605	0.32745	Q04917;A2IDB2;F8WEB6;A2IDB1	14-3-3 protein eta	YWHAH	>sp|Q04917|1433F_HUMAN 14-3-3 protein eta OS=Homo sapiens GN=YWHAH PE=1 SV=4;>tr|A2IDB2|A2IDB2_HUMAN 14-3-3 protein eta (Fragment) OS=Homo sapiens GN=YWHAH PE=1 SV=1
0.493394	0.601298		2.4e-31	7	4	0.0432493	0.359164	D6R9P3;D6RD18;Q99729-3;D6RBZ0;Q99729-2;Q99729-4;Q99729	Heterogeneous nuclear ribonucleoprotein A/B	HNRNPAB	>tr|D6R9P3|D6R9P3_HUMAN Heterogeneous nuclear ribonucleoprotein A/B OS=Homo sapiens GN=HNRNPAB PE=1 SV=1;>tr|D6RD18|D6RD18_HUMAN Heterogeneous nuclear ribonucleoprotein A/B OS=Homo sapiens GN=HNRNPAB PE=1 SV=1;>sp|Q99729-3|ROAA_HUMAN Isoform 3 of Heterogen
0.49974	1.00887		0	3	48	0.0409019	0.0734564	O00459;E9PFP1;V9GYJ4	Phosphatidylinositol 3-kinase regulatory subunit beta	PIK3R2	>sp|O00459|P85B_HUMAN Phosphatidylinositol 3-kinase regulatory subunit beta OS=Homo sapiens GN=PIK3R2 PE=1 SV=2;>tr|E9PFP1|E9PFP1_HUMAN Phosphatidylinositol 3-kinase regulatory subunit beta OS=Homo sapiens GN=PIK3R2 PE=1 SV=1
0.507343	0.176489		4.51e-188	4	13	0.0382329	0.994396	P10768;X6RA14;H7BZT7;U3KQT1	S-formylglutathione hydrolase	ESD	>sp|P10768|ESTD_HUMAN S-formylglutathione hydrolase OS=Homo sapiens GN=ESD PE=1 SV=2;>tr|X6RA14|X6RA14_HUMAN S-formylglutathione hydrolase OS=Homo sapiens GN=ESD PE=4 SV=1;>tr|H7BZT7|H7BZT7_HUMAN S-formylglutathione hydrolase (Fragment) OS=Homo sapiens GN=
0.528877	0.18777		1.08e-129	4	28	0.0314627	0.975121	Q9BRZ2;C9JI91;Q9BRZ2-2;Q9BRZ2-3	E3 ubiquitin-protein ligase TRIM56	TRIM56	>sp|Q9BRZ2|TRI56_HUMAN E3 ubiquitin-protein ligase TRIM56 OS=Homo sapiens GN=TRIM56 PE=1 SV=3
0.534841	-0.287423		0	7	31	0.0297804	0.302799	Q9H7D7;Q9H7D7-2;H0Y9R3;C9JCS7;H0Y917;Q9H7D7-3;Q9H7D7-4	WD repeat-containing protein 26	WDR26	>sp|Q9H7D7|WDR26_HUMAN WD repeat-containing protein 26 OS=Homo sapiens GN=WDR26 PE=1 SV=3;>sp|Q9H7D7-2|WDR26_HUMAN Isoform 2 of WD repeat-containing protein 26 OS=Homo sapiens GN=WDR26
0.53507	0.219286		1.58e-93	2	15	0.0297174	0.921381	Q6ZNB6;Q6ZNB6-2	NF-X1-type zinc finger protein NFXL1	NFXL1	>sp|Q6ZNB6|NFXL1_HUMAN NF-X1-type zinc finger protein NFXL1 OS=Homo sapiens GN=NFXL1 PE=1 SV=2;>sp|Q6ZNB6-2|NFXL1_HUMAN Isoform 2 of NF-X1-type zinc finger protein NFXL1 OS=Homo sapiens GN=NFXL1
0.538156	0.29731		1.57e-194	8	43	0.0288791	0.790377	P28340;M0R2B7;M0QZR8;M0QXE6;M0QXQ2;M0QZB4;M0R3H8;M0R2I8	DNA polymerase delta catalytic subunit;DNA polymerase	POLD1	>sp|P28340|DPOD1_HUMAN DNA polymerase delta catalytic subunit OS=Homo sapiens GN=POLD1 PE=1 SV=2;>tr|M0R2B7|M0R2B7_HUMAN DNA polymerase OS=Homo sapiens GN=POLD1 PE=1 SV=1;>tr|M0QZR8|M0QZR8_HUMAN DNA polymerase OS=Homo sapiens GN=POLD1 PE=1 SV=1
0.547716	-0.227141		0	1	18	0.0264104	0.370469	Q9NWU2	Glucose-induced degradation protein 8 homolog	GID8	>sp|Q9NWU2|GID8_HUMAN Glucose-induced degradation protein 8 homolog OS=Homo sapiens GN=GID8 PE=1 SV=1
0.553489	0.752578		0	11	45	0.0250095	0.214606	P27986;P27986-4;P27986-3;P27986-2;P27986-5;H0YBC2;E5RJY0;H0YB27;E5RGI8;E5RHI0;Q5T4P3	Phosphatidylinositol 3-kinase regulatory subunit alpha	PIK3R1	>sp|P27986|P85A_HUMAN Phosphatidylinositol 3-kinase regulatory subunit alpha OS=Homo sapiens GN=PIK3R1 PE=1 SV=2;>sp|P27986-4|P85A_HUMAN Isoform 4 of Phosphatidylinositol 3-kinase regulatory subunit alpha OS=Homo sapiens GN=PIK3R1;>sp|P27986-3|P85A_HUMAN I
0.554618	0.0494336		4.31e-40	1	9	0.0247432	0.781863	Q8NG06	Tripartite motif-containing protein 58	TRIM58	>sp|Q8NG06|TRI58_HUMAN Tripartite motif-containing protein 58 OS=Homo sapiens GN=TRIM58 PE=2 SV=2
0.563172	0.651532		1.65e-40	2	4	0.0228042	0.305571	O95218-2;O95218	Zinc finger Ran-binding domain-containing protein 2	ZRANB2	>sp|O95218-2|ZRAB2_HUMAN Isoform 2 of Zinc finger Ran-binding domain-containing protein 2 OS=Homo sapiens GN=ZRANB2;>sp|O95218|ZRAB2_HUMAN Zinc finger Ran-binding domain-containing protein 2 OS=Homo sapiens GN=ZRANB2 PE=1 SV=2
0.567318	-0.736742		2.49e-102	9	13	0.0219129	0.0417918	E9PMH5;Q13490;Q13490-2;H0YDY3;E9PI77;E9PIW1;E9PQZ9;E9PNM6;Q13489	Baculoviral IAP repeat-containing protein 2	BIRC2	>tr|E9PMH5|E9PMH5_HUMAN Baculoviral IAP repeat-containing protein 2 OS=Homo sapiens GN=BIRC2 PE=1 SV=1;>sp|Q13490|BIRC2_HUMAN Baculoviral IAP repeat-containing protein 2 OS=Homo sapiens GN=BIRC2 PE=1 SV=2;>sp|Q13490-2|BIRC2_HUMAN Isoform 2 of Baculoviral I
0.577243	-0.277872		4.85e-262	16	26	0.0199014	0.312935	Q7L5Y9;E7ESC7;B4DVN3;B4DQT1;Q7L5Y9-3;E7ENL1;Q7L5Y9-2;D6REW7;D6RE80;Q7L5Y9-4;D6RIB6;Q7L5Y9-5;D6RDW4;D6RA86;D6RID6;D6R8Z3	Macrophage erythroblast attacher	MAEA	>sp|Q7L5Y9|MAEA_HUMAN Macrophage erythroblast attacher OS=Homo sapiens GN=MAEA PE=1 SV=1;>tr|E7ESC7|E7ESC7_HUMAN Macrophage erythroblast attacher OS=Homo sapiens GN=MAEA PE=1 SV=1;>tr|B4DVN3|B4DVN3_HUMAN Macrophage erythroblast attacher OS=Homo sapiens GN=
0.57902	0.584851		1.3e-14	5	6	0.0195588	0.377923	Q9NW13;Q9NW13-2;C9JE21;C9JAA9;H7C5G8	RNA-binding protein 28	RBM28	>sp|Q9NW13|RBM28_HUMAN RNA-binding protein 28 OS=Homo sapiens GN=RBM28 PE=1 SV=3;>sp|Q9NW13-2|RBM28_HUMAN Isoform 2 of RNA-binding protein 28 OS=Homo sapiens GN=RBM28;>tr|C9JE21|C9JE21_HUMAN RNA-binding protein 28 (Fragment) OS=Homo sapiens GN=RBM28 PE=1 S
0.585664	1.33949		6.55e-116	4	22	0.018323	0.0124841	O00329;Q5SR50;O00329-2;F5H807	Phosphatidylinositol 4,5-bisphosphate 3-kinase catalytic subunit delta isoform	PIK3CD	>sp|O00329|PK3CD_HUMAN Phosphatidylinositol 4,5-bisphosphate 3-kinase catalytic subunit delta isoform OS=Homo sapiens GN=PIK3CD PE=1 SV=2;>tr|Q5SR50|Q5SR50_HUMAN Phosphatidylinositol 4,5-bisphosphate 3-kinase catalytic subunit delta isoform OS=Homo sapiens
0.591618	-0.174362		7.86e-236	4	19	0.0172742	0.436847	Q9H871;Q9H871-2;Q96G75-2;F5H6G4	Protein RMD5 homolog A	RMND5A	>sp|Q9H871|RMD5A_HUMAN Protein RMD5 homolog A OS=Homo sapiens GN=RMND5A PE=1 SV=1
0.596232	-0.315793		7.72e-277	8	39	0.0164981	0.273993	Q12933-3;Q12933;Q12933-4;Q12933-2;B1AMX9;B1AMX8;B1AMX7;B1AMY1	TNF receptor-associated factor 2	TRAF2	>sp|Q12933-3|TRAF2_HUMAN Isoform 3 of TNF receptor-associated factor 2 OS=Homo sapiens GN=TRAF2;>sp|Q12933|TRAF2_HUMAN TNF receptor-associated factor 2 OS=Homo sapiens GN=TRAF2 PE=1 SV=2;>sp|Q12933-4|TRAF2_HUMAN Isoform 4 of TNF receptor-associated factor
0.60966	0.597878		0	9	23	0.0144109	0.363015	Q6FI81;Q6FI81-3;H3BV90;H3BT65;H3BUG4;H3BPG7;H3BQ23;Q6FI81-2;H3BTZ8	Anamorsin	CIAPIN1	>sp|Q6FI81|CPIN1_HUMAN Anamorsin OS=Homo sapiens GN=CIAPIN1 PE=1 SV=2;>sp|Q6FI81-3|CPIN1_HUMAN Isoform 3 of Anamorsin OS=Homo sapiens GN=CIAPIN1;>tr|H3BV90|H3BV90_HUMAN Anamorsin OS=Homo sapiens GN=CIAPIN1 PE=1 SV=1;>tr|H3BT65|H3BT65_HUMAN Anamorsin OS=Hom
0.620269	-0.923316		2.28e-45	1	9	0.0129301	0.0141687	Q8N5P1	Zinc finger CCCH domain-containing protein 8	ZC3H8	>sp|Q8N5P1|ZC3H8_HUMAN Zinc finger CCCH domain-containing protein 8 OS=Homo sapiens GN=ZC3H8 PE=1 SV=2
0.627263	1.4468		9.35e-08	1	3	0.0120291	0.00637173	O15235	28S ribosomal protein S12, mitochondrial	MRPS12	>sp|O15235|RT12_HUMAN 28S ribosomal protein S12, mitochondrial OS=Homo sapiens GN=MRPS12 PE=1 SV=1
0.627693	-0.19822		4.71e-174	9	28	0.0119757	0.406031	Q8IUR7;A8MTG8;Q8IUR7-7;Q8IUR7-2;Q8IUR7-3;Q8IUR7-8;B7Z637;C9J2I1;H7C4J4	Armadillo repeat-containing protein 8	ARMC8	>sp|Q8IUR7|ARMC8_HUMAN Armadillo repeat-containing protein 8 OS=Homo sapiens GN=ARMC8 PE=1 SV=2;>tr|A8MTG8|A8MTG8_HUMAN Armadillo repeat-containing protein 8 OS=Homo sapiens GN=ARMC8 PE=1 SV=3;>sp|Q8IUR7-7|ARMC8_HUMAN Isoform 7 of Armadillo repeat-containi
0.632941	-0.560552		3.28e-31	3	6	0.0113391	0.100705	E5RH97;P43362;E5RJI2	Melanoma-associated antigen 9	MAGEA9	>tr|E5RH97|E5RH97_HUMAN Melanoma-associated antigen 9 (Fragment) OS=Homo sapiens GN=MAGEA9 PE=4 SV=2;>sp|P43362|MAGA9_HUMAN Melanoma-associated antigen 9 OS=Homo sapiens GN=MAGEA9 PE=2 SV=1;>tr|E5RJI2|E5RJI2_HUMAN Melanoma-associated antigen 9 (Fragment) O
0.636466	-0.504247		1.19e-291	1	27	0.0109287	0.129648	Q14258	E3 ubiquitin/ISG15 ligase TRIM25	TRIM25	>sp|Q14258|TRI25_HUMAN E3 ubiquitin/ISG15 ligase TRIM25 OS=Homo sapiens GN=TRIM25 PE=1 SV=2
0.644125	-0.377291		5.62e-283	1	19	0.010082	0.218141	Q13643	Four and a half LIM domains protein 3	FHL3	>sp|Q13643|FHL3_HUMAN Four and a half LIM domains protein 3 OS=Homo sapiens GN=FHL3 PE=1 SV=4
0.647198	0.323773		2.81e-22	5	5	0.00975895	0.747072	Q13114;H0YL25;A6NHG8;H0YL26;Q13114-2	TNF receptor-associated factor 3	TRAF3	>sp|Q13114|TRAF3_HUMAN TNF receptor-associated factor 3 OS=Homo sapiens GN=TRAF3 PE=1 SV=2;>tr|H0YL25|H0YL25_HUMAN TNF receptor-associated factor 3 (Fragment) OS=Homo sapiens GN=TRAF3 PE=2 SV=1;>tr|A6NHG8|A6NHG8_HUMAN TNF receptor-associated factor 3 OS=Ho
0.662573	0.960268		3.75e-15	12	4	0.00827762	0.0918214	P51398-2;P51398-3;P51398;V9GYW1;V9GYA7;V9GZ03;V9GYL9;V9GYF7;V9GZ61;V9GYC9;V9GY11;V9GYJ9	28S ribosomal protein S29, mitochondrial	DAP3	>sp|P51398-2|RT29_HUMAN Isoform 2 of 28S ribosomal protein S29, mitochondrial OS=Homo sapiens GN=DAP3;>sp|P51398-3|RT29_HUMAN Isoform 3 of 28S ribosomal protein S29, mitochondrial OS=Homo sapiens GN=DAP3;>sp|P51398|RT29_HUMAN 28S ribosomal protein S29, mit
0.751729	-0.121942		0	1	15	0.00300853	0.509084	P62633-4			>sp|P62633-4|CNBP_HUMAN Isoform 4 of Cellular nucleic acid-binding protein OS=Homo sapiens GN=CNBP
