# Supplementary material for: Axitinib and sorafenib are potent in tyrosine kinase inhibitor resistant chronic myeloid leukemia cells
Source: Cell Commun Signal. 2016 Feb 24;14:6. doi: 10.1186/s12964-016-0129-y (PMC4765141; doi:10.1186/s12964-016-0129-y)
Supplement: Additional file 6: Table S3. — Anti-GAB2 IP of Axitinib vs DMSO treated cells. SILAC ratios are normalized to GAB2 and log2 transformed. Significant affected proteins are determined using Significance A (MaxQuant, p < 0.05, BH corrected). Proteins are shortlisted if minimally one IP exhibited a significant regulation and the other IP showed the same trend (see Additional file 2: Figure S2). PEP: posterior error probability. (XLSX 185 kb) [file 12964_2016_129_MOESM6_ESM.xlsx]

## Sheet: Sheet1
Supplemental Table 3: Anti-GAB2 IP of Axitinib vs DMSO treated cells. SILAC ratios are normalized to GAB2 and log2 transformed. Significant affeceted proteins are determined using Significance A (MaxQuant, p< 0.05, BH corrected). Proteins are shortlisted if minimally one IP exhibited a signifcant regulation and the other IP showed the same trend (see suppl. Figure S3). PEP: posterior error probab…
log2 Axitinib vs Ctrl., Exp 1	log2 Axitinib vs Ctrl., Exp 2	shortlisted proteins	PEP	Number of proteins	Peptides	Exp 1, Significance A	Exp 2, Significance A	Protein IDs	Protein names	Gene names	Fasta headers
-4.2644	4.07227		0	5	44	4.04136e-56	6.40638e-16	P35908;Q01546;CON__Q01546;H0YID6;CON__Q9R0H5	Keratin, type II cytoskeletal 2 epidermal	KRT2	>sp|P35908|K22E_HUMAN Keratin, type II cytoskeletal 2 epidermal OS=Homo sapiens GN=KRT2 PE=1 SV=2
-4.24266	4.54657		2.27e-54	20	11	1.7557e-55	3.38314e-20	P02751-4;P02751-10;P02751-6;P02751-5;F8W7G7;P02751-9;P02751-14;P02751-8;P02751-17;P02751-3;P02751;P02751-12;P02751-13;P02751-11;P02751-7;P02751-15;H0Y7Z1;H0Y4K8;P02751-2;P02751-16	Fibronectin;Anastellin;Ugl-Y1;Ugl-Y2;Ugl-Y3	FN1	>sp|P02751-4|FINC_HUMAN Isoform 4 of Fibronectin OS=Homo sapiens GN=FN1;>sp|P02751-10|FINC_HUMAN Isoform 10 of Fibronectin OS=Homo sapiens GN=FN1;>sp|P02751-6|FINC_HUMAN Isoform 6 of Fibronectin OS=Homo sapiens GN=FN1;>sp|P02751-5|FINC_HUMAN Isoform 5 of F
-3.5283	4.53526		1.26e-134	2	7	1.33946e-36	4.34145e-20	P23142-4;B1AHL2		FBLN1	>sp|P23142-4|FBLN1_HUMAN Isoform C of Fibulin-1 OS=Homo sapiens GN=FBLN1;>tr|B1AHL2|B1AHL2_HUMAN Fibulin-1 OS=Homo sapiens GN=FBLN1 PE=2 SV=1
-3.23877	5.48805		2.75e-12	4	1	4.289e-30	2.67949e-30	P01617;P01614;P06309;P06310	Ig kappa chain V-II region TEW;Ig kappa chain V-II region Cum;Ig kappa chain V-II region GM607;Ig kappa chain V-II region RPMI 6410		>sp|P01617|KV204_HUMAN Ig kappa chain V-II region TEW OS=Homo sapiens PE=1 SV=1;>sp|P01614|KV201_HUMAN Ig kappa chain V-II region Cum OS=Homo sapiens PE=1 SV=1;>sp|P06309|KV205_HUMAN Ig kappa chain V-II region GM607 (Fragment) OS=Homo sapiens PE=4 SV=1;>sp
-2.89449	4.81538		3.08e-141	10	15	3.22051e-23	7.3117e-23	Q12805-2;Q12805-4;Q12805-3;Q12805;Q12805-5;C9JQX7;C9J4J8;C9JPZ9;Q580Q6;C9JUM4	EGF-containing fibulin-like extracellular matrix protein 1	EFEMP1	>sp|Q12805-2|FBLN3_HUMAN Isoform 2 of EGF-containing fibulin-like extracellular matrix protein 1 OS=Homo sapiens GN=EFEMP1;>sp|Q12805-4|FBLN3_HUMAN Isoform 4 of EGF-containing fibulin-like extracellular matrix protein 1 OS=Homo sapiens GN=EFEMP1;>sp|Q12805
-2.25689	-2.11224	+	0	8	32	6.05777e-13	7.97544e-07	P29353-7;P29353-6;Q5T182;Q5T181;Q5T188;Q5T187;P98077;Q6S5L8			>sp|P29353-7|SHC1_HUMAN Isoform 7 of SHC-transforming protein 1 OS=Homo sapiens GN=SHC1;>sp|P29353-6|SHC1_HUMAN Isoform 6 of SHC-transforming protein 1 OS=Homo sapiens GN=SHC1
-2.21676	-2.34934	+	0	3	66	2.10136e-12	8.43999e-08	P42336;C9JAM9;C9J951	Phosphatidylinositol 4,5-bisphosphate 3-kinase catalytic subunit alpha isoform	PIK3CA	>sp|P42336|PK3CA_HUMAN Phosphatidylinositol 4,5-bisphosphate 3-kinase catalytic subunit alpha isoform OS=Homo sapiens GN=PIK3CA PE=1 SV=2
-2.11521	-2.54275	+	0	4	63	4.29949e-11	1.18907e-08	Q06124;Q06124-2;Q06124-3;H0YF12	Tyrosine-protein phosphatase non-receptor type 11	PTPN11	>sp|Q06124|PTN11_HUMAN Tyrosine-protein phosphatase non-receptor type 11 OS=Homo sapiens GN=PTPN11 PE=1 SV=2;>sp|Q06124-2|PTN11_HUMAN Isoform 2 of Tyrosine-protein phosphatase non-receptor type 11 OS=Homo sapiens GN=PTPN11;>sp|Q06124-3|PTN11_HUMAN Isoform
-2.06178	-1.79434	+	0	11	45	1.95432e-10	1.23761e-05	P27986;P27986-4;P27986-3;P27986-2;P27986-5;H0YBC2;E5RJY0;H0YB27;E5RGI8;E5RHI0;Q5T4P3	Phosphatidylinositol 3-kinase regulatory subunit alpha	PIK3R1	>sp|P27986|P85A_HUMAN Phosphatidylinositol 3-kinase regulatory subunit alpha OS=Homo sapiens GN=PIK3R1 PE=1 SV=2;>sp|P27986-4|P85A_HUMAN Isoform 4 of Phosphatidylinositol 3-kinase regulatory subunit alpha OS=Homo sapiens GN=PIK3R1;>sp|P27986-3|P85A_HUMAN I
-2.03008	-1.41653	+	2.81e-158	5	23	4.68448e-10	0.000216252	P19174;P19174-2;V9GY71;V9GYH5;V9GY63	1-phosphatidylinositol 4,5-bisphosphate phosphodiesterase gamma-1	PLCG1	>sp|P19174|PLCG1_HUMAN 1-phosphatidylinositol 4,5-bisphosphate phosphodiesterase gamma-1 OS=Homo sapiens GN=PLCG1 PE=1 SV=1;>sp|P19174-2|PLCG1_HUMAN Isoform 2 of 1-phosphatidylinositol 4,5-bisphosphate phosphodiesterase gamma-1 OS=Homo sapiens GN=PLCG1
-1.8685	-1.5976	+	0	13	82	3.05224e-08	5.79231e-05	O15357;O15357-2;F5GY16;H7BXR2;H0YFZ4;H0Y5Q9;H7C2V3;H7C292;Q92835-3;F5H588;D6RJB9;Q7Z7G1-3;Q7Z7G1	Phosphatidylinositol 3,4,5-trisphosphate 5-phosphatase 2	INPPL1	>sp|O15357|SHIP2_HUMAN Phosphatidylinositol 3,4,5-trisphosphate 5-phosphatase 2 OS=Homo sapiens GN=INPPL1 PE=1 SV=2;>sp|O15357-2|SHIP2_HUMAN Isoform 2 of Phosphatidylinositol 3,4,5-trisphosphate 5-phosphatase 2 OS=Homo sapiens GN=INPPL1
-1.05555	-1.51999	+	0	5	21	0.039193	0.000103115	P62993;P62993-2;J3KT38;J3QRL5;J3QLF6	Growth factor receptor-bound protein 2	GRB2	>sp|P62993|GRB2_HUMAN Growth factor receptor-bound protein 2 OS=Homo sapiens GN=GRB2 PE=1 SV=1;>sp|P62993-2|GRB2_HUMAN Isoform 2 of Growth factor receptor-bound protein 2 OS=Homo sapiens GN=GRB2;>tr|J3KT38|J3KT38_HUMAN Growth factor receptor-bound protein
-0.866119	2.19022		2.64e-19	23	5	0.210524	0.000296562	P07355;P07355-2;H0YMM1;H0YKS4;H0YMD0;H0YMU9;H0YM50;H0YN42;H0YKZ7;H0YLV6;H0YMT9;H0YKX9;H0YMW4;H0YNP5;A6NMY6;H0YKL9;H0YLE2;H0YN52;H0YMD9;H0YNA0;H0YKV8;H0YN28;H0YL33	Annexin A2;Annexin;Putative annexin A2-like protein	ANXA2;ANXA2P2	>sp|P07355|ANXA2_HUMAN Annexin A2 OS=Homo sapiens GN=ANXA2 PE=1 SV=2;>sp|P07355-2|ANXA2_HUMAN Isoform 2 of Annexin A2 OS=Homo sapiens GN=ANXA2;>tr|H0YMM1|H0YMM1_HUMAN Annexin (Fragment) OS=Homo sapiens GN=ANXA2 PE=1 SV=1;>tr|H0YKS4|H0YKS4_HUMAN Annexin (Fr
-0.702928	2.59212		4.84e-45	2	6	0.579371	4.84622e-06	Q9UM47;M0R3C9	Neurogenic locus notch homolog protein 3;Notch 3 extracellular truncation;Notch 3 intracellular domain	NOTCH3	>sp|Q9UM47|NOTC3_HUMAN Neurogenic locus notch homolog protein 3 OS=Homo sapiens GN=NOTCH3 PE=1 SV=2
-0.618557	-1.49156		4.67e-266	6	19	0.846549	0.000126793	Q14192;J3KNW4;F8WDA8;U3KQT4;Q5TM15;C9J3S8	Four and a half LIM domains protein 2	FHL2	>sp|Q14192|FHL2_HUMAN Four and a half LIM domains protein 2 OS=Homo sapiens GN=FHL2 PE=1 SV=3;>tr|J3KNW4|J3KNW4_HUMAN Four and a half LIM domains protein 2 OS=Homo sapiens GN=FHL2 PE=1 SV=1
-0.529436	2.28345		5.16e-25	4	5	0.816256	0.000123356	P48047;H7C086;H7C068;H7C0C1	ATP synthase subunit O, mitochondrial	ATP5O	>sp|P48047|ATPO_HUMAN ATP synthase subunit O, mitochondrial OS=Homo sapiens GN=ATP5O PE=1 SV=1
-0.278519	-1.40596		2.28e-45	1	9	0.11839	0.000232839	Q8N5P1	Zinc finger CCCH domain-containing protein 8	ZC3H8	>sp|Q8N5P1|ZC3H8_HUMAN Zinc finger CCCH domain-containing protein 8 OS=Homo sapiens GN=ZC3H8 PE=1 SV=2
-2.0556	0.676746		0.00011673	1	2	2.32078e-10	0.976652	Q8WTQ7	G protein-coupled receptor kinase 7	GRK7	>sp|Q8WTQ7|GRK7_HUMAN G protein-coupled receptor kinase 7 OS=Homo sapiens GN=GRK7 PE=1 SV=1
-1.87748	1.2982		7.29e-62	1	7	2.45017e-08	0.13285	Q562R1	Beta-actin-like protein 2	ACTBL2	>sp|Q562R1|ACTBL_HUMAN Beta-actin-like protein 2 OS=Homo sapiens GN=ACTBL2 PE=1 SV=2
-1.72252	-1.08782	+	0	3	48	8.91664e-07	0.00184011	O00459;E9PFP1;V9GYJ4	Phosphatidylinositol 3-kinase regulatory subunit beta	PIK3R2	>sp|O00459|P85B_HUMAN Phosphatidylinositol 3-kinase regulatory subunit beta OS=Homo sapiens GN=PIK3R2 PE=1 SV=2;>tr|E9PFP1|E9PFP1_HUMAN Phosphatidylinositol 3-kinase regulatory subunit beta OS=Homo sapiens GN=PIK3R2 PE=1 SV=1
-1.68549	0.852312		3.25e-14	4	4	1.97611e-06	0.655888	E7ESM2;P00749-2;E7ET40;P00749	Urokinase-type plasminogen activator;Urokinase-type plasminogen activator long chain A;Urokinase-type plasminogen activator short chain A;Urokinase-type plasminogen activator chain B	PLAU	>tr|E7ESM2|E7ESM2_HUMAN Urokinase-type plasminogen activator chain B OS=Homo sapiens GN=PLAU PE=2 SV=2;>sp|P00749-2|UROK_HUMAN Isoform 2 of Urokinase-type plasminogen activator OS=Homo sapiens GN=PLAU;>tr|E7ET40|E7ET40_HUMAN Urokinase-type plasminogen acti
-1.68137	-0.87042	+	1e-07	1	2	2.15599e-06	0.0063638	Q99988	Growth/differentiation factor 15	GDF15	>sp|Q99988|GDF15_HUMAN Growth/differentiation factor 15 OS=Homo sapiens GN=GDF15 PE=1 SV=3
-1.6603	-1.07184	+	6.55e-116	4	22	3.34966e-06	0.00202544	O00329;Q5SR50;O00329-2;F5H807	Phosphatidylinositol 4,5-bisphosphate 3-kinase catalytic subunit delta isoform	PIK3CD	>sp|O00329|PK3CD_HUMAN Phosphatidylinositol 4,5-bisphosphate 3-kinase catalytic subunit delta isoform OS=Homo sapiens GN=PIK3CD PE=1 SV=2;>tr|Q5SR50|Q5SR50_HUMAN Phosphatidylinositol 4,5-bisphosphate 3-kinase catalytic subunit delta isoform OS=Homo sapiens
-1.6229	0.888881		3.19e-18	5	3	7.18281e-06	0.594507	P22532;P35325;P35326;P22531;Q9BYE4	Small proline-rich protein 2D;Small proline-rich protein 2B	SPRR2D;SPRR2B	>sp|P22532|SPR2D_HUMAN Small proline-rich protein 2D OS=Homo sapiens GN=SPRR2D PE=2 SV=2;>sp|P35325|SPR2B_HUMAN Small proline-rich protein 2B OS=Homo sapiens GN=SPRR2B PE=2 SV=1
-1.5085	-0.863259	+	0	9	50	6.36133e-05	0.00661374	P42338;H0Y871;Q68DL0;H7C565;H7C527;F8WDJ8;C9JYX0;C9J345;C9JNF6	Phosphatidylinositol 4,5-bisphosphate 3-kinase catalytic subunit beta isoform	PIK3CB;DKFZp779K1237	>sp|P42338|PK3CB_HUMAN Phosphatidylinositol 4,5-bisphosphate 3-kinase catalytic subunit beta isoform OS=Homo sapiens GN=PIK3CB PE=1 SV=1;>tr|H0Y871|H0Y871_HUMAN Phosphatidylinositol 4,5-bisphosphate 3-kinase catalytic subunit beta isoform (Fragment) OS=Hom
-1.48345	-0.755297	+	2.64e-51	1	3	9.9459e-05	0.0116104	Q9Y4K4	Mitogen-activated protein kinase kinase kinase kinase 5	MAP4K5	>sp|Q9Y4K4|M4K5_HUMAN Mitogen-activated protein kinase kinase kinase kinase 5 OS=Homo sapiens GN=MAP4K5 PE=1 SV=1
-1.46862	0.757708		2.62e-05	3	1	0.000128949	0.824892	Q9Y4I5-3;Q9Y4I5-2;Q9Y4I5	Tesmin	MTL5	>sp|Q9Y4I5-3|MTL5_HUMAN Isoform 3 of Tesmin OS=Homo sapiens GN=MTL5;>sp|Q9Y4I5-2|MTL5_HUMAN Isoform 2 of Tesmin OS=Homo sapiens GN=MTL5;>sp|Q9Y4I5|MTL5_HUMAN Tesmin OS=Homo sapiens GN=MTL5 PE=1 SV=2
-1.46552	-0.621365	+	5.72e-22	5	6	0.000136055	0.0222728	O14965;A3KFJ0;Q5QPD4;Q5QPD2;A3KFJ1	Aurora kinase A	AURKA	>sp|O14965|AURKA_HUMAN Aurora kinase A OS=Homo sapiens GN=AURKA PE=1 SV=2;>tr|A3KFJ0|A3KFJ0_HUMAN Aurora kinase A OS=Homo sapiens GN=AURKA PE=1 SV=1;>tr|Q5QPD4|Q5QPD4_HUMAN Aurora kinase A (Fragment) OS=Homo sapiens GN=AURKA PE=1 SV=1
-1.443	-0.873315	+	0	4	50	0.000200069	0.00626522	Q8WWN8;G5E9Y3;B4DIT1;Q05CH1	Arf-GAP with Rho-GAP domain, ANK repeat and PH domain-containing protein 3	ARAP3	>sp|Q8WWN8|ARAP3_HUMAN Arf-GAP with Rho-GAP domain, ANK repeat and PH domain-containing protein 3 OS=Homo sapiens GN=ARAP3 PE=1 SV=1;>tr|G5E9Y3|G5E9Y3_HUMAN Arf-GAP with Rho-GAP domain, ANK repeat and PH domain-containing protein 3 OS=Homo sapiens GN=ARAP3
-1.36544	1.66257		0	8	101	0.000705935	0.0179321	Q07954;Q6PJ72;H0YJI8;Q86SW0;Q7Z7K9;Q9NZR2;F5H0Z3;E7ERG8	Prolow-density lipoprotein receptor-related protein 1;Low-density lipoprotein receptor-related protein 1 85 kDa subunit;Low-density lipoprotein receptor-related protein 1 515 kDa subunit;Low-density lipoprotein receptor-related protein 1 intracellular domain	LRP1	>sp|Q07954|LRP1_HUMAN Prolow-density lipoprotein receptor-related protein 1 OS=Homo sapiens GN=LRP1 PE=1 SV=2
-1.32205	-0.127531		2.77e-12	1	2	0.00136615	0.159188	Q5T870	Proline-rich protein 9	PRR9	>sp|Q5T870|PRR9_HUMAN Proline-rich protein 9 OS=Homo sapiens GN=PRR9 PE=4 SV=1
-1.31582	0.821901		4.52e-53	2	13	0.00149796	0.70879	P98155-2;P98155	Very low-density lipoprotein receptor	VLDLR	>sp|P98155-2|VLDLR_HUMAN Isoform Short of Very low-density lipoprotein receptor OS=Homo sapiens GN=VLDLR;>sp|P98155|VLDLR_HUMAN Very low-density lipoprotein receptor OS=Homo sapiens GN=VLDLR PE=1 SV=1
0.0371969	-0.548804		2.97e-26	2	4	0.00122054	0.0310295	P31947-2;P31947	14-3-3 protein sigma	SFN	>sp|P31947-2|1433S_HUMAN Isoform 2 of 14-3-3 protein sigma OS=Homo sapiens GN=SFN;>sp|P31947|1433S_HUMAN 14-3-3 protein sigma OS=Homo sapiens GN=SFN PE=1 SV=1
0.038	0.51678		3.46e-13	3	3	0.00120248	0.79299	Q9ULX6-2;Q9ULX6;V9GZ50	A-kinase anchor protein 8-like	AKAP8L	>sp|Q9ULX6-2|AKP8L_HUMAN Isoform 2 of A-kinase anchor protein 8-like OS=Homo sapiens GN=AKAP8L;>sp|Q9ULX6|AKP8L_HUMAN A-kinase anchor protein 8-like OS=Homo sapiens GN=AKAP8L PE=1 SV=3
0.0438373	-0.622611		0	1	19	0.00107847	0.0221434	P61981	14-3-3 protein gamma;14-3-3 protein gamma, N-terminally processed	YWHAG	>sp|P61981|1433G_HUMAN 14-3-3 protein gamma OS=Homo sapiens GN=YWHAG PE=1 SV=2
0.0477159	0.202319		8.97e-27	3	11	0.00100273	0.411396	P14735;P14735-2;Q5T5N3	Insulin-degrading enzyme	IDE	>sp|P14735|IDE_HUMAN Insulin-degrading enzyme OS=Homo sapiens GN=IDE PE=1 SV=4
0.0487408	0.640732		5.77e-278	4	61	0.000983555	0.966432	Q93008-1;Q93008;O00507-2;H7C2M9	Probable ubiquitin carboxyl-terminal hydrolase FAF-X	USP9X	>sp|Q93008-1|USP9X_HUMAN Isoform 2 of Probable ubiquitin carboxyl-terminal hydrolase FAF-X OS=Homo sapiens GN=USP9X;>sp|Q93008|USP9X_HUMAN Probable ubiquitin carboxyl-terminal hydrolase FAF-X OS=Homo sapiens GN=USP9X PE=1 SV=3
0.101497	0.741997		8.21e-96	4	15	0.000350685	0.854013	P19784;H3BSA1;H3BV19;H3BNI9	Casein kinase II subunit alpha	CSNK2A2	>sp|P19784|CSK22_HUMAN Casein kinase II subunit alpha OS=Homo sapiens GN=CSNK2A2 PE=1 SV=1;>tr|H3BSA1|H3BSA1_HUMAN Casein kinase II subunit alpha (Fragment) OS=Homo sapiens GN=CSNK2A2 PE=1 SV=2;>tr|H3BV19|H3BV19_HUMAN Casein kinase II subunit alpha (Fra
0.111014	0.812391		9.8e-33	3	6	0.000288879	0.72564	P67870;Q5SRQ6;Q5SRQ3	Casein kinase II subunit beta	CSNK2B	>sp|P67870|CSK2B_HUMAN Casein kinase II subunit beta OS=Homo sapiens GN=CSNK2B PE=1 SV=1;>tr|Q5SRQ6|Q5SRQ6_HUMAN Casein kinase 2, beta polypeptide, isoform CRA_d OS=Homo sapiens GN=CSNK2B PE=1 SV=2;>tr|Q5SRQ3|Q5SRQ3_HUMAN Chimera CSNK2B-LY6G5B splicing iso
0.163158	0.86292		3.3e-80	6	12	9.56766e-05	0.637817	E7EU96;P68400;Q8NEV1;P68400-2;V9GYA2;V9GY80	Casein kinase II subunit alpha;Casein kinase II subunit alpha 3	CSNK2A1;CSNK2A3	>tr|E7EU96|E7EU96_HUMAN Casein kinase II subunit alpha OS=Homo sapiens GN=CSNK2A1 PE=1 SV=1;>sp|P68400|CSK21_HUMAN Casein kinase II subunit alpha OS=Homo sapiens GN=CSNK2A1 PE=1 SV=1;>sp|Q8NEV1|CSK23_HUMAN Casein kinase II subunit alpha 3 OS=Homo sapiens G
0.171651	0.231723		3.52e-26	6	7	7.93707e-05	0.441793	O75791;B7Z8E3;F5H1V3;B1AH86;B7Z8I3;F5H548	GRB2-related adapter protein 2	GRAP2	>sp|O75791|GRAP2_HUMAN GRB2-related adapter protein 2 OS=Homo sapiens GN=GRAP2 PE=1 SV=1;>tr|B7Z8E3|B7Z8E3_HUMAN GRB2-related adapter protein 2 OS=Homo sapiens GN=GRAP2 PE=1 SV=1;>tr|F5H1V3|F5H1V3_HUMAN GRB2-related adapter protein 2 OS=Homo sapiens GN=GRA
0.175722	0.220826		1.03e-54	4	20	7.25209e-05	0.43038	P78509-3;P78509-2;P78509;J3KQ66	Reelin	RELN	>sp|P78509-3|RELN_HUMAN Isoform 3 of Reelin OS=Homo sapiens GN=RELN;>sp|P78509-2|RELN_HUMAN Isoform 2 of Reelin OS=Homo sapiens GN=RELN;>sp|P78509|RELN_HUMAN Reelin OS=Homo sapiens GN=RELN PE=1 SV=3;>tr|J3KQ66|J3KQ66_HUMAN Reelin OS=Homo sapiens GN=RELN PE
0.207275	-0.573072		2.48e-210	4	18	3.54945e-05	0.0278187	Q04917;A2IDB2;F8WEB6;A2IDB1	14-3-3 protein eta	YWHAH	>sp|Q04917|1433F_HUMAN 14-3-3 protein eta OS=Homo sapiens GN=YWHAH PE=1 SV=4;>tr|A2IDB2|A2IDB2_HUMAN 14-3-3 protein eta (Fragment) OS=Homo sapiens GN=YWHAH PE=1 SV=1
0.30048	1.39794		5.11e-10	1	3	3.67881e-06	0.0819497	P04080	Cystatin-B	CSTB	>sp|P04080|CYTB_HUMAN Cystatin-B OS=Homo sapiens GN=CSTB PE=1 SV=2
0.378548	1.24517		7.95e-101	1	12	4.59957e-07	0.168448	P46109	Crk-like protein	CRKL	>sp|P46109|CRKL_HUMAN Crk-like protein OS=Homo sapiens GN=CRKL PE=1 SV=1
0.535858	-0.261557		3.85e-251	5	61	4.21218e-09	0.0997511	O75592-2;O75592;J3KPZ3;H7C3U4;F8WA13	Probable E3 ubiquitin-protein ligase MYCBP2	MYCBP2	>sp|O75592-2|MYCB2_HUMAN Isoform 2 of E3 ubiquitin-protein ligase MYCBP2 OS=Homo sapiens GN=MYCBP2;>sp|O75592|MYCB2_HUMAN E3 ubiquitin-protein ligase MYCBP2 OS=Homo sapiens GN=MYCBP2 PE=1 SV=3;>tr|J3KPZ3|J3KPZ3_HUMAN E3 ubiquitin-protein ligase MYCBP2 OS=H
0.610252	0.784169		3.92e-09	1	3	3.61663e-10	0.776406	Q53RE8	Ankyrin repeat domain-containing protein 39	ANKRD39	>sp|Q53RE8|ANR39_HUMAN Ankyrin repeat domain-containing protein 39 OS=Homo sapiens GN=ANKRD39 PE=1 SV=1
-1.28663	0.919613		1.05e-13	3	4	0.00228651	0.545051	P68036-2;P68036;P68036-3	Ubiquitin-conjugating enzyme E2 L3	UBE2L3	>sp|P68036-2|UB2L3_HUMAN Isoform 2 of Ubiquitin-conjugating enzyme E2 L3 OS=Homo sapiens GN=UBE2L3;>sp|P68036|UB2L3_HUMAN Ubiquitin-conjugating enzyme E2 L3 OS=Homo sapiens GN=UBE2L3 PE=1 SV=1;>sp|P68036-3|UB2L3_HUMAN Isoform 3 of Ubiquitin-conjugating enz
-1.26374	1.00029		1.61e-14	5	3	0.00315322	0.425733	P25787;C9JCK5;H7C402;H3BT36;Q6MZI6	Proteasome subunit alpha type-2	PSMA2	>sp|P25787|PSA2_HUMAN Proteasome subunit alpha type-2 OS=Homo sapiens GN=PSMA2 PE=1 SV=2;>tr|C9JCK5|C9JCK5_HUMAN Proteasome subunit alpha type-2 OS=Homo sapiens GN=PSMA2 PE=1 SV=1
-1.25692	1.20993		8.15e-98	4	19	0.0034645	0.195792	Q8NBP7;Q8NBP7-2;F5GWF0;B4DEZ9	Proprotein convertase subtilisin/kexin type 9	PCSK9	>sp|Q8NBP7|PCSK9_HUMAN Proprotein convertase subtilisin/kexin type 9 OS=Homo sapiens GN=PCSK9 PE=1 SV=3
-1.2543	1.25911		5.3e-129	2	10	0.00359097	0.158459	P22692;B4E351	Insulin-like growth factor-binding protein 4	IGFBP4	>sp|P22692|IBP4_HUMAN Insulin-like growth factor-binding protein 4 OS=Homo sapiens GN=IGFBP4 PE=1 SV=2;>tr|B4E351|B4E351_HUMAN Insulin-like growth factor-binding protein 4 OS=Homo sapiens GN=IGFBP4 PE=2 SV=1
-1.20969	0.2135		1.34e-07	2	3	0.00650341	0.422806	P49588;H3BPK7	Alanine--tRNA ligase, cytoplasmic	AARS	>sp|P49588|SYAC_HUMAN Alanine--tRNA ligase, cytoplasmic OS=Homo sapiens GN=AARS PE=1 SV=2
-1.18239	0.123498		5.35e-63	2	14	0.00920046	0.336272	O43175;Q5SZU1	D-3-phosphoglycerate dehydrogenase	PHGDH	>sp|O43175|SERA_HUMAN D-3-phosphoglycerate dehydrogenase OS=Homo sapiens GN=PHGDH PE=1 SV=4;>tr|Q5SZU1|Q5SZU1_HUMAN D-3-phosphoglycerate dehydrogenase OS=Homo sapiens GN=PHGDH PE=1 SV=1
-1.16575	-0.335146		5.06e-18	12	5	0.0112965	0.0755881	Q13642-1;Q13642-5;Q13642-4;Q5JXI8;Q13642;Q5JXH8;Q5JXH7;Q5JXI3;Q5JXI0;Q5JXH9;Q13642-3;Q5JXI2	Four and a half LIM domains protein 1	FHL1	>sp|Q13642-1|FHL1_HUMAN Isoform 1 of Four and a half LIM domains protein 1 OS=Homo sapiens GN=FHL1;>sp|Q13642-5|FHL1_HUMAN Isoform 5 of Four and a half LIM domains protein 1 OS=Homo sapiens GN=FHL1;>sp|Q13642-4|FHL1_HUMAN Isoform 4 of Four and a half LIM d
-1.14782	0.96298		5.61e-12	3	3	0.0140214	0.478925	P40926;E9PDB2;G3XAL0	Malate dehydrogenase, mitochondrial	MDH2	>sp|P40926|MDHM_HUMAN Malate dehydrogenase, mitochondrial OS=Homo sapiens GN=MDH2 PE=1 SV=3;>tr|E9PDB2|E9PDB2_HUMAN Malate dehydrogenase, mitochondrial OS=Homo sapiens GN=MDH2 PE=1 SV=1
-1.1205	1.04857		7.85e-116	13	9	0.019289	0.362293	P12318-2;P12318;V9GY83;P31995;V9GY55;F5GXY9;F5GX41;P31995-2;P31995-4;P31995-3;P31994-2;P31994-3;P31994	Low affinity immunoglobulin gamma Fc region receptor II-a	FCGR2A	>sp|P12318-2|FCG2A_HUMAN Isoform 2 of Low affinity immunoglobulin gamma Fc region receptor II-a OS=Homo sapiens GN=FCGR2A;>sp|P12318|FCG2A_HUMAN Low affinity immunoglobulin gamma Fc region receptor II-a OS=Homo sapiens GN=FCGR2A PE=1 SV=4
-1.11756	1.00115		1.12e-18	7	3	0.0199482	0.424551	F5GY37;Q99623;J3KPX7;F5H0C5;Q99623-2;F5H2D2;F5H3X6	Prohibitin-2	PHB2	>tr|F5GY37|F5GY37_HUMAN Prohibitin-2 OS=Homo sapiens GN=PHB2 PE=1 SV=1;>sp|Q99623|PHB2_HUMAN Prohibitin-2 OS=Homo sapiens GN=PHB2 PE=1 SV=2;>tr|J3KPX7|J3KPX7_HUMAN Prohibitin-2 OS=Homo sapiens GN=PHB2 PE=1 SV=1;>tr|F5H0C5|F5H0C5_HUMAN Prohibitin-2 OS=Homo
-1.09535	1.01096		8.76e-56	9	5	0.0255918	0.411178	P04075;J3KPS3;P04075-2;H3BQN4;H3BUH7;H3BPS8;H3BR68;H3BMQ8;H3BR04	Fructose-bisphosphate aldolase A;Fructose-bisphosphate aldolase	ALDOA	>sp|P04075|ALDOA_HUMAN Fructose-bisphosphate aldolase A OS=Homo sapiens GN=ALDOA PE=1 SV=2;>tr|J3KPS3|J3KPS3_HUMAN Fructose-bisphosphate aldolase OS=Homo sapiens GN=ALDOA PE=1 SV=1;>sp|P04075-2|ALDOA_HUMAN Isoform 2 of Fructose-bisphosphate aldolase A OS=H
-1.07653	0.782708		1.13e-65	2	19	0.0314079	0.779064	Q5TCU6;Q9Y490	Talin-1	TLN1	>tr|Q5TCU6|Q5TCU6_HUMAN Talin-1 OS=Homo sapiens GN=TLN1 PE=1 SV=1;>sp|Q9Y490|TLN1_HUMAN Talin-1 OS=Homo sapiens GN=TLN1 PE=1 SV=3
-1.06609	-0.0594891		4.49e-148	2	32	0.0350988	0.198147	O95782-2;O95782	AP-2 complex subunit alpha-1	AP2A1	>sp|O95782-2|AP2A1_HUMAN Isoform B of AP-2 complex subunit alpha-1 OS=Homo sapiens GN=AP2A1;>sp|O95782|AP2A1_HUMAN AP-2 complex subunit alpha-1 OS=Homo sapiens GN=AP2A1 PE=1 SV=3
-1.06058	-0.749333		4.51e-188	4	13	0.0371923	0.0119652	P10768;X6RA14;H7BZT7;U3KQT1	S-formylglutathione hydrolase	ESD	>sp|P10768|ESTD_HUMAN S-formylglutathione hydrolase OS=Homo sapiens GN=ESD PE=1 SV=2;>tr|X6RA14|X6RA14_HUMAN S-formylglutathione hydrolase OS=Homo sapiens GN=ESD PE=4 SV=1;>tr|H7BZT7|H7BZT7_HUMAN S-formylglutathione hydrolase (Fragment) OS=Homo sapiens GN=
-1.05413	1.19511		7.71e-07	7	3	0.0397741	0.208213	T1ECW5;O75170-6;O75170-2;O75170-4;O75170-3;O75170-5;O75170	Serine/threonine-protein phosphatase 6 regulatory subunit 2	PPP6R2	>tr|T1ECW5|T1ECW5_HUMAN Serine/threonine-protein phosphatase 6 regulatory subunit 2 (Fragment) OS=Homo sapiens GN=PPP6R2 PE=1 SV=1;>sp|O75170-6|PP6R2_HUMAN Isoform 6 of Serine/threonine-protein phosphatase 6 regulatory subunit 2 OS=Homo sapiens GN=PPP6R2;>
-1.04998	0.359		1.38e-11	1	3	0.0415161	0.587191	Q9HAN9	Nicotinamide mononucleotide adenylyltransferase 1	NMNAT1	>sp|Q9HAN9|NMNA1_HUMAN Nicotinamide mononucleotide adenylyltransferase 1 OS=Homo sapiens GN=NMNAT1 PE=1 SV=1
-1.02382	1.2791		2.01e-21	2	7	0.0540478	0.144932	P23526;P23526-2	Adenosylhomocysteinase	AHCY	>sp|P23526|SAHH_HUMAN Adenosylhomocysteinase OS=Homo sapiens GN=AHCY PE=1 SV=4;>sp|P23526-2|SAHH_HUMAN Isoform 2 of Adenosylhomocysteinase OS=Homo sapiens GN=AHCY
-1.01358	0.269203		5.06e-34	4	11	0.0597427	0.482342	P33993;P33993-3;P33993-2;C9J8M6	DNA replication licensing factor MCM7	MCM7	>sp|P33993|MCM7_HUMAN DNA replication licensing factor MCM7 OS=Homo sapiens GN=MCM7 PE=1 SV=4;>sp|P33993-3|MCM7_HUMAN Isoform 3 of DNA replication licensing factor MCM7 OS=Homo sapiens GN=MCM7
-1.01308	0.840375		5.66e-10	3	3	0.0600327	0.676466	P23381-2;P23381;H0YJP3	Tryptophan--tRNA ligase, cytoplasmic;T1-TrpRS;T2-TrpRS	WARS	>sp|P23381-2|SYWC_HUMAN Isoform 2 of Tryptophan--tRNA ligase, cytoplasmic OS=Homo sapiens GN=WARS;>sp|P23381|SYWC_HUMAN Tryptophan--tRNA ligase, cytoplasmic OS=Homo sapiens GN=WARS PE=1 SV=2;>tr|H0YJP3|H0YJP3_HUMAN T1-TrpRS (Fragment) OS=Homo sapiens GN=WA
-1.00767	0.468973		3.54e-48	6	6	0.0632504	0.728279	Q8N4T8;Q8N4T8-2;H0Y962;D6RAV8;D6RJF4;D6RGF2	Carbonyl reductase family member 4	CBR4	>sp|Q8N4T8|CBR4_HUMAN Carbonyl reductase family member 4 OS=Homo sapiens GN=CBR4 PE=1 SV=3;>sp|Q8N4T8-2|CBR4_HUMAN Isoform 2 of Carbonyl reductase family member 4 OS=Homo sapiens GN=CBR4;>tr|H0Y962|H0Y962_HUMAN Carbonyl reductase family member 4 (Fragment)
-1.00533	0.0892848		1.03e-11	3	3	0.0646874	0.306602	P98095;F5H1F3;P98095-2	Fibulin-2	FBLN2	>sp|P98095|FBLN2_HUMAN Fibulin-2 OS=Homo sapiens GN=FBLN2 PE=1 SV=2;>tr|F5H1F3|F5H1F3_HUMAN Fibulin-2 OS=Homo sapiens GN=FBLN2 PE=1 SV=1;>sp|P98095-2|FBLN2_HUMAN Isoform 2 of Fibulin-2 OS=Homo sapiens GN=FBLN2
-1.00373	1.18533		0	10	51	0.0656885	0.216712	Q8N2S1-3;Q8N2S1;E7ENG9;F5GXC9;Q8N2S1-4;M0QZX0;M0QXV3;M0R351;M0QYE9;F8WAA0	Latent-transforming growth factor beta-binding protein 4	LTBP4	>sp|Q8N2S1-3|LTBP4_HUMAN Isoform 3 of Latent-transforming growth factor beta-binding protein 4 OS=Homo sapiens GN=LTBP4;>sp|Q8N2S1|LTBP4_HUMAN Latent-transforming growth factor beta-binding protein 4 OS=Homo sapiens GN=LTBP4 PE=1 SV=2;>tr|E7ENG9|E7ENG9_HUM
-0.993585	0.940441		3.08e-46	3	12	0.072307	0.512736	Q8IZJ1-2;Q8IZJ1;O95185	Netrin receptor UNC5B	UNC5B	>sp|Q8IZJ1-2|UNC5B_HUMAN Isoform 2 of Netrin receptor UNC5B OS=Homo sapiens GN=UNC5B;>sp|Q8IZJ1|UNC5B_HUMAN Netrin receptor UNC5B OS=Homo sapiens GN=UNC5B PE=1 SV=2
-0.976037	0.660878		0	3	38	0.0850433	0.994997	P08238;Q58FF7;Q5T9W8	Heat shock protein HSP 90-beta	HSP90AB1	>sp|P08238|HS90B_HUMAN Heat shock protein HSP 90-beta OS=Homo sapiens GN=HSP90AB1 PE=1 SV=4
-0.975551	0.955009		1.25e-12	3	3	0.0854205	0.490741	P07737;K7EJ44;I3L3D5	Profilin-1	PFN1	>sp|P07737|PROF1_HUMAN Profilin-1 OS=Homo sapiens GN=PFN1 PE=1 SV=2;>tr|K7EJ44|K7EJ44_HUMAN Profilin 1, isoform CRA_b OS=Homo sapiens GN=PFN1 PE=1 SV=1
-0.974672	0.754901		3.81e-12	4	4	0.0861064	0.83008	Q16836;E9PF18;Q16836-3;Q16836-2	Hydroxyacyl-coenzyme A dehydrogenase, mitochondrial	HADH	>sp|Q16836|HCDH_HUMAN Hydroxyacyl-coenzyme A dehydrogenase, mitochondrial OS=Homo sapiens GN=HADH PE=1 SV=3;>tr|E9PF18|E9PF18_HUMAN Hydroxyacyl-coenzyme A dehydrogenase, mitochondrial OS=Homo sapiens GN=HADH PE=1 SV=1;>sp|Q16836-3|HCDH_HUMAN Isoform 3 of H
-0.973376	0.71292		3.32e-17	5	7	0.0871244	0.908408	Q63HN8;Q63HN8-4;H3BLU6;Q63HN8-6;J3QTP8	E3 ubiquitin-protein ligase RNF213	RNF213	>sp|Q63HN8|RN213_HUMAN E3 ubiquitin-protein ligase RNF213 OS=Homo sapiens GN=RNF213 PE=1 SV=3;>sp|Q63HN8-4|RN213_HUMAN Isoform 2 of E3 ubiquitin-protein ligase RNF213 OS=Homo sapiens GN=RNF213;>tr|H3BLU6|H3BLU6_HUMAN E3 ubiquitin-protein ligase RNF213 OS=H
-0.969059	0.829363		0	8	35	0.0905877	0.695667	P07900;P07900-2;Q86U12;G3V2J8;Q14568;Q58FG0;Q58FF6;Q58FG1	Heat shock protein HSP 90-alpha	HSP90AA1	>sp|P07900|HS90A_HUMAN Heat shock protein HSP 90-alpha OS=Homo sapiens GN=HSP90AA1 PE=1 SV=5;>sp|P07900-2|HS90A_HUMAN Isoform 2 of Heat shock protein HSP 90-alpha OS=Homo sapiens GN=HSP90AA1;>tr|Q86U12|Q86U12_HUMAN Full-length cDNA clone CS0CAP007YF18 of T
-0.968898	1.15997		4.8e-68	11	10	0.0907193	0.239926	P06733;P06733-2;K7EM90;F5H1C3;E5RI09;E5RG95;K7EPM1;K7EKN2;F5H0C8;B7Z2X9;P09104	Alpha-enolase	ENO1	>sp|P06733|ENOA_HUMAN Alpha-enolase OS=Homo sapiens GN=ENO1 PE=1 SV=2;>sp|P06733-2|ENOA_HUMAN Isoform MBP-1 of Alpha-enolase OS=Homo sapiens GN=ENO1
-0.966296	0.540494		1.17e-62	22	10	0.0928621	0.825658	O43707;O43707-2;P12814-2;P12814;P12814-3;P12814-4;O43707-3;F5GXS2;H9KV75;H7C144;P35609-2;P35609;G3V5M4;H0YJ11;G3V2W4;H0YJW3;G3V2N5;H7C5W8;Q08043;G3V2E8;G3V2X9;K7EJH8	Alpha-actinin-4;Alpha-actinin-1	ACTN4;ACTN1	>sp|O43707|ACTN4_HUMAN Alpha-actinin-4 OS=Homo sapiens GN=ACTN4 PE=1 SV=2;>sp|O43707-2|ACTN4_HUMAN Isoform ACTN4ISO of Alpha-actinin-4 OS=Homo sapiens GN=ACTN4;>sp|P12814-2|ACTN1_HUMAN Isoform 2 of Alpha-actinin-1 OS=Homo sapiens GN=ACTN1;>sp|P12814|ACTN1_
-0.958769	-0.12477		7.63e-44	2	6	0.0992901	0.160648	P53597;H7C233	Succinyl-CoA ligase [ADP/GDP-forming] subunit alpha, mitochondrial	SUCLG1	>sp|P53597|SUCA_HUMAN Succinyl-CoA ligase [ADP/GDP-forming] subunit alpha, mitochondrial OS=Homo sapiens GN=SUCLG1 PE=1 SV=4
-0.956345	0.336915		5.33e-54	9	20	0.101434	0.560451	Q8NF50-3;Q8NF50;Q8NF50-4;Q8NF50-2;A2A369;E9PDJ4;A2A370;C9J613;C9J7A3	Dedicator of cytokinesis protein 8	DOCK8	>sp|Q8NF50-3|DOCK8_HUMAN Isoform 3 of Dedicator of cytokinesis protein 8 OS=Homo sapiens GN=DOCK8;>sp|Q8NF50|DOCK8_HUMAN Dedicator of cytokinesis protein 8 OS=Homo sapiens GN=DOCK8 PE=1 SV=3;>sp|Q8NF50-4|DOCK8_HUMAN Isoform 4 of Dedicator of cytokinesis pr
-0.955866	0.860646		2.02e-215	7	23	0.101863	0.641673	P63261;I3L3I0;I3L1U9;I3L4N8;K7EM38;I3L3R2;J3KT65	Actin, cytoplasmic 2;Actin, cytoplasmic 2, N-terminally processed	ACTG1	>sp|P63261|ACTG_HUMAN Actin, cytoplasmic 2 OS=Homo sapiens GN=ACTG1 PE=1 SV=1;>tr|I3L3I0|I3L3I0_HUMAN Actin, cytoplasmic 2, N-terminally processed (Fragment) OS=Homo sapiens GN=ACTG1 PE=1 SV=1;>tr|I3L1U9|I3L1U9_HUMAN Actin, cytoplasmic 2, N-terminally proc
-0.954199	0.859005		1.54e-32	4	11	0.103363	0.644461	P53396-2;P53396;B4E3P0;K7ESG8	ATP-citrate synthase	ACLY	>sp|P53396-2|ACLY_HUMAN Isoform 2 of ATP-citrate synthase OS=Homo sapiens GN=ACLY;>sp|P53396|ACLY_HUMAN ATP-citrate synthase OS=Homo sapiens GN=ACLY PE=1 SV=3;>tr|B4E3P0|B4E3P0_HUMAN ATP-citrate synthase OS=Homo sapiens GN=ACLY PE=1 SV=1
-0.950212	0.839427		4.12e-125	12	30	0.107024	0.678111	O75369-2;O75369-9;O75369;O75369-8;O75369-6;O75369-3;O75369-5;O75369-4;E7EN95;O75369-7;Q8WXT3;H7C5L4	Filamin-B	FLNB	>sp|O75369-2|FLNB_HUMAN Isoform 2 of Filamin-B OS=Homo sapiens GN=FLNB;>sp|O75369-9|FLNB_HUMAN Isoform 9 of Filamin-B OS=Homo sapiens GN=FLNB;>sp|O75369|FLNB_HUMAN Filamin-B OS=Homo sapiens GN=FLNB PE=1 SV=2;>sp|O75369-8|FLNB_HUMAN Isoform 8 of Filamin-B O
-0.944762	0.533471		2.18e-08	6	4	0.112194	0.815949	A6NNK5;Q12888;F8VY86;Q12888-2;M0R142;H7C3N7	Tumor suppressor p53-binding protein 1	TP53BP1	>tr|A6NNK5|A6NNK5_HUMAN Tumor suppressor p53-binding protein 1 OS=Homo sapiens GN=TP53BP1 PE=1 SV=2;>sp|Q12888|TP53B_HUMAN Tumor suppressor p53-binding protein 1 OS=Homo sapiens GN=TP53BP1 PE=1 SV=2;>tr|F8VY86|F8VY86_HUMAN Tumor suppressor p53-binding prot
-0.941638	-0.306041		1.17e-28	11	3	0.115245	0.0845023	Q96PM5-6;Q96PM5-2;Q96PM5;Q96PM5-3;Q96PM5-4;J3KQJ2;Q96PM5-8;Q96PM5-7;Q96PM5-5;D6RAF6;H0YAI4	RING finger and CHY zinc finger domain-containing protein 1	RCHY1	>sp|Q96PM5-6|ZN363_HUMAN Isoform 6 of RING finger and CHY zinc finger domain-containing protein 1 OS=Homo sapiens GN=RCHY1;>sp|Q96PM5-2|ZN363_HUMAN Isoform 2 of RING finger and CHY zinc finger domain-containing protein 1 OS=Homo sapiens GN=RCHY1;>sp|Q96PM5
-0.94062	0.282805		2.63e-16	3	5	0.116253	0.497542	P98161-2;P98161-3;P98161	Polycystin-1	PKD1	>sp|P98161-2|PKD1_HUMAN Isoform 2 of Polycystin-1 OS=Homo sapiens GN=PKD1;>sp|P98161-3|PKD1_HUMAN Isoform 3 of Polycystin-1 OS=Homo sapiens GN=PKD1;>sp|P98161|PKD1_HUMAN Polycystin-1 OS=Homo sapiens GN=PKD1 PE=1 SV=3
-0.933924	0.575314		0	2	46	0.123059	0.874162	P46531;M0QX38	Neurogenic locus notch homolog protein 1;Notch 1 extracellular truncation;Notch 1 intracellular domain	NOTCH1	>sp|P46531|NOTC1_HUMAN Neurogenic locus notch homolog protein 1 OS=Homo sapiens GN=NOTCH1 PE=1 SV=4
-0.929543	0.582271		1.07e-123	5	7	0.127676	0.883915	Q9HCC0-2;Q9HCC0;D6RD67;D6R9R1;D6RDF7	Methylcrotonoyl-CoA carboxylase beta chain, mitochondrial	MCCC2	>sp|Q9HCC0-2|MCCB_HUMAN Isoform 2 of Methylcrotonoyl-CoA carboxylase beta chain, mitochondrial OS=Homo sapiens GN=MCCC2;>sp|Q9HCC0|MCCB_HUMAN Methylcrotonoyl-CoA carboxylase beta chain, mitochondrial OS=Homo sapiens GN=MCCC2 PE=1 SV=1
-0.919263	0.890471		1.9e-81	1	17	0.13904	0.591898	O60841	Eukaryotic translation initiation factor 5B	EIF5B	>sp|O60841|IF2P_HUMAN Eukaryotic translation initiation factor 5B OS=Homo sapiens GN=EIF5B PE=1 SV=4
-0.918885	1.13006		2.74e-117	4	22	0.139473	0.269489	P14625;F8W026;H0YIV0;Q58FF3	Endoplasmin	HSP90B1	>sp|P14625|ENPL_HUMAN Endoplasmin OS=Homo sapiens GN=HSP90B1 PE=1 SV=1
-0.916482	1.0619		6.54e-37	4	8	0.142245	0.345886	P07195;A8MW50;C9J7H8;F5H793	L-lactate dehydrogenase B chain;L-lactate dehydrogenase	LDHB	>sp|P07195|LDHB_HUMAN L-lactate dehydrogenase B chain OS=Homo sapiens GN=LDHB PE=1 SV=2;>tr|A8MW50|A8MW50_HUMAN L-lactate dehydrogenase (Fragment) OS=Homo sapiens GN=LDHB PE=1 SV=1;>tr|C9J7H8|C9J7H8_HUMAN L-lactate dehydrogenase B chain (Fragment) OS=Homo
-0.915438	1.07642		1.07e-85	4	10	0.143463	0.328548	P04406;P04406-2;E7EUT5;O14556	Glyceraldehyde-3-phosphate dehydrogenase	GAPDH	>sp|P04406|G3P_HUMAN Glyceraldehyde-3-phosphate dehydrogenase OS=Homo sapiens GN=GAPDH PE=1 SV=3;>sp|P04406-2|G3P_HUMAN Isoform 2 of Glyceraldehyde-3-phosphate dehydrogenase OS=Homo sapiens GN=GAPDH;>tr|E7EUT5|E7EUT5_HUMAN Glyceraldehyde-3-phosphate dehydr
-0.915261	1.38725		0	10	25	0.143671	0.086506	P01130-6;P01130-4;P01130;J3KMZ9;P01130-3;P01130-5;H0YMD1;P01130-2;H0YM92;H0YMQ3	Low-density lipoprotein receptor	LDLR	>sp|P01130-6|LDLR_HUMAN Isoform 6 of Low-density lipoprotein receptor OS=Homo sapiens GN=LDLR;>sp|P01130-4|LDLR_HUMAN Isoform 4 of Low-density lipoprotein receptor OS=Homo sapiens GN=LDLR;>sp|P01130|LDLR_HUMAN Low-density lipoprotein receptor OS=Homo sapie
-0.914994	0.809123		1.43e-07	1	2	0.143983	0.731462	Q13151	Heterogeneous nuclear ribonucleoprotein A0	HNRNPA0	>sp|Q13151|ROA0_HUMAN Heterogeneous nuclear ribonucleoprotein A0 OS=Homo sapiens GN=HNRNPA0 PE=1 SV=1
-0.91231	1.25743		1.73e-15	6	3	0.147159	0.15964	P00390-5;P00390-4;P00390-2;P00390-3;P00390;E5RI06	Glutathione reductase, mitochondrial	GSR	>sp|P00390-5|GSHR_HUMAN Isoform 4 of Glutathione reductase, mitochondrial OS=Homo sapiens GN=GSR;>sp|P00390-4|GSHR_HUMAN Isoform 3 of Glutathione reductase, mitochondrial OS=Homo sapiens GN=GSR;>sp|P00390-2|GSHR_HUMAN Isoform Cytoplasmic of Glutathione red
-0.911734	0.525167		4.38e-41	2	13	0.147847	0.804506	Q5JSL3;A6NIW2	Dedicator of cytokinesis protein 11	DOCK11	>sp|Q5JSL3|DOC11_HUMAN Dedicator of cytokinesis protein 11 OS=Homo sapiens GN=DOCK11 PE=1 SV=2;>tr|A6NIW2|A6NIW2_HUMAN Dedicator of cytokinesis protein 11 OS=Homo sapiens GN=DOCK11 PE=1 SV=2
-0.906648	0.750869		1.43e-15	3	4	0.154033	0.837543	Q8NB90-2;Q8NB90;Q8NB90-3	Spermatogenesis-associated protein 5	SPATA5	>sp|Q8NB90-2|SPAT5_HUMAN Isoform 2 of Spermatogenesis-associated protein 5 OS=Homo sapiens GN=SPATA5;>sp|Q8NB90|SPAT5_HUMAN Spermatogenesis-associated protein 5 OS=Homo sapiens GN=SPATA5 PE=1 SV=3;>sp|Q8NB90-3|SPAT5_HUMAN Isoform 3 of Spermatogenesis-assoc
-0.904729	1.48829		2.72e-112	7	17	0.156418	0.0507321	P49959-2;F8W7U8;P49959;B3KTC7;F5GXT0;F5H742;F5H256	Double-strand break repair protein MRE11A	MRE11A	>sp|P49959-2|MRE11_HUMAN Isoform 2 of Double-strand break repair protein MRE11A OS=Homo sapiens GN=MRE11A;>tr|F8W7U8|F8W7U8_HUMAN Double-strand break repair protein MRE11A OS=Homo sapiens GN=MRE11A PE=1 SV=1;>sp|P49959|MRE11_HUMAN Double-strand break repai
-0.898569	0.360875		2.34e-07	7	1	0.164261	0.589488	B3KSW4;O76081-4;O76081-3;O76081-5;O76081-6;O76081-2;O76081	Regulator of G-protein signaling 20	RGS20	>tr|B3KSW4|B3KSW4_HUMAN Regulator of G-protein-signaling 20 OS=Homo sapiens GN=RGS20 PE=2 SV=1;>sp|O76081-4|RGS20_HUMAN Isoform 3 of Regulator of G-protein signaling 20 OS=Homo sapiens GN=RGS20;>sp|O76081-3|RGS20_HUMAN Isoform 2 of Regulator of G-protein s
-0.897318	0.670759		0	3	61	0.165889	0.987979	Q9NYU2-2;Q9NYU2;H7BZG0	UDP-glucose:glycoprotein glucosyltransferase 1	UGGT1	>sp|Q9NYU2-2|UGGG1_HUMAN Isoform 2 of UDP-glucose:glycoprotein glucosyltransferase 1 OS=Homo sapiens GN=UGGT1;>sp|Q9NYU2|UGGG1_HUMAN UDP-glucose:glycoprotein glucosyltransferase 1 OS=Homo sapiens GN=UGGT1 PE=1 SV=3
-0.897077	0.439073		1.84e-89	1	6	0.166204	0.688739	Q92506	Estradiol 17-beta-dehydrogenase 8	HSD17B8	>sp|Q92506|DHB8_HUMAN Estradiol 17-beta-dehydrogenase 8 OS=Homo sapiens GN=HSD17B8 PE=1 SV=2
-0.896354	0.639451		9.75e-14	3	4	0.167153	0.964617	P38435;F8WDU9;P38435-2	Vitamin K-dependent gamma-carboxylase	GGCX	>sp|P38435|VKGC_HUMAN Vitamin K-dependent gamma-carboxylase OS=Homo sapiens GN=GGCX PE=1 SV=2;>tr|F8WDU9|F8WDU9_HUMAN Vitamin K-dependent gamma-carboxylase OS=Homo sapiens GN=GGCX PE=1 SV=1;>sp|P38435-2|VKGC_HUMAN Isoform 2 of Vitamin K-dependent gamma-car
-0.893135	0.806437		4.92e-23	1	5	0.171422	0.736259	P21912	Succinate dehydrogenase [ubiquinone] iron-sulfur subunit, mitochondrial	SDHB	>sp|P21912|SDHB_HUMAN Succinate dehydrogenase [ubiquinone] iron-sulfur subunit, mitochondrial OS=Homo sapiens GN=SDHB PE=1 SV=3
-0.887809	0.52543		4.59e-112	13	14	0.178666	0.804867	P50454;E9PPV6;E9PR70;E9PKH2;E9PK86;E9PMI5;E9PNX1;E9PJH8;E9PIG2;E9PRS3;H0YEP8;E9PLA6;E9PQ34	Serpin H1	SERPINH1	>sp|P50454|SERPH_HUMAN Serpin H1 OS=Homo sapiens GN=SERPINH1 PE=1 SV=2;>tr|E9PPV6|E9PPV6_HUMAN Serpin H1 OS=Homo sapiens GN=SERPINH1 PE=1 SV=1;>tr|E9PR70|E9PR70_HUMAN Serpin H1 (Fragment) OS=Homo sapiens GN=SERPINH1 PE=1 SV=1;>tr|E9PKH2|E9PKH2_HUMAN Serpin
-0.88746	0.94835		4.24e-20	5	6	0.179148	0.500732	Q96R06;K7ELC8;E9PMD0;K7ELG0;J3QRL6	Sperm-associated antigen 5	SPAG5	>sp|Q96R06|SPAG5_HUMAN Sperm-associated antigen 5 OS=Homo sapiens GN=SPAG5 PE=1 SV=2;>tr|K7ELC8|K7ELC8_HUMAN Sperm-associated antigen 5 (Fragment) OS=Homo sapiens GN=SPAG5 PE=4 SV=1;>tr|E9PMD0|E9PMD0_HUMAN Uncharacterized protein (Fragment) OS=Homo sapiens
-0.887112	0.873539		2.6e-05	1	1	0.179631	0.61994	Q96RY7	Intraflagellar transport protein 140 homolog	IFT140	>sp|Q96RY7|IF140_HUMAN Intraflagellar transport protein 140 homolog OS=Homo sapiens GN=IFT140 PE=1 SV=1
-0.883849	0.516649		0	15	36	0.184198	0.792811	Q7L099-2;B4DKC2;Q7L099;H0Y8I0;D6RCQ1;D6REM9;H0Y8G6;D6RH24;Q8WXA3-5;Q8WXA3-4;Q8WXA3-2;H0YD93;Q8WXA3-3;Q8WXA3;Q5TC51	Protein RUFY3	RUFY3	>sp|Q7L099-2|RUFY3_HUMAN Isoform 2 of Protein RUFY3 OS=Homo sapiens GN=RUFY3;>tr|B4DKC2|B4DKC2_HUMAN Protein RUFY3 OS=Homo sapiens GN=RUFY3 PE=1 SV=1;>sp|Q7L099|RUFY3_HUMAN Protein RUFY3 OS=Homo sapiens GN=RUFY3 PE=1 SV=1
-0.876026	0.668333		3.71e-24	11	7	0.195497	0.992568	P22392;P22392-2;Q32Q12;E7ERL0;P15531;P15531-2;J3KPD9;F6XY72;O60361;C9K028;E5RHP0	Nucleoside diphosphate kinase B;Nucleoside diphosphate kinase;Nucleoside diphosphate kinase A;Putative nucleoside diphosphate kinase	NME2;NME1-NME2;NME1;NME2P1	>sp|P22392|NDKB_HUMAN Nucleoside diphosphate kinase B OS=Homo sapiens GN=NME2 PE=1 SV=1;>sp|P22392-2|NDKB_HUMAN Isoform 3 of Nucleoside diphosphate kinase B OS=Homo sapiens GN=NME2;>tr|Q32Q12|Q32Q12_HUMAN Nucleoside diphosphate kinase OS=Homo sapiens GN=NM
-0.874471	1.23591		1.71e-15	6	5	0.197802	0.175336	P61088;F8VZ29;F8VSD4;F8VV71;Q5JXB2;F8VQQ8	Ubiquitin-conjugating enzyme E2 N;Putative ubiquitin-conjugating enzyme E2 N-like	UBE2N;UBE2NL	>sp|P61088|UBE2N_HUMAN Ubiquitin-conjugating enzyme E2 N OS=Homo sapiens GN=UBE2N PE=1 SV=1;>tr|F8VZ29|F8VZ29_HUMAN Ubiquitin-conjugating enzyme E2 N OS=Homo sapiens GN=UBE2N PE=1 SV=1;>tr|F8VSD4|F8VSD4_HUMAN Ubiquitin-conjugating enzyme E2 N OS=Homo sapie
-0.87432	0.303169		3.15e-28	3	8	0.198027	0.520768	P32119;A6NIW5;P32119-2	Peroxiredoxin-2	PRDX2	>sp|P32119|PRDX2_HUMAN Peroxiredoxin-2 OS=Homo sapiens GN=PRDX2 PE=1 SV=5;>tr|A6NIW5|A6NIW5_HUMAN Peroxiredoxin 2, isoform CRA_a OS=Homo sapiens GN=PRDX2 PE=1 SV=2
-0.872206	1.08225		3.19e-10	3	3	0.201195	0.321753	B7Z4K6;O00115;K7ENE5	Deoxyribonuclease-2-alpha	DNASE2	>tr|B7Z4K6|B7Z4K6_HUMAN Deoxyribonuclease-2-alpha OS=Homo sapiens GN=DNASE2 PE=2 SV=1;>sp|O00115|DNS2A_HUMAN Deoxyribonuclease-2-alpha OS=Homo sapiens GN=DNASE2 PE=1 SV=2
-0.867042	0.833507		7.09e-08	5	4	0.20909	0.688417	P55789;H3BRD2;H3BRW3;P55789-2;H3BQQ4	FAD-linked sulfhydryl oxidase ALR	GFER	>sp|P55789|ALR_HUMAN FAD-linked sulfhydryl oxidase ALR OS=Homo sapiens GN=GFER PE=1 SV=2;>tr|H3BRD2|H3BRD2_HUMAN Sulfhydryl oxidase (Fragment) OS=Homo sapiens GN=GFER PE=1 SV=1;>tr|H3BRW3|H3BRW3_HUMAN FAD-linked sulfhydryl oxidase ALR OS=Homo sapiens GN=GF
-0.864618	0.618969		6.19e-22	7	4	0.212873	0.935624	O75521-2;O75521;F8WAW4;F1LLU7;C9JB63;C9J000;F8W6J1	Enoyl-CoA delta isomerase 2, mitochondrial	ECI2	>sp|O75521-2|ECI2_HUMAN Isoform 2 of Enoyl-CoA delta isomerase 2, mitochondrial OS=Homo sapiens GN=ECI2;>sp|O75521|ECI2_HUMAN Enoyl-CoA delta isomerase 2, mitochondrial OS=Homo sapiens GN=ECI2 PE=1 SV=4;>tr|F8WAW4|F8WAW4_HUMAN Enoyl-CoA delta isomerase 2,
-0.862646	1.08175		1.24e-273	7	15	0.215985	0.322335	Q13011;M0R248;M0QZW4;M0QYT0;M0QXS7;M0R280;M0R1A2	Delta(3,5)-Delta(2,4)-dienoyl-CoA isomerase, mitochondrial	ECH1	>sp|Q13011|ECH1_HUMAN Delta(3,5)-Delta(2,4)-dienoyl-CoA isomerase, mitochondrial OS=Homo sapiens GN=ECH1 PE=1 SV=2;>tr|M0R248|M0R248_HUMAN Delta(3,5)-Delta(2,4)-dienoyl-CoA isomerase, mitochondrial (Fragment) OS=Homo sapiens GN=ECH1 PE=1 SV=1
-0.860165	1.3158		1.68e-74	5	9	0.219949	0.122419	F5H897;Q12931;I3L0K7;I3L239;I3L253	Heat shock protein 75 kDa, mitochondrial	TRAP1	>tr|F5H897|F5H897_HUMAN Heat shock protein 75 kDa, mitochondrial OS=Homo sapiens GN=TRAP1 PE=1 SV=1;>sp|Q12931|TRAP1_HUMAN Heat shock protein 75 kDa, mitochondrial OS=Homo sapiens GN=TRAP1 PE=1 SV=3;>tr|I3L0K7|I3L0K7_HUMAN Heat shock protein 75 kDa, mitoch
-0.858306	1.25931		7.3e-30	3	12	0.222952	0.158321	P55072;C9JUP7;C9IZA5	Transitional endoplasmic reticulum ATPase	VCP	>sp|P55072|TERA_HUMAN Transitional endoplasmic reticulum ATPase OS=Homo sapiens GN=VCP PE=1 SV=4
-0.857154	1.14144		2.37e-26	4	6	0.224828	0.257961	Q16610;Q16610-4;Q16610-2;Q16610-3	Extracellular matrix protein 1	ECM1	>sp|Q16610|ECM1_HUMAN Extracellular matrix protein 1 OS=Homo sapiens GN=ECM1 PE=1 SV=2;>sp|Q16610-4|ECM1_HUMAN Isoform 4 of Extracellular matrix protein 1 OS=Homo sapiens GN=ECM1;>sp|Q16610-2|ECM1_HUMAN Isoform 2 of Extracellular matrix protein 1 OS=Homo s
-0.854682	0.236557		2.42e-111	16	27	0.228892	0.44691	P63010;P63010-2;P63010-3;K7EJT8;Q10567-4;Q10567-3;Q10567-2;Q10567;C9J1E7;K7EN71;K7ERB2;K7EJ01;K7EJX1;H7C034;K7ERE4;K7EKZ5	AP-2 complex subunit beta	AP2B1	>sp|P63010|AP2B1_HUMAN AP-2 complex subunit beta OS=Homo sapiens GN=AP2B1 PE=1 SV=1;>sp|P63010-2|AP2B1_HUMAN Isoform 2 of AP-2 complex subunit beta OS=Homo sapiens GN=AP2B1;>sp|P63010-3|AP2B1_HUMAN Isoform 3 of AP-2 complex subunit beta OS=Homo sapiens GN=
-0.851194	0.488059		1.37e-21	10	6	0.234714	0.753912	P08195-2;P08195-3;F5GZS6;P08195;J3KPF3;P08195-4;F5GZI0;H0YFS2;H0YFX4;F5H867	4F2 cell-surface antigen heavy chain	SLC3A2	>sp|P08195-2|4F2_HUMAN Isoform 2 of 4F2 cell-surface antigen heavy chain OS=Homo sapiens GN=SLC3A2;>sp|P08195-3|4F2_HUMAN Isoform 3 of 4F2 cell-surface antigen heavy chain OS=Homo sapiens GN=SLC3A2;>tr|F5GZS6|F5GZS6_HUMAN 4F2 cell-surface antigen heavy cha
-0.850281	1.1325		1.5e-83	1	8	0.236256	0.266987	P69891	Hemoglobin subunit gamma-1	HBG1	>sp|P69891|HBG1_HUMAN Hemoglobin subunit gamma-1 OS=Homo sapiens GN=HBG1 PE=1 SV=2
-0.849177	0.441303		1.94e-05	5	2	0.238128	0.69166	Q9UN37;I3L4J1;O75351;Q6PIW4-2;Q6PIW4	Vacuolar protein sorting-associated protein 4A;Vacuolar protein sorting-associated protein 4B;Fidgetin-like protein 1	VPS4A;VPS4B;FIGNL1	>sp|Q9UN37|VPS4A_HUMAN Vacuolar protein sorting-associated protein 4A OS=Homo sapiens GN=VPS4A PE=1 SV=1;>tr|I3L4J1|I3L4J1_HUMAN Uncharacterized protein (Fragment) OS=Homo sapiens PE=4 SV=2;>sp|O75351|VPS4B_HUMAN Vacuolar protein sorting-associated protein
-0.847799	0.933657		0	3	67	0.240481	0.523151	Q8N2E2;J3KQJ9;E5RG96	von Willebrand factor D and EGF domain-containing protein	VWDE	>sp|Q8N2E2|VWDE_HUMAN von Willebrand factor D and EGF domain-containing protein OS=Homo sapiens GN=VWDE PE=2 SV=4;>tr|J3KQJ9|J3KQJ9_HUMAN von Willebrand factor D and EGF domain-containing protein OS=Homo sapiens GN=VWDE PE=2 SV=1
-0.844116	0.612531		7.68e-48	4	15	0.246848	0.926527	P11498;E9PRE7;B4DN00;E9PS68	Pyruvate carboxylase, mitochondrial	PC	>sp|P11498|PYC_HUMAN Pyruvate carboxylase, mitochondrial OS=Homo sapiens GN=PC PE=1 SV=2
-0.84135	0.757384		9.74e-08	1	4	0.251709	0.825491	Q96P70	Importin-9	IPO9	>sp|Q96P70|IPO9_HUMAN Importin-9 OS=Homo sapiens GN=IPO9 PE=1 SV=3
-0.83941	1.11155		6.29e-38	1	3	0.255156	0.288987	P05386	60S acidic ribosomal protein P1	RPLP1	>sp|P05386|RLA1_HUMAN 60S acidic ribosomal protein P1 OS=Homo sapiens GN=RPLP1 PE=1 SV=1
-0.839052	1.27026		0	6	125	0.255797	0.150801	O15230;F2Z2S4;Q5JTP4;E2QRK0;Q16787-3;Q16787	Laminin subunit alpha-5	LAMA5	>sp|O15230|LAMA5_HUMAN Laminin subunit alpha-5 OS=Homo sapiens GN=LAMA5 PE=1 SV=8
-0.838715	0.865397		2e-26	1	6	0.2564	0.633628	P52907	F-actin-capping protein subunit alpha-1	CAPZA1	>sp|P52907|CAZA1_HUMAN F-actin-capping protein subunit alpha-1 OS=Homo sapiens GN=CAPZA1 PE=1 SV=3
-0.838378	0.602235		5.09e-62	9	18	0.257004	0.911999	P22102;P22102-2;B4DJ93;C9JBJ1;C9JTV6;F8WD69;C9JZG2;C9JKQ7;H7C366	Trifunctional purine biosynthetic protein adenosine-3;Phosphoribosylamine--glycine ligase;Phosphoribosylformylglycinamidine cyclo-ligase;Phosphoribosylglycinamide formyltransferase	GART	>sp|P22102|PUR2_HUMAN Trifunctional purine biosynthetic protein adenosine-3 OS=Homo sapiens GN=GART PE=1 SV=1;>sp|P22102-2|PUR2_HUMAN Isoform Short of Trifunctional purine biosynthetic protein adenosine-3 OS=Homo sapiens GN=GART;>tr|B4DJ93|B4DJ93_HUMAN Pho
-0.837157	0.776968		7.85e-20	3	5	0.259201	0.789523	Q6IQ49-3;Q6IQ49-2;Q6IQ49	Protein SDE2 homolog	SDE2	>sp|Q6IQ49-3|SDE2_HUMAN Isoform 3 of Protein SDE2 homolog OS=Homo sapiens GN=SDE2;>sp|Q6IQ49-2|SDE2_HUMAN Isoform 2 of Protein SDE2 homolog OS=Homo sapiens GN=SDE2;>sp|Q6IQ49|SDE2_HUMAN Protein SDE2 homolog OS=Homo sapiens GN=SDE2 PE=1 SV=1
-0.836863	-0.0833042		1.65e-40	2	4	0.259733	0.183787	O95218-2;O95218	Zinc finger Ran-binding domain-containing protein 2	ZRANB2	>sp|O95218-2|ZRAB2_HUMAN Isoform 2 of Zinc finger Ran-binding domain-containing protein 2 OS=Homo sapiens GN=ZRANB2;>sp|O95218|ZRAB2_HUMAN Zinc finger Ran-binding domain-containing protein 2 OS=Homo sapiens GN=ZRANB2 PE=1 SV=2
-0.836169	1.06451		5.07e-06	2	2	0.26099	0.342723	Q9UJZ1-2;Q9UJZ1	Stomatin-like protein 2, mitochondrial	STOML2	>sp|Q9UJZ1-2|STML2_HUMAN Isoform 2 of Stomatin-like protein 2, mitochondrial OS=Homo sapiens GN=STOML2;>sp|Q9UJZ1|STML2_HUMAN Stomatin-like protein 2, mitochondrial OS=Homo sapiens GN=STOML2 PE=1 SV=1
-0.83495	0.57341		6.92e-66	1	3	0.263207	0.871496	P14923	Junction plakoglobin	JUP	>sp|P14923|PLAK_HUMAN Junction plakoglobin OS=Homo sapiens GN=JUP PE=1 SV=3
-0.833061	0.992767		1.12e-10	6	3	0.266669	0.436175	B1AMU3;Q9Y3B2;R4GNH9;R4GMQ7;B1AMU7;B1AMU4	Exosome complex component CSL4	EXOSC1	>tr|B1AMU3|B1AMU3_HUMAN Exosome complex component CSL4 OS=Homo sapiens GN=EXOSC1 PE=1 SV=1;>sp|Q9Y3B2|EXOS1_HUMAN Exosome complex component CSL4 OS=Homo sapiens GN=EXOSC1 PE=1 SV=1;>tr|R4GNH9|R4GNH9_HUMAN Exosome complex component CSL4 OS=Homo sapiens GN=E
-0.830295	0.388344		2.64e-24	1	11	0.271796	0.623606	Q9BW19	Kinesin-like protein KIFC1	KIFC1	>sp|Q9BW19|KIFC1_HUMAN Kinesin-like protein KIFC1 OS=Homo sapiens GN=KIFC1 PE=1 SV=2
-0.830253	0.909044		3.49e-107	1	16	0.271874	0.561826	Q7L3T8	Probable proline--tRNA ligase, mitochondrial	PARS2	>sp|Q7L3T8|SYPM_HUMAN Probable proline--tRNA ligase, mitochondrial OS=Homo sapiens GN=PARS2 PE=1 SV=1
-0.830065	0.825667		5.6e-38	15	6	0.272226	0.702155	P26599;P26599-2;P26599-3;K7EKJ7;K7ES59;K7EK45;K7ELW5;X6R242;A6NLN1;O95758-1;O95758-6;O95758-2;O95758;O95758-5;O95758-4	Polypyrimidine tract-binding protein 1	PTBP1	>sp|P26599|PTBP1_HUMAN Polypyrimidine tract-binding protein 1 OS=Homo sapiens GN=PTBP1 PE=1 SV=1;>sp|P26599-2|PTBP1_HUMAN Isoform 2 of Polypyrimidine tract-binding protein 1 OS=Homo sapiens GN=PTBP1;>sp|P26599-3|PTBP1_HUMAN Isoform 3 of Polypyrimidine trac
-0.829876	0.516388		5.24e-45	8	14	0.272578	0.792453	P10809;E7ESH4;E7EXB4;B7Z712;C9JL25;C9JL19;C9JCQ4;C9J0S9	60 kDa heat shock protein, mitochondrial	HSPD1	>sp|P10809|CH60_HUMAN 60 kDa heat shock protein, mitochondrial OS=Homo sapiens GN=HSPD1 PE=1 SV=2
-0.829311	0.549154		2.04e-272	6	34	0.273635	0.837666	Q04721;Q7Z3S9-2;R4GN02;Q7Z3S9;E9PLD5;Q7Z3S9-3	Neurogenic locus notch homolog protein 2;Notch 2 extracellular truncation;Notch 2 intracellular domain	NOTCH2	>sp|Q04721|NOTC2_HUMAN Neurogenic locus notch homolog protein 2 OS=Homo sapiens GN=NOTCH2 PE=1 SV=3
-0.82837	1.07332		6.06e-107	11	15	0.275403	0.332198	P68133;P68032;P63267;P62736;Q5T8M8;A6NL76;F8WB63;B8ZZJ2;C9JFL5;F6UVQ4;F6QUT6	Actin, alpha skeletal muscle;Actin, alpha cardiac muscle 1;Actin, gamma-enteric smooth muscle;Actin, aortic smooth muscle	ACTA1;ACTC1;ACTG2;ACTA2	>sp|P68133|ACTS_HUMAN Actin, alpha skeletal muscle OS=Homo sapiens GN=ACTA1 PE=1 SV=1;>sp|P68032|ACTC_HUMAN Actin, alpha cardiac muscle 1 OS=Homo sapiens GN=ACTC1 PE=1 SV=1;>sp|P63267|ACTH_HUMAN Actin, gamma-enteric smooth muscle OS=Homo sapiens GN=ACTG2 P
-0.82722	0.544884		8.64e-73	2	6	0.277572	0.83174	Q9H7E9-2;Q9H7E9	UPF0488 protein C8orf33	C8orf33	>sp|Q9H7E9-2|CH033_HUMAN Isoform 2 of UPF0488 protein C8orf33 OS=Homo sapiens GN=C8orf33;>sp|Q9H7E9|CH033_HUMAN UPF0488 protein C8orf33 OS=Homo sapiens GN=C8orf33 PE=1 SV=1
-0.82651	0.887072		2.41e-54	2	13	0.278918	0.59748	Q5T440;G5EA38	Putative transferase CAF17, mitochondrial	IBA57	>sp|Q5T440|CAF17_HUMAN Putative transferase CAF17, mitochondrial OS=Homo sapiens GN=IBA57 PE=1 SV=1
-0.826448	1.50041		2.02e-177	8	15	0.279037	0.0474258	P11310;P11310-2;Q5T4U5;B7Z9I1;B4DJE7;E9PJM9;E9PRX4;H0YDT5	Medium-chain specific acyl-CoA dehydrogenase, mitochondrial	ACADM	>sp|P11310|ACADM_HUMAN Medium-chain specific acyl-CoA dehydrogenase, mitochondrial OS=Homo sapiens GN=ACADM PE=1 SV=1;>sp|P11310-2|ACADM_HUMAN Isoform 2 of Medium-chain specific acyl-CoA dehydrogenase, mitochondrial OS=Homo sapiens GN=ACADM;>tr|Q5T4U5|Q5T4
-0.82384	0.383571		8.36e-10	3	2	0.284019	0.617616	F6RIS4;Q9H3M7-2;Q9H3M7	Thioredoxin-interacting protein	TXNIP	>tr|F6RIS4|F6RIS4_HUMAN Thioredoxin-interacting protein (Fragment) OS=Homo sapiens GN=TXNIP PE=2 SV=1;>sp|Q9H3M7-2|TXNIP_HUMAN Isoform 2 of Thioredoxin-interacting protein OS=Homo sapiens GN=TXNIP;>sp|Q9H3M7|TXNIP_HUMAN Thioredoxin-interacting protein OS=H
-0.823381	0.116254		2.33e-188	4	25	0.284902	0.32984	P61221;D6R9I9;D6RGF4;H0Y990	ATP-binding cassette sub-family E member 1	ABCE1	>sp|P61221|ABCE1_HUMAN ATP-binding cassette sub-family E member 1 OS=Homo sapiens GN=ABCE1 PE=1 SV=1;>tr|D6R9I9|D6R9I9_HUMAN ATP-binding cassette sub-family E member 1 OS=Homo sapiens GN=ABCE1 PE=1 SV=1
-0.823131	0.67198		0	8	24	0.285383	0.985667	Q8NEZ5;Q8NEZ5-3;H3BTH6;H3BTR7;H3BVA4;H3BUC1;H3BRE0;Q8NEZ5-2	F-box only protein 22	FBXO22	>sp|Q8NEZ5|FBX22_HUMAN F-box only protein 22 OS=Homo sapiens GN=FBXO22 PE=1 SV=1;>sp|Q8NEZ5-3|FBX22_HUMAN Isoform 3 of F-box only protein 22 OS=Homo sapiens GN=FBXO22
-0.822715	0.28681		6.33e-16	26	4	0.286187	0.502067	P60842;J3QR64;J3KTB5;J3QL43;J3QS69;J3KT12;P60842-2;E7EQG2;Q14240;Q14240-2;J3KT04;J3KS93;E7EMV8;J3KSN7;J3QKZ9;B4E102;J3QLN6;J3KS25;J3QQP0;E9PBH4;F8WE11;J3KTN0;I3L3H2;J3KSZ0;Q9NZE6;P38919	Eukaryotic initiation factor 4A-I;Eukaryotic initiation factor 4A-II	EIF4A1;EIF4A2	>sp|P60842|IF4A1_HUMAN Eukaryotic initiation factor 4A-I OS=Homo sapiens GN=EIF4A1 PE=1 SV=1;>tr|J3QR64|J3QR64_HUMAN Eukaryotic initiation factor 4A-I (Fragment) OS=Homo sapiens GN=EIF4A1 PE=1 SV=1;>tr|J3KTB5|J3KTB5_HUMAN Eukaryotic initiation factor 4A-I
-0.818991	1.17157		2.79e-255	7	29	0.293441	0.229103	P55084-2;P55084;F5GZQ3;B5MD38;C9JEY0;C9JE81;C9K0M0	Trifunctional enzyme subunit beta, mitochondrial;3-ketoacyl-CoA thiolase	HADHB	>sp|P55084-2|ECHB_HUMAN Isoform 2 of Trifunctional enzyme subunit beta, mitochondrial OS=Homo sapiens GN=HADHB;>sp|P55084|ECHB_HUMAN Trifunctional enzyme subunit beta, mitochondrial OS=Homo sapiens GN=HADHB PE=1 SV=3;>tr|F5GZQ3|F5GZQ3_HUMAN 3-ketoacyl-CoA
-0.817766	0.18073		3.53e-25	6	7	0.295855	0.38989	P62826;B5MDF5;J3KQE5;F5H018;H0YFC6;B4DV51	GTP-binding nuclear protein Ran	RAN	>sp|P62826|RAN_HUMAN GTP-binding nuclear protein Ran OS=Homo sapiens GN=RAN PE=1 SV=3;>tr|B5MDF5|B5MDF5_HUMAN GTP-binding nuclear protein Ran OS=Homo sapiens GN=RAN PE=1 SV=1;>tr|J3KQE5|J3KQE5_HUMAN GTP-binding nuclear protein Ran (Fragment) OS=Homo sapien
-0.816999	0.982896		3.31e-61	3	7	0.297374	0.450093	Q7Z4F1;Q7Z4F1-2;H0YHW7	Low-density lipoprotein receptor-related protein 10	LRP10	>sp|Q7Z4F1|LRP10_HUMAN Low-density lipoprotein receptor-related protein 10 OS=Homo sapiens GN=LRP10 PE=1 SV=2;>sp|Q7Z4F1-2|LRP10_HUMAN Isoform 2 of Low-density lipoprotein receptor-related protein 10 OS=Homo sapiens GN=LRP10
-0.816418	0.874025		3.57e-14	4	2	0.298527	0.619128	Q15758;Q15758-3;Q15758-2;M0QXM4	Neutral amino acid transporter B(0)	SLC1A5	>sp|Q15758|AAAT_HUMAN Neutral amino acid transporter B(0) OS=Homo sapiens GN=SLC1A5 PE=1 SV=2;>sp|Q15758-3|AAAT_HUMAN Isoform 3 of Neutral amino acid transporter B(0) OS=Homo sapiens GN=SLC1A5;>sp|Q15758-2|AAAT_HUMAN Isoform 2 of Neutral amino acid transpo
-0.815672	0.239465		2.91e-17	5	5	0.300013	0.450005	Q13232;H3BPD9;H3BMQ7;H3BPR2;H3BRA8	Nucleoside diphosphate kinase 3	NME3	>sp|Q13232|NDK3_HUMAN Nucleoside diphosphate kinase 3 OS=Homo sapiens GN=NME3 PE=1 SV=2
-0.813621	1.06449		3.06e-164	3	32	0.30412	0.342746	P16885;H3BQV5;H3BPZ3	1-phosphatidylinositol 4,5-bisphosphate phosphodiesterase gamma-2	PLCG2	>sp|P16885|PLCG2_HUMAN 1-phosphatidylinositol 4,5-bisphosphate phosphodiesterase gamma-2 OS=Homo sapiens GN=PLCG2 PE=1 SV=4
-0.812173	0.303169		1.24e-13	3	3	0.307043	0.520768	Q15645;Q15645-2;H0YAL2	Pachytene checkpoint protein 2 homolog	TRIP13	>sp|Q15645|PCH2_HUMAN Pachytene checkpoint protein 2 homolog OS=Homo sapiens GN=TRIP13 PE=1 SV=2
-0.807158	1.09606		0	3	44	0.317311	0.306014	P40939;H0YFD6;P40939-2	Trifunctional enzyme subunit alpha, mitochondrial;Long-chain enoyl-CoA hydratase;Long chain 3-hydroxyacyl-CoA dehydrogenase	HADHA	>sp|P40939|ECHA_HUMAN Trifunctional enzyme subunit alpha, mitochondrial OS=Homo sapiens GN=HADHA PE=1 SV=2
-0.806705	1.12026		9.22e-16	4	3	0.318249	0.279698	Q9BPW8;H7C2U6;C9JDV8;F8WCR5	Protein NipSnap homolog 1	NIPSNAP1	>sp|Q9BPW8|NIPS1_HUMAN Protein NipSnap homolog 1 OS=Homo sapiens GN=NIPSNAP1 PE=1 SV=1;>tr|H7C2U6|H7C2U6_HUMAN Protein NipSnap homolog 1 (Fragment) OS=Homo sapiens GN=NIPSNAP1 PE=1 SV=1
-0.806334	1.03287		2.46e-89	9	7	0.319019	0.38225	Q16777;Q6FI13;Q99878;Q96KK5;Q9BTM1;P20671;P0C0S8;H0YFX9;Q9BTM1-2	Histone H2A type 2-C;Histone H2A type 2-A;Histone H2A type 1-J;Histone H2A type 1-H;Histone H2A.J;Histone H2A type 1-D;Histone H2A type 1;Histone H2A	HIST2H2AC;HIST2H2AA3;HIST1H2AJ;HIST1H2AH;H2AFJ;HIST1H2AD;HIST1H2AG	>sp|Q16777|H2A2C_HUMAN Histone H2A type 2-C OS=Homo sapiens GN=HIST2H2AC PE=1 SV=4;>sp|Q6FI13|H2A2A_HUMAN Histone H2A type 2-A OS=Homo sapiens GN=HIST2H2AA3 PE=1 SV=3;>sp|Q99878|H2A1J_HUMAN Histone H2A type 1-J OS=Homo sapiens GN=HIST1H2AJ PE=1 SV=3;>sp|Q9
-0.80331	0.0625246		5.5e-76	3	8	0.325339	0.284642	Q5JU69;Q8N2E6;Q5JU69-2	Torsin-2A;Prosalusin;Salusin-alpha;Salusin-beta	TOR2A	>sp|Q5JU69|TOR2A_HUMAN Torsin-2A OS=Homo sapiens GN=TOR2A PE=2 SV=1;>sp|Q8N2E6|TOR2X_HUMAN Prosalusin OS=Homo sapiens GN=TOR2A PE=1 SV=1;>sp|Q5JU69-2|TOR2A_HUMAN Isoform 2 of Torsin-2A OS=Homo sapiens GN=TOR2A
-0.802776	0.855729		1.51e-23	3	4	0.326463	0.650044	Q99460-2;Q99460;H7C378	26S proteasome non-ATPase regulatory subunit 1	PSMD1	>sp|Q99460-2|PSMD1_HUMAN Isoform 2 of 26S proteasome non-ATPase regulatory subunit 1 OS=Homo sapiens GN=PSMD1;>sp|Q99460|PSMD1_HUMAN 26S proteasome non-ATPase regulatory subunit 1 OS=Homo sapiens GN=PSMD1 PE=1 SV=2;>tr|H7C378|H7C378_HUMAN 26S proteasome no
-0.801687	0.873824		3.41e-18	7	7	0.328763	0.619464	P22314;Q5JRR9;Q5JRS0;Q5JRR6;Q5JRS1;Q5JRS3;Q5JRS2	Ubiquitin-like modifier-activating enzyme 1	UBA1	>sp|P22314|UBA1_HUMAN Ubiquitin-like modifier-activating enzyme 1 OS=Homo sapiens GN=UBA1 PE=1 SV=3
-0.801585	1.00492		2.48e-13	6	4	0.32898	0.419383	P62495;Q96CG1;B7Z7P8;D6RCB3;D6RJE8;I3L492	Eukaryotic peptide chain release factor subunit 1	ETF1	>sp|P62495|ERF1_HUMAN Eukaryotic peptide chain release factor subunit 1 OS=Homo sapiens GN=ETF1 PE=1 SV=3;>tr|Q96CG1|Q96CG1_HUMAN ETF1 protein OS=Homo sapiens GN=ETF1 PE=1 SV=1;>tr|B7Z7P8|B7Z7P8_HUMAN Eukaryotic peptide chain release factor subunit 1 OS=Ho
-0.800949	0.710288		6.46e-70	4	15	0.33033	0.913357	E9PCY5;Q02880-2;Q02880;J3KTB7	DNA topoisomerase 2;DNA topoisomerase 2-beta	TOP2B	>tr|E9PCY5|E9PCY5_HUMAN DNA topoisomerase 2 (Fragment) OS=Homo sapiens GN=TOP2B PE=1 SV=1;>sp|Q02880-2|TOP2B_HUMAN Isoform Beta-1 of DNA topoisomerase 2-beta OS=Homo sapiens GN=TOP2B;>sp|Q02880|TOP2B_HUMAN DNA topoisomerase 2-beta OS=Homo sapiens GN=TOP2B
-0.79896	0.619109		6.15e-31	13	6	0.334572	0.935822	Q13363-2;Q13363;E9PGB1;E7ESU7;D6RAX2;E7EPF8;H0Y8W7;E7EUB3;H0Y9M9;H0Y8U5;P56545;Q5SQP8;P56545-2	C-terminal-binding protein 1	CTBP1	>sp|Q13363-2|CTBP1_HUMAN Isoform 2 of C-terminal-binding protein 1 OS=Homo sapiens GN=CTBP1;>sp|Q13363|CTBP1_HUMAN C-terminal-binding protein 1 OS=Homo sapiens GN=CTBP1 PE=1 SV=2;>tr|E9PGB1|E9PGB1_HUMAN C-terminal-binding protein 1 (Fragment) OS=Homo sapie
-0.797752	0.55116		2.27e-07	5	4	0.337166	0.840453	P26358-3;P26358;F5GX68;P26358-2;K7ENW7	DNA (cytosine-5)-methyltransferase 1;Cytosine-specific methyltransferase	DNMT1	>sp|P26358-3|DNMT1_HUMAN Isoform 3 of DNA (cytosine-5)-methyltransferase 1 OS=Homo sapiens GN=DNMT1;>sp|P26358|DNMT1_HUMAN DNA (cytosine-5)-methyltransferase 1 OS=Homo sapiens GN=DNMT1 PE=1 SV=2;>tr|F5GX68|F5GX68_HUMAN Cytosine-specific methyltransferase O
-0.797506	0.413182		9.92e-58	1	8	0.337695	0.655169	Q9UBI9	Headcase protein homolog	HECA	>sp|Q9UBI9|HDC_HUMAN Headcase protein homolog OS=Homo sapiens GN=HECA PE=1 SV=1
-0.796586	0.687958		4.36e-05	7	2	0.339682	0.955459	H7C5F2;Q9H3I1;H7C5H3;G5E9W7;G5E9V5;P82650;H7C5L9	28S ribosomal protein S22, mitochondrial	MRPS22	>tr|H7C5F2|H7C5F2_HUMAN 28S ribosomal protein S22, mitochondrial (Fragment) OS=Homo sapiens GN=MRPS22 PE=1 SV=1;>tr|Q9H3I1|Q9H3I1_HUMAN 28S ribosomal protein S22, mitochondrial OS=Homo sapiens GN=MRPS22 PE=1 SV=1;>tr|H7C5H3|H7C5H3_HUMAN 28S ribosomal prote
-0.79634	0.483328		0	17	46	0.340214	0.747531	Q9BTW9;J3KR97;Q9BTW9-4;Q9BTW9-5;I3L439;C9J1U4;I3L163;I3L500;I3L143;I3L0V3;I3L1S3;I3L3H4;I3L131;I3L120;I3L4D2;Q9BTW9-2;Q9BTW9-3	Tubulin-specific chaperone D	TBCD	>sp|Q9BTW9|TBCD_HUMAN Tubulin-specific chaperone D OS=Homo sapiens GN=TBCD PE=1 SV=2;>tr|J3KR97|J3KR97_HUMAN Tubulin-specific chaperone D OS=Homo sapiens GN=TBCD PE=1 SV=1;>sp|Q9BTW9-4|TBCD_HUMAN Isoform 4 of Tubulin-specific chaperone D OS=Homo sapiens GN
-0.795196	1.55054		0	2	31	0.342698	0.0356088	P04181;P04181-2	Ornithine aminotransferase, mitochondrial;Ornithine aminotransferase, hepatic form;Ornithine aminotransferase, renal form	OAT	>sp|P04181|OAT_HUMAN Ornithine aminotransferase, mitochondrial OS=Homo sapiens GN=OAT PE=1 SV=1;>sp|P04181-2|OAT_HUMAN Isoform 2 of Ornithine aminotransferase, mitochondrial OS=Homo sapiens GN=OAT
-0.793521	1.16209		9.35e-08	1	3	0.346353	0.237918	O15235	28S ribosomal protein S12, mitochondrial	MRPS12	>sp|O15235|RT12_HUMAN 28S ribosomal protein S12, mitochondrial OS=Homo sapiens GN=MRPS12 PE=1 SV=1
-0.793072	0.653748		7.19e-17	4	6	0.347337	0.984885	Q8WXS8;Q8WXS8-4;Q8WXS8-2;Q8WXS8-3	A disintegrin and metalloproteinase with thrombospondin motifs 14	ADAMTS14	>sp|Q8WXS8|ATS14_HUMAN A disintegrin and metalloproteinase with thrombospondin motifs 14 OS=Homo sapiens GN=ADAMTS14 PE=2 SV=2;>sp|Q8WXS8-4|ATS14_HUMAN Isoform D of A disintegrin and metalloproteinase with thrombospondin motifs 14 OS=Homo sapiens GN=ADAMTS
-0.79299	0.497054		1e-105	9	20	0.347516	0.766088	P50453;P50452;H7BXK7;B4DTW2;C9J7N5;B4DNT0;P50452-2;P30740;O75830	Serpin B9	SERPINB9	>sp|P50453|SPB9_HUMAN Serpin B9 OS=Homo sapiens GN=SERPINB9 PE=1 SV=1
-0.792868	0.671238		3.64e-11	9	5	0.347785	0.987071	M0R3F1;Q9BUJ2-4;B7Z4B8;Q9BUJ2-2;Q9BUJ2;Q9BUJ2-3;M0QYZ0;M0QYM5;M0QYI8	Heterogeneous nuclear ribonucleoprotein U-like protein 1	HNRNPUL1	>tr|M0R3F1|M0R3F1_HUMAN Heterogeneous nuclear ribonucleoprotein U-like protein 1 (Fragment) OS=Homo sapiens GN=HNRNPUL1 PE=1 SV=1;>sp|Q9BUJ2-4|HNRL1_HUMAN Isoform 4 of Heterogeneous nuclear ribonucleoprotein U-like protein 1 OS=Homo sapiens GN=HNRNPUL1;>tr
-0.791135	0.806278		0	4	20	0.351603	0.736544	K7ERV3;K7ES52;K7ERJ1;K7ENW5	Thymidine kinase	TK1	>tr|K7ERV3|K7ERV3_HUMAN Thymidine kinase OS=Homo sapiens GN=TK1 PE=1 SV=1;>tr|K7ES52|K7ES52_HUMAN Thymidine kinase OS=Homo sapiens GN=TK1 PE=1 SV=1;>tr|K7ERJ1|K7ERJ1_HUMAN Thymidine kinase (Fragment) OS=Homo sapiens GN=TK1 PE=1 SV=1
-0.790015	0.350125		6.82e-12	4	3	0.354085	0.576375	Q9NZB8-7;Q9NZB8-2;Q9NZB8-8;Q9NZB8	Molybdenum cofactor biosynthesis protein 1;Cyclic pyranopterin monophosphate synthase;Cyclic pyranopterin monophosphate synthase accessory protein	MOCS1	>sp|Q9NZB8-7|MOCS1_HUMAN Isoform 7 of Molybdenum cofactor biosynthesis protein 1 OS=Homo sapiens GN=MOCS1;>sp|Q9NZB8-2|MOCS1_HUMAN Isoform 6 of Molybdenum cofactor biosynthesis protein 1 OS=Homo sapiens GN=MOCS1;>sp|Q9NZB8-8|MOCS1_HUMAN Isoform 8 of Molybd
-0.789282	0.934197		5.95e-13	1	6	0.355715	0.522317	Q9UKD2	mRNA turnover protein 4 homolog	MRTO4	>sp|Q9UKD2|MRT4_HUMAN mRNA turnover protein 4 homolog OS=Homo sapiens GN=MRTO4 PE=1 SV=2
-0.789017	-0.0209438		4.23e-12	3	4	0.356304	0.223099	F8VSZ4;Q9UIW2;Q9HCM2-4	Plexin-A1	PLXNA1	>tr|F8VSZ4|F8VSZ4_HUMAN Plexin-A1 OS=Homo sapiens GN=PLXNA1 PE=1 SV=1;>sp|Q9UIW2|PLXA1_HUMAN Plexin-A1 OS=Homo sapiens GN=PLXNA1 PE=1 SV=3
-0.788692	1.04959		2.87e-15	7	4	0.357031	0.361019	O75569-3;O75569-2;O75569;F8WEG8;G5E9Q4;C9JMM3;B4DJC7	Interferon-inducible double stranded RNA-dependent protein kinase activator A	PRKRA	>sp|O75569-3|PRKRA_HUMAN Isoform 3 of Interferon-inducible double-stranded RNA-dependent protein kinase activator A OS=Homo sapiens GN=PRKRA;>sp|O75569-2|PRKRA_HUMAN Isoform 2 of Interferon-inducible double-stranded RNA-dependent protein kinase activator A
-0.785867	1.09565		7.28e-38	2	7	0.363372	0.306473	P26885;F5H0N4	Peptidyl-prolyl cis-trans isomerase FKBP2	FKBP2	>sp|P26885|FKBP2_HUMAN Peptidyl-prolyl cis-trans isomerase FKBP2 OS=Homo sapiens GN=FKBP2 PE=1 SV=2
-0.785867	0.389182		8.87e-67	1	13	0.363372	0.624659	O75113	NEDD4-binding protein 1	N4BP1	>sp|O75113|N4BP1_HUMAN NEDD4-binding protein 1 OS=Homo sapiens GN=N4BP1 PE=1 SV=4
-0.785806	1.03487		3.07e-67	2	5	0.363509	0.379671	Q9P209;Q9P209-2	Centrosomal protein of 72 kDa	CEP72	>sp|Q9P209|CEP72_HUMAN Centrosomal protein of 72 kDa OS=Homo sapiens GN=CEP72 PE=1 SV=2
-0.784771	0.635047		3.12e-16	2	6	0.365851	0.958378	P28066;P28066-2	Proteasome subunit alpha type-5	PSMA5	>sp|P28066|PSA5_HUMAN Proteasome subunit alpha type-5 OS=Homo sapiens GN=PSMA5 PE=1 SV=3;>sp|P28066-2|PSA5_HUMAN Isoform 2 of Proteasome subunit alpha type-5 OS=Homo sapiens GN=PSMA5
-0.783149	-0.0401675		9.31e-14	3	6	0.369539	0.210387	O60566;O60566-3;O60566-2	Mitotic checkpoint serine/threonine-protein kinase BUB1 beta	BUB1B	>sp|O60566|BUB1B_HUMAN Mitotic checkpoint serine/threonine-protein kinase BUB1 beta OS=Homo sapiens GN=BUB1B PE=1 SV=3;>sp|O60566-3|BUB1B_HUMAN Isoform 3 of Mitotic checkpoint serine/threonine-protein kinase BUB1 beta OS=Homo sapiens GN=BUB1B;>sp|O60566-2|
-0.782339	0.801463		4.05e-37	3	4	0.37139	0.74517	Q9NQT4;M0R050;M0R102	Exosome complex component RRP46	EXOSC5	>sp|Q9NQT4|EXOS5_HUMAN Exosome complex component RRP46 OS=Homo sapiens GN=EXOSC5 PE=1 SV=1;>tr|M0R050|M0R050_HUMAN Exosome complex component RRP46 OS=Homo sapiens GN=EXOSC5 PE=1 SV=1
-0.780659	0.816101		1.62e-79	3	10	0.375247	0.719051	P36404;V9GYD0;P36404-2	ADP-ribosylation factor-like protein 2	ARL2	>sp|P36404|ARL2_HUMAN ADP-ribosylation factor-like protein 2 OS=Homo sapiens GN=ARL2 PE=1 SV=4;>tr|V9GYD0|V9GYD0_HUMAN Sorting nexin-15 OS=Homo sapiens GN=SNX15 PE=4 SV=1;>sp|P36404-2|ARL2_HUMAN Isoform 2 of ADP-ribosylation factor-like protein 2 OS=Homo s
-0.779931	0.62262		2e-83	3	20	0.376926	0.940787	P46940;H0YLE8;H0YKA5	Ras GTPase-activating-like protein IQGAP1	IQGAP1	>sp|P46940|IQGA1_HUMAN Ras GTPase-activating-like protein IQGAP1 OS=Homo sapiens GN=IQGAP1 PE=1 SV=1;>tr|H0YLE8|H0YLE8_HUMAN Ras GTPase-activating-like protein IQGAP1 OS=Homo sapiens GN=IQGAP1 PE=1 SV=1
-0.777809	0.840211		3e-22	7	5	0.381844	0.67675	K7EK42;Q99426;K7EP07;Q6FGY5;K7EL99;K7EQH0;K7ER04	Tubulin-folding cofactor B	TBCB;CKAP1	>tr|K7EK42|K7EK42_HUMAN Tubulin-folding cofactor B OS=Homo sapiens GN=TBCB PE=1 SV=1;>sp|Q99426|TBCB_HUMAN Tubulin-folding cofactor B OS=Homo sapiens GN=TBCB PE=1 SV=2;>tr|K7EP07|K7EP07_HUMAN Tubulin-folding cofactor B (Fragment) OS=Homo sapiens GN=TBCB PE
-0.777345	0.806022		3.68e-06	2	2	0.382925	0.737001	Q9H3N1;G3V448	Thioredoxin-related transmembrane protein 1	TMX1	>sp|Q9H3N1|TMX1_HUMAN Thioredoxin-related transmembrane protein 1 OS=Homo sapiens GN=TMX1 PE=1 SV=1;>tr|G3V448|G3V448_HUMAN Thioredoxin-related transmembrane protein 1 OS=Homo sapiens GN=TMX1 PE=1 SV=1
-0.777103	0.0921051		4.03e-43	3	5	0.383491	0.30898	Q07021;I3L3Q7;I3L3B0	Complement component 1 Q subcomponent-binding protein, mitochondrial	C1QBP	>sp|Q07021|C1QBP_HUMAN Complement component 1 Q subcomponent-binding protein, mitochondrial OS=Homo sapiens GN=C1QBP PE=1 SV=1;>tr|I3L3Q7|I3L3Q7_HUMAN Complement component 1 Q subcomponent-binding protein, mitochondrial (Fragment) OS=Homo sapiens GN=C1QBP
-0.77678	1.5398		9.43e-18	6	6	0.384244	0.0379036	Q9H1K1-2;Q9H1K1;B1P7G3;F5H5N2;B4DNC9;B3KQ30	Iron-sulfur cluster assembly enzyme ISCU, mitochondrial	ISCU	>sp|Q9H1K1-2|ISCU_HUMAN Isoform 2 of Iron-sulfur cluster assembly enzyme ISCU, mitochondrial OS=Homo sapiens GN=ISCU;>sp|Q9H1K1|ISCU_HUMAN Iron-sulfur cluster assembly enzyme ISCU, mitochondrial OS=Homo sapiens GN=ISCU PE=1 SV=2;>tr|B1P7G3|B1P7G3_HUMAN ICS
-0.775369	1.22752		4.7e-105	1	12	0.387551	0.181756	P30041	Peroxiredoxin-6	PRDX6	>sp|P30041|PRDX6_HUMAN Peroxiredoxin-6 OS=Homo sapiens GN=PRDX6 PE=1 SV=3
-0.774724	1.16762		9.18e-170	8	17	0.389068	0.232745	Q9NVH6;Q9NVH6-8;Q9NVH6-7;Q9NVH6-5;Q9NVH6-6;Q9NVH6-4;Q9NVH6-2;Q9NVH6-3	Trimethyllysine dioxygenase, mitochondrial	TMLHE	>sp|Q9NVH6|TMLH_HUMAN Trimethyllysine dioxygenase, mitochondrial OS=Homo sapiens GN=TMLHE PE=1 SV=1;>sp|Q9NVH6-8|TMLH_HUMAN Isoform 8 of Trimethyllysine dioxygenase, mitochondrial OS=Homo sapiens GN=TMLHE;>sp|Q9NVH6-7|TMLH_HUMAN Isoform 7 of Trimethyllysin
-0.772168	0.608209		1.92e-12	5	4	0.395115	0.920425	Q86W56-3;Q86W56-2;Q86W56;Q86W56-5;Q86W56-4	Poly(ADP-ribose) glycohydrolase	PARG	>sp|Q86W56-3|PARG_HUMAN Isoform 3 of Poly(ADP-ribose) glycohydrolase OS=Homo sapiens GN=PARG;>sp|Q86W56-2|PARG_HUMAN Isoform 2 of Poly(ADP-ribose) glycohydrolase OS=Homo sapiens GN=PARG;>sp|Q86W56|PARG_HUMAN Poly(ADP-ribose) glycohydrolase OS=Homo sapiens
-0.771223	0.716832		1.83e-61	4	7	0.397364	0.901059	P42126-2;P42126;Q96DC0;H3BS70	Enoyl-CoA delta isomerase 1, mitochondrial	ECI1;DCI	>sp|P42126-2|ECI1_HUMAN Isoform 2 of Enoyl-CoA delta isomerase 1, mitochondrial OS=Homo sapiens GN=ECI1;>sp|P42126|ECI1_HUMAN Enoyl-CoA delta isomerase 1, mitochondrial OS=Homo sapiens GN=ECI1 PE=1 SV=1;>tr|Q96DC0|Q96DC0_HUMAN DCI protein OS=Homo sapiens G
-0.770098	1.38837		0	4	58	0.400052	0.086018	P11047;R4GNC7;Q9Y6N6;Q5JTC4	Laminin subunit gamma-1	LAMC1	>sp|P11047|LAMC1_HUMAN Laminin subunit gamma-1 OS=Homo sapiens GN=LAMC1 PE=1 SV=3
-0.769817	0.853879		4.14e-179	3	17	0.400726	0.653205	P28908;D3YTD8;P28908-2	Tumor necrosis factor receptor superfamily member 8	TNFRSF8	>sp|P28908|TNR8_HUMAN Tumor necrosis factor receptor superfamily member 8 OS=Homo sapiens GN=TNFRSF8 PE=1 SV=1;>tr|D3YTD8|D3YTD8_HUMAN Tumor necrosis factor receptor superfamily member 8 OS=Homo sapiens GN=TNFRSF8 PE=1 SV=2
-0.768773	0.779694		4.1e-59	7	11	0.403232	0.784551	P36969-2;P36969;K7ERP4;K7EJ20;K7ENB4;K7EKX7;R4GNE4	Phospholipid hydroperoxide glutathione peroxidase, mitochondrial;Glutathione peroxidase	GPX4	>sp|P36969-2|GPX4_HUMAN Isoform Cytoplasmic of Phospholipid hydroperoxide glutathione peroxidase, mitochondrial OS=Homo sapiens GN=GPX4;>sp|P36969|GPX4_HUMAN Phospholipid hydroperoxide glutathione peroxidase, mitochondrial OS=Homo sapiens GN=GPX4 PE=1 SV=3
-0.768613	0.702836		0.00016748	2	1	0.403618	0.927387	Q92900-2;Q92900	Regulator of nonsense transcripts 1	UPF1	>sp|Q92900-2|RENT1_HUMAN Isoform 2 of Regulator of nonsense transcripts 1 OS=Homo sapiens GN=UPF1;>sp|Q92900|RENT1_HUMAN Regulator of nonsense transcripts 1 OS=Homo sapiens GN=UPF1 PE=1 SV=2
-0.768532	0.824713		9.91e-293	3	13	0.403811	0.703834	Q99714;Q99714-2;Q5H928	3-hydroxyacyl-CoA dehydrogenase type-2	HSD17B10	>sp|Q99714|HCD2_HUMAN 3-hydroxyacyl-CoA dehydrogenase type-2 OS=Homo sapiens GN=HSD17B10 PE=1 SV=3;>sp|Q99714-2|HCD2_HUMAN Isoform 2 of 3-hydroxyacyl-CoA dehydrogenase type-2 OS=Homo sapiens GN=HSD17B10;>tr|Q5H928|Q5H928_HUMAN 3-hydroxyacyl-CoA dehydrogena
-0.768312	0.563524		4.68e-12	2	4	0.404343	0.857675	P22626;P22626-2	Heterogeneous nuclear ribonucleoproteins A2/B1	HNRNPA2B1	>sp|P22626|ROA2_HUMAN Heterogeneous nuclear ribonucleoproteins A2/B1 OS=Homo sapiens GN=HNRNPA2B1 PE=1 SV=2;>sp|P22626-2|ROA2_HUMAN Isoform A2 of Heterogeneous nuclear ribonucleoproteins A2/B1 OS=Homo sapiens GN=HNRNPA2B1
-0.765687	0.803087		7.59e-23	5	7	0.410698	0.742256	Q16543;K7EQA9;K7EKQ2;K7EIU0;K7EL68	Hsp90 co-chaperone Cdc37	CDC37	>sp|Q16543|CDC37_HUMAN Hsp90 co-chaperone Cdc37 OS=Homo sapiens GN=CDC37 PE=1 SV=1;>tr|K7EQA9|K7EQA9_HUMAN Hsp90 co-chaperone Cdc37 (Fragment) OS=Homo sapiens GN=CDC37 PE=1 SV=1
-0.765306	1.02218		4.97e-18	1	5	0.411624	0.396206	Q71DI3	Histone H3.2	HIST2H3A	>sp|Q71DI3|H32_HUMAN Histone H3.2 OS=Homo sapiens GN=HIST2H3A PE=1 SV=3
-0.764286	-0.278823		8.34e-08	5	3	0.414114	0.0935905	O75822-2;O75822-3;O75822;H0YGJ7;H0YLP3	Eukaryotic translation initiation factor 3 subunit J	EIF3J	>sp|O75822-2|EIF3J_HUMAN Isoform 2 of Eukaryotic translation initiation factor 3 subunit J OS=Homo sapiens GN=EIF3J;>sp|O75822-3|EIF3J_HUMAN Isoform 3 of Eukaryotic translation initiation factor 3 subunit J OS=Homo sapiens GN=EIF3J;>sp|O75822|EIF3J_HUMAN E
-0.764086	0.771938		1.87e-31	3	7	0.414602	0.798722	O43813;E9PHS0;F8WDS9	LanC-like protein 1	LANCL1	>sp|O43813|LANC1_HUMAN LanC-like protein 1 OS=Homo sapiens GN=LANCL1 PE=1 SV=1;>tr|E9PHS0|E9PHS0_HUMAN LanC-like protein 1 (Fragment) OS=Homo sapiens GN=LANCL1 PE=1 SV=1
-0.762447	0.948314		5.22e-109	4	16	0.418623	0.500785	P28838-2;P28838;H0Y9Q1;H0Y983	Cytosol aminopeptidase	LAP3	>sp|P28838-2|AMPL_HUMAN Isoform 2 of Cytosol aminopeptidase OS=Homo sapiens GN=LAP3;>sp|P28838|AMPL_HUMAN Cytosol aminopeptidase OS=Homo sapiens GN=LAP3 PE=1 SV=3;>tr|H0Y9Q1|H0Y9Q1_HUMAN Cytosol aminopeptidase (Fragment) OS=Homo sapiens GN=LAP3 PE=1 SV=2
-0.762088	-0.763659		1.75e-16	5	5	0.419508	0.0111286	Q14142;B7ZAZ9;Q14142-3;Q14142-2;Q14142-4	Tripartite motif-containing protein 14	TRIM14	>sp|Q14142|TRI14_HUMAN Tripartite motif-containing protein 14 OS=Homo sapiens GN=TRIM14 PE=2 SV=2;>tr|B7ZAZ9|B7ZAZ9_HUMAN Tripartite motif-containing protein 14 OS=Homo sapiens GN=TRIM14 PE=2 SV=1;>sp|Q14142-3|TRI14_HUMAN Isoform 3 of Tripartite motif-cont
-0.761988	0.643154		3.17e-117	5	29	0.419754	0.969865	Q14697;Q14697-2;F5H6X6;E9PKU7;E9PNH1	Neutral alpha-glucosidase AB	GANAB	>sp|Q14697|GANAB_HUMAN Neutral alpha-glucosidase AB OS=Homo sapiens GN=GANAB PE=1 SV=3;>sp|Q14697-2|GANAB_HUMAN Isoform 2 of Neutral alpha-glucosidase AB OS=Homo sapiens GN=GANAB;>tr|F5H6X6|F5H6X6_HUMAN Neutral alpha-glucosidase AB OS=Homo sapiens GN=GANAB
-0.761329	0.54675		1.05e-303	1	45	0.421379	0.83433	O75096	Low-density lipoprotein receptor-related protein 4	LRP4	>sp|O75096|LRP4_HUMAN Low-density lipoprotein receptor-related protein 4 OS=Homo sapiens GN=LRP4 PE=1 SV=4
-0.76071	0.418054		2.09e-28	2	5	0.422908	0.661436	P15289;P15289-2	Arylsulfatase A;Arylsulfatase A component B;Arylsulfatase A component C	ARSA	>sp|P15289|ARSA_HUMAN Arylsulfatase A OS=Homo sapiens GN=ARSA PE=1 SV=3;>sp|P15289-2|ARSA_HUMAN Isoform 2 of Arylsulfatase A OS=Homo sapiens GN=ARSA
-0.760331	1.11631		9.41e-18	3	5	0.423847	0.283881	Q53GQ0;Q96EA9;E9PI21	Estradiol 17-beta-dehydrogenase 12	HSD17B12	>sp|Q53GQ0|DHB12_HUMAN Estradiol 17-beta-dehydrogenase 12 OS=Homo sapiens GN=HSD17B12 PE=1 SV=2
-0.759454	1.36626		0	8	63	0.426024	0.0960421	O00468-6;O00468-7;O00468-3;O00468-5;O00468-4;O00468;O00468-2;H0Y5U1	Agrin;Agrin N-terminal 110 kDa subunit;Agrin C-terminal 110 kDa subunit;Agrin C-terminal 90 kDa fragment;Agrin C-terminal 22 kDa fragment	AGRN	>sp|O00468-6|AGRIN_HUMAN Isoform 6 of Agrin OS=Homo sapiens GN=AGRN;>sp|O00468-7|AGRIN_HUMAN Isoform 7 of Agrin OS=Homo sapiens GN=AGRN;>sp|O00468-3|AGRIN_HUMAN Isoform 3 of Agrin OS=Homo sapiens GN=AGRN;>sp|O00468-5|AGRIN_HUMAN Isoform 5 of Agrin OS=Homo
-0.758637	0.784201		1.32e-30	4	7	0.428057	0.776349	F8W7S5;Q9P2E9-3;Q9P2E9-2;Q9P2E9	Ribosome-binding protein 1	RRBP1	>tr|F8W7S5|F8W7S5_HUMAN Ribosome-binding protein 1 OS=Homo sapiens GN=RRBP1 PE=1 SV=1;>sp|Q9P2E9-3|RRBP1_HUMAN Isoform 2 of Ribosome-binding protein 1 OS=Homo sapiens GN=RRBP1;>sp|Q9P2E9-2|RRBP1_HUMAN Isoform 1 of Ribosome-binding protein 1 OS=Homo sapiens
-0.758139	0.971927		1.5e-08	1	2	0.4293	0.465849	H7BZJ3	Thioredoxin	PDIA3	>tr|H7BZJ3|H7BZJ3_HUMAN Thioredoxin (Fragment) OS=Homo sapiens GN=PDIA3 PE=1 SV=1
-0.75792	0.859072		6.14e-43	2	8	0.429847	0.644349	Q9NQT5;Q9NQT5-2	Exosome complex component RRP40	EXOSC3	>sp|Q9NQT5|EXOS3_HUMAN Exosome complex component RRP40 OS=Homo sapiens GN=EXOSC3 PE=1 SV=3;>sp|Q9NQT5-2|EXOS3_HUMAN Isoform 2 of Exosome complex component RRP40 OS=Homo sapiens GN=EXOSC3
-0.753248	0.737422		3.4e-83	6	10	0.44161	0.862532	P21964-2;P21964;E7EMS6;E7EUU8;H7BZ45;F8WBW9	Catechol O-methyltransferase	COMT	>sp|P21964-2|COMT_HUMAN Isoform Soluble of Catechol O-methyltransferase OS=Homo sapiens GN=COMT;>sp|P21964|COMT_HUMAN Catechol O-methyltransferase OS=Homo sapiens GN=COMT PE=1 SV=2;>tr|E7EMS6|E7EMS6_HUMAN Catechol O-methyltransferase (Fragment) OS=Homo sap
-0.75293	0.560019		5.42e-105	10	21	0.442417	0.852786	E9PL22;Q9Y4L1;E9PJ21;B7Z909;J3KTF1;J3QL06;J3QQH7;J3QLE9;J3KSJ2;J3KT27	Hypoxia up-regulated protein 1	HYOU1	>tr|E9PL22|E9PL22_HUMAN Hypoxia up-regulated protein 1 OS=Homo sapiens GN=HYOU1 PE=1 SV=1;>sp|Q9Y4L1|HYOU1_HUMAN Hypoxia up-regulated protein 1 OS=Homo sapiens GN=HYOU1 PE=1 SV=1;>tr|E9PJ21|E9PJ21_HUMAN Hypoxia up-regulated protein 1 (Fragment) OS=Homo sap
-0.752593	0.500409		4.14e-145	16	13	0.443274	0.770644	Q96GX5-2;Q96GX5-3;Q96GX5;V9GXZ1;O60307;Q9Y2H9;Q6P0Q8-2;E7ERL6;Q6P0Q8;O15021-2;O15021-3;O15021-1;E7EWQ5;J3QT34;O15021;F8WAQ9	Serine/threonine-protein kinase greatwall	MASTL	>sp|Q96GX5-2|GWL_HUMAN Isoform 2 of Serine/threonine-protein kinase greatwall OS=Homo sapiens GN=MASTL;>sp|Q96GX5-3|GWL_HUMAN Isoform 3 of Serine/threonine-protein kinase greatwall OS=Homo sapiens GN=MASTL;>sp|Q96GX5|GWL_HUMAN Serine/threonine-protein kina
-0.750967	0.406872		3.79e-15	2	4	0.447419	0.647088	P49915;P49915-2	GMP synthase [glutamine-hydrolyzing]	GMPS	>sp|P49915|GUAA_HUMAN GMP synthase [glutamine-hydrolyzing] OS=Homo sapiens GN=GMPS PE=1 SV=1;>sp|P49915-2|GUAA_HUMAN Isoform 2 of GMP synthase [glutamine-hydrolyzing] OS=Homo sapiens GN=GMPS
-0.748354	0.450759		3.97e-17	7	5	0.454129	0.704098	Q8TEX9;Q8TEX9-2;H0YN14;H0YN07;H0YMR4;H0YLV0;H0YL92	Importin-4	IPO4	>sp|Q8TEX9|IPO4_HUMAN Importin-4 OS=Homo sapiens GN=IPO4 PE=1 SV=2;>sp|Q8TEX9-2|IPO4_HUMAN Isoform 2 of Importin-4 OS=Homo sapiens GN=IPO4;>tr|H0YN14|H0YN14_HUMAN Importin-4 OS=Homo sapiens GN=IPO4 PE=1 SV=1
-0.747207	0.886059		1.08e-133	5	13	0.457091	0.599149	Q15084-3;Q15084;F8WA83;B5MCQ5;Q15084-2	Protein disulfide-isomerase A6	PDIA6	>sp|Q15084-3|PDIA6_HUMAN Isoform 3 of Protein disulfide-isomerase A6 OS=Homo sapiens GN=PDIA6;>sp|Q15084|PDIA6_HUMAN Protein disulfide-isomerase A6 OS=Homo sapiens GN=PDIA6 PE=1 SV=1;>tr|F8WA83|F8WA83_HUMAN Protein disulfide-isomerase A6 OS=Homo sapiens GN
-0.74697	0.777814		7.62e-37	9	11	0.457705	0.78798	Q92974-3;Q92974-2;Q92974;Q5VY93;V9GYM8;V9GYF5;V9GYG5;V9GZ14;V9GYF0	Rho guanine nucleotide exchange factor 2	ARHGEF2	>sp|Q92974-3|ARHG2_HUMAN Isoform 3 of Rho guanine nucleotide exchange factor 2 OS=Homo sapiens GN=ARHGEF2;>sp|Q92974-2|ARHG2_HUMAN Isoform 2 of Rho guanine nucleotide exchange factor 2 OS=Homo sapiens GN=ARHGEF2;>sp|Q92974|ARHG2_HUMAN Rho guanine nucleotid
-0.746851	0.782676		2.81e-86	21	8	0.458012	0.779121	P00338;P00338-5;P00338-2;P00338-3;F5GXY2;F5GYU2;P00338-4;F5GXH2;F5GZQ4;F5H5J4;F5H6W8;F5H8H6;F5GXC7;F5GWW2;F5GXU1;F5H5G7;F5H155;G3XAP5;F5H245;Q6ZMR3;P07864	L-lactate dehydrogenase A chain	LDHA	>sp|P00338|LDHA_HUMAN L-lactate dehydrogenase A chain OS=Homo sapiens GN=LDHA PE=1 SV=2;>sp|P00338-5|LDHA_HUMAN Isoform 5 of L-lactate dehydrogenase A chain OS=Homo sapiens GN=LDHA;>sp|P00338-2|LDHA_HUMAN Isoform 2 of L-lactate dehydrogenase A chain OS=Hom
-0.746101	1.22528		1.21e-19	11	5	0.459959	0.183503	P54819-2;F8W1A4;P54819;F8VY04;P54819-6;P54819-5;F8VZG5;P54819-3;P54819-4;G3V213;F8VPP1	Adenylate kinase 2, mitochondrial	AK2	>sp|P54819-2|KAD2_HUMAN Isoform 2 of Adenylate kinase 2, mitochondrial OS=Homo sapiens GN=AK2;>tr|F8W1A4|F8W1A4_HUMAN Adenylate kinase 2, mitochondrial OS=Homo sapiens GN=AK2 PE=1 SV=1;>sp|P54819|KAD2_HUMAN Adenylate kinase 2, mitochondrial OS=Homo sapiens
-0.746041	0.734016		4.37e-41	2	7	0.460113	0.868886	Q96C36;J3KR12	Pyrroline-5-carboxylate reductase 2	PYCR2	>sp|Q96C36|P5CR2_HUMAN Pyrroline-5-carboxylate reductase 2 OS=Homo sapiens GN=PYCR2 PE=1 SV=1;>tr|J3KR12|J3KR12_HUMAN Uncharacterized protein OS=Homo sapiens PE=4 SV=1
-0.745094	0.814141		3.75e-15	12	4	0.462578	0.722531	P51398-2;P51398-3;P51398;V9GYW1;V9GYA7;V9GZ03;V9GYL9;V9GYF7;V9GZ61;V9GYC9;V9GY11;V9GYJ9	28S ribosomal protein S29, mitochondrial	DAP3	>sp|P51398-2|RT29_HUMAN Isoform 2 of 28S ribosomal protein S29, mitochondrial OS=Homo sapiens GN=DAP3;>sp|P51398-3|RT29_HUMAN Isoform 3 of 28S ribosomal protein S29, mitochondrial OS=Homo sapiens GN=DAP3;>sp|P51398|RT29_HUMAN 28S ribosomal protein S29, mit
-0.743733	0.27295		4.73e-23	4	4	0.466131	0.486504	Q8NDZ2-3;Q8NDZ2;Q8NDZ2-4;B4DRM7	SUMO-interacting motif-containing protein 1	SIMC1	>sp|Q8NDZ2-3|SIMC1_HUMAN Isoform 3 of SUMO-interacting motif-containing protein 1 OS=Homo sapiens GN=SIMC1;>sp|Q8NDZ2|SIMC1_HUMAN SUMO-interacting motif-containing protein 1 OS=Homo sapiens GN=SIMC1 PE=1 SV=3;>sp|Q8NDZ2-4|SIMC1_HUMAN Isoform 4 of SUMO-inte
-0.741014	0.47963		2.29e-65	14	19	0.473273	0.742556	P35580;P35580-2;F8W6L6;P35580-3;P35580-4;P35749-4;P35749-3;P35749;P35749-2;Q7Z406;Q7Z406-6;F2Z2U8;Q7Z406-2;G8JLL9	Myosin-10	MYH10	>sp|P35580|MYH10_HUMAN Myosin-10 OS=Homo sapiens GN=MYH10 PE=1 SV=3;>sp|P35580-2|MYH10_HUMAN Isoform 2 of Myosin-10 OS=Homo sapiens GN=MYH10;>tr|F8W6L6|F8W6L6_HUMAN Myosin-10 OS=Homo sapiens GN=MYH10 PE=1 SV=1;>sp|P35580-3|MYH10_HUMAN Isoform 3 of Myosin-1
-0.740089	0.274496		9.8e-31	10	7	0.475716	0.488226	P50213;P50213-2;H0YL72;B7Z9J8;H0YLI6;H0YMU3;H0YKD0;H0YNF5;H0YM64;H0YM46	Isocitrate dehydrogenase [NAD] subunit alpha, mitochondrial	IDH3A	>sp|P50213|IDH3A_HUMAN Isocitrate dehydrogenase [NAD] subunit alpha, mitochondrial OS=Homo sapiens GN=IDH3A PE=1 SV=1;>sp|P50213-2|IDH3A_HUMAN Isoform 2 of Isocitrate dehydrogenase [NAD] subunit alpha, mitochondrial OS=Homo sapiens GN=IDH3A;>tr|H0YL72|H0YL
-0.739696	0.383571		1.21e-52	14	9	0.476757	0.617616	P32322;E2QRB3;P32322-3;P32322-2;J3KQ22;J3QKT4;J3QL24;J3QR88;J3QLK9;J3QL32;J3KTA8;J3QKT3;J3QRZ0;J3QL23	Pyrroline-5-carboxylate reductase 1, mitochondrial;Pyrroline-5-carboxylate reductase	PYCR1	>sp|P32322|P5CR1_HUMAN Pyrroline-5-carboxylate reductase 1, mitochondrial OS=Homo sapiens GN=PYCR1 PE=1 SV=2;>tr|E2QRB3|E2QRB3_HUMAN Pyrroline-5-carboxylate reductase 1, isoform CRA_c OS=Homo sapiens GN=PYCR1 PE=1 SV=2;>sp|P32322-3|P5CR1_HUMAN Isoform 3 of
-0.739539	0.830857		9.29e-108	5	12	0.477174	0.69305	Q8TAQ2-2;Q8TAQ2-3;Q8TAQ2;F8VXC8;F8VZW6	SWI/SNF complex subunit SMARCC2	SMARCC2	>sp|Q8TAQ2-2|SMRC2_HUMAN Isoform 2 of SWI/SNF complex subunit SMARCC2 OS=Homo sapiens GN=SMARCC2;>sp|Q8TAQ2-3|SMRC2_HUMAN Isoform 3 of SWI/SNF complex subunit SMARCC2 OS=Homo sapiens GN=SMARCC2;>sp|Q8TAQ2|SMRC2_HUMAN SWI/SNF complex subunit SMARCC2 OS=Homo
-0.73946	1.39746		0	3	56	0.477382	0.0821504	P07942;G3XAI2;E7EPA6	Laminin subunit beta-1	LAMB1	>sp|P07942|LAMB1_HUMAN Laminin subunit beta-1 OS=Homo sapiens GN=LAMB1 PE=1 SV=2;>tr|G3XAI2|G3XAI2_HUMAN Laminin subunit beta-1 OS=Homo sapiens GN=LAMB1 PE=1 SV=1
-0.73944	0.204106		6.26e-49	9	13	0.477435	0.413208	Q96CW1-2;Q96CW1;E9PFW3;C9JJ47;C9JTK4;C9JGT8;C9JJD3;H7C4C3;C9JPV8	AP-2 complex subunit mu	AP2M1	>sp|Q96CW1-2|AP2M1_HUMAN Isoform 2 of AP-2 complex subunit mu OS=Homo sapiens GN=AP2M1;>sp|Q96CW1|AP2M1_HUMAN AP-2 complex subunit mu OS=Homo sapiens GN=AP2M1 PE=1 SV=2;>tr|E9PFW3|E9PFW3_HUMAN AP-2 complex subunit mu OS=Homo sapiens GN=AP2M1 PE=1 SV=1;>tr|
-0.73781	0.745974		1.57e-134	4	23	0.481768	0.846622	Q9BQG0;Q9BQG0-2;I3L1L3;I3L2H8	Myb-binding protein 1A	MYBBP1A	>sp|Q9BQG0|MBB1A_HUMAN Myb-binding protein 1A OS=Homo sapiens GN=MYBBP1A PE=1 SV=2;>sp|Q9BQG0-2|MBB1A_HUMAN Isoform 2 of Myb-binding protein 1A OS=Homo sapiens GN=MYBBP1A;>tr|I3L1L3|I3L1L3_HUMAN Myb-binding protein 1A (Fragment) OS=Homo sapiens GN=MYBBP1A
-0.736455	0.941423		8.66e-48	13	10	0.485383	0.511237	Q9BWS9;Q9BWS9-2;J3KNL3;Q9BWS9-3;E9PPA0;E9PI70;E9PIP0;E9PRL3;E9PPH0;E9PKF1;H0YDL6;H0YCC4;H0YC89	Chitinase domain-containing protein 1	CHID1	>sp|Q9BWS9|CHID1_HUMAN Chitinase domain-containing protein 1 OS=Homo sapiens GN=CHID1 PE=1 SV=1;>sp|Q9BWS9-2|CHID1_HUMAN Isoform 2 of Chitinase domain-containing protein 1 OS=Homo sapiens GN=CHID1;>tr|J3KNL3|J3KNL3_HUMAN Chitinase domain-containing protein
-0.73473	1.15187		2.25e-53	5	7	0.49001	0.247696	P11177-2;P11177;P11177-3;C9J634;F8WF02	Pyruvate dehydrogenase E1 component subunit beta, mitochondrial	PDHB	>sp|P11177-2|ODPB_HUMAN Isoform 2 of Pyruvate dehydrogenase E1 component subunit beta, mitochondrial OS=Homo sapiens GN=PDHB;>sp|P11177|ODPB_HUMAN Pyruvate dehydrogenase E1 component subunit beta, mitochondrial OS=Homo sapiens GN=PDHB PE=1 SV=3;>sp|P11177-
-0.734279	1.23877		4.81e-36	2	9	0.491223	0.173184	P30533;D6REW6	Alpha-2-macroglobulin receptor-associated protein	LRPAP1	>sp|P30533|AMRP_HUMAN Alpha-2-macroglobulin receptor-associated protein OS=Homo sapiens GN=LRPAP1 PE=1 SV=1
-0.734201	-0.249162		0	9	23	0.491433	0.10437	Q6FI81;Q6FI81-3;H3BV90;H3BT65;H3BUG4;H3BPG7;H3BQ23;Q6FI81-2;H3BTZ8	Anamorsin	CIAPIN1	>sp|Q6FI81|CPIN1_HUMAN Anamorsin OS=Homo sapiens GN=CIAPIN1 PE=1 SV=2;>sp|Q6FI81-3|CPIN1_HUMAN Isoform 3 of Anamorsin OS=Homo sapiens GN=CIAPIN1;>tr|H3BV90|H3BV90_HUMAN Anamorsin OS=Homo sapiens GN=CIAPIN1 PE=1 SV=1;>tr|H3BT65|H3BT65_HUMAN Anamorsin OS=Hom
-0.733946	0.551695		3.1e-78	7	12	0.49212	0.841198	B4DIT7;P21980;F5H6P0;P21980-2;A2A299;P21980-3;A2A2A0	Protein-glutamine gamma-glutamyltransferase 2	TGM2	>tr|B4DIT7|B4DIT7_HUMAN Protein-glutamine gamma-glutamyltransferase 2 OS=Homo sapiens GN=TGM2 PE=1 SV=1;>sp|P21980|TGM2_HUMAN Protein-glutamine gamma-glutamyltransferase 2 OS=Homo sapiens GN=TGM2 PE=1 SV=2;>tr|F5H6P0|F5H6P0_HUMAN Protein-glutamine gamma-gl
-0.733516	0.975281		8.22e-06	1	2	0.493281	0.460999	Q96DG6	Carboxymethylenebutenolidase homolog	CMBL	>sp|Q96DG6|CMBL_HUMAN Carboxymethylenebutenolidase homolog OS=Homo sapiens GN=CMBL PE=1 SV=1
-0.731403	0.747093		1.84e-42	3	9	0.499	0.844545	P62263;H0YB22;E5RH77	40S ribosomal protein S14	RPS14	>sp|P62263|RS14_HUMAN 40S ribosomal protein S14 OS=Homo sapiens GN=RPS14 PE=1 SV=3;>tr|H0YB22|H0YB22_HUMAN 40S ribosomal protein S14 (Fragment) OS=Homo sapiens GN=RPS14 PE=1 SV=1;>tr|E5RH77|E5RH77_HUMAN 40S ribosomal protein S14 OS=Homo sapiens GN=RPS14 PE
-0.730113	0.553436		6.51e-22	2	4	0.502508	0.843619	Q9BQ67;M0QX71	Glutamate-rich WD repeat-containing protein 1	GRWD1	>sp|Q9BQ67|GRWD1_HUMAN Glutamate-rich WD repeat-containing protein 1 OS=Homo sapiens GN=GRWD1 PE=1 SV=1;>tr|M0QX71|M0QX71_HUMAN Glutamate-rich WD repeat-containing protein 1 (Fragment) OS=Homo sapiens GN=GRWD1 PE=1 SV=1
-0.72902	-0.899058		2.03e-252	2	33	0.505492	0.0054471	Q8TDB6;Q8TDB6-2	E3 ubiquitin-protein ligase DTX3L	DTX3L	>sp|Q8TDB6|DTX3L_HUMAN E3 ubiquitin-protein ligase DTX3L OS=Homo sapiens GN=DTX3L PE=1 SV=1
-0.728181	0.868729		2.84e-141	2	14	0.507788	0.628012	P00505;P00505-2	Aspartate aminotransferase, mitochondrial	GOT2	>sp|P00505|AATM_HUMAN Aspartate aminotransferase, mitochondrial OS=Homo sapiens GN=GOT2 PE=1 SV=3;>sp|P00505-2|AATM_HUMAN Isoform 2 of Aspartate aminotransferase, mitochondrial OS=Homo sapiens GN=GOT2
-0.726835	1.71048		3.23e-61	2	5	0.511481	0.0131147	Q15427;Q5SZ64	Splicing factor 3B subunit 4	SF3B4	>sp|Q15427|SF3B4_HUMAN Splicing factor 3B subunit 4 OS=Homo sapiens GN=SF3B4 PE=1 SV=1;>tr|Q5SZ64|Q5SZ64_HUMAN Splicing factor 3B subunit 4 (Fragment) OS=Homo sapiens GN=SF3B4 PE=1 SV=1
-0.726485	0.586653		1.69e-67	6	17	0.512446	0.890068	Q15046;Q15046-2;H3BVA8;H3BRC9;J3KRL2;H3BPV7	Lysine--tRNA ligase	KARS	>sp|Q15046|SYK_HUMAN Lysine--tRNA ligase OS=Homo sapiens GN=KARS PE=1 SV=3;>sp|Q15046-2|SYK_HUMAN Isoform Mitochondrial of Lysine--tRNA ligase OS=Homo sapiens GN=KARS
-0.725589	1.00775		1.61e-17	11	7	0.514915	0.415535	F5H801;Q02218-2;Q02218;E9PDF2;E9PCR7;E9PFG7;Q02218-3;Q9ULD0-3;Q9ULD0-2;Q9ULD0;C9J4G7	2-oxoglutarate dehydrogenase, mitochondrial	OGDH	>tr|F5H801|F5H801_HUMAN 2-oxoglutarate dehydrogenase, mitochondrial OS=Homo sapiens GN=OGDH PE=1 SV=1;>sp|Q02218-2|ODO1_HUMAN Isoform 2 of 2-oxoglutarate dehydrogenase, mitochondrial OS=Homo sapiens GN=OGDH;>sp|Q02218|ODO1_HUMAN 2-oxoglutarate dehydrogenas
-0.724499	0.89983		1.72e-152	8	25	0.517928	0.576653	Q99661;B7Z6Q6;Q99661-2;B7Z7M6;Q5JR91;Q5JR89;H0Y5Z9;Q8N4N8	Kinesin-like protein KIF2C	KIF2C	>sp|Q99661|KIF2C_HUMAN Kinesin-like protein KIF2C OS=Homo sapiens GN=KIF2C PE=1 SV=2;>tr|B7Z6Q6|B7Z6Q6_HUMAN Kinesin-like protein KIF2C OS=Homo sapiens GN=KIF2C PE=1 SV=1;>sp|Q99661-2|KIF2C_HUMAN Isoform 2 of Kinesin-like protein KIF2C OS=Homo sapiens GN=K
-0.724032	0.571509		6.64e-76	14	15	0.519222	0.868834	Q15437;Q5QPE2;Q5QPE1;F5H365;Q15436;G3V4V1;G3V1W4;G3V3G5;G3V2R6;G3V5K1;G3V5X8;G3V4Q2;B3KXI2;F5H6C4	Protein transport protein Sec23B	SEC23B	>sp|Q15437|SC23B_HUMAN Protein transport protein Sec23B OS=Homo sapiens GN=SEC23B PE=1 SV=2;>tr|Q5QPE2|Q5QPE2_HUMAN Protein transport protein Sec23B (Fragment) OS=Homo sapiens GN=SEC23B PE=1 SV=1
-0.723662	0.453007		5.26e-184	1	29	0.520246	0.707068	P13639	Elongation factor 2	EEF2	>sp|P13639|EF2_HUMAN Elongation factor 2 OS=Homo sapiens GN=EEF2 PE=1 SV=4
-0.723526	1.24979		0	2	50	0.520624	0.165088	Q9BWU0;H7C256	Kanadaptin	SLC4A1AP	>sp|Q9BWU0|NADAP_HUMAN Kanadaptin OS=Homo sapiens GN=SLC4A1AP PE=1 SV=1
-0.72341	0.278921		8.16e-17	3	6	0.520948	0.493176	O75116;D6REE7;E9PF63	Rho-associated protein kinase 2	ROCK2	>sp|O75116|ROCK2_HUMAN Rho-associated protein kinase 2 OS=Homo sapiens GN=ROCK2 PE=1 SV=4;>tr|D6REE7|D6REE7_HUMAN Rho-associated protein kinase 2 OS=Homo sapiens GN=ROCK2 PE=1 SV=1;>tr|E9PF63|E9PF63_HUMAN Rho-associated protein kinase 2 OS=Homo sapiens GN=
-0.723196	1.01683		1.4e-61	7	8	0.521542	0.403308	P67809;H0Y449;P16989-2;P16989-3;P16989;C9J5V9;Q9Y2T7	Nuclease-sensitive element-binding protein 1	YBX1	>sp|P67809|YBOX1_HUMAN Nuclease-sensitive element-binding protein 1 OS=Homo sapiens GN=YBX1 PE=1 SV=3;>tr|H0Y449|H0Y449_HUMAN Nuclease-sensitive element-binding protein 1 (Fragment) OS=Homo sapiens GN=YBX1 PE=1 SV=1
-0.722807	0.789953		1.46e-15	1	4	0.522622	0.765916	Q5RKV6	Exosome complex component MTR3	EXOSC6	>sp|Q5RKV6|EXOS6_HUMAN Exosome complex component MTR3 OS=Homo sapiens GN=EXOSC6 PE=1 SV=1
-0.722515	1.39213		4.57e-261	9	40	0.523433	0.0844014	Q92878;Q92878-2;Q92878-3;E7EN38;E7ESD9;H7C0V2;C9JNH8;E9PM98;H7C0P8	DNA repair protein RAD50	RAD50	>sp|Q92878|RAD50_HUMAN DNA repair protein RAD50 OS=Homo sapiens GN=RAD50 PE=1 SV=1;>sp|Q92878-2|RAD50_HUMAN Isoform 2 of DNA repair protein RAD50 OS=Homo sapiens GN=RAD50;>sp|Q92878-3|RAD50_HUMAN Isoform 3 of DNA repair protein RAD50 OS=Homo sapiens GN=RAD
-0.720826	0.362166		9.35e-19	2	3	0.528146	0.591072	Q16587-5;B5MDQ6		ZNF74	>sp|Q16587-5|ZNF74_HUMAN Isoform 5 of Zinc finger protein 74 OS=Homo sapiens GN=ZNF74;>tr|B5MDQ6|B5MDQ6_HUMAN Zinc finger protein 74 OS=Homo sapiens GN=ZNF74 PE=2 SV=1
-0.71974	0.833279		1.05e-16	4	6	0.531189	0.688815	Q15370;Q15370-2;B8ZZU8;I3L0M9	Transcription elongation factor B polypeptide 2	TCEB2	>sp|Q15370|ELOB_HUMAN Transcription elongation factor B polypeptide 2 OS=Homo sapiens GN=TCEB2 PE=1 SV=1;>sp|Q15370-2|ELOB_HUMAN Isoform 2 of Transcription elongation factor B polypeptide 2 OS=Homo sapiens GN=TCEB2;>tr|B8ZZU8|B8ZZU8_HUMAN Transcription elo
-0.71879	0.893369		1.3e-14	9	5	0.533856	0.587158	P61289;P61289-2;K7ENH2;B3KQ25;K7ESG5;K7EMD0;K7EPX6;K7EKR3;B7Z8D3	Proteasome activator complex subunit 3	PSME3	>sp|P61289|PSME3_HUMAN Proteasome activator complex subunit 3 OS=Homo sapiens GN=PSME3 PE=1 SV=1;>sp|P61289-2|PSME3_HUMAN Isoform 2 of Proteasome activator complex subunit 3 OS=Homo sapiens GN=PSME3;>tr|K7ENH2|K7ENH2_HUMAN Proteasome activator complex subu
-0.718615	0.912186		2.58e-244	7	32	0.534347	0.556814	P47897;B4DWJ2;H7C0R3;C9JSG9;B7Z840;C9J165;F2Z2V6	Glutamine--tRNA ligase	QARS	>sp|P47897|SYQ_HUMAN Glutamine--tRNA ligase OS=Homo sapiens GN=QARS PE=1 SV=1;>tr|B4DWJ2|B4DWJ2_HUMAN Uncharacterized protein OS=Homo sapiens GN=QARS PE=1 SV=1
-0.718499	0.765031		2.38e-64	2	9	0.534674	0.811399	Q9HAV4;H0Y9I3	Exportin-5	XPO5	>sp|Q9HAV4|XPO5_HUMAN Exportin-5 OS=Homo sapiens GN=XPO5 PE=1 SV=1
-0.718015	0.707988		2.08e-21	1	4	0.536037	0.917684	P17483	Homeobox protein Hox-B4	HOXB4	>sp|P17483|HXB4_HUMAN Homeobox protein Hox-B4 OS=Homo sapiens GN=HOXB4 PE=1 SV=2
-0.717686	0.62995		1.36e-25	3	5	0.536965	0.951161	Q9NPD3;E9PI41;E9PPI9	Exosome complex component RRP41	EXOSC4	>sp|Q9NPD3|EXOS4_HUMAN Exosome complex component RRP41 OS=Homo sapiens GN=EXOSC4 PE=1 SV=3;>tr|E9PI41|E9PI41_HUMAN Exosome complex component RRP41 (Fragment) OS=Homo sapiens GN=EXOSC4 PE=1 SV=2
-0.717511	0.0607137		0	3	29	0.537457	0.283196	Q7Z2T5;Q7Z2T5-2;X6RK96	TRMT1-like protein	TRMT1L	>sp|Q7Z2T5|TRM1L_HUMAN TRMT1-like protein OS=Homo sapiens GN=TRMT1L PE=1 SV=2;>sp|Q7Z2T5-2|TRM1L_HUMAN Isoform 2 of TRMT1-like protein OS=Homo sapiens GN=TRMT1L
-0.716776	1.40733		1.97e-89	4	15	0.539534	0.0781104	P05455;E7ERC4;E9PFL9;E9PGX9	Lupus La protein	SSB	>sp|P05455|LA_HUMAN Lupus La protein OS=Homo sapiens GN=SSB PE=1 SV=2;>tr|E7ERC4|E7ERC4_HUMAN Lupus La protein (Fragment) OS=Homo sapiens GN=SSB PE=1 SV=1
-0.715692	0.651451		2.07e-90	3	22	0.5426	0.981627	H3BMJ2;Q6ZRI6-2;Q6ZRI6	Uncharacterized protein C15orf39	C15orf39	>tr|H3BMJ2|H3BMJ2_HUMAN Uncharacterized protein C15orf39 (Fragment) OS=Homo sapiens GN=C15orf39 PE=1 SV=1;>sp|Q6ZRI6-2|CO039_HUMAN Isoform 2 of Uncharacterized protein C15orf39 OS=Homo sapiens GN=C15orf39;>sp|Q6ZRI6|CO039_HUMAN Uncharacterized protein C15o
-0.713837	-0.461829		3.24e-37	10	13	0.547872	0.0452762	O94966-4;O94966-3;O94966;O94966-7;O94966-6;O94966-5;E7ESU0;E7EST9;B5MEG5;O94966-2	Ubiquitin carboxyl-terminal hydrolase 19;Ubiquitin carboxyl-terminal hydrolase	USP19	>sp|O94966-4|UBP19_HUMAN Isoform 4 of Ubiquitin carboxyl-terminal hydrolase 19 OS=Homo sapiens GN=USP19;>sp|O94966-3|UBP19_HUMAN Isoform 3 of Ubiquitin carboxyl-terminal hydrolase 19 OS=Homo sapiens GN=USP19;>sp|O94966|UBP19_HUMAN Ubiquitin carboxyl-termin
-0.713683	0.863884		7.12e-87	13	17	0.548312	0.636186	P27824;B4DGP8;B4E2T8;H0Y9Q7;D6RGY2;D6RFL1;D6RAU8;D6RB85;D6RDP7;H0Y9H1;D6RAQ8;D6RHJ3;D6RD16	Calnexin	CANX	>sp|P27824|CALX_HUMAN Calnexin OS=Homo sapiens GN=CANX PE=1 SV=2;>tr|B4DGP8|B4DGP8_HUMAN Calnexin OS=Homo sapiens GN=CANX PE=1 SV=1;>tr|B4E2T8|B4E2T8_HUMAN Calnexin OS=Homo sapiens GN=CANX PE=1 SV=1
-0.712795	1.41		0.0001125	12	1	0.550845	0.0770472	B4DSQ1;H0Y2V1;H7C4C5;P27816-5;B9ZVR1;F8W9U4;P27816-4;E9PGM5;P27816-2;P27816-6;P27816;E7EVA0	Microtubule-associated protein;Microtubule-associated protein 4	MAP4	>tr|B4DSQ1|B4DSQ1_HUMAN Microtubule-associated protein OS=Homo sapiens GN=MAP4 PE=1 SV=1;>tr|H0Y2V1|H0Y2V1_HUMAN Microtubule-associated protein (Fragment) OS=Homo sapiens GN=MAP4 PE=1 SV=1;>tr|H7C4C5|H7C4C5_HUMAN Microtubule-associated protein (Fragment) O
-0.712351	0.544884		0	2	43	0.552113	0.83174	P55268;F5H520	Laminin subunit beta-2	LAMB2	>sp|P55268|LAMB2_HUMAN Laminin subunit beta-2 OS=Homo sapiens GN=LAMB2 PE=1 SV=2
-0.711464	0.0724776		1.14e-37	13	12	0.554653	0.292682	Q6PFW1-7;Q6PFW1-4;Q6PFW1-3;F8W9A8;B7WPL9;Q6PFW1-2;Q6PFW1;Q6PFW1-6;Q6PFW1-5;H7C398;H7C436;O43314-2;O43314	Inositol hexakisphosphate and diphosphoinositol-pentakisphosphate kinase 1	PPIP5K1	>sp|Q6PFW1-7|VIP1_HUMAN Isoform 7 of Inositol hexakisphosphate and diphosphoinositol-pentakisphosphate kinase 1 OS=Homo sapiens GN=PPIP5K1;>sp|Q6PFW1-4|VIP1_HUMAN Isoform 4 of Inositol hexakisphosphate and diphosphoinositol-pentakisphosphate kinase 1 OS=Ho
-0.711213	1.09345		1.51e-47	1	8	0.555371	0.308952	P62805	Histone H4	HIST1H4A	>sp|P62805|H4_HUMAN Histone H4 OS=Homo sapiens GN=HIST1H4A PE=1 SV=2
-0.710153	0.708958		8.37e-37	10	10	0.558414	0.915858	E7ERW8;O60610-2;B9ZVX0;E9PHQ0;O60610-3;E7ET75;E9PEZ3;O60610;H9KV28;E7EMV0	Protein diaphanous homolog 1	DIAPH1	>tr|E7ERW8|E7ERW8_HUMAN Protein diaphanous homolog 1 OS=Homo sapiens GN=DIAPH1 PE=1 SV=1;>sp|O60610-2|DIAP1_HUMAN Isoform 2 of Protein diaphanous homolog 1 OS=Homo sapiens GN=DIAPH1;>tr|B9ZVX0|B9ZVX0_HUMAN Diaphanous homolog 1 (Drosophila), isoform CRA_a O
-0.709671	0.227333		2.13e-18	3	6	0.559799	0.437174	Q9NZ08;Q9NZ08-2;H0Y9X5	Endoplasmic reticulum aminopeptidase 1	ERAP1	>sp|Q9NZ08|ERAP1_HUMAN Endoplasmic reticulum aminopeptidase 1 OS=Homo sapiens GN=ERAP1 PE=1 SV=3;>sp|Q9NZ08-2|ERAP1_HUMAN Isoform 2 of Endoplasmic reticulum aminopeptidase 1 OS=Homo sapiens GN=ERAP1
-0.708324	1.15504		0	2	71	0.563684	0.244635	P49327;J3KTF0	Fatty acid synthase;[Acyl-carrier-protein] S-acetyltransferase;[Acyl-carrier-protein] S-malonyltransferase;3-oxoacyl-[acyl-carrier-protein] synthase;3-oxoacyl-[acyl-carrier-protein] reductase;3-hydroxyacyl-[acyl-carrier-protein] dehydratase;Enoyl-[acyl-carrier-protein] reductase;Oleoyl-[acyl-carrier-protein] hydrolase	FASN	>sp|P49327|FAS_HUMAN Fatty acid synthase OS=Homo sapiens GN=FASN PE=1 SV=3
-0.708113	0.823759		5.44e-90	4	20	0.564295	0.705514	P11388;P11388-2;P11388-3;P11388-4	DNA topoisomerase 2-alpha	TOP2A	>sp|P11388|TOP2A_HUMAN DNA topoisomerase 2-alpha OS=Homo sapiens GN=TOP2A PE=1 SV=3;>sp|P11388-2|TOP2A_HUMAN Isoform 2 of DNA topoisomerase 2-alpha OS=Homo sapiens GN=TOP2A;>sp|P11388-3|TOP2A_HUMAN Isoform 3 of DNA topoisomerase 2-alpha OS=Homo sapiens GN=
-0.706517	0.972124		9.89e-169	21	57	0.568915	0.465563	H3BPE1;H3BQK9;Q9UPN3;Q9UPN3-3;Q9UPN3-2;F8W8Q1;Q9UPN3-4;F5GZL7;Q9UPN3-5;H0Y390;E9PLY5;E9PNZ4;H0Y314;E9PLY0;H0YD69;H0Y6T5;H0Y4F5;E9PS75;H0Y7I1;B4E2T3;H0YC65	Microtubule-actin cross-linking factor 1, isoforms 1/2/3/5	MACF1	>tr|H3BPE1|H3BPE1_HUMAN Microtubule-actin cross-linking factor 1, isoforms 1/2/3/5 OS=Homo sapiens GN=MACF1 PE=1 SV=1;>tr|H3BQK9|H3BQK9_HUMAN Microtubule-actin cross-linking factor 1, isoforms 1/2/3/5 OS=Homo sapiens GN=MACF1 PE=1 SV=1;>sp|Q9UPN3|MACF1_HUM
-0.705556	1.11112		1.44e-44	16	11	0.571705	0.289455	P28799;K7EQ05;P28799-2;K7EKL3;P28799-3;K7EMR1;K7EQI0;K7EPL0;K7ELY1;K7ENI2;K7ENN1;K7EK92;K7EQK6;K7EM89;K7EJY4;K7ERM2	Granulins;Acrogranin;Paragranulin;Granulin-1;Granulin-2;Granulin-3;Granulin-4;Granulin-5;Granulin-6;Granulin-7	GRN	>sp|P28799|GRN_HUMAN Granulins OS=Homo sapiens GN=GRN PE=1 SV=2;>tr|K7EQ05|K7EQ05_HUMAN Paragranulin OS=Homo sapiens GN=GRN PE=2 SV=1;>sp|P28799-2|GRN_HUMAN Isoform 2 of Granulins OS=Homo sapiens GN=GRN;>tr|K7EKL3|K7EKL3_HUMAN Paragranulin (Fragment) OS=Ho
-0.705499	0.709884		2.81e-124	24	12	0.571872	0.914116	P11940-2;P11940;E7EQV3;E7ERJ7;H0YAR2;E5RGH3;E5RJB9;Q9H361;E5RH24;H0YBN4;Q4VXU2;H0YAP2;H0YB86;Q4VY17;E5RHG7;H0YC10;E5RGC4;E5RFD8;H0YAS7;H0YAS6;H0YB75;Q5JQF8;Q96DU9-2;Q96DU9	Polyadenylate-binding protein 1	PABPC1	>sp|P11940-2|PABP1_HUMAN Isoform 2 of Polyadenylate-binding protein 1 OS=Homo sapiens GN=PABPC1;>sp|P11940|PABP1_HUMAN Polyadenylate-binding protein 1 OS=Homo sapiens GN=PABPC1 PE=1 SV=2;>tr|E7EQV3|E7EQV3_HUMAN Polyadenylate-binding protein 1 OS=Homo sapie
-0.705134	-0.970895		7.68e-281	5	27	0.572933	0.00364874	Q8IXQ6-2;Q8IXQ6-3;Q8IXQ6;G5E9U8;C9K0E5	Poly [ADP-ribose] polymerase 9	PARP9	>sp|Q8IXQ6-2|PARP9_HUMAN Isoform 2 of Poly [ADP-ribose] polymerase 9 OS=Homo sapiens GN=PARP9;>sp|Q8IXQ6-3|PARP9_HUMAN Isoform 3 of Poly [ADP-ribose] polymerase 9 OS=Homo sapiens GN=PARP9;>sp|Q8IXQ6|PARP9_HUMAN Poly [ADP-ribose] polymerase 9 OS=Homo sapien
-0.704788	0.640162		8.13e-32	5	4	0.57394	0.965625	P60866;P60866-2;E5RJX2;E5RIP1;G3XAN0	40S ribosomal protein S20	RPS20	>sp|P60866|RS20_HUMAN 40S ribosomal protein S20 OS=Homo sapiens GN=RPS20 PE=1 SV=1;>sp|P60866-2|RS20_HUMAN Isoform 2 of 40S ribosomal protein S20 OS=Homo sapiens GN=RPS20;>tr|E5RJX2|E5RJX2_HUMAN 40S ribosomal protein S20 OS=Homo sapiens GN=RPS20 PE=1 SV=1;
-0.70475	-0.0799383		1.08e-129	4	28	0.574052	0.185768	Q9BRZ2;C9JI91;Q9BRZ2-2;Q9BRZ2-3	E3 ubiquitin-protein ligase TRIM56	TRIM56	>sp|Q9BRZ2|TRI56_HUMAN E3 ubiquitin-protein ligase TRIM56 OS=Homo sapiens GN=TRIM56 PE=1 SV=3
-0.703695	-0.590765		1.74e-10	5	4	0.577129	0.0256621	Q8IUQ4;Q8IUQ4-2;Q8IUQ4-3;H3BU09;O43255	E3 ubiquitin-protein ligase SIAH1	SIAH1	>sp|Q8IUQ4|SIAH1_HUMAN E3 ubiquitin-protein ligase SIAH1 OS=Homo sapiens GN=SIAH1 PE=1 SV=2;>sp|Q8IUQ4-2|SIAH1_HUMAN Isoform 2 of E3 ubiquitin-protein ligase SIAH1 OS=Homo sapiens GN=SIAH1;>sp|Q8IUQ4-3|SIAH1_HUMAN Isoform 3 of E3 ubiquitin-protein ligase S
-0.702353	0.650877		2.43e-67	10	12	0.581055	0.980814	Q9NZI8;Q9NZI8-2;O00425-2;Q9Y6M1-5;Q9Y6M1-6;Q9Y6M1-3;Q9Y6M1-4;Q9Y6M1-1;Q9Y6M1;F8W930	Insulin-like growth factor 2 mRNA-binding protein 1	IGF2BP1	>sp|Q9NZI8|IF2B1_HUMAN Insulin-like growth factor 2 mRNA-binding protein 1 OS=Homo sapiens GN=IGF2BP1 PE=1 SV=2;>sp|Q9NZI8-2|IF2B1_HUMAN Isoform 2 of Insulin-like growth factor 2 mRNA-binding protein 1 OS=Homo sapiens GN=IGF2BP1
-0.702085	0.658785		5.21e-06	9	2	0.581841	0.992029	Q9H7C9;E9PNP3;E9PR47;Q9H7C9-3;E9PIQ4;E9PJP1;Q9H7C9-2;E9PLK9;K4DI89	Mth938 domain-containing protein	AAMDC	>sp|Q9H7C9|AAMDC_HUMAN Mth938 domain-containing protein OS=Homo sapiens GN=AAMDC PE=1 SV=1;>tr|E9PNP3|E9PNP3_HUMAN Mth938 domain-containing protein OS=Homo sapiens GN=AAMDC PE=1 SV=1;>tr|E9PR47|E9PR47_HUMAN Mth938 domain-containing protein OS=Homo sapiens
-0.701951	1.01395		0	2	153	0.582234	0.407161	Q14204;H0YJ21	Cytoplasmic dynein 1 heavy chain 1	DYNC1H1	>sp|Q14204|DYHC1_HUMAN Cytoplasmic dynein 1 heavy chain 1 OS=Homo sapiens GN=DYNC1H1 PE=1 SV=5
-0.700936	1.22066		3.29e-40	9	8	0.585214	0.187143	P46821;D6RA32;D6RA40;D6RCL2;D6RGJ3;P78559;P78559-2;J3KPX8;E9PGC8	Microtubule-associated protein 1B;MAP1B heavy chain;MAP1 light chain LC1	MAP1B	>sp|P46821|MAP1B_HUMAN Microtubule-associated protein 1B OS=Homo sapiens GN=MAP1B PE=1 SV=2;>tr|D6RA32|D6RA32_HUMAN Microtubule-associated protein 1B (Fragment) OS=Homo sapiens GN=MAP1B PE=1 SV=2;>tr|D6RA40|D6RA40_HUMAN Microtubule-associated protein 1B (F
-0.700802	0.913218		6.6e-70	3	14	0.585607	0.555172	P36551;H0YA22;D6RER6	Coproporphyrinogen-III oxidase, mitochondrial	CPOX	>sp|P36551|HEM6_HUMAN Oxygen-dependent coproporphyrinogen-III oxidase, mitochondrial OS=Homo sapiens GN=CPOX PE=1 SV=3
-0.70019	0.0463076		1.57e-102	3	7	0.587409	0.271865	Q8WWZ3-2;Q8WWZ3;B1AL55	Ectodysplasin-A receptor-associated adapter protein	EDARADD	>sp|Q8WWZ3-2|EDAD_HUMAN Isoform B of Ectodysplasin-A receptor-associated adapter protein OS=Homo sapiens GN=EDARADD;>sp|Q8WWZ3|EDAD_HUMAN Ectodysplasin-A receptor-associated adapter protein OS=Homo sapiens GN=EDARADD PE=1 SV=3
-0.699118	1.17476		2.51e-19	3	3	0.590567	0.226186	I3L1P8;Q02978;Q02978-2	Mitochondrial 2-oxoglutarate/malate carrier protein	SLC25A11	>tr|I3L1P8|I3L1P8_HUMAN Mitochondrial 2-oxoglutarate/malate carrier protein (Fragment) OS=Homo sapiens GN=SLC25A11 PE=1 SV=1;>sp|Q02978|M2OM_HUMAN Mitochondrial 2-oxoglutarate/malate carrier protein OS=Homo sapiens GN=SLC25A11 PE=1 SV=3;>sp|Q02978-2|M2OM_H
-0.697705	0.97028		2.72e-19	6	5	0.594748	0.468241	B4DLN1;B4E1E9;Q9UBX3;Q9UBX3-2;I3L1E8;P52815	Mitochondrial dicarboxylate carrier	SLC25A10	>tr|B4DLN1|B4DLN1_HUMAN Mitochondrial dicarboxylate carrier OS=Homo sapiens GN=SLC25A10 PE=1 SV=1;>tr|B4E1E9|B4E1E9_HUMAN Mitochondrial dicarboxylate carrier OS=Homo sapiens GN=SLC25A10 PE=1 SV=1;>sp|Q9UBX3|DIC_HUMAN Mitochondrial dicarboxylate carrier OS=
-0.695643	0.730617		1.52e-83	2	8	0.600867	0.875234	P69892;E9PBW4	Hemoglobin subunit gamma-2	HBG2	>sp|P69892|HBG2_HUMAN Hemoglobin subunit gamma-2 OS=Homo sapiens GN=HBG2 PE=1 SV=2;>tr|E9PBW4|E9PBW4_HUMAN Hemoglobin subunit gamma-2 OS=Homo sapiens GN=HBG2 PE=1 SV=1
-0.695376	0.464051		5.83e-09	12	2	0.601661	0.721717	Q14135-5;Q14135-6;G5E9M9;Q14135-2;Q14135;G5E9F4;Q14135-4;G5E9M7;F8W708;E7ERW0;E7EQU6;E7EWF5	Transcription cofactor vestigial-like protein 4	VGLL4	>sp|Q14135-5|VGLL4_HUMAN Isoform 5 of Transcription cofactor vestigial-like protein 4 OS=Homo sapiens GN=VGLL4;>sp|Q14135-6|VGLL4_HUMAN Isoform 6 of Transcription cofactor vestigial-like protein 4 OS=Homo sapiens GN=VGLL4;>tr|G5E9M9|G5E9M9_HUMAN Transcript
-0.6953	1.01973		2.59e-87	6	22	0.601889	0.399443	Q92608;E7ERW7;E5RFJ0;B3KXW9;Q92608-2;H0YB76	Dedicator of cytokinesis protein 2	DOCK2	>sp|Q92608|DOCK2_HUMAN Dedicator of cytokinesis protein 2 OS=Homo sapiens GN=DOCK2 PE=1 SV=2;>tr|E7ERW7|E7ERW7_HUMAN Dedicator of cytokinesis protein 2 OS=Homo sapiens GN=DOCK2 PE=1 SV=1;>tr|E5RFJ0|E5RFJ0_HUMAN Dedicator of cytokinesis protein 2 OS=Homo sa
-0.694995	0.632638		0	8	57	0.602797	0.954966	P41252;J3KR24;Q5TCD1;Q5TCC4;Q5TCC5;Q5TCD2;Q5TCC6;Q5TCC9	Isoleucine--tRNA ligase, cytoplasmic	IARS	>sp|P41252|SYIC_HUMAN Isoleucine--tRNA ligase, cytoplasmic OS=Homo sapiens GN=IARS PE=1 SV=2;>tr|J3KR24|J3KR24_HUMAN Isoleucine--tRNA ligase, cytoplasmic OS=Homo sapiens GN=IARS PE=1 SV=1
-0.694099	0.436352		9.06e-30	3	12	0.605469	0.68518	O60264;P28370-2;P28370	SWI/SNF-related matrix-associated actin-dependent regulator of chromatin subfamily A member 5;Probable global transcription activator SNF2L1	SMARCA5;SMARCA1	>sp|O60264|SMCA5_HUMAN SWI/SNF-related matrix-associated actin-dependent regulator of chromatin subfamily A member 5 OS=Homo sapiens GN=SMARCA5 PE=1 SV=1;>sp|P28370-2|SMCA1_HUMAN Isoform 2 of Probable global transcription activator SNF2L1 OS=Homo sapiens G
-0.693147	1.73402		5.78e-59	9	15	0.608315	0.0111984	Q14114;Q14114-2;Q14114-4;Q14114-3;E9PP15;H0YEV6;H0YEA5;H0YCA4;E9PKG2	Low-density lipoprotein receptor-related protein 8	LRP8	>sp|Q14114|LRP8_HUMAN Low-density lipoprotein receptor-related protein 8 OS=Homo sapiens GN=LRP8 PE=1 SV=4;>sp|Q14114-2|LRP8_HUMAN Isoform 2 of Low-density lipoprotein receptor-related protein 8 OS=Homo sapiens GN=LRP8;>sp|Q14114-4|LRP8_HUMAN Isoform 4 of
-0.692462	0.208743		1.4e-109	8	13	0.610366	0.417929	Q13501;Q13501-2;E7EMC7;E9PFW8;E3W990;C9JRJ8;D6RBF1;C9J6J8	Sequestosome-1	SQSTM1	>sp|Q13501|SQSTM_HUMAN Sequestosome-1 OS=Homo sapiens GN=SQSTM1 PE=1 SV=1;>sp|Q13501-2|SQSTM_HUMAN Isoform 2 of Sequestosome-1 OS=Homo sapiens GN=SQSTM1;>tr|E7EMC7|E7EMC7_HUMAN Sequestosome-1 OS=Homo sapiens GN=SQSTM1 PE=1 SV=1
-0.691967	0.697835		8.62e-37	3	9	0.611849	0.936814	Q12904;Q12904-2;D6R937	Aminoacyl tRNA synthase complex-interacting multifunctional protein 1;Endothelial monocyte-activating polypeptide 2	AIMP1	>sp|Q12904|AIMP1_HUMAN Aminoacyl tRNA synthase complex-interacting multifunctional protein 1 OS=Homo sapiens GN=AIMP1 PE=1 SV=2;>sp|Q12904-2|AIMP1_HUMAN Isoform 2 of Aminoacyl tRNA synthase complex-interacting multifunctional protein 1 OS=Homo sapiens GN=A
-0.690579	0.447517		2.2e-36	3	6	0.616019	0.699825	P61964;V9GYQ5;V9GZ59	WD repeat-containing protein 5	WDR5	>sp|P61964|WDR5_HUMAN WD repeat-containing protein 5 OS=Homo sapiens GN=WDR5 PE=1 SV=1
-0.688301	0.412452		1.63e-13	7	6	0.622892	0.654232	E7ETR5;H3BSM0;Q53FZ2;Q53FZ2-2;H3BVD5;H3BT38;H3BV29	Acyl-coenzyme A synthetase ACSM3, mitochondrial	ACSM3	>tr|E7ETR5|E7ETR5_HUMAN Acyl-coenzyme A synthetase ACSM3, mitochondrial OS=Homo sapiens GN=ACSM3 PE=1 SV=1;>tr|H3BSM0|H3BSM0_HUMAN Acyl-coenzyme A synthetase ACSM3, mitochondrial (Fragment) OS=Homo sapiens GN=ACSM3 PE=1 SV=1;>sp|Q53FZ2|ACSM3_HUMAN Acyl-coe
-0.688149	1.08812		8.72e-126	3	19	0.623351	0.315	Q9NZV1;H7C2T6;H7C1Z0	Cysteine-rich motor neuron 1 protein;Processed cysteine-rich motor neuron 1 protein	CRIM1	>sp|Q9NZV1|CRIM1_HUMAN Cysteine-rich motor neuron 1 protein OS=Homo sapiens GN=CRIM1 PE=1 SV=1
-0.688073	-0.12636		1.03e-18	11	4	0.62358	0.159806	P00750-3;P00750;P00750-2;K4DI88;H0YBH9;P00750-4;B4DNJ1;B4DN26;E7ESF4;E5RHG4;E5RGA1	Tissue-type plasminogen activator;Tissue-type plasminogen activator chain A;Tissue-type plasminogen activator chain B	PLAT	>sp|P00750-3|TPA_HUMAN Isoform 3 of Tissue-type plasminogen activator OS=Homo sapiens GN=PLAT;>sp|P00750|TPA_HUMAN Tissue-type plasminogen activator OS=Homo sapiens GN=PLAT PE=1 SV=1;>sp|P00750-2|TPA_HUMAN Isoform 2 of Tissue-type plasminogen activator OS=
-0.68684	1.94655		6.16e-144	4	9	0.627313	0.00236223	A2VDF0;A2VDF0-2;X6R6T9;X6RK00	Fucose mutarotase	FUOM	>sp|A2VDF0|FUCM_HUMAN Fucose mutarotase OS=Homo sapiens GN=FUOM PE=1 SV=2;>sp|A2VDF0-2|FUCM_HUMAN Isoform 2 of Fucose mutarotase OS=Homo sapiens GN=FUOM;>tr|X6R6T9|X6R6T9_HUMAN Fucose mutarotase OS=Homo sapiens GN=FUOM PE=4 SV=1;>tr|X6RK00|X6RK00_HUMAN Fuc
-0.685363	0.849907		5.64e-63	3	13	0.631801	0.660014	Q9BYB4;Q9BYB4-2;C9JPQ6	Guanine nucleotide-binding protein subunit beta-like protein 1	GNB1L	>sp|Q9BYB4|GNB1L_HUMAN Guanine nucleotide-binding protein subunit beta-like protein 1 OS=Homo sapiens GN=GNB1L PE=1 SV=2;>sp|Q9BYB4-2|GNB1L_HUMAN Isoform 2 of Guanine nucleotide-binding protein subunit beta-like protein 1 OS=Homo sapiens GN=GNB1L
-0.684359	1.25763		2.16e-36	3	8	0.634856	0.159501	Q8TAA5;D6RGI6;B4DFA6	GrpE protein homolog 2, mitochondrial	GRPEL2	>sp|Q8TAA5|GRPE2_HUMAN GrpE protein homolog 2, mitochondrial OS=Homo sapiens GN=GRPEL2 PE=1 SV=1
-0.683943	1.43445		5.65e-217	3	37	0.636125	0.0678406	Q6UY14;F8WAD0;Q6UY14-2	ADAMTS-like protein 4	ADAMTSL4	>sp|Q6UY14|ATL4_HUMAN ADAMTS-like protein 4 OS=Homo sapiens GN=ADAMTSL4 PE=1 SV=2;>tr|F8WAD0|F8WAD0_HUMAN ADAMTS-like protein 4 OS=Homo sapiens GN=ADAMTSL4 PE=2 SV=1;>sp|Q6UY14-2|ATL4_HUMAN Isoform 2 of ADAMTS-like protein 4 OS=Homo sapiens GN=ADAMTSL4
-0.683943	0.595596		0	1	69	0.636125	0.902645	Q92616	Translational activator GCN1	GCN1L1	>sp|Q92616|GCN1L_HUMAN Translational activator GCN1 OS=Homo sapiens GN=GCN1L1 PE=1 SV=6
-0.683319	0.555045		1.36e-15	5	2	0.63803	0.845858	P48059;P48059-4;P48059-2;P48059-5;P48059-3	LIM and senescent cell antigen-like-containing domain protein 1	LIMS1	>sp|P48059|LIMS1_HUMAN LIM and senescent cell antigen-like-containing domain protein 1 OS=Homo sapiens GN=LIMS1 PE=1 SV=4;>sp|P48059-4|LIMS1_HUMAN Isoform 4 of LIM and senescent cell antigen-like-containing domain protein 1 OS=Homo sapiens GN=LIMS1;>sp|P48
-0.68313	0.92614		1.34e-88	13	22	0.638608	0.534816	Q9NS15;Q9NS15-2;E9PKW1;F5GWC4;H0YC99;E9PJR2;H0YCX6;H0YCQ2;E9PR84;E9PRF2;E9PR75;E9PPT7;E9PQR0	Latent-transforming growth factor beta-binding protein 3	LTBP3	>sp|Q9NS15|LTBP3_HUMAN Latent-transforming growth factor beta-binding protein 3 OS=Homo sapiens GN=LTBP3 PE=1 SV=4;>sp|Q9NS15-2|LTBP3_HUMAN Isoform 2 of Latent-transforming growth factor beta-binding protein 3 OS=Homo sapiens GN=LTBP3;>tr|E9PKW1|E9PKW1_HUM
-0.683017	0.196656		1.97e-10	2	4	0.638955	0.405688	P80370;P80370-2	Protein delta homolog 1;Fetal antigen 1	DLK1	>sp|P80370|DLK1_HUMAN Protein delta homolog 1 OS=Homo sapiens GN=DLK1 PE=1 SV=3;>sp|P80370-2|DLK1_HUMAN Isoform Short of Protein delta homolog 1 OS=Homo sapiens GN=DLK1
-0.681165	0.351406		6.48e-10	4	3	0.644624	0.57793	Q8IWY9-1;Q8IWY9;H3BPZ6;H3BM60	Codanin-1	CDAN1	>sp|Q8IWY9-1|CDAN1_HUMAN Isoform 1 of Codanin-1 OS=Homo sapiens GN=CDAN1;>sp|Q8IWY9|CDAN1_HUMAN Codanin-1 OS=Homo sapiens GN=CDAN1 PE=1 SV=4
-0.678373	0.680606		3.34e-70	14	19	0.653211	0.969354	F5GWX5;Q14839;Q14839-2;Q8TDI0;Q12873-2;Q12873;Q12873-3;K7EMY3;Q5TG85;F2Z2R5;I3L229;H7C3H7;H7C0J3;F6T542	Chromodomain-helicase-DNA-binding protein 4;Chromodomain-helicase-DNA-binding protein 5	CHD4;CHD5	>tr|F5GWX5|F5GWX5_HUMAN Chromodomain-helicase-DNA-binding protein 4 OS=Homo sapiens GN=CHD4 PE=1 SV=1;>sp|Q14839|CHD4_HUMAN Chromodomain-helicase-DNA-binding protein 4 OS=Homo sapiens GN=CHD4 PE=1 SV=2;>sp|Q14839-2|CHD4_HUMAN Isoform 2 of Chromodomain-heli
-0.677827	-0.532985		2.31e-06	2	2	0.654897	0.0332896	Q9ULX9-2;Q9ULX9	Transcription factor MafF	MAFF	>sp|Q9ULX9-2|MAFF_HUMAN Isoform 2 of Transcription factor MafF OS=Homo sapiens GN=MAFF;>sp|Q9ULX9|MAFF_HUMAN Transcription factor MafF OS=Homo sapiens GN=MAFF PE=1 SV=2
-0.676565	0.760815		1.42e-99	5	13	0.658797	0.81916	Q9Y314;M0R3B2;M0R1K2;M0QX85;M0R1T7	Nitric oxide synthase-interacting protein	NOSIP	>sp|Q9Y314|NOSIP_HUMAN Nitric oxide synthase-interacting protein OS=Homo sapiens GN=NOSIP PE=1 SV=1;>tr|M0R3B2|M0R3B2_HUMAN Nitric oxide synthase-interacting protein (Fragment) OS=Homo sapiens GN=NOSIP PE=1 SV=2;>tr|M0R1K2|M0R1K2_HUMAN Nitric oxide synthas
-0.675098	0.887765		2.08e-18	2	8	0.663344	0.596341	P42345;B1AKP8	Serine/threonine-protein kinase mTOR	MTOR	>sp|P42345|MTOR_HUMAN Serine/threonine-protein kinase mTOR OS=Homo sapiens GN=MTOR PE=1 SV=1;>tr|B1AKP8|B1AKP8_HUMAN Serine/threonine-protein kinase mTOR OS=Homo sapiens GN=MTOR PE=1 SV=1
-0.674609	-0.231613		0	15	29	0.664861	0.111198	Q99873-4;E9PKG1;Q99873-3;Q99873-2;Q99873;H7C2I1;E9PIX6;E9PQ98;H0YDE4;E9PNR9;E9PMW9;E9PI83;Q9NR22-2;Q9NR22;E9PMZ2	Protein arginine N-methyltransferase 1	PRMT1	>sp|Q99873-4|ANM1_HUMAN Isoform 4 of Protein arginine N-methyltransferase 1 OS=Homo sapiens GN=PRMT1;>tr|E9PKG1|E9PKG1_HUMAN Protein arginine N-methyltransferase 1 OS=Homo sapiens GN=PRMT1 PE=1 SV=1;>sp|Q99873-3|ANM1_HUMAN Isoform 3 of Protein arginine N-m
-0.674046	0.942668		4.23e-24	4	5	0.666613	0.509339	Q9GZP4-2;Q9GZP4;X6R8S9;X6RHB9	PITH domain-containing protein 1	PITHD1	>sp|Q9GZP4-2|PITH1_HUMAN Isoform 2 of PITH domain-containing protein 1 OS=Homo sapiens GN=PITHD1;>sp|Q9GZP4|PITH1_HUMAN PITH domain-containing protein 1 OS=Homo sapiens GN=PITHD1 PE=1 SV=1
-0.674027	1.03322		2.27e-66	1	6	0.666672	0.381791	P48507	Glutamate--cysteine ligase regulatory subunit	GCLM	>sp|P48507|GSH0_HUMAN Glutamate--cysteine ligase regulatory subunit OS=Homo sapiens GN=GCLM PE=1 SV=1
-0.673369	1.57059		1.93e-30	1	4	0.668717	0.0316427	Q9Y3B4	Pre-mRNA branch site protein p14	SF3B14	>sp|Q9Y3B4|SF3B6_HUMAN Splicing factor 3B subunit 6 OS=Homo sapiens GN=SF3B6 PE=1 SV=1
-0.67305	0.601265		7.67e-165	15	29	0.669712	0.910631	P56192;A6NC17;B3KVK7;H0YHV5;F5H2V6;H0YIP0;F8VS26;F8W0M7;F8W0S4;F8VZZ9;H0YIC2;F8VPL7;H0YHL6;H0YI94;H0YI27	Methionine--tRNA ligase, cytoplasmic	MARS	>sp|P56192|SYMC_HUMAN Methionine--tRNA ligase, cytoplasmic OS=Homo sapiens GN=MARS PE=1 SV=2;>tr|A6NC17|A6NC17_HUMAN Methionine--tRNA ligase, cytoplasmic OS=Homo sapiens GN=MARS PE=1 SV=3;>tr|B3KVK7|B3KVK7_HUMAN Methionine--tRNA ligase, cytoplasmic OS=Homo
-0.671924	0.145352		3.19e-46	3	10	0.673223	0.356159	P52824;H0YA20;H0Y8Q7	Diacylglycerol kinase theta	DGKQ	>sp|P52824|DGKQ_HUMAN Diacylglycerol kinase theta OS=Homo sapiens GN=DGKQ PE=1 SV=2;>tr|H0YA20|H0YA20_HUMAN Diacylglycerol kinase (Fragment) OS=Homo sapiens GN=DGKQ PE=3 SV=1
-0.671455	0.532017		3.17e-93	10	6	0.674687	0.813943	P67775;P62714;P67775-2;H0YC23;E5RHC1;H0YBN9;E5RFI3;E5RHP4;E7ESG8;B7Z2C5	Serine/threonine-protein phosphatase 2A catalytic subunit alpha isoform;Serine/threonine-protein phosphatase 2A catalytic subunit beta isoform	PPP2CA;PPP2CB	>sp|P67775|PP2AA_HUMAN Serine/threonine-protein phosphatase 2A catalytic subunit alpha isoform OS=Homo sapiens GN=PPP2CA PE=1 SV=1;>sp|P62714|PP2AB_HUMAN Serine/threonine-protein phosphatase 2A catalytic subunit beta isoform OS=Homo sapiens GN=PPP2CB PE=1
-0.669825	0.664014		1.76e-26	5	9	0.679789	0.999445	P46020-3;A6NIT2;P46020-2;P46020;A6NMN0	Phosphorylase b kinase regulatory subunit alpha, skeletal muscle isoform	PHKA1	>sp|P46020-3|KPB1_HUMAN Isoform 3 of Phosphorylase b kinase regulatory subunit alpha, skeletal muscle isoform OS=Homo sapiens GN=PHKA1;>tr|A6NIT2|A6NIT2_HUMAN Phosphorylase b kinase regulatory subunit alpha, skeletal muscle isoform OS=Homo sapiens GN=PHKA1
-0.668327	1.20385		8.25e-125	4	16	0.684488	0.200814	P10515;H0YDD4;E9PEJ4;F5H7M3	Dihydrolipoyllysine-residue acetyltransferase component of pyruvate dehydrogenase complex, mitochondrial	DLAT	>sp|P10515|ODP2_HUMAN Dihydrolipoyllysine-residue acetyltransferase component of pyruvate dehydrogenase complex, mitochondrial OS=Homo sapiens GN=DLAT PE=1 SV=3;>tr|H0YDD4|H0YDD4_HUMAN Dihydrolipoyllysine-residue acetyltransferase component of pyruvate deh
-0.667747	0.81594		8.25e-186	35	16	0.686311	0.719336	P06753-5;P06753-2;Q5VU59;P06753-4;P06753-3;P06753-6;Q5VU61;D6R904;P06753-7;D6RFM2;P67936;P07951-3;Q5TCU3;P67936-2;P07951-2;P07951;CON__Q3SX28;Q5TCU8;H0YL80;K7EP68;H0YKX5;H0YKP3;K7ERG3;K7ENT6;P09493-2;F5H7S3;H7BYY1;B7Z596;P09493-8;P09493-4;P09493-3;P09493-10;K7EMU5;K7EPB9;U3KQK2		TPM3	>sp|P06753-5|TPM3_HUMAN Isoform 5 of Tropomyosin alpha-3 chain OS=Homo sapiens GN=TPM3;>sp|P06753-2|TPM3_HUMAN Isoform 2 of Tropomyosin alpha-3 chain OS=Homo sapiens GN=TPM3;>tr|Q5VU59|Q5VU59_HUMAN Uncharacterized protein OS=Homo sapiens GN=TPM3 PE=1 SV=1;
-0.667373	-0.104271		1.7e-78	4	6	0.687488	0.171796	P98153-2;P98153;Q5CZ70;B7Z3C4	Integral membrane protein DGCR2/IDD	DGCR2;DKFZp686I1730	>sp|P98153-2|IDD_HUMAN Isoform 2 of Integral membrane protein DGCR2/IDD OS=Homo sapiens GN=DGCR2;>sp|P98153|IDD_HUMAN Integral membrane protein DGCR2/IDD OS=Homo sapiens GN=DGCR2 PE=2 SV=1;>tr|Q5CZ70|Q5CZ70_HUMAN Integral membrane protein DGCR2/IDD OS=Homo
-0.666774	0.149904		1.7e-65	6	16	0.689372	0.360393	Q9Y305-2;Q9Y305;Q9Y305-4;Q9Y305-3;H7C5Q2;C9J7L8	Acyl-coenzyme A thioesterase 9, mitochondrial	ACOT9	>sp|Q9Y305-2|ACOT9_HUMAN Isoform 2 of Acyl-coenzyme A thioesterase 9, mitochondrial OS=Homo sapiens GN=ACOT9;>sp|Q9Y305|ACOT9_HUMAN Acyl-coenzyme A thioesterase 9, mitochondrial OS=Homo sapiens GN=ACOT9 PE=1 SV=2;>sp|Q9Y305-4|ACOT9_HUMAN Isoform 4 of Acyl-
-0.666681	0.753653		6.41e-31	2	11	0.689666	0.832388	G5EA52;P30101	Protein disulfide-isomerase A3	PDIA3	>tr|G5EA52|G5EA52_HUMAN Protein disulfide-isomerase OS=Homo sapiens GN=PDIA3 PE=1 SV=1;>sp|P30101|PDIA3_HUMAN Protein disulfide-isomerase A3 OS=Homo sapiens GN=PDIA3 PE=1 SV=4
-0.666438	1.15065		3.47e-200	2	10	0.690432	0.248878	P09382;F8WEI7	Galectin-1	LGALS1	>sp|P09382|LEG1_HUMAN Galectin-1 OS=Homo sapiens GN=LGALS1 PE=1 SV=2
-0.665747	0.703743		3.8e-151	11	25	0.692612	0.925678	Q93100-4;Q93100-3;Q93100-2;Q93100;I3L0Z1;I3L213;H3BQ89;I3L3F2;I3L1N3;H3BV13;I3NHZ9	Phosphorylase b kinase regulatory subunit beta	PHKB	>sp|Q93100-4|KPBB_HUMAN Isoform 4 of Phosphorylase b kinase regulatory subunit beta OS=Homo sapiens GN=PHKB;>sp|Q93100-3|KPBB_HUMAN Isoform 3 of Phosphorylase b kinase regulatory subunit beta OS=Homo sapiens GN=PHKB;>sp|Q93100-2|KPBB_HUMAN Isoform 2 of Pho
-0.665373	1.12906		5.47e-23	8	3	0.693791	0.270518	B4DDF4;Q99439;B4DUT8;K7ES69;Q99439-2;H3BVI6;F8WA86;Q15417	Calponin-2	CNN2	>tr|B4DDF4|B4DDF4_HUMAN Calponin-2 OS=Homo sapiens GN=CNN2 PE=1 SV=1;>sp|Q99439|CNN2_HUMAN Calponin-2 OS=Homo sapiens GN=CNN2 PE=1 SV=4;>tr|B4DUT8|B4DUT8_HUMAN Calponin-2 OS=Homo sapiens GN=CNN2 PE=1 SV=1;>tr|K7ES69|K7ES69_HUMAN Calponin-2 OS=Homo sapiens
-0.66528	0.910348		1.74e-13	1	4	0.694086	0.559743	Q96B26	Exosome complex component RRP43	EXOSC8	>sp|Q96B26|EXOS8_HUMAN Exosome complex component RRP43 OS=Homo sapiens GN=EXOSC8 PE=1 SV=1
-0.665018	1.12533		0	6	24	0.694911	0.274383	P19338;H7BY16;C9JYW2;C9JLB1;C9J1H7;C9JWL1	Nucleolin	NCL	>sp|P19338|NUCL_HUMAN Nucleolin OS=Homo sapiens GN=NCL PE=1 SV=3;>tr|H7BY16|H7BY16_HUMAN Nucleolin (Fragment) OS=Homo sapiens GN=NCL PE=1 SV=2
-0.664906	1.47381		8.76e-110	7	28	0.695266	0.0549337	Q13435;E9PPJ0;E9PJ04;E9PJT3;H0YCG1;H0YEX5;E9PIL8	Splicing factor 3B subunit 2	SF3B2	>sp|Q13435|SF3B2_HUMAN Splicing factor 3B subunit 2 OS=Homo sapiens GN=SF3B2 PE=1 SV=2;>tr|E9PPJ0|E9PPJ0_HUMAN Splicing factor 3B subunit 2 OS=Homo sapiens GN=SF3B2 PE=1 SV=1
-0.664888	1.75794		2.16e-151	8	20	0.695324	0.0095093	P14618;P14618-3;H3BT25;H3BUW1;H3BTJ2;H3BU13;H3BN34;H3BQZ3	Pyruvate kinase isozymes M1/M2	PKM	>sp|P14618|KPYM_HUMAN Pyruvate kinase PKM OS=Homo sapiens GN=PKM PE=1 SV=4;>sp|P14618-3|KPYM_HUMAN Isoform 3 of Pyruvate kinase PKM OS=Homo sapiens GN=PKM
-0.664813	1.24106		0.0012955	4	1	0.695561	0.171479	I3L4X0;H3BV22;H3BTA2;P60510	Serine/threonine-protein phosphatase;Serine/threonine-protein phosphatase 4 catalytic subunit	PPP4C	>tr|I3L4X0|I3L4X0_HUMAN Protein phosphatase 4 (Formerly X), catalytic subunit, isoform CRA_b OS=Homo sapiens GN=PPP4C PE=1 SV=1;>tr|H3BV22|H3BV22_HUMAN Serine/threonine-protein phosphatase 4 catalytic subunit (Fragment) OS=Homo sapiens GN=PPP4C PE=1 SV=1;>
-0.664477	0.300579		3.99e-202	3	33	0.696623	0.517784	O43143;F5H658;Q14562	Putative pre-mRNA-splicing factor ATP-dependent RNA helicase DHX15	DHX15	>sp|O43143|DHX15_HUMAN Putative pre-mRNA-splicing factor ATP-dependent RNA helicase DHX15 OS=Homo sapiens GN=DHX15 PE=1 SV=2
-0.664458	1.91814		2.97e-24	4	7	0.696681	0.00294823	O60341;O60341-2;F6S0T5;R4GMP9	Lysine-specific histone demethylase 1A	KDM1A	>sp|O60341|KDM1A_HUMAN Lysine-specific histone demethylase 1A OS=Homo sapiens GN=KDM1A PE=1 SV=2;>sp|O60341-2|KDM1A_HUMAN Isoform 2 of Lysine-specific histone demethylase 1A OS=Homo sapiens GN=KDM1A;>tr|F6S0T5|F6S0T5_HUMAN Lysine-specific histone demethyla
-0.664309	1.68061		0	22	36	0.697154	0.0159616	P34897-3;P34897;P34897-2;B4DLV4;G3V5L0;G3V4W5;H0YIZ0;G3V540;G3V2Y4;G3V2W0;G3V241;G3V3Y8;G3V4T0;G3V4X0;G3V2E4;G3V2D2;G3V2Y1;G3V3C6;P34896-4;P34896-3;P34896-2;P34896	Serine hydroxymethyltransferase, mitochondrial;Serine hydroxymethyltransferase	SHMT2	>sp|P34897-3|GLYM_HUMAN Isoform 3 of Serine hydroxymethyltransferase, mitochondrial OS=Homo sapiens GN=SHMT2;>sp|P34897|GLYM_HUMAN Serine hydroxymethyltransferase, mitochondrial OS=Homo sapiens GN=SHMT2 PE=1 SV=3;>sp|P34897-2|GLYM_HUMAN Isoform 2 of Serine
-0.664085	0.303056		3.67e-71	2	13	0.697862	0.520638	O00220;E5RFH1	Tumor necrosis factor receptor superfamily member 10A	TNFRSF10A	>sp|O00220|TR10A_HUMAN Tumor necrosis factor receptor superfamily member 10A OS=Homo sapiens GN=TNFRSF10A PE=1 SV=3
-0.662947	0.66578		6.81e-34	17	7	0.701465	0.997397	Q09028-3;Q09028;Q09028-4;Q09028-2;H0YF10;H0YEU5;B4DRT0;H0YCT5;H0YDK2;E9PC52;Q16576;Q16576-2;Q5JP02;E9PNS2;E9PIC4;E9PNS6;Q5JP01	Histone-binding protein RBBP4	RBBP4	>sp|Q09028-3|RBBP4_HUMAN Isoform 3 of Histone-binding protein RBBP4 OS=Homo sapiens GN=RBBP4;>sp|Q09028|RBBP4_HUMAN Histone-binding protein RBBP4 OS=Homo sapiens GN=RBBP4 PE=1 SV=3;>sp|Q09028-4|RBBP4_HUMAN Isoform 4 of Histone-binding protein RBBP4 OS=Homo
-0.662873	0.727227		4.34e-70	3	16	0.701702	0.881575	P42704;B8ZZ38;C9JCA9	Leucine-rich PPR motif-containing protein, mitochondrial	LRPPRC	>sp|P42704|LPPRC_HUMAN Leucine-rich PPR motif-containing protein, mitochondrial OS=Homo sapiens GN=LRPPRC PE=1 SV=3
-0.662686	0.595734		1.58e-67	1	14	0.702293	0.902839	P41250	Glycine--tRNA ligase	GARS	>sp|P41250|SYG_HUMAN Glycine--tRNA ligase OS=Homo sapiens GN=GARS PE=1 SV=3
-0.66222	0.809651		5.64e-27	3	6	0.703772	0.730521	P51991-2;P51991;H7C1J8	Heterogeneous nuclear ribonucleoprotein A3	HNRNPA3	>sp|P51991-2|ROA3_HUMAN Isoform 2 of Heterogeneous nuclear ribonucleoprotein A3 OS=Homo sapiens GN=HNRNPA3;>sp|P51991|ROA3_HUMAN Heterogeneous nuclear ribonucleoprotein A3 OS=Homo sapiens GN=HNRNPA3 PE=1 SV=2
-0.661624	0.417689		0	5	37	0.705664	0.660964	Q6PJ69;H0YGS7;H0YG27;K7EJ59;K7EM44	Tripartite motif-containing protein 65	TRIM65	>sp|Q6PJ69|TRI65_HUMAN Tripartite motif-containing protein 65 OS=Homo sapiens GN=TRIM65 PE=1 SV=3;>tr|H0YGS7|H0YGS7_HUMAN Tripartite motif-containing protein 65 (Fragment) OS=Homo sapiens GN=TRIM65 PE=4 SV=1
-0.660377	1.19596		1.54e-41	4	12	0.709632	0.207479	Q9H0A0;Q9H0A0-2;E9PJN6;E9PMU0	N-acetyltransferase 10	NAT10	>sp|Q9H0A0|NAT10_HUMAN N-acetyltransferase 10 OS=Homo sapiens GN=NAT10 PE=1 SV=2;>sp|Q9H0A0-2|NAT10_HUMAN Isoform 2 of N-acetyltransferase 10 OS=Homo sapiens GN=NAT10
-0.659874	0.42785		9.8e-171	1	13	0.711231	0.674106	P49247	Ribose-5-phosphate isomerase	RPIA	>sp|P49247|RPIA_HUMAN Ribose-5-phosphate isomerase OS=Homo sapiens GN=RPIA PE=1 SV=3
-0.659781	0.257038		2.45e-109	6	26	0.711528	0.468963	P49589-3;P49589-2;A8MVQ3;B4DKY1;P49589;E9PLP0	Cysteine--tRNA ligase, cytoplasmic	CARS	>sp|P49589-3|SYCC_HUMAN Isoform 3 of Cysteine--tRNA ligase, cytoplasmic OS=Homo sapiens GN=CARS;>sp|P49589-2|SYCC_HUMAN Isoform 2 of Cysteine--tRNA ligase, cytoplasmic OS=Homo sapiens GN=CARS;>tr|A8MVQ3|A8MVQ3_HUMAN Cysteine--tRNA ligase, cytoplasmic OS=Ho
-0.659223	0.620653		4.6e-33	2	9	0.713307	0.938005	P12270;Q5SWX9	Nucleoprotein TPR	TPR	>sp|P12270|TPR_HUMAN Nucleoprotein TPR OS=Homo sapiens GN=TPR PE=1 SV=3
-0.659205	1.16195		7.79e-39	15	7	0.713366	0.238053	H0Y8G5;Q14103-3;Q14103;H0YA96;D6RAF8;Q14103-4;B4DTC3;Q14103-2;D6RF44;D6RD83;D6RBQ9;F5H6R6;O14979-3;O14979-2;O14979	Heterogeneous nuclear ribonucleoprotein D0	HNRNPD	>tr|H0Y8G5|H0Y8G5_HUMAN Heterogeneous nuclear ribonucleoprotein D0 (Fragment) OS=Homo sapiens GN=HNRNPD PE=1 SV=2;>sp|Q14103-3|HNRPD_HUMAN Isoform 3 of Heterogeneous nuclear ribonucleoprotein D0 OS=Homo sapiens GN=HNRNPD;>sp|Q14103|HNRPD_HUMAN Heterogeneou
-0.659075	0.0292451		1.69e-76	8	10	0.713781	0.258852	Q9Y5Y2;H3BNF0;H3BNS4;H3BQR2;H3BRK5;B7Z6P0;H3BMW1;H3BRE1	Cytosolic Fe-S cluster assembly factor NUBP2	NUBP2	>sp|Q9Y5Y2|NUBP2_HUMAN Cytosolic Fe-S cluster assembly factor NUBP2 OS=Homo sapiens GN=NUBP2 PE=1 SV=1;>tr|H3BNF0|H3BNF0_HUMAN Cytosolic Fe-S cluster assembly factor NUBP2 OS=Homo sapiens GN=NUBP2 PE=1 SV=1;>tr|H3BNS4|H3BNS4_HUMAN Cytosolic Fe-S cluster as
-0.658628	0.509091		4.21e-159	18	25	0.715205	0.782473	O14744;O14744-2;O14744-5;O14744-3;B4DV00;G3V580;O14744-4;H0YJX6;G3V5L5;G3V2L6;G3V2X6;C9JSX3;H0YJ77;H0YJD3;H7BZ44;G3V507;G3V2F5;G3V5T6	Protein arginine N-methyltransferase 5;Protein arginine N-methyltransferase 5, N-terminally processed	PRMT5	>sp|O14744|ANM5_HUMAN Protein arginine N-methyltransferase 5 OS=Homo sapiens GN=PRMT5 PE=1 SV=4;>sp|O14744-2|ANM5_HUMAN Isoform 2 of Protein arginine N-methyltransferase 5 OS=Homo sapiens GN=PRMT5;>sp|O14744-5|ANM5_HUMAN Isoform 5 of Protein arginine N-met
-0.658331	0.311418		2.84e-181	10	23	0.716154	0.530334	Q9ULA0;E7ETB3;E7EMB6;C9JBE1;F8WAN0;B9ZVU2;E7EPX3;C9J1E2;E5RJ35;C9JRG3	Aspartyl aminopeptidase	DNPEP	>sp|Q9ULA0|DNPEP_HUMAN Aspartyl aminopeptidase OS=Homo sapiens GN=DNPEP PE=1 SV=1;>tr|E7ETB3|E7ETB3_HUMAN Aspartyl aminopeptidase OS=Homo sapiens GN=DNPEP PE=1 SV=1;>tr|E7EMB6|E7EMB6_HUMAN Aspartyl aminopeptidase OS=Homo sapiens GN=DNPEP PE=1 SV=1;>tr|C9JB
-0.657867	0.628397		4.18e-12	6	3	0.717638	0.948961	K7EJ78;K7EQJ5;P62841;K7ELC2;S4R456;K7EM56	40S ribosomal protein S15	RPS15	>tr|K7EJ78|K7EJ78_HUMAN 40S ribosomal protein S15 OS=Homo sapiens GN=RPS15 PE=1 SV=2;>tr|K7EQJ5|K7EQJ5_HUMAN 40S ribosomal protein S15 OS=Homo sapiens GN=RPS15 PE=1 SV=2;>sp|P62841|RS15_HUMAN 40S ribosomal protein S15 OS=Homo sapiens GN=RPS15 PE=1 SV=2;>tr
-0.657681	0.600572		3.54e-29	5	6	0.718232	0.909655	Q00722-3;Q00722-2;Q00722;H0YNI4;H0YKR9	1-phosphatidylinositol 4,5-bisphosphate phosphodiesterase beta-2	PLCB2	>sp|Q00722-3|PLCB2_HUMAN Isoform 3 of 1-phosphatidylinositol 4,5-bisphosphate phosphodiesterase beta-2 OS=Homo sapiens GN=PLCB2;>sp|Q00722-2|PLCB2_HUMAN Isoform 2 of 1-phosphatidylinositol 4,5-bisphosphate phosphodiesterase beta-2 OS=Homo sapiens GN=PLCB2;
-0.655713	0.755965		1.01e-53	4	4	0.724532	0.828114	P24534;F2Z2G2;C9JZW3;F8WF65	Elongation factor 1-beta	EEF1B2	>sp|P24534|EF1B_HUMAN Elongation factor 1-beta OS=Homo sapiens GN=EEF1B2 PE=1 SV=3;>tr|F2Z2G2|F2Z2G2_HUMAN Elongation factor 1-beta OS=Homo sapiens GN=EEF1B2 PE=1 SV=1;>tr|C9JZW3|C9JZW3_HUMAN Elongation factor 1-beta (Fragment) OS=Homo sapiens GN=EEF1B2 PE
-0.655157	1.07671		3.07e-157	12	25	0.726317	0.328209	P13796;B4DUA0;Q5TBN3;B7Z6M1;F8W8D8;B4DGB4;P13797;Q5TBN5;U3KQI3;B4DI60;C9JAM8;Q14651	Plastin-2	LCP1	>sp|P13796|PLSL_HUMAN Plastin-2 OS=Homo sapiens GN=LCP1 PE=1 SV=6
-0.654489	1.0148		1.18e-93	6	18	0.72846	0.406024	Q8NE71-2;Q8NE71;H0YGW7;Q5STZ7;Q5STZ8;F5GYK6	ATP-binding cassette sub-family F member 1	ABCF1	>sp|Q8NE71-2|ABCF1_HUMAN Isoform 2 of ATP-binding cassette sub-family F member 1 OS=Homo sapiens GN=ABCF1;>sp|Q8NE71|ABCF1_HUMAN ATP-binding cassette sub-family F member 1 OS=Homo sapiens GN=ABCF1 PE=1 SV=2;>tr|H0YGW7|H0YGW7_HUMAN ATP-binding cassette sub-
-0.654174	1.09657		3.04e-22	3	5	0.729472	0.305445	P39656;E7EWT1;U3KQ84	Dolichyl-diphosphooligosaccharide--protein glycosyltransferase 48 kDa subunit	DDOST	>sp|P39656|OST48_HUMAN Dolichyl-diphosphooligosaccharide--protein glycosyltransferase 48 kDa subunit OS=Homo sapiens GN=DDOST PE=1 SV=4;>tr|E7EWT1|E7EWT1_HUMAN Dolichyl-diphosphooligosaccharide--protein glycosyltransferase 48 kDa subunit OS=Homo sapiens GN
-0.653785	0.20337		2.59e-207	4	25	0.730723	0.412461	Q9C0B0;K7EQ93;K7ELF5;Q9UPA5	RING finger protein unkempt homolog	UNK	>sp|Q9C0B0|UNK_HUMAN RING finger protein unkempt homolog OS=Homo sapiens GN=UNK PE=1 SV=2
-0.652119	1.11358		1.32e-06	2	2	0.736088	0.286799	B4E241;P84103	Serine/arginine-rich splicing factor 3	SRSF3	>tr|B4E241|B4E241_HUMAN Serine/arginine-rich-splicing factor 3 OS=Homo sapiens GN=SRSF3 PE=1 SV=1;>sp|P84103|SRSF3_HUMAN Serine/arginine-rich splicing factor 3 OS=Homo sapiens GN=SRSF3 PE=1 SV=1
-0.651841	0.628679		4.68e-68	1	14	0.736982	0.949361	Q06830	Peroxiredoxin-1	PRDX1	>sp|Q06830|PRDX1_HUMAN Peroxiredoxin-1 OS=Homo sapiens GN=PRDX1 PE=1 SV=1
-0.65173	0.629526		4.37e-31	3	8	0.737341	0.950561	H0Y4R1;P12268;E7ETK5	Inosine-5-monophosphate dehydrogenase 2	IMPDH2	>tr|H0Y4R1|H0Y4R1_HUMAN Inosine-5-monophosphate dehydrogenase 2 (Fragment) OS=Homo sapiens GN=IMPDH2 PE=1 SV=1;>sp|P12268|IMDH2_HUMAN Inosine-5-monophosphate dehydrogenase 2 OS=Homo sapiens GN=IMPDH2 PE=1 SV=2
-0.651693	0.339108		2.07e-122	7	15	0.73746	0.56308	E9PDK2;Q9H9P5;Q9H9P5-3;Q9H9P5-1;Q9H9P5-5;Q9H9P5-6;Q9H9P5-2	Putative E3 ubiquitin-protein ligase UNKL	UNKL	>tr|E9PDK2|E9PDK2_HUMAN Putative E3 ubiquitin-protein ligase UNKL OS=Homo sapiens GN=UNKL PE=2 SV=1;>sp|Q9H9P5|UNKL_HUMAN Putative E3 ubiquitin-protein ligase UNKL OS=Homo sapiens GN=UNKL PE=1 SV=3
-0.651453	0.901126		1.73e-74	3	15	0.738236	0.574557	O00411;K7EMH3;K7ESD1	DNA-directed RNA polymerase, mitochondrial	POLRMT	>sp|O00411|RPOM_HUMAN DNA-directed RNA polymerase, mitochondrial OS=Homo sapiens GN=POLRMT PE=1 SV=2
-0.651305	0.717132		2.2e-110	5	19	0.738713	0.900495	P68104;Q5VTE0;Q05639;A6PW80;Q5JR01	Elongation factor 1-alpha 1;Putative elongation factor 1-alpha-like 3	EEF1A1;EEF1A1P5	>sp|P68104|EF1A1_HUMAN Elongation factor 1-alpha 1 OS=Homo sapiens GN=EEF1A1 PE=1 SV=1;>sp|Q5VTE0|EF1A3_HUMAN Putative elongation factor 1-alpha-like 3 OS=Homo sapiens GN=EEF1A1P5 PE=5 SV=1
-0.650159	-0.601639		1.84e-48	6	15	0.742415	0.0244098	Q9UGI8-2;Q9UGI8;F8W7T0;B7Z6L5;F8WDI4;H7BYK1	Testin	TES	>sp|Q9UGI8-2|TES_HUMAN Isoform 2 of Testin OS=Homo sapiens GN=TES;>sp|Q9UGI8|TES_HUMAN Testin OS=Homo sapiens GN=TES PE=1 SV=1
-0.649807	-0.406197		6.67e-48	4	14	0.74355	0.0570164	B1AHB1;P33992;B1AHB2;B1AHA9	DNA replication licensing factor MCM5	MCM5	>tr|B1AHB1|B1AHB1_HUMAN DNA replication licensing factor MCM5 OS=Homo sapiens GN=MCM5 PE=1 SV=1;>sp|P33992|MCM5_HUMAN DNA replication licensing factor MCM5 OS=Homo sapiens GN=MCM5 PE=1 SV=5
-0.649327	0.501443		8.14e-52	8	13	0.745104	0.77205	Q8NFF5-3;Q8NFF5-2;Q8NFF5;Q5T196;Q8NFF5-4;Q8NFF5-5;Q5T191;Q5T190	FAD synthase;Molybdenum cofactor biosynthesis protein-like region;FAD synthase region	FLAD1	>sp|Q8NFF5-3|FAD1_HUMAN Isoform 3 of FAD synthase OS=Homo sapiens GN=FLAD1;>sp|Q8NFF5-2|FAD1_HUMAN Isoform 2 of FAD synthase OS=Homo sapiens GN=FLAD1;>sp|Q8NFF5|FAD1_HUMAN FAD synthase OS=Homo sapiens GN=FLAD1 PE=1 SV=1;>tr|Q5T196|Q5T196_HUMAN Fad1, flavin
-0.64833	0.66993		8.41e-41	3	12	0.748332	0.989546	P01133-2;P01133-3;P01133	Pro-epidermal growth factor;Epidermal growth factor	EGF	>sp|P01133-2|EGF_HUMAN Isoform 2 of Pro-epidermal growth factor OS=Homo sapiens GN=EGF;>sp|P01133-3|EGF_HUMAN Isoform 3 of Pro-epidermal growth factor OS=Homo sapiens GN=EGF;>sp|P01133|EGF_HUMAN Pro-epidermal growth factor OS=Homo sapiens GN=EGF PE=1 SV=2
-0.648293	0.469731		1.73e-17	1	5	0.748452	0.729292	P22681	E3 ubiquitin-protein ligase CBL	CBL	>sp|P22681|CBL_HUMAN E3 ubiquitin-protein ligase CBL OS=Homo sapiens GN=CBL PE=1 SV=2
-0.647685	0.313346		1.9e-251	4	26	0.750426	0.532582	A7MCY6;J3KS71;F5H1U4;A7MCY6-2	TANK-binding kinase 1-binding protein 1	TBKBP1	>sp|A7MCY6|TBKB1_HUMAN TANK-binding kinase 1-binding protein 1 OS=Homo sapiens GN=TBKBP1 PE=1 SV=1
-0.646891	1.10227		1.14e-22	3	4	0.752999	0.299117	U3KQU8;Q96HP4;C9JLB7	Oxidoreductase NAD-binding domain-containing protein 1	OXNAD1	>tr|U3KQU8|U3KQU8_HUMAN Oxidoreductase NAD-binding domain-containing protein 1 OS=Homo sapiens GN=OXNAD1 PE=1 SV=1;>sp|Q96HP4|OXND1_HUMAN Oxidoreductase NAD-binding domain-containing protein 1 OS=Homo sapiens GN=OXNAD1 PE=1 SV=1;>tr|C9JLB7|C9JLB7_HUMAN Oxi
-0.646209	1.17717		6.61e-08	5	3	0.755215	0.223997	B4DIZ2;P61086;D6RDM7;P61086-2;P61086-3	Ubiquitin-conjugating enzyme E2 K	UBE2K	>tr|B4DIZ2|B4DIZ2_HUMAN Ubiquitin-conjugating enzyme E2 K OS=Homo sapiens GN=UBE2K PE=1 SV=1;>sp|P61086|UBE2K_HUMAN Ubiquitin-conjugating enzyme E2 K OS=Homo sapiens GN=UBE2K PE=1 SV=3;>tr|D6RDM7|D6RDM7_HUMAN Ubiquitin-conjugating enzyme E2 K (Fragment) OS
-0.646209	1.13492		0	8	85	0.755215	0.264517	P21333-2;P21333;Q5HY54;E9PHF0;F8WE98;H0Y5C6;H0Y5F3;H7C2E7	Filamin-A	FLNA	>sp|P21333-2|FLNA_HUMAN Isoform 2 of Filamin-A OS=Homo sapiens GN=FLNA;>sp|P21333|FLNA_HUMAN Filamin-A OS=Homo sapiens GN=FLNA PE=1 SV=4;>tr|Q5HY54|Q5HY54_HUMAN Filamin-A OS=Homo sapiens GN=FLNA PE=1 SV=1
-0.644754	0.628397		7.69e-116	15	16	0.759949	0.948961	P51532-5;P51532-2;P51532-3;P51532-4;P51532;Q9HBD4;P51531-2;P51531;F6XE55;F6UH26;B1ALG1;B1ALG2;F6XG14;B1ALF6;K7EP28	Transcription activator BRG1	SMARCA4	>sp|P51532-5|SMCA4_HUMAN Isoform 5 of Transcription activator BRG1 OS=Homo sapiens GN=SMARCA4;>sp|P51532-2|SMCA4_HUMAN Isoform 2 of Transcription activator BRG1 OS=Homo sapiens GN=SMARCA4;>sp|P51532-3|SMCA4_HUMAN Isoform 3 of Transcription activator BRG1 O
-0.644681	0.74244		1.66e-10	4	4	0.760189	0.853189	Q9Y6A5;H0Y8F2;E7EMT0;C9JA91	Transforming acidic coiled-coil-containing protein 3	TACC3	>sp|Q9Y6A5|TACC3_HUMAN Transforming acidic coiled-coil-containing protein 3 OS=Homo sapiens GN=TACC3 PE=1 SV=1
-0.643981	0.884271		5.23e-54	1	2	0.762467	0.602099	P14174	Macrophage migration inhibitory factor	MIF	>sp|P14174|MIF_HUMAN Macrophage migration inhibitory factor OS=Homo sapiens GN=MIF PE=1 SV=4
-0.643246	0.544884		0	6	29	0.764867	0.83174	O14867;C9JMP6;C9IYR0;C9IYH8;H7C4B6;M0QZP0	Transcription regulator protein BACH1	BACH1	>sp|O14867|BACH1_HUMAN Transcription regulator protein BACH1 OS=Homo sapiens GN=BACH1 PE=1 SV=2
-0.642767	0.723045		5.4e-85	1	8	0.766427	0.889405	Q58FF8	Putative heat shock protein HSP 90-beta 2	HSP90AB2P	>sp|Q58FF8|H90B2_HUMAN Putative heat shock protein HSP 90-beta 2 OS=Homo sapiens GN=HSP90AB2P PE=1 SV=2
-0.641977	0.724131		3.11e-198	2	13	0.769009	0.887371	Q92922;F8WE13	SWI/SNF complex subunit SMARCC1	SMARCC1	>sp|Q92922|SMRC1_HUMAN SWI/SNF complex subunit SMARCC1 OS=Homo sapiens GN=SMARCC1 PE=1 SV=3
-0.64115	0.682598		5.5e-28	1	8	0.771711	0.965588	Q8N1G4	Leucine-rich repeat-containing protein 47	LRRC47	>sp|Q8N1G4|LRC47_HUMAN Leucine-rich repeat-containing protein 47 OS=Homo sapiens GN=LRRC47 PE=1 SV=1
-0.640563	-0.549553		7.6e-29	1	8	0.773634	0.0309259	Q8NCN4	E3 ubiquitin-protein ligase RNF169	RNF169	>sp|Q8NCN4|RN169_HUMAN E3 ubiquitin-protein ligase RNF169 OS=Homo sapiens GN=RNF169 PE=1 SV=2
-0.640269	0.729087		1.9e-28	4	5	0.774595	0.878094	D6REQ6;D6RHI9;O00584;H0YAE9	Ribonuclease T2	RNASET2	>tr|D6REQ6|D6REQ6_HUMAN Ribonuclease T2 OS=Homo sapiens GN=RNASET2 PE=1 SV=1;>tr|D6RHI9|D6RHI9_HUMAN Ribonuclease T2 (Fragment) OS=Homo sapiens GN=RNASET2 PE=1 SV=2;>sp|O00584|RNT2_HUMAN Ribonuclease T2 OS=Homo sapiens GN=RNASET2 PE=1 SV=2;>tr|H0YAE9|H0YAE
-0.639205	0.186955		6.45e-50	13	8	0.778082	0.396019	Q13627-3;Q13627-4;F8W9I9;Q13627-5;Q13627-2;Q13627;F8WAP0;Q9Y463-2;Q9Y463-3;Q9Y463;E7EMI5;M0R2X3;M0R131	Dual specificity tyrosine-phosphorylation-regulated kinase 1A	DYRK1A	>sp|Q13627-3|DYR1A_HUMAN Isoform 2 of Dual specificity tyrosine-phosphorylation-regulated kinase 1A OS=Homo sapiens GN=DYRK1A;>sp|Q13627-4|DYR1A_HUMAN Isoform 3 of Dual specificity tyrosine-phosphorylation-regulated kinase 1A OS=Homo sapiens GN=DYRK1A;>tr|
-0.638637	0.21562		1.38e-35	10	14	0.779947	0.424989	Q15047-3;Q15047;E9PRF4;E9PQM8;Q15047-2;E9PAP1;X6RHV1;B0QZE6;E9PS59;X6R732	Histone-lysine N-methyltransferase SETDB1	SETDB1	>sp|Q15047-3|SETB1_HUMAN Isoform 3 of Histone-lysine N-methyltransferase SETDB1 OS=Homo sapiens GN=SETDB1;>sp|Q15047|SETB1_HUMAN Histone-lysine N-methyltransferase SETDB1 OS=Homo sapiens GN=SETDB1 PE=1 SV=1;>tr|E9PRF4|E9PRF4_HUMAN Histone-lysine N-methyltr
-0.638563	0.624871		1.46e-64	3	14	0.780187	0.943972	O95486;O95486-2;H0Y9J6	Protein transport protein Sec24A	SEC24A	>sp|O95486|SC24A_HUMAN Protein transport protein Sec24A OS=Homo sapiens GN=SEC24A PE=1 SV=2
-0.637171	0.481287		0	2	10	0.784761	0.744783	P09211;A8MX94	Glutathione S-transferase P	GSTP1	>sp|P09211|GSTP1_HUMAN Glutathione S-transferase P OS=Homo sapiens GN=GSTP1 PE=1 SV=2;>tr|A8MX94|A8MX94_HUMAN Glutathione S-transferase P OS=Homo sapiens GN=GSTP1 PE=1 SV=1
-0.637116	0.676805		4.11e-60	1	5	0.784941	0.976542	O00299	Chloride intracellular channel protein 1	CLIC1	>sp|O00299|CLIC1_HUMAN Chloride intracellular channel protein 1 OS=Homo sapiens GN=CLIC1 PE=1 SV=4
-0.636603	0.994367		2.93e-83	1	10	0.786627	0.433942	P02008	Hemoglobin subunit zeta	HBZ	>sp|P02008|HBAZ_HUMAN Hemoglobin subunit zeta OS=Homo sapiens GN=HBZ PE=1 SV=2
-0.636439	0.56812		5.75e-83	7	17	0.787169	0.864095	O95831-3;O95831;O95831-2;O95831-6;E9PMA0;O95831-4;O95831-5	Apoptosis-inducing factor 1, mitochondrial	AIFM1	>sp|O95831-3|AIFM1_HUMAN Isoform 3 of Apoptosis-inducing factor 1, mitochondrial OS=Homo sapiens GN=AIFM1;>sp|O95831|AIFM1_HUMAN Apoptosis-inducing factor 1, mitochondrial OS=Homo sapiens GN=AIFM1 PE=1 SV=1;>sp|O95831-2|AIFM1_HUMAN Isoform 2 of Apoptosis-i
-0.636274	0.931338		2.83e-24	8	5	0.787711	0.526735	P33316-2;H0YNW5;H0YKC5;P33316;H0YMM5;H0YNJ9;H0YKI0;H0YMP1	Deoxyuridine 5-triphosphate nucleotidohydrolase, mitochondrial	DUT	>sp|P33316-2|DUT_HUMAN Isoform 2 of Deoxyuridine 5-triphosphate nucleotidohydrolase, mitochondrial OS=Homo sapiens GN=DUT;>tr|H0YNW5|H0YNW5_HUMAN Deoxyuridine 5-triphosphate nucleotidohydrolase, mitochondrial OS=Homo sapiens GN=DUT PE=1 SV=1;>tr|H0YKC5|H
-0.635798	0.40071		4.99e-27	3	8	0.789277	0.639238	P11586;F5H2F4;V9GYY3	C-1-tetrahydrofolate synthase, cytoplasmic;Methylenetetrahydrofolate dehydrogenase;Methenyltetrahydrofolate cyclohydrolase;Formyltetrahydrofolate synthetase	MTHFD1	>sp|P11586|C1TC_HUMAN C-1-tetrahydrofolate synthase, cytoplasmic OS=Homo sapiens GN=MTHFD1 PE=1 SV=3;>tr|F5H2F4|F5H2F4_HUMAN C-1-tetrahydrofolate synthase, cytoplasmic OS=Homo sapiens GN=MTHFD1 PE=1 SV=1
-0.635725	0.63094		1.8e-84	2	14	0.789518	0.952562	P62269;J3JS69	40S ribosomal protein S18	RPS18	>sp|P62269|RS18_HUMAN 40S ribosomal protein S18 OS=Homo sapiens GN=RPS18 PE=1 SV=3
-0.635176	1.71458		3.96e-10	1	4	0.791325	0.0127613	P51580	Thiopurine S-methyltransferase	TPMT	>sp|P51580|TPMT_HUMAN Thiopurine S-methyltransferase OS=Homo sapiens GN=TPMT PE=1 SV=1
-0.631395	0.783226		1.97e-45	2	14	0.803807	0.778121	P51692;C9J4I3	Signal transducer and activator of transcription 5B	STAT5B	>sp|P51692|STA5B_HUMAN Signal transducer and activator of transcription 5B OS=Homo sapiens GN=STAT5B PE=1 SV=2
-0.631322	0.831864		5.82e-36	5	5	0.804048	0.691288	Q8N7B7;Q6NSH3;Q5DJT8;Q8NHU0;Q5HYN5	Cancer/testis antigen family 45 member A4/A6;Cancer/testis antigen family 45 member A5;Cancer/testis antigen family 45 member A2;Cancer/testis antigen family 45 member A3;Cancer/testis antigen family 45 member A1	CT45A4;CT45A5;CT45A2;CT45A3;CT45A1	>sp|Q8N7B7|CT454_HUMAN Cancer/testis antigen family 45 member A4/A6 OS=Homo sapiens GN=CT45A4 PE=2 SV=1;>sp|Q6NSH3|CT455_HUMAN Cancer/testis antigen family 45 member A5 OS=Homo sapiens GN=CT45A5 PE=2 SV=1;>sp|Q5DJT8|CT452_HUMAN Cancer/testis antigen family
-0.631249	0.754392		8.83e-102	10	12	0.80429	0.83102	P07237;F5H8J2;H7BZ94;I3L398;I3L312;H0Y3Z3;I3L4M2;I3L3P5;I3NI03;I3L3U6	Protein disulfide-isomerase	P4HB	>sp|P07237|PDIA1_HUMAN Protein disulfide-isomerase OS=Homo sapiens GN=P4HB PE=1 SV=3;>tr|F5H8J2|F5H8J2_HUMAN Uncharacterized protein OS=Homo sapiens GN=P4HB PE=1 SV=1;>tr|H7BZ94|H7BZ94_HUMAN Protein disulfide-isomerase OS=Homo sapiens GN=P4HB PE=1 SV=2;>tr
-0.630684	0.631506		3.53e-12	8	5	0.806161	0.953363	P52888;K7EP46;K7EMU4;K7EL02;K7EIK4;K7EKB6;K7EL32;B3KSE2	Thimet oligopeptidase	THOP1	>sp|P52888|THOP1_HUMAN Thimet oligopeptidase OS=Homo sapiens GN=THOP1 PE=1 SV=2;>tr|K7EP46|K7EP46_HUMAN Thimet oligopeptidase OS=Homo sapiens GN=THOP1 PE=1 SV=1
-0.630502	0.770613		5.73e-65	3	16	0.806764	0.80115	P35579;P35579-2;Q5BKV1	Myosin-9	MYH9	>sp|P35579|MYH9_HUMAN Myosin-9 OS=Homo sapiens GN=MYH9 PE=1 SV=4;>sp|P35579-2|MYH9_HUMAN Isoform 2 of Myosin-9 OS=Homo sapiens GN=MYH9
-0.6297	1.09653		5.27e-23	5	9	0.80942	0.305489	P78347-2;P78347-4;P78347-3;P78347;Q86U51	General transcription factor II-I	GTF2I	>sp|P78347-2|GTF2I_HUMAN Isoform 2 of General transcription factor II-I OS=Homo sapiens GN=GTF2I;>sp|P78347-4|GTF2I_HUMAN Isoform 4 of General transcription factor II-I OS=Homo sapiens GN=GTF2I;>sp|P78347-3|GTF2I_HUMAN Isoform 3 of General transcription fa
-0.629008	0.211067		3.69e-57	3	9	0.811715	0.420307	Q8N1G2;H0YCQ1;Q5T7F5	Cap-specific mRNA (nucleoside-2-O-)-methyltransferase 1	FTSJD2	>sp|Q8N1G2|CMTR1_HUMAN Cap-specific mRNA (nucleoside-2-O-)-methyltransferase 1 OS=Homo sapiens GN=CMTR1 PE=1 SV=1
-0.62899	0.503901		5.66e-43	1	11	0.811775	0.775396	P09874	Poly [ADP-ribose] polymerase 1	PARP1	>sp|P09874|PARP1_HUMAN Poly [ADP-ribose] polymerase 1 OS=Homo sapiens GN=PARP1 PE=1 SV=4
-0.626988	0.876907		1.93e-60	5	10	0.81842	0.614317	Q9NRD1;J3KQ72;Q9H4M3-2;Q9H4M3;B7Z1P2	F-box only protein 6	FBXO6	>sp|Q9NRD1|FBX6_HUMAN F-box only protein 6 OS=Homo sapiens GN=FBXO6 PE=1 SV=1;>tr|J3KQ72|J3KQ72_HUMAN F-box only protein 6 (Fragment) OS=Homo sapiens GN=FBXO6 PE=1 SV=1
-0.626351	0.588849		9.25e-46	7	14	0.820536	0.893154	K7EK35;Q8WWS9;P42229;P42229-2;C9JVV6;K7EIF9;K7EM17	Signal transducer and activator of transcription 5A	STAT5A	>tr|K7EK35|K7EK35_HUMAN Signal transducer and activator of transcription OS=Homo sapiens GN=STAT5A PE=1 SV=1;>tr|Q8WWS9|Q8WWS9_HUMAN Signal transducer and activator of transcription OS=Homo sapiens GN=STAT5A PE=1 SV=1;>sp|P42229|STA5A_HUMAN Signal transduc
-0.625915	0.269533		4.54e-25	7	7	0.821986	0.482708	F5H4B1;P78395;E7EW99;B5MCY4;E7EMH2;H7C2P3;B5MD04	Melanoma antigen preferentially expressed in tumors	PRAME	>tr|F5H4B1|F5H4B1_HUMAN Melanoma antigen preferentially-expressed in tumors OS=Homo sapiens GN=PRAME PE=1 SV=1;>sp|P78395|PRAME_HUMAN Melanoma antigen preferentially expressed in tumors OS=Homo sapiens GN=PRAME PE=1 SV=1;>tr|E7EW99|E7EW99_HUMAN Melanoma an
-0.625843	0.39806		3.52e-32	6	6	0.822228	0.635874	O43390-4;O43390;O43390-2;B4DT28;O43390-3;E7ETM7	Heterogeneous nuclear ribonucleoprotein R	HNRNPR;HNRPR	>sp|O43390-4|HNRPR_HUMAN Isoform 4 of Heterogeneous nuclear ribonucleoprotein R OS=Homo sapiens GN=HNRNPR;>sp|O43390|HNRPR_HUMAN Heterogeneous nuclear ribonucleoprotein R OS=Homo sapiens GN=HNRNPR PE=1 SV=1;>sp|O43390-2|HNRPR_HUMAN Isoform 2 of Heterogeneo
-0.624372	0.786877		0	3	61	0.827126	0.77149	P07814;V9GYZ6;V9GZ76	Bifunctional glutamate/proline--tRNA ligase;Glutamate--tRNA ligase;Proline--tRNA ligase	EPRS	>sp|P07814|SYEP_HUMAN Bifunctional glutamate/proline--tRNA ligase OS=Homo sapiens GN=EPRS PE=1 SV=5;>tr|V9GYZ6|V9GYZ6_HUMAN Bifunctional glutamate/proline--tRNA ligase (Fragment) OS=Homo sapiens GN=EPRS PE=1 SV=1
-0.623519	-0.144485		1.43e-214	4	35	0.829968	0.150449	P21580;Q5VXQ8;Q5VXQ9;Q5VXR0	Tumor necrosis factor alpha-induced protein 3;A20p50;A20p37	TNFAIP3	>sp|P21580|TNAP3_HUMAN Tumor necrosis factor alpha-induced protein 3 OS=Homo sapiens GN=TNFAIP3 PE=1 SV=1
-0.623192	1.52672		2.27e-38	22	4	0.831057	0.040868	F8W0G4;F8VXH9;H3BRU6;B4DLC0;Q15366-7;F8VZX2;B4DXP5;Q15366-4;Q15366-5;Q15366-6;Q15366-3;Q15366;Q15366-2;F8W1G6;J3QT27;P57721-2;P57721-3;P57721-5;E9PFP8;P57721-4;P57721;H3BND9	Poly(rC)-binding protein 2;Poly(rC)-binding protein 3	PCBP2;PCBP3	>tr|F8W0G4|F8W0G4_HUMAN Poly(rC)-binding protein 2 (Fragment) OS=Homo sapiens GN=PCBP2 PE=1 SV=1;>tr|F8VXH9|F8VXH9_HUMAN Poly(rC)-binding protein 2 (Fragment) OS=Homo sapiens GN=PCBP2 PE=1 SV=1;>tr|H3BRU6|H3BRU6_HUMAN Poly(rC)-binding protein 2 (Fragment)
-0.62292	0.664405		1.65e-77	2	8	0.831964	1	Q15365;F8VTZ0	Poly(rC)-binding protein 1	PCBP1	>sp|Q15365|PCBP1_HUMAN Poly(rC)-binding protein 1 OS=Homo sapiens GN=PCBP1 PE=1 SV=2
-0.622594	0.773983		2.56e-16	6	4	0.833053	0.79498	E9PFH4;Q9Y5L0-3;Q9Y5L0;Q9Y5L0-5;Q9Y5L0-1;C9J7E5	Transportin-3	TNPO3	>tr|E9PFH4|E9PFH4_HUMAN Transportin-3 OS=Homo sapiens GN=TNPO3 PE=1 SV=1;>sp|Q9Y5L0-3|TNPO3_HUMAN Isoform 3 of Transportin-3 OS=Homo sapiens GN=TNPO3;>sp|Q9Y5L0|TNPO3_HUMAN Transportin-3 OS=Homo sapiens GN=TNPO3 PE=1 SV=3;>sp|Q9Y5L0-5|TNPO3_HUMAN Isoform 4
-0.622322	0.612112		3.76e-34	5	11	0.83396	0.925935	P02786;G3V0E5;F5H6B1;H7C3V5;F8WBE5	Transferrin receptor protein 1;Transferrin receptor protein 1, serum form	TFRC	>sp|P02786|TFR1_HUMAN Transferrin receptor protein 1 OS=Homo sapiens GN=TFRC PE=1 SV=2;>tr|G3V0E5|G3V0E5_HUMAN Transferrin receptor (P90, CD71), isoform CRA_c OS=Homo sapiens GN=TFRC PE=1 SV=1;>tr|F5H6B1|F5H6B1_HUMAN Transferrin receptor protein 1, serum f
-0.621724	0.37727		4.38e-24	2	7	0.835957	0.609748	Q15404-2;Q15404	Ras suppressor protein 1	RSU1	>sp|Q15404-2|RSU1_HUMAN Isoform 2 of Ras suppressor protein 1 OS=Homo sapiens GN=RSU1;>sp|Q15404|RSU1_HUMAN Ras suppressor protein 1 OS=Homo sapiens GN=RSU1 PE=1 SV=3
-0.621416	0.502866		2.15e-106	5	9	0.836986	0.773986	Q14974;Q14974-2;J3QR48;F5H4R7;J3KTM9	Importin subunit beta-1	KPNB1	>sp|Q14974|IMB1_HUMAN Importin subunit beta-1 OS=Homo sapiens GN=KPNB1 PE=1 SV=2;>sp|Q14974-2|IMB1_HUMAN Isoform 2 of Importin subunit beta-1 OS=Homo sapiens GN=KPNB1
-0.621035	0.832515		7.26e-251	5	17	0.838257	0.690151	P62701;Q8TD47;A6NH36;C9JEH7;P22090	40S ribosomal protein S4, X isoform	RPS4X	>sp|P62701|RS4X_HUMAN 40S ribosomal protein S4, X isoform OS=Homo sapiens GN=RPS4X PE=1 SV=2
-0.620782	1.03122		1.17e-142	4	27	0.839104	0.384376	P26640;B4DZ61;A2ABF4;H0Y426	Valine--tRNA ligase	VARS	>sp|P26640|SYVC_HUMAN Valine--tRNA ligase OS=Homo sapiens GN=VARS PE=1 SV=4
-0.619569	0.0428224		8.56e-72	8	12	0.843158	0.269171	P53384-2;P53384;I3L3A0;I3L531;I3L518;REV__H0Y335;REV__H0YBE5;REV__Q8N7X0	Cytosolic Fe-S cluster assembly factor NUBP1	NUBP1	>sp|P53384-2|NUBP1_HUMAN Isoform 2 of Cytosolic Fe-S cluster assembly factor NUBP1 OS=Homo sapiens GN=NUBP1;>sp|P53384|NUBP1_HUMAN Cytosolic Fe-S cluster assembly factor NUBP1 OS=Homo sapiens GN=NUBP1 PE=1 SV=2
-0.619063	0.270965		0.00012518	5	2	0.844854	0.484297	A8MWY0-2;A8MWY0-3;C9JA41;H7C2N5;A8MWY0	UPF0577 protein KIAA1324-like	KIAA1324L	>sp|A8MWY0-2|K132L_HUMAN Isoform 2 of UPF0577 protein KIAA1324-like OS=Homo sapiens GN=KIAA1324L;>sp|A8MWY0-3|K132L_HUMAN Isoform 3 of UPF0577 protein KIAA1324-like OS=Homo sapiens GN=KIAA1324L;>tr|C9JA41|C9JA41_HUMAN UPF0577 protein KIAA1324-like OS=Homo
-0.617725	0.2135		1.25e-17	1	5	0.849334	0.422806	P42166	Lamina-associated polypeptide 2, isoform alpha;Thymopoietin;Thymopentin	TMPO	>sp|P42166|LAP2A_HUMAN Lamina-associated polypeptide 2, isoform alpha OS=Homo sapiens GN=TMPO PE=1 SV=2
-0.617454	0.618688		7.63e-39	10	10	0.850242	0.935227	P09651-3;F8W6I7;P09651-2;P09651;F8VTQ5;F8VZ49;F8W646;H0YH80;Q32P51;F8VYN5	Heterogeneous nuclear ribonucleoprotein A1;Heterogeneous nuclear ribonucleoprotein A1-like 2	HNRNPA1;HNRNPA1L2	>sp|P09651-3|ROA1_HUMAN Isoform 2 of Heterogeneous nuclear ribonucleoprotein A1 OS=Homo sapiens GN=HNRNPA1;>tr|F8W6I7|F8W6I7_HUMAN Heterogeneous nuclear ribonucleoprotein A1 OS=Homo sapiens GN=HNRNPA1 PE=1 SV=2;>sp|P09651-2|ROA1_HUMAN Isoform A1-A of Heter
-0.617021	0.825101		1.3e-14	5	6	0.851695	0.703151	Q9NW13;Q9NW13-2;C9JE21;C9JAA9;H7C5G8	RNA-binding protein 28	RBM28	>sp|Q9NW13|RBM28_HUMAN RNA-binding protein 28 OS=Homo sapiens GN=RBM28 PE=1 SV=3;>sp|Q9NW13-2|RBM28_HUMAN Isoform 2 of RNA-binding protein 28 OS=Homo sapiens GN=RBM28;>tr|C9JE21|C9JE21_HUMAN RNA-binding protein 28 (Fragment) OS=Homo sapiens GN=RBM28 PE=1 S
-0.616244	0.887799		7.11e-131	9	13	0.854298	0.596285	P22061;P22061-2;H7BY58;B7Z972;F8WDT3;F8WAV5;F8WAX2;C9J0F2;H7C4X2	Protein-L-isoaspartate(D-aspartate) O-methyltransferase;Protein-L-isoaspartate O-methyltransferase	PCMT1	>sp|P22061|PIMT_HUMAN Protein-L-isoaspartate(D-aspartate) O-methyltransferase OS=Homo sapiens GN=PCMT1 PE=1 SV=4;>sp|P22061-2|PIMT_HUMAN Isoform 2 of Protein-L-isoaspartate(D-aspartate) O-methyltransferase OS=Homo sapiens GN=PCMT1;>tr|H7BY58|H7BY58_HUMAN P
-0.616172	0.0837573		3.83e-10	6	4	0.854541	0.301977	O75616;O75616-2;J3QSB2;J3QRV9;J3QT61;K7EQJ8	GTPase Era, mitochondrial	ERAL1	>sp|O75616|ERAL1_HUMAN GTPase Era, mitochondrial OS=Homo sapiens GN=ERAL1 PE=1 SV=2;>sp|O75616-2|ERAL1_HUMAN Isoform HERA-B of GTPase Era, mitochondrial OS=Homo sapiens GN=ERAL1;>tr|J3QSB2|J3QSB2_HUMAN GTPase Era, mitochondrial (Fragment) OS=Homo sapiens G
-0.616082	0.857168		3.11e-17	5	6	0.854844	0.64759	E7EW34;Q13200;E9PCS3;H7C1H2;H7C2Q3	26S proteasome non-ATPase regulatory subunit 2	PSMD2	>tr|E7EW34|E7EW34_HUMAN 26S proteasome non-ATPase regulatory subunit 2 OS=Homo sapiens GN=PSMD2 PE=1 SV=1;>sp|Q13200|PSMD2_HUMAN 26S proteasome non-ATPase regulatory subunit 2 OS=Homo sapiens GN=PSMD2 PE=1 SV=3;>tr|E9PCS3|E9PCS3_HUMAN 26S proteasome non-AT
-0.615703	0.492807		4.3e-26	1	2	0.856115	0.760331	P20333	Tumor necrosis factor receptor superfamily member 1B;Tumor necrosis factor receptor superfamily member 1b, membrane form;Tumor necrosis factor-binding protein 2	TNFRSF1B	>sp|P20333|TNR1B_HUMAN Tumor necrosis factor receptor superfamily member 1B OS=Homo sapiens GN=TNFRSF1B PE=1 SV=3
-0.61509	1.29181		4.75e-23	10	6	0.858174	0.136801	P08559-3;P08559;P08559-4;P08559-2;Q5JPU0;Q5JPU1;Q5JPT9;P29803;Q5JPU3;Q5JPU2	Pyruvate dehydrogenase E1 component subunit alpha, somatic form, mitochondrial	PDHA1	>sp|P08559-3|ODPA_HUMAN Isoform 3 of Pyruvate dehydrogenase E1 component subunit alpha, somatic form, mitochondrial OS=Homo sapiens GN=PDHA1;>sp|P08559|ODPA_HUMAN Pyruvate dehydrogenase E1 component subunit alpha, somatic form, mitochondrial OS=Homo sapien
-0.614711	0.370879		0	20	77	0.859446	0.601813	Q5TAX3;E9PKY2;E9PKX1;Q5TAX3-2;H0YDJ1;H0YEE8;E9PRG2;X6R5G7;Q5VYS8-6;Q5VYS8;E9PQS7;X6R3Q3;Q5VYS8-4;E9PJN7;H0YEY0;Q5VYT0;H0YF28;Q5VYS8-5;Q5VYS8-3;Q5VYS8-2	Terminal uridylyltransferase 4	ZCCHC11	>sp|Q5TAX3|TUT4_HUMAN Terminal uridylyltransferase 4 OS=Homo sapiens GN=ZCCHC11 PE=1 SV=3;>tr|E9PKY2|E9PKY2_HUMAN Terminal uridylyltransferase 4 (Fragment) OS=Homo sapiens GN=ZCCHC11 PE=1 SV=1;>tr|E9PKX1|E9PKX1_HUMAN Terminal uridylyltransferase 4 (Fragmen
-0.613269	0.0832737		1.9e-33	7	7	0.864291	0.301574	Q96T51-2;Q96T51;J3KPP6;Q96T51-3;H0Y9Y8;H0YA47;H0YAC8	RUN and FYVE domain-containing protein 1	RUFY1	>sp|Q96T51-2|RUFY1_HUMAN Isoform 2 of RUN and FYVE domain-containing protein 1 OS=Homo sapiens GN=RUFY1;>sp|Q96T51|RUFY1_HUMAN RUN and FYVE domain-containing protein 1 OS=Homo sapiens GN=RUFY1 PE=1 SV=2;>tr|J3KPP6|J3KPP6_HUMAN RUN and FYVE domain-containin
-0.612513	0.740181		1.06e-184	7	27	0.866835	0.857394	P51610-2;P51610;P51610-4;A6NEM2;P51610-3;H7C1C4;Q9Y5Z7	Host cell factor 1;HCF N-terminal chain 1;HCF N-terminal chain 2;HCF N-terminal chain 3;HCF N-terminal chain 4;HCF N-terminal chain 5;HCF N-terminal chain 6;HCF C-terminal chain 1;HCF C-terminal chain 2;HCF C-terminal chain 3;HCF C-terminal chain 4;HCF C-terminal chain 5;HCF C-terminal chain 6	HCFC1	>sp|P51610-2|HCFC1_HUMAN Isoform 2 of Host cell factor 1 OS=Homo sapiens GN=HCFC1;>sp|P51610|HCFC1_HUMAN Host cell factor 1 OS=Homo sapiens GN=HCFC1 PE=1 SV=2;>sp|P51610-4|HCFC1_HUMAN Isoform 4 of Host cell factor 1 OS=Homo sapiens GN=HCFC1;>tr|A6NEM2|A6NE
-0.610876	0.410873		0	5	31	0.872346	0.652207	K7ENL3;P40763;P40763-2;G8JLH9;K7EP08	Signal transducer and activator of transcription 3	STAT3	>tr|K7ENL3|K7ENL3_HUMAN Signal transducer and activator of transcription OS=Homo sapiens GN=STAT3 PE=1 SV=1;>sp|P40763|STAT3_HUMAN Signal transducer and activator of transcription 3 OS=Homo sapiens GN=STAT3 PE=1 SV=2;>sp|P40763-2|STAT3_HUMAN Isoform Del-70
-0.609707	0.835168		6.98e-41	1	11	0.876283	0.68552	P46019	Phosphorylase b kinase regulatory subunit alpha, liver isoform	PHKA2	>sp|P46019|KPB2_HUMAN Phosphorylase b kinase regulatory subunit alpha, liver isoform OS=Homo sapiens GN=PHKA2 PE=1 SV=1
-0.608845	0.241083		6.93e-42	7	14	0.87919	0.451732	Q96RG2;Q96RG2-2;B7Z7V7;F5GYW7;Q96RG2-4;C9J1Z3;H7C0L7	PAS domain-containing serine/threonine-protein kinase	PASK	>sp|Q96RG2|PASK_HUMAN PAS domain-containing serine/threonine-protein kinase OS=Homo sapiens GN=PASK PE=1 SV=3;>sp|Q96RG2-2|PASK_HUMAN Isoform 2 of PAS domain-containing serine/threonine-protein kinase OS=Homo sapiens GN=PASK;>tr|B7Z7V7|B7Z7V7_HUMAN PAS dom
-0.60836	0.504938		2.78e-43	2	8	0.880826	0.776808	Q8NDN9;Q8NDN9-2	RCC1 and BTB domain-containing protein 1	RCBTB1	>sp|Q8NDN9|RCBT1_HUMAN RCC1 and BTB domain-containing protein 1 OS=Homo sapiens GN=RCBTB1 PE=2 SV=1;>sp|Q8NDN9-2|RCBT1_HUMAN Isoform 2 of RCC1 and BTB domain-containing protein 1 OS=Homo sapiens GN=RCBTB1
-0.604541	1.13366		1.77e-92	2	11	0.893724	0.265801	Q12905;X6R6Z1	Interleukin enhancer-binding factor 2	ILF2	>sp|Q12905|ILF2_HUMAN Interleukin enhancer-binding factor 2 OS=Homo sapiens GN=ILF2 PE=1 SV=2;>tr|X6R6Z1|X6R6Z1_HUMAN Interleukin enhancer-binding factor 2 (Fragment) OS=Homo sapiens GN=ILF2 PE=4 SV=1
-0.604398	0.838365		2.46e-38	9	7	0.894208	0.679955	P23528;G3V1A4;E9PP50;E9PK25;E9PQB7;E9PLJ3;E9PS23;Q9Y281-3;Q9Y281	Cofilin-1	CFL1	>sp|P23528|COF1_HUMAN Cofilin-1 OS=Homo sapiens GN=CFL1 PE=1 SV=3;>tr|G3V1A4|G3V1A4_HUMAN Cofilin 1 (Non-muscle), isoform CRA_a OS=Homo sapiens GN=CFL1 PE=1 SV=1;>tr|E9PP50|E9PP50_HUMAN Cofilin-1 (Fragment) OS=Homo sapiens GN=CFL1 PE=1 SV=2;>tr|E9PK25|E9PK
-0.604309	1.16537		2.28e-152	9	17	0.894511	0.234845	P63241;I3L397;I3L504;P63241-2;Q6IS14;F8WCJ1;C9J7B5;C9J4W5;Q9GZV4	Eukaryotic translation initiation factor 5A-1;Eukaryotic translation initiation factor 5A-1-like	EIF5A;EIF5AL1	>sp|P63241|IF5A1_HUMAN Eukaryotic translation initiation factor 5A-1 OS=Homo sapiens GN=EIF5A PE=1 SV=2;>tr|I3L397|I3L397_HUMAN Eukaryotic translation initiation factor 5A-1 (Fragment) OS=Homo sapiens GN=EIF5A PE=1 SV=2;>tr|I3L504|I3L504_HUMAN Eukaryotic t
-0.604255	0.221997		1.32e-102	5	13	0.894692	0.431599	J3QT28;O43684-2;O43684;B4DDM6;J3QSX4	Mitotic checkpoint protein BUB3	BUB3	>tr|J3QT28|J3QT28_HUMAN Mitotic checkpoint protein BUB3 (Fragment) OS=Homo sapiens GN=BUB3 PE=1 SV=1;>sp|O43684-2|BUB3_HUMAN Isoform 2 of Mitotic checkpoint protein BUB3 OS=Homo sapiens GN=BUB3;>sp|O43684|BUB3_HUMAN Mitotic checkpoint protein BUB3 OS=Homo
-0.603575	1.24983		5.54e-105	2	12	0.896993	0.165057	O15270;H0YJV2	Serine palmitoyltransferase 2	SPTLC2	>sp|O15270|SPTC2_HUMAN Serine palmitoyltransferase 2 OS=Homo sapiens GN=SPTLC2 PE=1 SV=1;>tr|H0YJV2|H0YJV2_HUMAN Serine palmitoyltransferase 2 (Fragment) OS=Homo sapiens GN=SPTLC2 PE=1 SV=1
-0.603342	0.851191		1.12e-56	4	14	0.89778	0.657809	Q01780;Q01780-2;B4DKG8;K7EJ37	Exosome component 10	EXOSC10	>sp|Q01780|EXOSX_HUMAN Exosome component 10 OS=Homo sapiens GN=EXOSC10 PE=1 SV=2;>sp|Q01780-2|EXOSX_HUMAN Isoform 2 of Exosome component 10 OS=Homo sapiens GN=EXOSC10;>tr|B4DKG8|B4DKG8_HUMAN Exosome component 10 OS=Homo sapiens GN=EXOSC10 PE=1 SV=1
-0.602448	-0.253842		1.43e-32	1	3	0.900806	0.102607	Q7RTV0	PHD finger-like domain-containing protein 5A	PHF5A	>sp|Q7RTV0|PHF5A_HUMAN PHD finger-like domain-containing protein 5A OS=Homo sapiens GN=PHF5A PE=1 SV=1
-0.601215	-0.0776035		6.3e-54	5	13	0.904982	0.187152	Q9Y2I1;Q9Y2I1-2;Q9Y2I1-4;Q9Y2I1-3;C9J715	Nischarin	NISCH	>sp|Q9Y2I1|NISCH_HUMAN Nischarin OS=Homo sapiens GN=NISCH PE=1 SV=3;>sp|Q9Y2I1-2|NISCH_HUMAN Isoform 2 of Nischarin OS=Homo sapiens GN=NISCH
-0.600376	0.534396		1.55e-45	9	14	0.907826	0.817227	P19367-4;P19367-2;P19367;P19367-3;E7ENR4;B1AR63;B1AR62;B1AR61;P52790	Hexokinase-1	HK1	>sp|P19367-4|HXK1_HUMAN Isoform 4 of Hexokinase-1 OS=Homo sapiens GN=HK1;>sp|P19367-2|HXK1_HUMAN Isoform 2 of Hexokinase-1 OS=Homo sapiens GN=HK1;>sp|P19367|HXK1_HUMAN Hexokinase-1 OS=Homo sapiens GN=HK1 PE=1 SV=3;>sp|P19367-3|HXK1_HUMAN Isoform 3 of Hexok
-0.599912	-0.0115521		1.29e-229	5	39	0.909399	0.229506	Q13615-3;Q13615-2;Q13615;G5E953;C9JLU3	Myotubularin-related protein 3	MTMR3	>sp|Q13615-3|MTMR3_HUMAN Isoform C of Myotubularin-related protein 3 OS=Homo sapiens GN=MTMR3;>sp|Q13615-2|MTMR3_HUMAN Isoform A of Myotubularin-related protein 3 OS=Homo sapiens GN=MTMR3;>sp|Q13615|MTMR3_HUMAN Myotubularin-related protein 3 OS=Homo sapien
-0.59918	-0.746451		4.31e-28	16	6	0.911879	0.0121401	C9JP00;Q9NR56;Q9NR56-3;Q9NR56-4;Q9NR56-7;Q9NR56-6;Q9NR56-2;Q9NR56-5;H7C4T5;Q86VM6;Q9NUK0-2;B1AKI6;Q9NUK0;C9J4T8;Q9NUK0-4;Q9NUK0-3	Muscleblind-like protein 1	MBNL1	>tr|C9JP00|C9JP00_HUMAN Muscleblind-like protein 1 OS=Homo sapiens GN=MBNL1 PE=1 SV=1;>sp|Q9NR56|MBNL1_HUMAN Muscleblind-like protein 1 OS=Homo sapiens GN=MBNL1 PE=1 SV=2;>sp|Q9NR56-3|MBNL1_HUMAN Isoform 3 of Muscleblind-like protein 1 OS=Homo sapiens GN=M
-0.598913	0.438454		5.39e-06	3	2	0.912786	0.687929	B4DQI4;F8W9U3;Q96IU4	Alpha/beta hydrolase domain-containing protein 14B	ABHD14B	>tr|B4DQI4|B4DQI4_HUMAN Alpha/beta hydrolase domain-containing protein 14B OS=Homo sapiens GN=ABHD14B PE=1 SV=1;>tr|F8W9U3|F8W9U3_HUMAN Alpha/beta hydrolase domain-containing protein 14B OS=Homo sapiens GN=ABHD14B PE=1 SV=1;>sp|Q96IU4|ABHEB_HUMAN Alpha/bet
-0.598734	0.465311		7.49e-19	1	7	0.913391	0.723396	Q9BVJ7	Dual specificity protein phosphatase 23	DUSP23	>sp|Q9BVJ7|DUS23_HUMAN Dual specificity protein phosphatase 23 OS=Homo sapiens GN=DUSP23 PE=1 SV=1
-0.597504	0.364398		0	2	21	0.917564	0.593815	P01137;M0R2S0	Transforming growth factor beta-1;Latency-associated peptide	TGFB1	>sp|P01137|TGFB1_HUMAN Transforming growth factor beta-1 OS=Homo sapiens GN=TGFB1 PE=1 SV=2
-0.597469	0.785381		5.85e-78	6	13	0.917685	0.774205	O75439;G3V0E4;E7ERZ4;F8WAZ6;F8WEA6;F8WBE1	Mitochondrial-processing peptidase subunit beta	PMPCB	>sp|O75439|MPPB_HUMAN Mitochondrial-processing peptidase subunit beta OS=Homo sapiens GN=PMPCB PE=1 SV=2;>tr|G3V0E4|G3V0E4_HUMAN Mitochondrial-processing peptidase subunit beta OS=Homo sapiens GN=PMPCB PE=1 SV=1;>tr|E7ERZ4|E7ERZ4_HUMAN Mitochondrial-proces
-0.597362	0.925845		1.19e-44	5	5	0.918047	0.535276	P62847-2;E7ETK0;P62847-3;P62847;P62847-4	40S ribosomal protein S24	RPS24	>sp|P62847-2|RS24_HUMAN Isoform 2 of 40S ribosomal protein S24 OS=Homo sapiens GN=RPS24;>tr|E7ETK0|E7ETK0_HUMAN 40S ribosomal protein S24 OS=Homo sapiens GN=RPS24 PE=1 SV=1;>sp|P62847-3|RS24_HUMAN Isoform 3 of 40S ribosomal protein S24 OS=Homo sapiens GN=R
-0.596418	0.889726		3.47e-05	3	3	0.921252	0.593119	K7ELW0;Q99497;K7EN27	Protein DJ-1	PARK7	>tr|K7ELW0|K7ELW0_HUMAN Protein DJ-1 OS=Homo sapiens GN=PARK7 PE=1 SV=1;>sp|Q99497|PARK7_HUMAN Protein DJ-1 OS=Homo sapiens GN=PARK7 PE=1 SV=2
-0.595937	-0.190429		1.25e-235	6	32	0.922883	0.128607	Q8TD19;G3V459;G3V2Z5;G3V5V0;REV__Q5SQT3;REV__Q9P0M6	Serine/threonine-protein kinase Nek9	NEK9	>sp|Q8TD19|NEK9_HUMAN Serine/threonine-protein kinase Nek9 OS=Homo sapiens GN=NEK9 PE=1 SV=2
-0.595777	0.890217		6.95e-49	12	7	0.923428	0.592314	Q99880;Q99879;Q99877;Q93079;Q5QNW6;P62807;P58876;P57053;O60814;Q5QNW6-2;U3KQK0;B4DR52	Histone H2B type 1-L;Histone H2B type 1-M;Histone H2B type 1-N;Histone H2B type 1-H;Histone H2B type 2-F;Histone H2B type 1-C/E/F/G/I;Histone H2B type 1-D;Histone H2B type F-S;Histone H2B type 1-K;Histone H2B	HIST1H2BL;HIST1H2BM;HIST1H2BN;HIST1H2BH;HIST2H2BF;HIST1H2BC;HIST1H2BD;H2BFS;HIST1H2BK	>sp|Q99880|H2B1L_HUMAN Histone H2B type 1-L OS=Homo sapiens GN=HIST1H2BL PE=1 SV=3;>sp|Q99879|H2B1M_HUMAN Histone H2B type 1-M OS=Homo sapiens GN=HIST1H2BM PE=1 SV=3;>sp|Q99877|H2B1N_HUMAN Histone H2B type 1-N OS=Homo sapiens GN=HIST1H2BN PE=1 SV=3;>sp|Q93
-0.595653	0.721433		1.04e-16	6	6	0.92385	0.892427	H0Y5W0;Q7Z6Z7-2;Q7Z6Z7-3;Q7Z6Z7;H0Y659;Q5H962	E3 ubiquitin-protein ligase HUWE1	HUWE1	>tr|H0Y5W0|H0Y5W0_HUMAN E3 ubiquitin-protein ligase HUWE1 (Fragment) OS=Homo sapiens GN=HUWE1 PE=1 SV=1;>sp|Q7Z6Z7-2|HUWE1_HUMAN Isoform 2 of E3 ubiquitin-protein ligase HUWE1 OS=Homo sapiens GN=HUWE1;>sp|Q7Z6Z7-3|HUWE1_HUMAN Isoform 3 of E3 ubiquitin-prot
-0.595439	0.946923		2.43e-13	3	5	0.924576	0.502886	Q12789-3;Q12789;H3BU37	General transcription factor 3C polypeptide 1	GTF3C1	>sp|Q12789-3|TF3C1_HUMAN Isoform 2 of General transcription factor 3C polypeptide 1 OS=Homo sapiens GN=GTF3C1;>sp|Q12789|TF3C1_HUMAN General transcription factor 3C polypeptide 1 OS=Homo sapiens GN=GTF3C1 PE=1 SV=4
-0.595421	-0.547368		8.91e-13	5	5	0.924636	0.0312292	Q8N9R8;Q8N9R8-2;Q3SXZ0;H7C5A3;H7C4U2	Protein SCAI	SCAI;C9orf126	>sp|Q8N9R8|SCAI_HUMAN Protein SCAI OS=Homo sapiens GN=SCAI PE=1 SV=2;>sp|Q8N9R8-2|SCAI_HUMAN Isoform 2 of Protein SCAI OS=Homo sapiens GN=SCAI;>tr|Q3SXZ0|Q3SXZ0_HUMAN C9orf126 protein OS=Homo sapiens GN=C9orf126 PE=1 SV=1
-0.595404	1.25761		1.68e-11	2	2	0.924696	0.159517	P62861;E9PR30	40S ribosomal protein S30	FAU	>sp|P62861|RS30_HUMAN 40S ribosomal protein S30 OS=Homo sapiens GN=FAU PE=1 SV=1;>tr|E9PR30|E9PR30_HUMAN 40S ribosomal protein S30 OS=Homo sapiens GN=FAU PE=1 SV=1
-0.595332	0.52005		0	1	35	0.924938	0.797475	P11021	78 kDa glucose-regulated protein	HSPA5	>sp|P11021|GRP78_HUMAN 78 kDa glucose-regulated protein OS=Homo sapiens GN=HSPA5 PE=1 SV=2
-0.595279	0.801399		0	2	51	0.92512	0.745284	Q8N2S1-2;E7EUU1		LTBP4	>sp|Q8N2S1-2|LTBP4_HUMAN Isoform 2 of Latent-transforming growth factor beta-binding protein 4 OS=Homo sapiens GN=LTBP4;>tr|E7EUU1|E7EUU1_HUMAN Latent-transforming growth factor beta-binding protein 4 OS=Homo sapiens GN=LTBP4 PE=2 SV=1
-0.594017	0.61953		2.47e-59	2	10	0.929409	0.936417	O95373;E9PLB2	Importin-7	IPO7	>sp|O95373|IPO7_HUMAN Importin-7 OS=Homo sapiens GN=IPO7 PE=1 SV=1
-0.594017	0.547284		4.09e-160	10	16	0.929409	0.83507	P13489;H0YCR7;E9PMJ3;E9PLZ3;E9PIM9;E9PIK5;E9PMN0;E9PMA9;E9PR82;E9PMI1	Ribonuclease inhibitor	RNH1	>sp|P13489|RINI_HUMAN Ribonuclease inhibitor OS=Homo sapiens GN=RNH1 PE=1 SV=2;>tr|H0YCR7|H0YCR7_HUMAN Ribonuclease inhibitor (Fragment) OS=Homo sapiens GN=RNH1 PE=1 SV=1
-0.593466	2.02578		8.73e-14	11	5	0.931281	0.00124513	Q13085-4;Q13085-3;Q13085-2;Q13085;Q59FY4;K4DID9;O00763-2;F8W8T8;O00763;X6RCE4;K7EK64	Acetyl-CoA carboxylase 1;Biotin carboxylase	ACACA	>sp|Q13085-4|ACACA_HUMAN Isoform 4 of Acetyl-CoA carboxylase 1 OS=Homo sapiens GN=ACACA;>sp|Q13085-3|ACACA_HUMAN Isoform 3 of Acetyl-CoA carboxylase 1 OS=Homo sapiens GN=ACACA;>sp|Q13085-2|ACACA_HUMAN Isoform 2 of Acetyl-CoA carboxylase 1 OS=Homo sapiens G
-0.593448	0.500667		2.01e-73	3	16	0.931342	0.770996	O95347;O95347-2;Q5T821	Structural maintenance of chromosomes protein 2	SMC2	>sp|O95347|SMC2_HUMAN Structural maintenance of chromosomes protein 2 OS=Homo sapiens GN=SMC2 PE=1 SV=2;>sp|O95347-2|SMC2_HUMAN Isoform 2 of Structural maintenance of chromosomes protein 2 OS=Homo sapiens GN=SMC2
-0.592649	0.586927		4.2e-53	6	6	0.934059	0.890454	O60506-4;O60506-3;O60506-2;O60506;O60506-5;F6UXX1	Heterogeneous nuclear ribonucleoprotein Q	SYNCRIP	>sp|O60506-4|HNRPQ_HUMAN Isoform 4 of Heterogeneous nuclear ribonucleoprotein Q OS=Homo sapiens GN=SYNCRIP;>sp|O60506-3|HNRPQ_HUMAN Isoform 3 of Heterogeneous nuclear ribonucleoprotein Q OS=Homo sapiens GN=SYNCRIP;>sp|O60506-2|HNRPQ_HUMAN Isoform 2 of Hete
-0.592187	0.423311		1.81e-12	2	3	0.935629	0.668224	Q8WWC4;H7C0V0	Uncharacterized protein C2orf47, mitochondrial	C2orf47	>sp|Q8WWC4|CB047_HUMAN Uncharacterized protein C2orf47, mitochondrial OS=Homo sapiens GN=C2orf47 PE=1 SV=1;>tr|H7C0V0|H7C0V0_HUMAN Uncharacterized protein C2orf47, mitochondrial (Fragment) OS=Homo sapiens GN=C2orf47 PE=1 SV=1
-0.590165	0.890945		3.91e-20	5	4	0.942508	0.591121	E9PHH5;O60762;Q5QPK2;H0Y368;Q5QPJ9	Dolichol-phosphate mannosyltransferase	DPM1	>tr|E9PHH5|E9PHH5_HUMAN Dolichol-phosphate mannosyltransferase subunit 1 OS=Homo sapiens GN=DPM1 PE=1 SV=1;>sp|O60762|DPM1_HUMAN Dolichol-phosphate mannosyltransferase subunit 1 OS=Homo sapiens GN=DPM1 PE=1 SV=1;>tr|Q5QPK2|Q5QPK2_HUMAN Dolichol-phosphate m
-0.589509	1.4192		4.12e-26	3	5	0.94474	0.0734691	O43809;H3BND3;H3BV41	Cleavage and polyadenylation specificity factor subunit 5	NUDT21	>sp|O43809|CPSF5_HUMAN Cleavage and polyadenylation specificity factor subunit 5 OS=Homo sapiens GN=NUDT21 PE=1 SV=1;>tr|H3BND3|H3BND3_HUMAN Cleavage and polyadenylation-specificity factor subunit 5 (Fragment) OS=Homo sapiens GN=NUDT21 PE=1 SV=2
-0.589474	0.844059		1.4e-29	1	9	0.94486	0.670089	Q9P258	Protein RCC2	RCC2	>sp|Q9P258|RCC2_HUMAN Protein RCC2 OS=Homo sapiens GN=RCC2 PE=1 SV=2
-0.589474	0.717928		2.57e-28	3	7	0.94486	0.899001	Q10713;Q10713-2;Q5SXN9	Mitochondrial-processing peptidase subunit alpha	PMPCA	>sp|Q10713|MPPA_HUMAN Mitochondrial-processing peptidase subunit alpha OS=Homo sapiens GN=PMPCA PE=1 SV=2;>sp|Q10713-2|MPPA_HUMAN Isoform 2 of Mitochondrial-processing peptidase subunit alpha OS=Homo sapiens GN=PMPCA
-0.589332	0.630516		3.69e-68	5	14	0.945343	0.951961	P50990;P50990-2;P50990-3;H7C4C8;H7C2U0	T-complex protein 1 subunit theta	CCT8	>sp|P50990|TCPQ_HUMAN T-complex protein 1 subunit theta OS=Homo sapiens GN=CCT8 PE=1 SV=4;>sp|P50990-2|TCPQ_HUMAN Isoform 2 of T-complex protein 1 subunit theta OS=Homo sapiens GN=CCT8;>sp|P50990-3|TCPQ_HUMAN Isoform 3 of T-complex protein 1 subunit theta
-0.589296	0.817484		4.87e-41	3	14	0.945464	0.716598	F5GZ90;Q9NZJ0;Q9NZJ0-2	Denticleless protein homolog	DTL	>tr|F5GZ90|F5GZ90_HUMAN Denticleless protein homolog OS=Homo sapiens GN=DTL PE=1 SV=1;>sp|Q9NZJ0|DTL_HUMAN Denticleless protein homolog OS=Homo sapiens GN=DTL PE=1 SV=3
-0.58673	1.3731		2.91e-151	3	16	0.954203	0.0928442	P60981;P60981-2;F6RFD5	Destrin	DSTN	>sp|P60981|DEST_HUMAN Destrin OS=Homo sapiens GN=DSTN PE=1 SV=3;>sp|P60981-2|DEST_HUMAN Isoform 2 of Destrin OS=Homo sapiens GN=DSTN;>tr|F6RFD5|F6RFD5_HUMAN Destrin OS=Homo sapiens GN=DSTN PE=1 SV=1
-0.584998	-0.837834		2.69e-161	3	15	0.960104	0.00757394	P49790;F6QR24;P49790-2	Nuclear pore complex protein Nup153	NUP153	>sp|P49790|NU153_HUMAN Nuclear pore complex protein Nup153 OS=Homo sapiens GN=NUP153 PE=1 SV=2;>tr|F6QR24|F6QR24_HUMAN Nuclear pore complex protein Nup153 OS=Homo sapiens GN=NUP153 PE=1 SV=1;>sp|P49790-2|NU153_HUMAN Isoform 2 of Nuclear pore complex protei
-0.584627	1.38694		3.16e-115	4	9	0.961367	0.0866413	P09661;H0YMA0;H0YLR3;H0YKK0	U2 small nuclear ribonucleoprotein A	SNRPA1	>sp|P09661|RU2A_HUMAN U2 small nuclear ribonucleoprotein A OS=Homo sapiens GN=SNRPA1 PE=1 SV=2;>tr|H0YMA0|H0YMA0_HUMAN U2 small nuclear ribonucleoprotein A (Fragment) OS=Homo sapiens GN=SNRPA1 PE=1 SV=1;>tr|H0YLR3|H0YLR3_HUMAN U2 small nuclear ribonucleo
-0.583303	0.734578		1.8e-95	7	22	0.96588	0.867837	P14868;Q68CR9;H7BZ35;C9J7S3;C9JLC1;C9JQM9;H7C278	Aspartate--tRNA ligase, cytoplasmic	DARS;DKFZp781B11202	>sp|P14868|SYDC_HUMAN Aspartate--tRNA ligase, cytoplasmic OS=Homo sapiens GN=DARS PE=1 SV=2;>tr|Q68CR9|Q68CR9_HUMAN Aspartate--tRNA ligase, cytoplasmic OS=Homo sapiens GN=DKFZp781B11202 PE=1 SV=1
-0.583144	0.519396		2.45e-15	6	3	0.966421	0.796577	G3V438;H0YJG7;B4DUR9;O95433;H0YJ63;H0YJU2	Activator of 90 kDa heat shock protein ATPase homolog 1	AHSA1	>tr|G3V438|G3V438_HUMAN Activator of 90 kDa heat shock protein ATPase homolog 1 (Fragment) OS=Homo sapiens GN=AHSA1 PE=1 SV=1;>tr|H0YJG7|H0YJG7_HUMAN Activator of 90 kDa heat shock protein ATPase homolog 1 (Fragment) OS=Homo sapiens GN=AHSA1 PE=1 SV=1;>tr|
-0.582986	-0.770421		9.51e-162	3	26	0.966962	0.010752	O75808;O75808-2;H3BR03	Calpain-15	SOLH	>sp|O75808|CAN15_HUMAN Calpain-15 OS=Homo sapiens GN=CAPN15 PE=1 SV=1
-0.58265	0.676469		1.12e-12	5	2	0.968104	0.977177	E9PN51;F8W9K7;E9PKH6;E9PPW7;O00217	NADH dehydrogenase [ubiquinone] iron-sulfur protein 8, mitochondrial	NDUFS8	>tr|E9PN51|E9PN51_HUMAN NADH dehydrogenase [ubiquinone] iron-sulfur protein 8, mitochondrial (Fragment) OS=Homo sapiens GN=NDUFS8 PE=1 SV=1;>tr|F8W9K7|F8W9K7_HUMAN NADH dehydrogenase [ubiquinone] iron-sulfur protein 8, mitochondrial (Fragment) OS=Homo sapi
-0.582421	0.541823		1.51e-53	2	19	0.968886	0.827498	O15050;B7WP88	TPR and ankyrin repeat-containing protein 1	TRANK1	>sp|O15050|TRNK1_HUMAN TPR and ankyrin repeat-containing protein 1 OS=Homo sapiens GN=TRANK1 PE=2 SV=4;>tr|B7WP88|B7WP88_HUMAN TPR and ankyrin repeat-containing protein 1 OS=Homo sapiens GN=TRANK1 PE=4 SV=2
-0.581399	1.05232		2.24e-51	2	9	0.972371	0.357632	Q96AG4;I3L223	Leucine-rich repeat-containing protein 59	LRRC59	>sp|Q96AG4|LRC59_HUMAN Leucine-rich repeat-containing protein 59 OS=Homo sapiens GN=LRRC59 PE=1 SV=1
-0.580677	-1.06766		2.3e-55	14	14	0.974834	0.00207661	P49792;J3KQ37;P0DJD0;J3QTV4;P0DJD1;F8VYC4;A6NKT7;Q99666;O14715;J3KNE0;Q99666-2;F8W705;Q7Z3J3;J3KNY6	E3 SUMO-protein ligase RanBP2;Putative peptidyl-prolyl cis-trans isomerase	RANBP2	>sp|P49792|RBP2_HUMAN E3 SUMO-protein ligase RanBP2 OS=Homo sapiens GN=RANBP2 PE=1 SV=2
-0.579726	0.323253		6.44e-13	12	4	0.978076	0.544211	Q5TEE2;Q13547;F5GXM1;E5RK19;E5RFI6;E5RJ04;E5RGV4;E5RHE7;E5RH52;E5RG37;E5RFP9;H3BM24	Histone deacetylase 1	HDAC1	>tr|Q5TEE2|Q5TEE2_HUMAN Histone deacetylase 1 (Fragment) OS=Homo sapiens GN=HDAC1 PE=1 SV=1;>sp|Q13547|HDAC1_HUMAN Histone deacetylase 1 OS=Homo sapiens GN=HDAC1 PE=1 SV=1;>tr|F5GXM1|F5GXM1_HUMAN Histone deacetylase 1 OS=Homo sapiens GN=HDAC1 PE=1 SV=1
-0.578917	1.02498		7.44e-76	5	7	0.980836	0.392515	P56537;P56537-2;B7ZBH1;F8WD20;F8WDS6	Eukaryotic translation initiation factor 6	EIF6	>sp|P56537|IF6_HUMAN Eukaryotic translation initiation factor 6 OS=Homo sapiens GN=EIF6 PE=1 SV=1;>sp|P56537-2|IF6_HUMAN Isoform 2 of Eukaryotic translation initiation factor 6 OS=Homo sapiens GN=EIF6
-0.578284	0.734183		4.61e-36	13	11	0.982995	0.868575	P21359-2;P21359-6;P21359;H0Y465;P21359-4;J3KSB5;J3KRT8;J3QQN8;P21359-3;P21359-5;B4DXH1;J3QSG6;J3QLS2	Neurofibromin;Neurofibromin truncated	NF1	>sp|P21359-2|NF1_HUMAN Isoform 1 of Neurofibromin OS=Homo sapiens GN=NF1;>sp|P21359-6|NF1_HUMAN Isoform 6 of Neurofibromin OS=Homo sapiens GN=NF1;>sp|P21359|NF1_HUMAN Neurofibromin OS=Homo sapiens GN=NF1 PE=1 SV=2;>tr|H0Y465|H0Y465_HUMAN Neurofibromin trun
-0.57802	0.47125		1.61e-27	3	4	0.983895	0.731322	Q9UBP6;H0YIH0;H0YHU4	tRNA (guanine-N(7)-)-methyltransferase	METTL1	>sp|Q9UBP6|TRMB_HUMAN tRNA (guanine-N(7)-)-methyltransferase OS=Homo sapiens GN=METTL1 PE=1 SV=1;>tr|H0YIH0|H0YIH0_HUMAN tRNA (guanine-N(7)-)-methyltransferase (Fragment) OS=Homo sapiens GN=METTL1 PE=1 SV=1
-0.576983	0.498859		4.08e-08	1	3	0.987431	0.768539	Q9H479	Fructosamine-3-kinase	FN3K	>sp|Q9H479|FN3K_HUMAN Fructosamine-3-kinase OS=Homo sapiens GN=FN3K PE=1 SV=1
-0.576931	0.830515		3.93e-43	12	6	0.987611	0.693647	Q9ULV4;Q9ULV4-2;Q9ULV4-3;B4E3S0;F8W1H8;F8VUX3;F8VSA4;F8VRE9;H0YHL7;F8VTT6;F8VVB7;F8VV53	Coronin-1C;Coronin	CORO1C	>sp|Q9ULV4|COR1C_HUMAN Coronin-1C OS=Homo sapiens GN=CORO1C PE=1 SV=1;>sp|Q9ULV4-2|COR1C_HUMAN Isoform 2 of Coronin-1C OS=Homo sapiens GN=CORO1C;>sp|Q9ULV4-3|COR1C_HUMAN Isoform 3 of Coronin-1C OS=Homo sapiens GN=CORO1C;>tr|B4E3S0|B4E3S0_HUMAN Coronin OS=H
-0.57686	0.448265		2.72e-48	3	13	0.987851	0.70081	P78536;P78536-2;E7EUI5	Disintegrin and metalloproteinase domain-containing protein 17	ADAM17	>sp|P78536|ADA17_HUMAN Disintegrin and metalloproteinase domain-containing protein 17 OS=Homo sapiens GN=ADAM17 PE=1 SV=1;>sp|P78536-2|ADA17_HUMAN Isoform B of Disintegrin and metalloproteinase domain-containing protein 17 OS=Homo sapiens GN=ADAM17;>tr|E7E
-0.576825	0.599742		5.5e-94	9	21	0.987971	0.908484	Q86XX4-2;Q86XX4;H0Y930;Q86XX4-5;H0Y8V2;H0Y9C9;H0Y9A6;Q86XX4-4;Q86XX4-6	Extracellular matrix protein FRAS1	FRAS1	>sp|Q86XX4-2|FRAS1_HUMAN Isoform 2 of Extracellular matrix protein FRAS1 OS=Homo sapiens GN=FRAS1;>sp|Q86XX4|FRAS1_HUMAN Extracellular matrix protein FRAS1 OS=Homo sapiens GN=FRAS1 PE=1 SV=2;>tr|H0Y930|H0Y930_HUMAN Extracellular matrix protein FRAS1 (Fragm
-0.575684	-0.143742		1.45e-90	3	11	0.991864	0.150825	Q12986;Q12986-2;Q12986-3	Transcriptional repressor NF-X1	NFX1	>sp|Q12986|NFX1_HUMAN Transcriptional repressor NF-X1 OS=Homo sapiens GN=NFX1 PE=1 SV=2;>sp|Q12986-2|NFX1_HUMAN Isoform 2 of Transcriptional repressor NF-X1 OS=Homo sapiens GN=NFX1;>sp|Q12986-3|NFX1_HUMAN Isoform 3 of Transcriptional repressor NF-X1 OS=Hom
-0.575175	0.376203		0	5	27	0.9936	0.60842	P38646;D6RJI2;D6RA73;H0Y8S0;H0YBG6	Stress-70 protein, mitochondrial	HSPA9	>sp|P38646|GRP75_HUMAN Stress-70 protein, mitochondrial OS=Homo sapiens GN=HSPA9 PE=1 SV=2
-0.575	1.20388		2.74e-44	4	6	0.994199	0.200797	P62316;K7ERG4;P62316-2;K7EJB5	Small nuclear ribonucleoprotein Sm D2	SNRPD2	>sp|P62316|SMD2_HUMAN Small nuclear ribonucleoprotein Sm D2 OS=Homo sapiens GN=SNRPD2 PE=1 SV=1;>tr|K7ERG4|K7ERG4_HUMAN Small nuclear ribonucleoprotein Sm D2 OS=Homo sapiens GN=SNRPD2 PE=1 SV=1;>sp|P62316-2|SMD2_HUMAN Isoform 2 of Small nuclear ribonucleop
-0.574596	1.07384		1.05e-90	1	32	0.995575	0.331584	Q09666	Neuroblast differentiation-associated protein AHNAK	AHNAK	>sp|Q09666|AHNK_HUMAN Neuroblast differentiation-associated protein AHNAK OS=Homo sapiens GN=AHNAK PE=1 SV=2
-0.574386	0.892301		3.21e-98	1	11	0.996293	0.588903	Q8TDN6	Ribosome biogenesis protein BRX1 homolog	BRIX1	>sp|Q8TDN6|BRX1_HUMAN Ribosome biogenesis protein BRX1 homolog OS=Homo sapiens GN=BRIX1 PE=1 SV=2
-0.573843	0.680518		0	6	32	0.998147	0.96952	Q9H3C7;Q9H3C7-3;Q9H3C7-2;K7ELA8;K7ENW0;K7EK79	Gametogenetin-binding protein 2	GGNBP2	>sp|Q9H3C7|GGNB2_HUMAN Gametogenetin-binding protein 2 OS=Homo sapiens GN=GGNBP2 PE=1 SV=1;>sp|Q9H3C7-3|GGNB2_HUMAN Isoform 3 of Gametogenetin-binding protein 2 OS=Homo sapiens GN=GGNBP2
-0.573685	1.33311		3.9e-22	4	4	0.998685	0.112794	P47755;C9JUG7;P47755-2;F8W9N7	F-actin-capping protein subunit alpha-2	CAPZA2	>sp|P47755|CAZA2_HUMAN F-actin-capping protein subunit alpha-2 OS=Homo sapiens GN=CAPZA2 PE=1 SV=3;>tr|C9JUG7|C9JUG7_HUMAN F-actin-capping protein subunit alpha-2 OS=Homo sapiens GN=CAPZA2 PE=1 SV=1;>sp|P47755-2|CAZA2_HUMAN Isoform 2 of F-actin-capping pro
-0.573299	1.49039		2.03e-65	3	10	1	0.050145	O43719;Q5H919;Q5H918	HIV Tat-specific factor 1	HTATSF1	>sp|O43719|HTSF1_HUMAN HIV Tat-specific factor 1 OS=Homo sapiens GN=HTATSF1 PE=1 SV=1;>tr|Q5H919|Q5H919_HUMAN HIV Tat-specific factor 1 (Fragment) OS=Homo sapiens GN=HTATSF1 PE=1 SV=1;>tr|Q5H918|Q5H918_HUMAN HIV Tat-specific factor 1 (Fragment) OS=Homo sap
-0.571968	0.335877		4.73e-25	1	4	0.994374	0.559209	P49795	Regulator of G-protein signaling 19	RGS19	>sp|P49795|RGS19_HUMAN Regulator of G-protein signaling 19 OS=Homo sapiens GN=RGS19 PE=1 SV=1
-0.571373	0.676542		1.4e-32	3	11	0.991859	0.977039	Q5JSM3;Q9BZR9;R4GN03	Probable E3 ubiquitin-protein ligase TRIM8	TRIM8	>tr|Q5JSM3|Q5JSM3_HUMAN Probable E3 ubiquitin-protein ligase TRIM8 OS=Homo sapiens GN=TRIM8 PE=2 SV=1;>sp|Q9BZR9|TRIM8_HUMAN Probable E3 ubiquitin-protein ligase TRIM8 OS=Homo sapiens GN=TRIM8 PE=1 SV=2
-0.571338	-0.911346		1.19e-291	1	27	0.991711	0.00509167	Q14258	E3 ubiquitin/ISG15 ligase TRIM25	TRIM25	>sp|Q14258|TRI25_HUMAN E3 ubiquitin/ISG15 ligase TRIM25 OS=Homo sapiens GN=TRIM25 PE=1 SV=2
-0.571233	0.316754		7.19e-97	3	11	0.991267	0.536569	Q9BQA1;B4DP38;H0Y711	Methylosome protein 50	WDR77	>sp|Q9BQA1|MEP50_HUMAN Methylosome protein 50 OS=Homo sapiens GN=WDR77 PE=1 SV=1;>tr|B4DP38|B4DP38_HUMAN Methylosome protein 50 OS=Homo sapiens GN=WDR77 PE=1 SV=1;>tr|H0Y711|H0Y711_HUMAN Methylosome protein 50 (Fragment) OS=Homo sapiens GN=WDR77 PE=1 SV=1
-0.571146	-0.65522		1.61e-19	18	4	0.990898	0.0189829	O75081-2;O75081-4;E7EU24;O75081;H3BNH2;H3BU07;E5RG85;E5RHJ8;E7ETA8;O43439-3;Q06455-4;O43439-2;Q06455-2;O43439-5;Q06455;O43439;O43439-4;Q06455-3	Protein CBFA2T3	CBFA2T3	>sp|O75081-2|MTG16_HUMAN Isoform 2 of Protein CBFA2T3 OS=Homo sapiens GN=CBFA2T3;>sp|O75081-4|MTG16_HUMAN Isoform 3 of Protein CBFA2T3 OS=Homo sapiens GN=CBFA2T3;>tr|E7EU24|E7EU24_HUMAN Protein CBFA2T3 OS=Homo sapiens GN=CBFA2T3 PE=1 SV=2;>sp|O75081|MTG16_
-0.570901	0.922137		8.4e-45	8	6	0.989863	0.541081	Q16778;P33778;P23527;P06899;Q8N257;Q96A08;Q6DRA6;Q6DN03	Histone H2B type 2-E;Histone H2B type 1-B;Histone H2B type 1-O;Histone H2B type 1-J;Histone H2B type 3-B;Histone H2B type 1-A	HIST2H2BE;HIST1H2BB;HIST1H2BO;HIST1H2BJ;HIST3H2BB;HIST1H2BA	>sp|Q16778|H2B2E_HUMAN Histone H2B type 2-E OS=Homo sapiens GN=HIST2H2BE PE=1 SV=3;>sp|P33778|H2B1B_HUMAN Histone H2B type 1-B OS=Homo sapiens GN=HIST1H2BB PE=1 SV=2;>sp|P23527|H2B1O_HUMAN Histone H2B type 1-O OS=Homo sapiens GN=HIST1H2BO PE=1 SV=3;>sp|P06
-0.570569	0.676921		2.64e-17	4	4	0.988459	0.976321	Q7Z5K2;Q7Z5K2-2;Q7Z5K2-3;Q8WVX6	Wings apart-like protein homolog	WAPAL	>sp|Q7Z5K2|WAPL_HUMAN Wings apart-like protein homolog OS=Homo sapiens GN=WAPAL PE=1 SV=1;>sp|Q7Z5K2-2|WAPL_HUMAN Isoform 2 of Wings apart-like protein homolog OS=Homo sapiens GN=WAPAL;>sp|Q7Z5K2-3|WAPL_HUMAN Isoform 3 of Wings apart-like protein homolog O
-0.568961	0.544617		6.15e-19	2	7	0.981664	0.831371	P11717;S4R328	Cation-independent mannose-6-phosphate receptor	IGF2R	>sp|P11717|MPRI_HUMAN Cation-independent mannose-6-phosphate receptor OS=Homo sapiens GN=IGF2R PE=1 SV=3
-0.568664	-0.0414992		3.99e-78	4	21	0.980409	0.209526	O94832;K7EIG7;J3QRN6;J3KRL0	Unconventional myosin-Id	MYO1D	>sp|O94832|MYO1D_HUMAN Unconventional myosin-Id OS=Homo sapiens GN=MYO1D PE=1 SV=2;>tr|K7EIG7|K7EIG7_HUMAN Unconventional myosin-Id OS=Homo sapiens GN=MYO1D PE=1 SV=1;>tr|J3QRN6|J3QRN6_HUMAN Unconventional myosin-Id OS=Homo sapiens GN=MYO1D PE=1 SV=1;>tr|J
-0.567669	0.660935		3.29e-26	9	2	0.976204	0.995079	F8W9D1;F8VYY9;P54619-2;P54619;P54619-3;F8VSL2;F8VPF5;F8VVA3;H0YIC9	5-AMP-activated protein kinase subunit gamma-1	PRKAG1	>tr|F8W9D1|F8W9D1_HUMAN 5-AMP-activated protein kinase subunit gamma-1 OS=Homo sapiens GN=PRKAG1 PE=1 SV=1;>tr|F8VYY9|F8VYY9_HUMAN 5-AMP-activated protein kinase subunit gamma-1 OS=Homo sapiens GN=PRKAG1 PE=1 SV=1;>sp|P54619-2|AAKG1_HUMAN Isoform 2 of 5
-0.567093	0.744734		1.61e-46	6	11	0.973772	0.848925	M0R210;P62249;M0R3H0;M0QX76;M0R1M5;Q6IPX4	40S ribosomal protein S16	RPS16	>tr|M0R210|M0R210_HUMAN 40S ribosomal protein S16 OS=Homo sapiens GN=RPS16 PE=1 SV=1;>sp|P62249|RS16_HUMAN 40S ribosomal protein S16 OS=Homo sapiens GN=RPS16 PE=1 SV=2;>tr|M0R3H0|M0R3H0_HUMAN 40S ribosomal protein S16 OS=Homo sapiens GN=RPS16 PE=1 SV=1;>tr
-0.566919	0.874694		3.75e-30	5	7	0.973035	0.618009	Q92945;M0R0I5;M0QYH3;M0QXW7;M0R3J3	Far upstream element-binding protein 2	KHSRP	>sp|Q92945|FUBP2_HUMAN Far upstream element-binding protein 2 OS=Homo sapiens GN=KHSRP PE=1 SV=4;>tr|M0R0I5|M0R0I5_HUMAN Far upstream element-binding protein 2 (Fragment) OS=Homo sapiens GN=KHSRP PE=1 SV=1
-0.566343	0.00649884		4.37e-69	1	12	0.970604	0.242184	Q7Z7A3	Cytoplasmic tRNA 2-thiolation protein 1	CTU1	>sp|Q7Z7A3|CTU1_HUMAN Cytoplasmic tRNA 2-thiolation protein 1 OS=Homo sapiens GN=CTU1 PE=1 SV=1
-0.566186	0.750469		2.63e-58	11	16	0.969941	0.838284	P17987;E7EQR6;E7ERF2;F5H282;F5GZ03;F5H136;F5H726;F5GZI8;F5H676;F5H7Y1;F5GYL4	T-complex protein 1 subunit alpha	TCP1	>sp|P17987|TCPA_HUMAN T-complex protein 1 subunit alpha OS=Homo sapiens GN=TCP1 PE=1 SV=1;>tr|E7EQR6|E7EQR6_HUMAN T-complex protein 1 subunit alpha OS=Homo sapiens GN=TCP1 PE=1 SV=1;>tr|E7ERF2|E7ERF2_HUMAN T-complex protein 1 subunit alpha OS=Homo sapiens
-0.565245	0.498472		1.5e-10	5	4	0.965966	0.768013	M0QXU7;O43615;M0R301;M0QXM9;M0R124	Mitochondrial import inner membrane translocase subunit TIM44	TIMM44	>tr|M0QXU7|M0QXU7_HUMAN Mitochondrial import inner membrane translocase subunit TIM44 (Fragment) OS=Homo sapiens GN=TIMM44 PE=1 SV=1;>sp|O43615|TIM44_HUMAN Mitochondrial import inner membrane translocase subunit TIM44 OS=Homo sapiens GN=TIMM44 PE=1 SV=2
-0.564931	0.930329		2.9e-164	8	13	0.964642	0.5283	P62937;Q567Q0;F8WE65;C9J5S7;E5RIZ5;Q9Y536;F5H284;A2BFH1	Peptidyl-prolyl cis-trans isomerase A;Peptidyl-prolyl cis-trans isomerase	PPIA	>sp|P62937|PPIA_HUMAN Peptidyl-prolyl cis-trans isomerase A OS=Homo sapiens GN=PPIA PE=1 SV=2;>tr|Q567Q0|Q567Q0_HUMAN Peptidyl-prolyl cis-trans isomerase A OS=Homo sapiens GN=PPIA PE=1 SV=1;>tr|F8WE65|F8WE65_HUMAN Peptidyl-prolyl cis-trans isomerase OS=Hom
-0.564478	0.123996		3.69e-94	2	9	0.96273	0.336717	Q9UBS4;H7C2Y5	DnaJ homolog subfamily B member 11	DNAJB11	>sp|Q9UBS4|DJB11_HUMAN DnaJ homolog subfamily B member 11 OS=Homo sapiens GN=DNAJB11 PE=1 SV=1;>tr|H7C2Y5|H7C2Y5_HUMAN DnaJ homolog subfamily B member 11 (Fragment) OS=Homo sapiens GN=DNAJB11 PE=1 SV=2
-0.562964	0.52136		1.69e-224	2	12	0.956339	0.799274	P17066;P48741	Heat shock 70 kDa protein 6;Putative heat shock 70 kDa protein 7	HSPA6;HSPA7	>sp|P17066|HSP76_HUMAN Heat shock 70 kDa protein 6 OS=Homo sapiens GN=HSPA6 PE=1 SV=2;>sp|P48741|HSP77_HUMAN Putative heat shock 70 kDa protein 7 OS=Homo sapiens GN=HSPA7 PE=5 SV=2
-0.562947	0.904301		1.21e-82	5	15	0.956265	0.569435	P40227;B4DPJ8;P40227-2;Q92526-3;Q92526	T-complex protein 1 subunit zeta	CCT6A	>sp|P40227|TCPZ_HUMAN T-complex protein 1 subunit zeta OS=Homo sapiens GN=CCT6A PE=1 SV=3;>tr|B4DPJ8|B4DPJ8_HUMAN T-complex protein 1 subunit zeta OS=Homo sapiens GN=CCT6A PE=1 SV=1;>sp|P40227-2|TCPZ_HUMAN Isoform 2 of T-complex protein 1 subunit zeta OS=H
-0.561156	1.06064		0	11	63	0.94871	0.347415	Q00610-2;Q00610;J3KS13;J3KR87;P53675-2;P53675;K7EJJ5;J3KRF5;J3KSQ2;J3QL20;F5H5N6	Clathrin heavy chain 1	CLTC	>sp|Q00610-2|CLH1_HUMAN Isoform 2 of Clathrin heavy chain 1 OS=Homo sapiens GN=CLTC;>sp|Q00610|CLH1_HUMAN Clathrin heavy chain 1 OS=Homo sapiens GN=CLTC PE=1 SV=5
-0.560322	0.979866		3.33e-28	3	6	0.945194	0.454414	Q00059;Q00059-2;H7BYN3	Transcription factor A, mitochondrial	TFAM	>sp|Q00059|TFAM_HUMAN Transcription factor A, mitochondrial OS=Homo sapiens GN=TFAM PE=1 SV=1;>sp|Q00059-2|TFAM_HUMAN Isoform 2 of Transcription factor A, mitochondrial OS=Homo sapiens GN=TFAM;>tr|H7BYN3|H7BYN3_HUMAN Transcription factor A, mitochondrial (
-0.559889	0.425149		1.23e-44	3	5	0.943364	0.670604	Q04837;C9K0U8;E7EUY5	Single-stranded DNA-binding protein, mitochondrial	SSBP1	>sp|Q04837|SSBP_HUMAN Single-stranded DNA-binding protein, mitochondrial OS=Homo sapiens GN=SSBP1 PE=1 SV=1;>tr|C9K0U8|C9K0U8_HUMAN Single-stranded DNA-binding protein (Fragment) OS=Homo sapiens GN=SSBP1 PE=1 SV=1;>tr|E7EUY5|E7EUY5_HUMAN Single-stranded DN
-0.559246	0.809331		0	4	30	0.940657	0.731091	P22234;E9PBS1;P22234-2;D6RF62	Multifunctional protein ADE2;Phosphoribosylaminoimidazole-succinocarboxamide synthase;Phosphoribosylaminoimidazole carboxylase	PAICS	>sp|P22234|PUR6_HUMAN Multifunctional protein ADE2 OS=Homo sapiens GN=PAICS PE=1 SV=3;>tr|E9PBS1|E9PBS1_HUMAN Phosphoribosylaminoimidazole carboxylase (Fragment) OS=Homo sapiens GN=PAICS PE=1 SV=1;>sp|P22234-2|PUR6_HUMAN Isoform 2 of Multifunctional protei
-0.559021	-0.282808		1.62e-20	2	3	0.939706	0.0922131	E5RFJ1;Q96MF7	E3 SUMO-protein ligase NSE2	NSMCE2	>tr|E5RFJ1|E5RFJ1_HUMAN E3 SUMO-protein ligase NSE2 OS=Homo sapiens GN=NSMCE2 PE=1 SV=1;>sp|Q96MF7|NSE2_HUMAN E3 SUMO-protein ligase NSE2 OS=Homo sapiens GN=NSMCE2 PE=1 SV=2
-0.558397	0.694757		1.81e-153	2	17	0.937076	0.942622	P26641;B4DTG2	Elongation factor 1-gamma	EEF1G	>sp|P26641|EF1G_HUMAN Elongation factor 1-gamma OS=Homo sapiens GN=EEF1G PE=1 SV=3;>tr|B4DTG2|B4DTG2_HUMAN Elongation factor 1-gamma OS=Homo sapiens GN=EEF1G PE=1 SV=1
-0.557911	1.5393		7.86e-28	5	6	0.93503	0.0380144	P16403;P10412;P16402;P22492;Q02539	Histone H1.2;Histone H1.4;Histone H1.3	HIST1H1C;HIST1H1E;HIST1H1D	>sp|P16403|H12_HUMAN Histone H1.2 OS=Homo sapiens GN=HIST1H1C PE=1 SV=2;>sp|P10412|H14_HUMAN Histone H1.4 OS=Homo sapiens GN=HIST1H1E PE=1 SV=2;>sp|P16402|H13_HUMAN Histone H1.3 OS=Homo sapiens GN=HIST1H1D PE=1 SV=2
-0.55753	1.11483		6.3e-104	19	21	0.933424	0.285465	Q12906-5;Q12906-4;Q12906-2;Q12906-6;Q12906-3;Q12906;Q12906-7;K7EKJ9;K7EQR9;K7ER69;K7EKY0;K7EJ09;Q96SI9-2;Q96SI9;K7ERM6;K7ENK6;K7EM82;K7EQ75;K7EPG3	Interleukin enhancer-binding factor 3	ILF3	>sp|Q12906-5|ILF3_HUMAN Isoform 5 of Interleukin enhancer-binding factor 3 OS=Homo sapiens GN=ILF3;>sp|Q12906-4|ILF3_HUMAN Isoform 4 of Interleukin enhancer-binding factor 3 OS=Homo sapiens GN=ILF3;>sp|Q12906-2|ILF3_HUMAN Isoform 2 of Interleukin enhancer-
-0.557374	0.807636		6.99e-48	2	9	0.932767	0.734117	Q7L0Y3;C9JVB6	Mitochondrial ribonuclease P protein 1	TRMT10C	>sp|Q7L0Y3|MRRP1_HUMAN Mitochondrial ribonuclease P protein 1 OS=Homo sapiens GN=TRMT10C PE=1 SV=2;>tr|C9JVB6|C9JVB6_HUMAN Mitochondrial ribonuclease P protein 1 (Fragment) OS=Homo sapiens GN=TRMT10C PE=1 SV=1
-0.557183	0.106388		3.48e-15	2	6	0.931964	0.321211	Q9C0D5-2;Q9C0D5	Protein TANC1	TANC1	>sp|Q9C0D5-2|TANC1_HUMAN Isoform 2 of Protein TANC1 OS=Homo sapiens GN=TANC1;>sp|Q9C0D5|TANC1_HUMAN Protein TANC1 OS=Homo sapiens GN=TANC1 PE=1 SV=3
-0.556733	0.425395		1.27e-31	1	3	0.930068	0.670922	Q8TEQ6	Gem-associated protein 5	GEMIN5	>sp|Q8TEQ6|GEMI5_HUMAN Gem-associated protein 5 OS=Homo sapiens GN=GEMIN5 PE=1 SV=3
-0.556542	0.639735		3.67e-09	13	5	0.929266	0.96502	Q5VT25-4;Q5VT25;H0Y5V1;Q5VT25-3;F5H5N0;Q5VT25-5;Q5VT25-2;Q5VT25-6;H0Y6V3;H0Y7V8;H0Y6R0;H0YLY0;Q9Y5S2	Serine/threonine-protein kinase MRCK alpha	CDC42BPA	>sp|Q5VT25-4|MRCKA_HUMAN Isoform 4 of Serine/threonine-protein kinase MRCK alpha OS=Homo sapiens GN=CDC42BPA;>sp|Q5VT25|MRCKA_HUMAN Serine/threonine-protein kinase MRCK alpha OS=Homo sapiens GN=CDC42BPA PE=1 SV=1;>tr|H0Y5V1|H0Y5V1_HUMAN Serine/threonine-pr
-0.556335	-0.648594		7.9e-40	3	6	0.928391	0.0195912	Q4G0T1-3;Q4G0T1;Q4G0T1-2	Putative scavenger receptor cysteine-rich domain-containing protein LOC619207		>sp|Q4G0T1-3|SRCRM_HUMAN Isoform Alpha of Scavenger receptor cysteine-rich domain-containing protein SCART1 OS=Homo sapiens;>sp|Q4G0T1|SRCRM_HUMAN Scavenger receptor cysteine-rich domain-containing protein SCART1 OS=Homo sapiens PE=1 SV=2
-0.555711	1.25684		9.32e-90	4	16	0.925768	0.160055	Q86VP6;Q86VP6-2;Q86VP6-3;H0YH27	Cullin-associated NEDD8-dissociated protein 1	CAND1	>sp|Q86VP6|CAND1_HUMAN Cullin-associated NEDD8-dissociated protein 1 OS=Homo sapiens GN=CAND1 PE=1 SV=2;>sp|Q86VP6-2|CAND1_HUMAN Isoform 2 of Cullin-associated NEDD8-dissociated protein 1 OS=Homo sapiens GN=CAND1
-0.55533	0.596838		3.4e-40	2	7	0.924165	0.904394	Q5W111;Q5W111-2	SPRY domain-containing protein 7	SPRYD7	>sp|Q5W111|SPRY7_HUMAN SPRY domain-containing protein 7 OS=Homo sapiens GN=SPRYD7 PE=1 SV=2;>sp|Q5W111-2|SPRY7_HUMAN Isoform 2 of SPRY domain-containing protein 7 OS=Homo sapiens GN=SPRYD7
-0.554915	0.828698		4.15e-120	9	14	0.922418	0.696833	P15880;H0YEN5;E9PQD7;E9PMM9;I3L404;E9PPT0;E9PM36;H3BNG3;H0YE27	40S ribosomal protein S2	RPS2	>sp|P15880|RS2_HUMAN 40S ribosomal protein S2 OS=Homo sapiens GN=RPS2 PE=1 SV=2;>tr|H0YEN5|H0YEN5_HUMAN 40S ribosomal protein S2 (Fragment) OS=Homo sapiens GN=RPS2 PE=1 SV=1;>tr|E9PQD7|E9PQD7_HUMAN 40S ribosomal protein S2 OS=Homo sapiens GN=RPS2 PE=1 SV=1
-0.554154	0.813932		9.44e-75	4	15	0.919218	0.722901	P78371;F5GWF6;F8VQ14;P78371-2	T-complex protein 1 subunit beta	CCT2	>sp|P78371|TCPB_HUMAN T-complex protein 1 subunit beta OS=Homo sapiens GN=CCT2 PE=1 SV=4;>tr|F5GWF6|F5GWF6_HUMAN T-complex protein 1 subunit beta OS=Homo sapiens GN=CCT2 PE=1 SV=2;>tr|F8VQ14|F8VQ14_HUMAN T-complex protein 1 subunit beta OS=Homo sapiens GN=
-0.553878	0.980677		3.13e-78	13	17	0.918055	0.453255	Q99615;Q99615-2;K7EPP7;K7ESP1;K7EIH8;K7ER44;K7EJL5;K7EN19;K7EJV7;K7ELJ8;K7EJE9;K7EK03;K7EJ24	DnaJ homolog subfamily C member 7	DNAJC7	>sp|Q99615|DNJC7_HUMAN DnaJ homolog subfamily C member 7 OS=Homo sapiens GN=DNAJC7 PE=1 SV=2;>sp|Q99615-2|DNJC7_HUMAN Isoform 2 of DnaJ homolog subfamily C member 7 OS=Homo sapiens GN=DNAJC7;>tr|K7EPP7|K7EPP7_HUMAN DnaJ homolog subfamily C member 7 OS=Homo
-0.552375	0.826963		9.96e-44	2	6	0.911738	0.699877	P30048-2;P30048	Thioredoxin-dependent peroxide reductase, mitochondrial	PRDX3	>sp|P30048-2|PRDX3_HUMAN Isoform 2 of Thioredoxin-dependent peroxide reductase, mitochondrial OS=Homo sapiens GN=PRDX3;>sp|P30048|PRDX3_HUMAN Thioredoxin-dependent peroxide reductase, mitochondrial OS=Homo sapiens GN=PRDX3 PE=1 SV=3
-0.551598	0.808131		2.64e-262	2	42	0.908475	0.733232	Q08211;Q08211-2	ATP-dependent RNA helicase A	DHX9	>sp|Q08211|DHX9_HUMAN ATP-dependent RNA helicase A OS=Homo sapiens GN=DHX9 PE=1 SV=4
-0.55008	0.665447		6.62e-297	4	38	0.902104	0.998028	F5H698;B4DER1;Q9P2J5;B4DJ10	Leucine--tRNA ligase, cytoplasmic	LARS	>tr|F5H698|F5H698_HUMAN Leucine--tRNA ligase, cytoplasmic OS=Homo sapiens GN=LARS PE=1 SV=1;>tr|B4DER1|B4DER1_HUMAN Leucine--tRNA ligase, cytoplasmic OS=Homo sapiens GN=LARS PE=1 SV=1;>sp|Q9P2J5|SYLC_HUMAN Leucine--tRNA ligase, cytoplasmic OS=Homo sapiens
-0.549959	1.53577		0	5	55	0.901598	0.0387965	O75533;H7C341;O75533-2;B4DGZ4;F8WC19	Splicing factor 3B subunit 1	SF3B1	>sp|O75533|SF3B1_HUMAN Splicing factor 3B subunit 1 OS=Homo sapiens GN=SF3B1 PE=1 SV=3
-0.549201	-0.93399		1.14e-232	11	26	0.898418	0.00449118	Q6PJT7-3;G3V5I6;Q6PJT7-6;H0YJ51;G3V3Y4;G3V3R9;G3V240;G3V572;G3V473;G3V2X4;H0YJ87		ZC3H14	>sp|Q6PJT7-3|ZC3HE_HUMAN Isoform 3 of Zinc finger CCCH domain-containing protein 14 OS=Homo sapiens GN=ZC3H14;>tr|G3V5I6|G3V5I6_HUMAN Zinc finger CCCH domain-containing protein 14 OS=Homo sapiens GN=ZC3H14 PE=1 SV=1
-0.548512	0.256383		4.13e-199	7	20	0.89553	0.468249	Q86X55-1;Q86X55;Q86X55-2;K7EQA8;K7EK20;K7EPK1;K7EQB9	Histone-arginine methyltransferase CARM1	CARM1	>sp|Q86X55-1|CARM1_HUMAN Isoform 1 of Histone-arginine methyltransferase CARM1 OS=Homo sapiens GN=CARM1;>sp|Q86X55|CARM1_HUMAN Histone-arginine methyltransferase CARM1 OS=Homo sapiens GN=CARM1 PE=1 SV=3;>sp|Q86X55-2|CARM1_HUMAN Isoform 2 of Histone-arginin
-0.547943	0.744994		5.99e-155	5	28	0.893149	0.848442	A0AVT1;A0AVT1-2;H0Y8S8;A0AVT1-3;A0AVT1-4	Ubiquitin-like modifier-activating enzyme 6	UBA6	>sp|A0AVT1|UBA6_HUMAN Ubiquitin-like modifier-activating enzyme 6 OS=Homo sapiens GN=UBA6 PE=1 SV=1;>sp|A0AVT1-2|UBA6_HUMAN Isoform 2 of Ubiquitin-like modifier-activating enzyme 6 OS=Homo sapiens GN=UBA6
-0.547668	1.03186		1.02e-23	3	3	0.891995	0.383554	B4DJP7;P62318;H3BT13	Small nuclear ribonucleoprotein Sm D3	SNRPD3	>tr|B4DJP7|B4DJP7_HUMAN Small nuclear ribonucleoprotein Sm D3 OS=Homo sapiens GN=SNRPD3 PE=1 SV=1;>sp|P62318|SMD3_HUMAN Small nuclear ribonucleoprotein Sm D3 OS=Homo sapiens GN=SNRPD3 PE=1 SV=1
-0.547238	0.698279		2.4e-31	7	4	0.890194	0.935976	D6R9P3;D6RD18;Q99729-3;D6RBZ0;Q99729-2;Q99729-4;Q99729	Heterogeneous nuclear ribonucleoprotein A/B	HNRNPAB	>tr|D6R9P3|D6R9P3_HUMAN Heterogeneous nuclear ribonucleoprotein A/B OS=Homo sapiens GN=HNRNPAB PE=1 SV=1;>tr|D6RD18|D6RD18_HUMAN Heterogeneous nuclear ribonucleoprotein A/B OS=Homo sapiens GN=HNRNPAB PE=1 SV=1;>sp|Q99729-3|ROAA_HUMAN Isoform 3 of Heterogen
-0.547031	0.962001		0	1	23	0.88933	0.480367	P04183	Thymidine kinase, cytosolic	TK1	>sp|P04183|KITH_HUMAN Thymidine kinase, cytosolic OS=Homo sapiens GN=TK1 PE=1 SV=2
-0.546945	0.840277		4.33e-124	2	28	0.88897	0.676636	P29144;Q5VZU9	Tripeptidyl-peptidase 2	TPP2	>sp|P29144|TPP2_HUMAN Tripeptidyl-peptidase 2 OS=Homo sapiens GN=TPP2 PE=1 SV=4;>tr|Q5VZU9|Q5VZU9_HUMAN Tripeptidyl-peptidase 2 OS=Homo sapiens GN=TPP2 PE=1 SV=1
-0.54679	1.12968		5.03e-17	5	6	0.888322	0.269879	P07602;P07602-2;C9JIZ6;P07602-3;B1AVU8	Proactivator polypeptide;Saposin-A;Saposin-B-Val;Saposin-B;Saposin-C;Saposin-D	PSAP	>sp|P07602|SAP_HUMAN Prosaposin OS=Homo sapiens GN=PSAP PE=1 SV=2;>sp|P07602-2|SAP_HUMAN Isoform Sap-mu-6 of Prosaposin OS=Homo sapiens GN=PSAP;>tr|C9JIZ6|C9JIZ6_HUMAN Prosaposin OS=Homo sapiens GN=PSAP PE=1 SV=1;>sp|P07602-3|SAP_HUMAN Isoform Sap-mu-9 of
-0.545965	1.34492		0	8	46	0.884868	0.106581	Q15393;Q15393-3;Q15393-2;I3L4G7;J3QL37;H3BMB0;J3QRB2;J3QKV4	Splicing factor 3B subunit 3	SF3B3	>sp|Q15393|SF3B3_HUMAN Splicing factor 3B subunit 3 OS=Homo sapiens GN=SF3B3 PE=1 SV=4
-0.545604	0.429571		5.45e-21	18	6	0.883358	0.676342	O00410;H0Y8C6;O00410-3;B4E0R6;O00410-2;E7ETV3;C9JZD8;E7EQT5;C9JMV5;C9J875;C9JQT6;E7ESA1;E7ESZ1;E7EWK4;E7EX05;E7ETV8;E7EV12;H0Y3V4	Importin-5	IPO5	>sp|O00410|IPO5_HUMAN Importin-5 OS=Homo sapiens GN=IPO5 PE=1 SV=4;>tr|H0Y8C6|H0Y8C6_HUMAN Importin-5 (Fragment) OS=Homo sapiens GN=IPO5 PE=1 SV=1;>sp|O00410-3|IPO5_HUMAN Isoform 3 of Importin-5 OS=Homo sapiens GN=IPO5;>tr|B4E0R6|B4E0R6_HUMAN Importin-5 OS
-0.545209	0.489213		9.81e-27	6	6	0.881706	0.75547	Q14393-5;Q14393-4;Q14393-3;Q14393-2;Q14393;J3KP07	Growth arrest-specific protein 6	GAS6	>sp|Q14393-5|GAS6_HUMAN Isoform 5 of Growth arrest-specific protein 6 OS=Homo sapiens GN=GAS6;>sp|Q14393-4|GAS6_HUMAN Isoform 4 of Growth arrest-specific protein 6 OS=Homo sapiens GN=GAS6;>sp|Q14393-3|GAS6_HUMAN Isoform 3 of Growth arrest-specific protein
-0.543612	0.455385		2.05e-41	1	4	0.875034	0.710213	Q15024	Exosome complex component RRP42	EXOSC7	>sp|Q15024|EXOS7_HUMAN Exosome complex component RRP42 OS=Homo sapiens GN=EXOSC7 PE=1 SV=3
-0.542737	-0.415403		2.37e-34	4	6	0.871382	0.0549149	P53350;I3L387;I3L309;I3L2H5	Serine/threonine-protein kinase PLK1	PLK1	>sp|P53350|PLK1_HUMAN Serine/threonine-protein kinase PLK1 OS=Homo sapiens GN=PLK1 PE=1 SV=1
-0.542274	0.116155		1.64e-90	41	17	0.869451	0.329753	P06493;E5RIU6;P06493-2;K7ELV5;G3V317;F8VXD2;F8VYH9;B4DNF9;F8VZZ0;F8VTV8;F8VWX7;F8VZ51;H0YAZ9;P11802;E7EUK8;Q96Q40-2;P50750;Q96Q40-4;E5RGN0;Q96Q40-3;O94921-3;Q96Q40-5;Q96Q40;O94921-2;O94921;F5H6Z0;Q07002;Q07002-2;P50750-2;Q00536;Q00536-3;Q07002-3;Q00537-2;Q00537;Q00536-2;J3QSD7;Q9NYV4-3;Q14004-2;Q9NYV4-2;Q9NYV4;Q14004	Cyclin-dependent kinase 1	CDK1	>sp|P06493|CDK1_HUMAN Cyclin-dependent kinase 1 OS=Homo sapiens GN=CDK1 PE=1 SV=3;>tr|E5RIU6|E5RIU6_HUMAN Cyclin-dependent kinase 1 (Fragment) OS=Homo sapiens GN=CDK1 PE=1 SV=2;>sp|P06493-2|CDK1_HUMAN Isoform 2 of Cyclin-dependent kinase 1 OS=Homo sapiens
-0.542153	0.511302		0.00044047	4	1	0.86895	0.785493	Q14980-4;Q14980-3;Q14980-2;Q14980	Nuclear mitotic apparatus protein 1	NUMA1	>sp|Q14980-4|NUMA1_HUMAN Isoform Numa-s of Nuclear mitotic apparatus protein 1 OS=Homo sapiens GN=NUMA1;>sp|Q14980-3|NUMA1_HUMAN Isoform Numa-m of Nuclear mitotic apparatus protein 1 OS=Homo sapiens GN=NUMA1;>sp|Q14980-2|NUMA1_HUMAN Isoform 2 of Nuclear mi
-0.541639	0.30904		0	6	43	0.866806	0.527568	Q96PE3-3;Q96PE3-2;F5H860;Q96PE3;Q96PE3-4;B8ZZB2	Type I inositol 3,4-bisphosphate 4-phosphatase	INPP4A	>sp|Q96PE3-3|INP4A_HUMAN Isoform 3 of Type I inositol 3,4-bisphosphate 4-phosphatase OS=Homo sapiens GN=INPP4A;>sp|Q96PE3-2|INP4A_HUMAN Isoform 2 of Type I inositol 3,4-bisphosphate 4-phosphatase OS=Homo sapiens GN=INPP4A;>tr|F5H860|F5H860_HUMAN Type I ino
-0.54044	0.750546		3.96e-31	5	8	0.861811	0.838141	P55060-3;P55060;P55060-4;B4DUC5;P55060-2	Exportin-2	CSE1L	>sp|P55060-3|XPO2_HUMAN Isoform 3 of Exportin-2 OS=Homo sapiens GN=CSE1L;>sp|P55060|XPO2_HUMAN Exportin-2 OS=Homo sapiens GN=CSE1L PE=1 SV=3;>sp|P55060-4|XPO2_HUMAN Isoform 4 of Exportin-2 OS=Homo sapiens GN=CSE1L;>tr|B4DUC5|B4DUC5_HUMAN Uncharacterized pr
-0.539772	0.827773		5.31e-25	6	4	0.859032	0.698455	P42677;Q5T4L4;Q71UM5;H0YMV8;C9J1C5;C9JLI6	40S ribosomal protein S27;40S ribosomal protein S27-like	RPS27;RPS27L	>sp|P42677|RS27_HUMAN 40S ribosomal protein S27 OS=Homo sapiens GN=RPS27 PE=1 SV=3;>tr|Q5T4L4|Q5T4L4_HUMAN 40S ribosomal protein S27 OS=Homo sapiens GN=RPS27 PE=1 SV=1;>sp|Q71UM5|RS27L_HUMAN 40S ribosomal protein S27-like OS=Homo sapiens GN=RPS27L PE=1 SV=
-0.539704	0.430555		6.56e-12	6	3	0.858747	0.677622	C9J413;C9JLU1;P52434;C9JCU7;C9JUA8;C9JBJ6	DNA-directed RNA polymerases I, II, and III subunit RPABC3	POLR2H	>tr|C9J413|C9J413_HUMAN DNA-directed RNA polymerases I, II, and III subunit RPABC3 OS=Homo sapiens GN=POLR2H PE=1 SV=1;>tr|C9JLU1|C9JLU1_HUMAN DNA-directed RNA polymerases I, II, and III subunit RPABC3 (Fragment) OS=Homo sapiens GN=POLR2H PE=1 SV=2;>sp|P52
-0.539378	1.64144		1.44e-58	2	9	0.857394	0.0205079	O95363;Q5JRF7	Phenylalanine--tRNA ligase, mitochondrial	FARS2	>sp|O95363|SYFM_HUMAN Phenylalanine--tRNA ligase, mitochondrial OS=Homo sapiens GN=FARS2 PE=1 SV=1
-0.538831	0.526613		0	1	44	0.855117	0.806496	P52732	Kinesin-like protein KIF11	KIF11	>sp|P52732|KIF11_HUMAN Kinesin-like protein KIF11 OS=Homo sapiens GN=KIF11 PE=1 SV=2
-0.53878	0.364045		1.6e-53	2	10	0.854904	0.593381	Q9NX58;D6RDJ1	Cell growth-regulating nucleolar protein	LYAR	>sp|Q9NX58|LYAR_HUMAN Cell growth-regulating nucleolar protein OS=Homo sapiens GN=LYAR PE=1 SV=2
-0.538386	-0.356346		1.94e-54	2	12	0.85327	0.0695907	Q15654;H7BZE2	Thyroid receptor-interacting protein 6	TRIP6	>sp|Q15654|TRIP6_HUMAN Thyroid receptor-interacting protein 6 OS=Homo sapiens GN=TRIP6 PE=1 SV=3;>tr|H7BZE2|H7BZE2_HUMAN Thyroid receptor-interacting protein 6 (Fragment) OS=Homo sapiens GN=TRIP6 PE=1 SV=2
-0.538301	1.0419		1.31e-137	3	10	0.852914	0.370689	P62753;A2A3R5;A2A3R7	40S ribosomal protein S6	RPS6	>sp|P62753|RS6_HUMAN 40S ribosomal protein S6 OS=Homo sapiens GN=RPS6 PE=1 SV=1;>tr|A2A3R5|A2A3R5_HUMAN 40S ribosomal protein S6 OS=Homo sapiens GN=RPS6 PE=1 SV=1
-0.538232	-1.02772		0	1	15	0.85263	0.00262924	P62633-4			>sp|P62633-4|CNBP_HUMAN Isoform 4 of Cellular nucleic acid-binding protein OS=Homo sapiens GN=CNBP
-0.538181	0.639024		2.22e-26	6	6	0.852417	0.964012	A3KFL2;Q13868;A3KFL1;A3KFL4;Q13868-2;A3KFL5	Exosome complex component RRP4	EXOSC2	>tr|A3KFL2|A3KFL2_HUMAN Exosome complex component RRP4 OS=Homo sapiens GN=EXOSC2 PE=1 SV=1;>sp|Q13868|EXOS2_HUMAN Exosome complex component RRP4 OS=Homo sapiens GN=EXOSC2 PE=1 SV=2;>tr|A3KFL1|A3KFL1_HUMAN Exosome complex component RRP4 (Fragment) OS=Homo s
-0.538164	0.772141		1.35e-32	8	9	0.852346	0.798351	Q5T6W5;P61978-3;P61978;P61978-2;Q5T6W2;Q5T6W1;S4R359;S4R457	Heterogeneous nuclear ribonucleoprotein K	HNRNPK	>tr|Q5T6W5|Q5T6W5_HUMAN Heterogeneous nuclear ribonucleoprotein K OS=Homo sapiens GN=HNRNPK PE=1 SV=1;>sp|P61978-3|HNRPK_HUMAN Isoform 3 of Heterogeneous nuclear ribonucleoprotein K OS=Homo sapiens GN=HNRNPK;>sp|P61978|HNRPK_HUMAN Heterogeneous nuclear rib
-0.538164	0.22573		0	6	52	0.852346	0.435495	Q9UHD2;F5H206;F5H1A3;F5GZI4;Q14164-2;Q14164	Serine/threonine-protein kinase TBK1	TBK1	>sp|Q9UHD2|TBK1_HUMAN Serine/threonine-protein kinase TBK1 OS=Homo sapiens GN=TBK1 PE=1 SV=1
-0.537942	-0.585541		7.34e-67	16	15	0.851423	0.0262833	P29590-4;P29590-2;P29590-5;P29590-9;P29590-3;P29590-8;P29590;P29590-14;P29590-10;H3BT57;P29590-12;P29590-13;P29590-11;H3BT29;H3BUJ5;H3BVD2	Protein PML	PML	>sp|P29590-4|PML_HUMAN Isoform PML-6 of Protein PML OS=Homo sapiens GN=PML;>sp|P29590-2|PML_HUMAN Isoform PML-5 of Protein PML OS=Homo sapiens GN=PML;>sp|P29590-5|PML_HUMAN Isoform PML-4 of Protein PML OS=Homo sapiens GN=PML;>sp|P29590-9|PML_HUMAN Isoform
-0.536848	0.932453		4.74e-05	2	1	0.846883	0.525009	B4DRF4;Q9P035	Very-long-chain (3R)-3-hydroxyacyl-[acyl-carrier protein] dehydratase 3	PTPLAD1	>tr|B4DRF4|B4DRF4_HUMAN Very-long-chain (3R)-3-hydroxyacyl-[acyl-carrier protein] dehydratase 3 OS=Homo sapiens GN=PTPLAD1 PE=1 SV=1;>sp|Q9P035|HACD3_HUMAN Very-long-chain (3R)-3-hydroxyacyl-[acyl-carrier protein] dehydratase 3 OS=Homo sapiens GN=PTPLAD1 P
-0.53678	0.954761		0	4	37	0.846599	0.491111	P19474;F5H012;P19474-2;H0YDP8	E3 ubiquitin-protein ligase TRIM21	TRIM21	>sp|P19474|RO52_HUMAN E3 ubiquitin-protein ligase TRIM21 OS=Homo sapiens GN=TRIM21 PE=1 SV=1;>tr|F5H012|F5H012_HUMAN E3 ubiquitin-protein ligase TRIM21 OS=Homo sapiens GN=TRIM21 PE=1 SV=1;>sp|P19474-2|RO52_HUMAN Isoform 2 of E3 ubiquitin-protein ligase TRI
-0.53637	0.682657		6.5e-14	3	3	0.844899	0.965477	Q8WWW0-2;Q8WWW0;Q8WWW0-3	Ras association domain-containing protein 5	RASSF5	>sp|Q8WWW0-2|RASF5_HUMAN Isoform 2 of Ras association domain-containing protein 5 OS=Homo sapiens GN=RASSF5;>sp|Q8WWW0|RASF5_HUMAN Ras association domain-containing protein 5 OS=Homo sapiens GN=RASSF5 PE=1 SV=1;>sp|Q8WWW0-3|RASF5_HUMAN Isoform 3 of Ras ass
-0.535038	0.636182		7.68e-59	7	12	0.839382	0.959986	B4DUR8;P49368-2;P49368;Q5SZX6;E9PRC8;E9PQ35;Q5SZW8	T-complex protein 1 subunit gamma	CCT3	>tr|B4DUR8|B4DUR8_HUMAN T-complex protein 1 subunit gamma OS=Homo sapiens GN=CCT3 PE=1 SV=1;>sp|P49368-2|TCPG_HUMAN Isoform 2 of T-complex protein 1 subunit gamma OS=Homo sapiens GN=CCT3;>sp|P49368|TCPG_HUMAN T-complex protein 1 subunit gamma OS=Homo sapie
-0.534066	0.89794		7.6e-69	24	7	0.835358	0.579717	E9PK01;P29692;P29692-3;P29692-2;E9PRY8;E9PPR1;E9PL12;E9PQ49;E9PI39;E9PMW7;E9PL71;E9PQZ1;P29692-4;E9PN91;E9PIZ1;H0YCK7;E9PQC9;H0YE58;E9PK06;H0YE72;E9PNW6;E9PKK3;E9PK72;E9PJD0	Elongation factor 1-delta	EEF1D	>tr|E9PK01|E9PK01_HUMAN Elongation factor 1-delta (Fragment) OS=Homo sapiens GN=EEF1D PE=1 SV=1;>sp|P29692|EF1D_HUMAN Elongation factor 1-delta OS=Homo sapiens GN=EEF1D PE=1 SV=5;>sp|P29692-3|EF1D_HUMAN Isoform 3 of Elongation factor 1-delta OS=Homo sapien
-0.532839	0.648728		7.31e-07	4	3	0.830286	0.977766	Q9NR50-3;Q9NR50-2;Q9NR50;H0Y580	Translation initiation factor eIF-2B subunit gamma	EIF2B3	>sp|Q9NR50-3|EI2BG_HUMAN Isoform 3 of Translation initiation factor eIF-2B subunit gamma OS=Homo sapiens GN=EIF2B3;>sp|Q9NR50-2|EI2BG_HUMAN Isoform 2 of Translation initiation factor eIF-2B subunit gamma OS=Homo sapiens GN=EIF2B3;>sp|Q9NR50|EI2BG_HUMAN Tra
-0.532515	0.703267		1.05e-172	14	16	0.828949	0.926574	P23396;P23396-2;E9PL09;E9PPU1;F2Z2S8;H0YCJ7;H0YEU2;H0YF32;E9PQ96;E9PJH4;E9PK82;E9PSF4;E9PQX2;H0YES8	40S ribosomal protein S3	RPS3	>sp|P23396|RS3_HUMAN 40S ribosomal protein S3 OS=Homo sapiens GN=RPS3 PE=1 SV=2;>sp|P23396-2|RS3_HUMAN Isoform 2 of 40S ribosomal protein S3 OS=Homo sapiens GN=RPS3;>tr|E9PL09|E9PL09_HUMAN 40S ribosomal protein S3 OS=Homo sapiens GN=RPS3 PE=1 SV=1;>tr|E9PP
-0.532277	0.41379		3.12e-11	2	1	0.827965	0.655949	Q9H3U1-2;Q9H3U1	Protein unc-45 homolog A	UNC45A	>sp|Q9H3U1-2|UN45A_HUMAN Isoform 2 of Protein unc-45 homolog A OS=Homo sapiens GN=UNC45A;>sp|Q9H3U1|UN45A_HUMAN Protein unc-45 homolog A OS=Homo sapiens GN=UNC45A PE=1 SV=1
-0.531987	0.485628		4.49e-111	6	13	0.82677	0.750631	Q9Y265;Q9Y265-2;E7ETR0;H7C4G5;J3QLR1;H7C4I3	RuvB-like 1	RUVBL1	>sp|Q9Y265|RUVB1_HUMAN RuvB-like 1 OS=Homo sapiens GN=RUVBL1 PE=1 SV=1;>sp|Q9Y265-2|RUVB1_HUMAN Isoform 2 of RuvB-like 1 OS=Homo sapiens GN=RUVBL1;>tr|E7ETR0|E7ETR0_HUMAN RuvB-like 1 OS=Homo sapiens GN=RUVBL1 PE=1 SV=1
-0.531681	0.678982		6.79e-121	13	15	0.825506	0.972425	P61247;D6RG13;D6RAT0;F5H4F9;E9PFI5;H0Y9Y4;H0Y8L7;D6RB09;D6R9B6;D6RAS7;D6RI02;D6RED7;D6RGE0	40S ribosomal protein S3a	RPS3A	>sp|P61247|RS3A_HUMAN 40S ribosomal protein S3a OS=Homo sapiens GN=RPS3A PE=1 SV=2;>tr|D6RG13|D6RG13_HUMAN 40S ribosomal protein S3a (Fragment) OS=Homo sapiens GN=RPS3A PE=1 SV=1;>tr|D6RAT0|D6RAT0_HUMAN 40S ribosomal protein S3a OS=Homo sapiens GN=RPS3A PE
-0.531647	0.0124743		2.85e-176	5	35	0.825365	0.246488	Q7Z7M0;Q7Z7M0-2;F5GZG7;M0R0Q0;M0QZL2	Multiple epidermal growth factor-like domains protein 8	MEGF8	>sp|Q7Z7M0|MEGF8_HUMAN Multiple epidermal growth factor-like domains protein 8 OS=Homo sapiens GN=MEGF8 PE=1 SV=2;>sp|Q7Z7M0-2|MEGF8_HUMAN Isoform 2 of Multiple epidermal growth factor-like domains protein 8 OS=Homo sapiens GN=MEGF8
-0.531255	1.24584		2.8e-49	7	10	0.823751	0.167957	H3BS10;P06865;H3BP20;E9PGL4;H3BU85;H3BTD4;B4DKE7	Beta-hexosaminidase;Beta-hexosaminidase subunit alpha	HEXA	>tr|H3BS10|H3BS10_HUMAN Beta-hexosaminidase OS=Homo sapiens GN=HEXA PE=1 SV=1;>sp|P06865|HEXA_HUMAN Beta-hexosaminidase subunit alpha OS=Homo sapiens GN=HEXA PE=1 SV=2;>tr|H3BP20|H3BP20_HUMAN Beta-hexosaminidase OS=Homo sapiens GN=HEXA PE=1 SV=1;>tr|E9PGL4
-0.531085	0.956798		1.19e-05	3	2	0.823049	0.488075	Q00013-2;Q00013-3;Q00013	55 kDa erythrocyte membrane protein	MPP1	>sp|Q00013-2|EM55_HUMAN Isoform 2 of 55 kDa erythrocyte membrane protein OS=Homo sapiens GN=MPP1;>sp|Q00013-3|EM55_HUMAN Isoform 3 of 55 kDa erythrocyte membrane protein OS=Homo sapiens GN=MPP1;>sp|Q00013|EM55_HUMAN 55 kDa erythrocyte membrane protein OS=H
-0.530983	1.00069		3.57e-80	3	11	0.822628	0.42518	P62277;J3KMX5;E9PS50	40S ribosomal protein S13	RPS13	>sp|P62277|RS13_HUMAN 40S ribosomal protein S13 OS=Homo sapiens GN=RPS13 PE=1 SV=2;>tr|J3KMX5|J3KMX5_HUMAN 40S ribosomal protein S13 OS=Homo sapiens GN=RPS13 PE=1 SV=1
-0.53066	1.42446		5.27e-14	13	3	0.821297	0.0714855	Q9H9Q2;J3QT95;Q9H9Q2-2;J3KQ34;Q9H9Q2-3;J3KQ41;J3KQV6;J3QT67;J3QT66;J3QT69;J3QT50;J3QT43;J3QT73	COP9 signalosome complex subunit 7b	COPS7B	>sp|Q9H9Q2|CSN7B_HUMAN COP9 signalosome complex subunit 7b OS=Homo sapiens GN=COPS7B PE=1 SV=1;>tr|J3QT95|J3QT95_HUMAN COP9 signalosome complex subunit 7b (Fragment) OS=Homo sapiens GN=COPS7B PE=1 SV=1;>sp|Q9H9Q2-2|CSN7B_HUMAN Isoform 2 of COP9 signalosome
-0.530643	0.517564		6.66e-15	13	6	0.821227	0.794065	F8W9S7;Q14C86-3;Q14C86-4;Q14C86-5;Q14C86-2;Q14C86;Q14C86-6;B0QZ65;B4DGD8;C9IZ08;H0Y7I9;H0Y4E7;C9IZX9	GTPase-activating protein and VPS9 domain-containing protein 1	GAPVD1	>tr|F8W9S7|F8W9S7_HUMAN GTPase-activating protein and VPS9 domain-containing protein 1 OS=Homo sapiens GN=GAPVD1 PE=1 SV=1;>sp|Q14C86-3|GAPD1_HUMAN Isoform 3 of GTPase-activating protein and VPS9 domain-containing protein 1 OS=Homo sapiens GN=GAPVD1;>sp|Q1
-0.530439	0.529115		2.22e-45	1	5	0.820385	0.809941	A6NG32		CHMP1A	>tr|A6NG32|A6NG32_HUMAN Charged multivesicular body protein 1a OS=Homo sapiens GN=CHMP1A PE=2 SV=3
-0.529997	-0.262776		6.13e-06	2	2	0.818565	0.0993061	O15014;E7ERY8	Zinc finger protein 609	ZNF609	>sp|O15014|ZN609_HUMAN Zinc finger protein 609 OS=Homo sapiens GN=ZNF609 PE=1 SV=2;>tr|E7ERY8|E7ERY8_HUMAN Zinc finger protein 609 OS=Homo sapiens GN=ZNF609 PE=1 SV=1
-0.529929	1.03848		2.71e-10	11	3	0.818285	0.375037	D6REM6;P43243;A8MXP9;D6RBK5;H0Y8T4;D6R991;B3KM87;P43243-2;D6RBI2;D6RE02;D6RIA2	Matrin-3	MATR3	>tr|D6REM6|D6REM6_HUMAN Matrin-3 OS=Homo sapiens GN=MATR3 PE=1 SV=1;>sp|P43243|MATR3_HUMAN Matrin-3 OS=Homo sapiens GN=MATR3 PE=1 SV=2;>tr|A8MXP9|A8MXP9_HUMAN Matrin-3 OS=Homo sapiens GN=MATR3 PE=1 SV=1;>tr|D6RBK5|D6RBK5_HUMAN Matrin-3 (Fragment) OS=Homo s
-0.529555	1.03906		8.1e-103	6	8	0.816746	0.374295	P26373;J3QSB4;P26373-2;H3BTH3;H3BUK8;J3KS98	60S ribosomal protein L13	RPL13	>sp|P26373|RL13_HUMAN 60S ribosomal protein L13 OS=Homo sapiens GN=RPL13 PE=1 SV=4;>tr|J3QSB4|J3QSB4_HUMAN 60S ribosomal protein L13 (Fragment) OS=Homo sapiens GN=RPL13 PE=1 SV=1;>sp|P26373-2|RL13_HUMAN Isoform 2 of 60S ribosomal protein L13 OS=Homo sapien
-0.529555	0.133381		1.44e-72	9	9	0.816746	0.345176	F8W7D6;Q9NQX3;Q9NQX3-2;F5H039;G3V582;H0YJ30;G3V4R0;G3V355;H0YJR5	Gephyrin;Molybdopterin adenylyltransferase;Molybdopterin molybdenumtransferase	GPHN	>tr|F8W7D6|F8W7D6_HUMAN Molybdopterin molybdenumtransferase OS=Homo sapiens GN=GPHN PE=1 SV=1;>sp|Q9NQX3|GEPH_HUMAN Gephyrin OS=Homo sapiens GN=GPHN PE=1 SV=1;>sp|Q9NQX3-2|GEPH_HUMAN Isoform 2 of Gephyrin OS=Homo sapiens GN=GPHN;>tr|F5H039|F5H039_HUMAN Mol
-0.527415	-0.584323		7.72e-277	8	39	0.807951	0.02643	Q12933-3;Q12933;Q12933-4;Q12933-2;B1AMX9;B1AMX8;B1AMX7;B1AMY1	TNF receptor-associated factor 2	TRAF2	>sp|Q12933-3|TRAF2_HUMAN Isoform 3 of TNF receptor-associated factor 2 OS=Homo sapiens GN=TRAF2;>sp|Q12933|TRAF2_HUMAN TNF receptor-associated factor 2 OS=Homo sapiens GN=TRAF2 PE=1 SV=2;>sp|Q12933-4|TRAF2_HUMAN Isoform 4 of TNF receptor-associated factor
-0.527262	0.686106		6.49e-42	5	14	0.807325	0.958959	P46781;B5MCT8;C9JM19;F2Z3C0;A8MXK4	40S ribosomal protein S9	RPS9	>sp|P46781|RS9_HUMAN 40S ribosomal protein S9 OS=Homo sapiens GN=RPS9 PE=1 SV=3;>tr|B5MCT8|B5MCT8_HUMAN 40S ribosomal protein S9 OS=Homo sapiens GN=RPS9 PE=1 SV=1;>tr|C9JM19|C9JM19_HUMAN 40S ribosomal protein S9 OS=Homo sapiens GN=RPS9 PE=1 SV=1
-0.526617	1.0279		2.09e-90	7	15	0.804681	0.388692	P39023;H7C422;G5E9G0;B5MCW2;H7C3M2;F8WCR1;Q92901	60S ribosomal protein L3	RPL3	>sp|P39023|RL3_HUMAN 60S ribosomal protein L3 OS=Homo sapiens GN=RPL3 PE=1 SV=2;>tr|H7C422|H7C422_HUMAN 60S ribosomal protein L3 (Fragment) OS=Homo sapiens GN=RPL3 PE=1 SV=1;>tr|G5E9G0|G5E9G0_HUMAN 60S ribosomal protein L3 OS=Homo sapiens GN=RPL3 PE=1 SV=1
-0.526176	1.16563		1.46e-255	14	16	0.802874	0.234596	P05388;Q3B7A4;F8VWS0;F8VU65;F8VPE8;G3V210;F8VW21;Q8NHW5;F8VQY6;F8VRK7;F8VWV4;F8VZS0;F8VS58;F8W1K8	60S acidic ribosomal protein P0;60S acidic ribosomal protein P0-like	RPLP0;RPLP0P6	>sp|P05388|RLA0_HUMAN 60S acidic ribosomal protein P0 OS=Homo sapiens GN=RPLP0 PE=1 SV=1;>tr|Q3B7A4|Q3B7A4_HUMAN 60S acidic ribosomal protein P0 OS=Homo sapiens GN=RPLP0 PE=1 SV=1;>tr|F8VWS0|F8VWS0_HUMAN 60S acidic ribosomal protein P0 OS=Homo sapiens GN=R
-0.524888	0.338993		0	2	42	0.7976	0.562942	Q7L099-4;Q7L099-3			>sp|Q7L099-4|RUFY3_HUMAN Isoform 4 of Protein RUFY3 OS=Homo sapiens GN=RUFY3;>sp|Q7L099-3|RUFY3_HUMAN Isoform 3 of Protein RUFY3 OS=Homo sapiens GN=RUFY3
-0.524634	0.890251		1.14e-20	2	5	0.796561	0.592259	P53007;B4DP62	Tricarboxylate transport protein, mitochondrial	SLC25A1	>sp|P53007|TXTP_HUMAN Tricarboxylate transport protein, mitochondrial OS=Homo sapiens GN=SLC25A1 PE=1 SV=2;>tr|B4DP62|B4DP62_HUMAN Solute carrier family 25 (Mitochondrial carrier;citrate transporter), member 1, isoform CRA_b OS=Homo sapiens GN=SLC25A1 PE=
-0.524465	1.0955		1.07e-201	5	12	0.795869	0.306649	P06748-2;P06748;P06748-3;E5RI98;E5RGW4	Nucleophosmin	NPM1	>sp|P06748-2|NPM_HUMAN Isoform 2 of Nucleophosmin OS=Homo sapiens GN=NPM1;>sp|P06748|NPM_HUMAN Nucleophosmin OS=Homo sapiens GN=NPM1 PE=1 SV=2;>sp|P06748-3|NPM_HUMAN Isoform 3 of Nucleophosmin OS=Homo sapiens GN=NPM1
-0.524244	-0.657885		2.46e-25	6	6	0.794969	0.018743	Q9NXR7-4;Q9NXR7-3;Q9NXR7;Q9NXR7-1;F8W733;C9J2G0	BRCA1-A complex subunit BRE	BRE	>sp|Q9NXR7-4|BRE_HUMAN Isoform 4 of BRCA1-A complex subunit BRE OS=Homo sapiens GN=BRE;>sp|Q9NXR7-3|BRE_HUMAN Isoform 3 of BRCA1-A complex subunit BRE OS=Homo sapiens GN=BRE;>sp|Q9NXR7|BRE_HUMAN BRCA1-A complex subunit BRE OS=Homo sapiens GN=BRE PE=1 SV=2;
-0.52416	0.736448		1.34e-14	7	5	0.794623	0.864349	P33176;E9PET8;J3KNA1;O60282;Q12840;O60282-2;C9JWB9	Kinesin-1 heavy chain;Kinesin heavy chain isoform 5C;Kinesin heavy chain isoform 5A	KIF5B;KIF5C;KIF5A	>sp|P33176|KINH_HUMAN Kinesin-1 heavy chain OS=Homo sapiens GN=KIF5B PE=1 SV=1;>tr|E9PET8|E9PET8_HUMAN Kinesin heavy chain isoform 5C OS=Homo sapiens GN=KIF5C PE=1 SV=2;>tr|J3KNA1|J3KNA1_HUMAN Kinesin heavy chain isoform 5A OS=Homo sapiens GN=KIF5A PE=1 SV
-0.524126	0.497698		2.39e-140	2	17	0.794485	0.766963	P33981-2;P33981	Dual specificity protein kinase TTK	TTK	>sp|P33981-2|TTK_HUMAN Isoform 2 of Dual specificity protein kinase TTK OS=Homo sapiens GN=TTK;>sp|P33981|TTK_HUMAN Dual specificity protein kinase TTK OS=Homo sapiens GN=TTK PE=1 SV=2
-0.523973	0.534925		0	5	139	0.793862	0.817957	P78527;P78527-2;E7EUY0;F5GX40;H0YG84	DNA-dependent protein kinase catalytic subunit	PRKDC	>sp|P78527|PRKDC_HUMAN DNA-dependent protein kinase catalytic subunit OS=Homo sapiens GN=PRKDC PE=1 SV=3;>sp|P78527-2|PRKDC_HUMAN Isoform 2 of DNA-dependent protein kinase catalytic subunit OS=Homo sapiens GN=PRKDC;>tr|E7EUY0|E7EUY0_HUMAN DNA-dependent pro
-0.522755	1.02188		8.71e-46	3	8	0.788889	0.396598	P17812;B4DR64;B7Z9C4	CTP synthase 1	CTPS1	>sp|P17812|PYRG1_HUMAN CTP synthase 1 OS=Homo sapiens GN=CTPS1 PE=1 SV=2;>tr|B4DR64|B4DR64_HUMAN CTP synthase OS=Homo sapiens GN=CTPS1 PE=1 SV=1;>tr|B7Z9C4|B7Z9C4_HUMAN CTP synthase 1 OS=Homo sapiens GN=CTPS1 PE=1 SV=1
-0.521909	1.22503		2.72e-21	7	3	0.785442	0.183703	C9J3L8;C9J5W0;P43307;E9PAL7;C9IZQ1;P43307-2;F5H5Y2	Translocon-associated protein subunit alpha	SSR1	>tr|C9J3L8|C9J3L8_HUMAN Translocon-associated protein subunit alpha OS=Homo sapiens GN=SSR1 PE=1 SV=1;>tr|C9J5W0|C9J5W0_HUMAN Translocon-associated protein subunit alpha OS=Homo sapiens GN=SSR1 PE=1 SV=1;>sp|P43307|SSRA_HUMAN Translocon-associated protein
-0.521774	0.756103		2.87e-174	3	19	0.784892	0.827857	Q00839-2;Q00839;Q5RI18	Heterogeneous nuclear ribonucleoprotein U	HNRNPU	>sp|Q00839-2|HNRPU_HUMAN Isoform Short of Heterogeneous nuclear ribonucleoprotein U OS=Homo sapiens GN=HNRNPU;>sp|Q00839|HNRPU_HUMAN Heterogeneous nuclear ribonucleoprotein U OS=Homo sapiens GN=HNRNPU PE=1 SV=6
-0.521537	0.915955		3.66e-162	8	33	0.783928	0.550829	Q5THK1;Q5THK1-2;Q5THK1-4;Q5THK1-3;H7BZH1;H3BLU3;H7C1B0;C9J9V0	Protein PRR14L	PRR14L	>sp|Q5THK1|PR14L_HUMAN Protein PRR14L OS=Homo sapiens GN=PRR14L PE=1 SV=1;>sp|Q5THK1-2|PR14L_HUMAN Isoform 2 of Protein PRR14L OS=Homo sapiens GN=PRR14L;>sp|Q5THK1-4|PR14L_HUMAN Isoform 4 of Protein PRR14L OS=Homo sapiens GN=PRR14L;>sp|Q5THK1-3|PR14L_HUMAN
-0.521453	0.732376		0	4	30	0.783584	0.871948	Q96GX9;J3KN82;S4R3D6;Q96GX9-3	Methylthioribulose-1-phosphate dehydratase	APIP	>sp|Q96GX9|MTNB_HUMAN Methylthioribulose-1-phosphate dehydratase OS=Homo sapiens GN=APIP PE=1 SV=1;>tr|J3KN82|J3KN82_HUMAN Methylthioribulose-1-phosphate dehydratase OS=Homo sapiens GN=APIP PE=1 SV=1;>tr|S4R3D6|S4R3D6_HUMAN Methylthioribulose-1-phosphate d
-0.521368	0.488059		1.53e-160	6	17	0.78324	0.753912	O95544;O95544-2;O95544-3;Q5QPS5;J3KTI3;J3KSP9	NAD kinase	NADK	>sp|O95544|NADK_HUMAN NAD kinase OS=Homo sapiens GN=NADK PE=1 SV=1;>sp|O95544-2|NADK_HUMAN Isoform 2 of NAD kinase OS=Homo sapiens GN=NADK;>sp|O95544-3|NADK_HUMAN Isoform 3 of NAD kinase OS=Homo sapiens GN=NADK
-0.520709	-0.319497		1.57e-194	8	43	0.780559	0.0802808	P28340;M0R2B7;M0QZR8;M0QXE6;M0QXQ2;M0QZB4;M0R3H8;M0R2I8	DNA polymerase delta catalytic subunit;DNA polymerase	POLD1	>sp|P28340|DPOD1_HUMAN DNA polymerase delta catalytic subunit OS=Homo sapiens GN=POLD1 PE=1 SV=2;>tr|M0R2B7|M0R2B7_HUMAN DNA polymerase OS=Homo sapiens GN=POLD1 PE=1 SV=1;>tr|M0QZR8|M0QZR8_HUMAN DNA polymerase OS=Homo sapiens GN=POLD1 PE=1 SV=1
-0.520642	0.993167		2.85e-29	5	4	0.780284	0.435617	P62266;D6RD47;D6RDJ2;D6RIX0;D6R9I7	40S ribosomal protein S23	RPS23	>sp|P62266|RS23_HUMAN 40S ribosomal protein S23 OS=Homo sapiens GN=RPS23 PE=1 SV=3;>tr|D6RD47|D6RD47_HUMAN 40S ribosomal protein S23 OS=Homo sapiens GN=RPS23 PE=1 SV=1
-0.520439	1.11824		3.4e-179	7	18	0.779461	0.281838	Q02878;F8VZ45;U3KQR5;F8VR69;F8VZA3;F8VWR1;F8VU16	60S ribosomal protein L6	RPL6	>sp|Q02878|RL6_HUMAN 60S ribosomal protein L6 OS=Homo sapiens GN=RPL6 PE=1 SV=3
-0.520135	0.377745		6.15e-142	6	8	0.778225	0.610339	Q5H9A7;P01033;H0Y789;Q5H9B5;Q5H9B4;B4DJK3	Metalloproteinase inhibitor 1	TIMP1	>tr|Q5H9A7|Q5H9A7_HUMAN Metalloproteinase inhibitor 1 OS=Homo sapiens GN=TIMP1 PE=1 SV=1;>sp|P01033|TIMP1_HUMAN Metalloproteinase inhibitor 1 OS=Homo sapiens GN=TIMP1 PE=1 SV=1;>tr|H0Y789|H0Y789_HUMAN Metalloproteinase inhibitor 1 (Fragment) OS=Homo sapien
-0.519831	0.402881		1.26e-103	1	10	0.776991	0.642	Q9NS86	LanC-like protein 2	LANCL2	>sp|Q9NS86|LANC2_HUMAN LanC-like protein 2 OS=Homo sapiens GN=LANCL2 PE=1 SV=1
-0.518937	1.04538		5.18e-61	8	8	0.773361	0.366291	P62899;H7C2W9;C9JU56;B7Z4E3;P62899-3;P62899-2;B7Z4C8;B8ZZK4	60S ribosomal protein L31	RPL31	>sp|P62899|RL31_HUMAN 60S ribosomal protein L31 OS=Homo sapiens GN=RPL31 PE=1 SV=1;>tr|H7C2W9|H7C2W9_HUMAN 60S ribosomal protein L31 (Fragment) OS=Homo sapiens GN=RPL31 PE=1 SV=1;>tr|C9JU56|C9JU56_HUMAN 60S ribosomal protein L31 (Fragment) OS=Homo sapiens
-0.518262	0.804586		2.2e-59	2	7	0.770626	0.739572	Q86V81;E9PB61	THO complex subunit 4	ALYREF	>sp|Q86V81|THOC4_HUMAN THO complex subunit 4 OS=Homo sapiens GN=ALYREF PE=1 SV=3;>tr|E9PB61|E9PB61_HUMAN THO complex subunit 4 OS=Homo sapiens GN=ALYREF PE=1 SV=1
-0.518009	0.582955		5.04e-18	3	8	0.769602	0.884875	Q5JR04;Q9HCE1;Q9HCE1-2	Putative helicase MOV-10	MOV10	>tr|Q5JR04|Q5JR04_HUMAN Mov10, Moloney leukemia virus 10, homolog (Mouse), isoform CRA_a OS=Homo sapiens GN=MOV10 PE=1 SV=1;>sp|Q9HCE1|MOV10_HUMAN Putative helicase MOV-10 OS=Homo sapiens GN=MOV10 PE=1 SV=2;>sp|Q9HCE1-2|MOV10_HUMAN Isoform 2 of Putative he
-0.51779	0.366516		4.5e-26	11	7	0.768715	0.596423	Q96T76-5;Q96T76-9;Q96T76;Q96T76-8;Q5T454;Q96T76-7;H0Y746;F8WCH8;B0QZ77;H0Y7V3;H7C0A9	MMS19 nucleotide excision repair protein homolog	MMS19	>sp|Q96T76-5|MMS19_HUMAN Isoform 4 of MMS19 nucleotide excision repair protein homolog OS=Homo sapiens GN=MMS19;>sp|Q96T76-9|MMS19_HUMAN Isoform 6 of MMS19 nucleotide excision repair protein homolog OS=Homo sapiens GN=MMS19;>sp|Q96T76|MMS19_HUMAN MMS19 nuc
-0.51747	0.815924		2.77e-26	8	7	0.767419	0.719364	P61254;J3KTJ8;J3QRI7;J3QQQ9;J3QQV1;J3QRC4;J3KSS0;J3KS10	60S ribosomal protein L26	RPL26;KRBA2	>sp|P61254|RL26_HUMAN 60S ribosomal protein L26 OS=Homo sapiens GN=RPL26 PE=1 SV=1;>tr|J3KTJ8|J3KTJ8_HUMAN 60S ribosomal protein L26 (Fragment) OS=Homo sapiens GN=RPL26 PE=4 SV=2;>tr|J3QRI7|J3QRI7_HUMAN 60S ribosomal protein L26 (Fragment) OS=Homo sapiens
-0.517453	0.357478		1.73e-10	3	4	0.767351	0.585329	E7EP00;G5EA31;P53992	Protein transport protein Sec24C	SEC24C	>tr|E7EP00|E7EP00_HUMAN Protein transport protein Sec24C OS=Homo sapiens GN=SEC24C PE=1 SV=2;>tr|G5EA31|G5EA31_HUMAN Protein transport protein Sec24C OS=Homo sapiens GN=SEC24C PE=1 SV=1;>sp|P53992|SC24C_HUMAN Protein transport protein Sec24C OS=Homo sapien
-0.517082	0.373361		1.03e-125	3	10	0.765851	0.604889	P61962;E9PCY4;P61962-2	DDB1- and CUL4-associated factor 7	DCAF7	>sp|P61962|DCAF7_HUMAN DDB1- and CUL4-associated factor 7 OS=Homo sapiens GN=DCAF7 PE=1 SV=1;>tr|E9PCY4|E9PCY4_HUMAN DDB1- and CUL4-associated factor 7 OS=Homo sapiens GN=DCAF7 PE=1 SV=1
-0.517082	-0.117885		7.54e-28	4	9	0.765851	0.164329	Q9H9B1;Q9H9B1-3;Q9H9B1-4;Q9H9B1-2	Histone-lysine N-methyltransferase EHMT1	EHMT1	>sp|Q9H9B1|EHMT1_HUMAN Histone-lysine N-methyltransferase EHMT1 OS=Homo sapiens GN=EHMT1 PE=1 SV=4;>sp|Q9H9B1-3|EHMT1_HUMAN Isoform 3 of Histone-lysine N-methyltransferase EHMT1 OS=Homo sapiens GN=EHMT1
-0.51693	0.693781		4.65e-152	2	14	0.765238	0.944462	Q15181;Q5SQT6	Inorganic pyrophosphatase	PPA1	>sp|Q15181|IPYR_HUMAN Inorganic pyrophosphatase OS=Homo sapiens GN=PPA1 PE=1 SV=2;>tr|Q5SQT6|Q5SQT6_HUMAN Inorganic pyrophosphatase OS=Homo sapiens GN=PPA1 PE=1 SV=1
-0.516762	1.42876		1.15e-14	1	5	0.764556	0.0698983	O95881	Thioredoxin domain-containing protein 12	TXNDC12	>sp|O95881|TXD12_HUMAN Thioredoxin domain-containing protein 12 OS=Homo sapiens GN=TXNDC12 PE=1 SV=1
-0.516677	0.721779		2.98e-17	3	5	0.764216	0.891778	O75489;B4DFM8;E9PS48	NADH dehydrogenase [ubiquinone] iron-sulfur protein 3, mitochondrial	NDUFS3	>sp|O75489|NDUS3_HUMAN NADH dehydrogenase [ubiquinone] iron-sulfur protein 3, mitochondrial OS=Homo sapiens GN=NDUFS3 PE=1 SV=1
-0.516408	0.108455		2.54e-19	4	3	0.763128	0.323006	P63167;F8VXL2;F8VRV5;F8VXI7	Dynein light chain 1, cytoplasmic	DYNLL1	>sp|P63167|DYL1_HUMAN Dynein light chain 1, cytoplasmic OS=Homo sapiens GN=DYNLL1 PE=1 SV=1;>tr|F8VXL2|F8VXL2_HUMAN Dynein light chain 1, cytoplasmic OS=Homo sapiens GN=DYNLL1 PE=1 SV=1;>tr|F8VRV5|F8VRV5_HUMAN Dynein light chain 1, cytoplasmic OS=Homo sapi
-0.51459	1.0861		5.39e-67	9	14	0.755796	0.317311	Q8N163-2;Q8N163;G3V119;H0YB24;E5RHJ4;H0YC69;E5RFJ3;H0YC58;E5RGU7	DBIRD complex subunit KIAA1967	KIAA1967	>sp|Q8N163-2|CCAR2_HUMAN Isoform 2 of Cell cycle and apoptosis regulator protein 2 OS=Homo sapiens GN=CCAR2;>sp|Q8N163|CCAR2_HUMAN Cell cycle and apoptosis regulator protein 2 OS=Homo sapiens GN=CCAR2 PE=1 SV=2;>tr|G3V119|G3V119_HUMAN Cell cycle and apopto
-0.513615	1.1616		2.66e-113	4	10	0.751871	0.23838	P62913;P62913-2;Q5VVC8;Q5VVC9	60S ribosomal protein L11	RPL11	>sp|P62913|RL11_HUMAN 60S ribosomal protein L11 OS=Homo sapiens GN=RPL11 PE=1 SV=2;>sp|P62913-2|RL11_HUMAN Isoform 2 of 60S ribosomal protein L11 OS=Homo sapiens GN=RPL11;>tr|Q5VVC8|Q5VVC8_HUMAN 60S ribosomal protein L11 (Fragment) OS=Homo sapiens GN=RPL11
-0.513178	0.375018		3.49e-19	4	5	0.750114	0.606947	P25205;J3KQ69;B4DWW4;Q7Z6P5	DNA replication licensing factor MCM3	MCM3	>sp|P25205|MCM3_HUMAN DNA replication licensing factor MCM3 OS=Homo sapiens GN=MCM3 PE=1 SV=3;>tr|J3KQ69|J3KQ69_HUMAN DNA replication licensing factor MCM3 OS=Homo sapiens GN=MCM3 PE=1 SV=1;>tr|B4DWW4|B4DWW4_HUMAN DNA replication licensing factor MCM3 OS=H
-0.512724	0.882098		2.94e-107	2	17	0.748293	0.605692	P05141;Q9H0C2	ADP/ATP translocase 2	SLC25A5	>sp|P05141|ADT2_HUMAN ADP/ATP translocase 2 OS=Homo sapiens GN=SLC25A5 PE=1 SV=7
-0.512606	0.865563		3.26e-77	3	17	0.74782	0.633347	Q9NVV4-2;Q08379-2;Q08379			>sp|Q9NVV4-2|PAPD1_HUMAN Isoform 2 of Poly(A) RNA polymerase, mitochondrial OS=Homo sapiens GN=MTPAP
-0.511918	0.61981		2.52e-91	10	22	0.745058	0.936814	O14980;C9JKM9;C9J673;C9IZS4;C9JQ02;C9JV99;H7BZC5;F8WF71;C9JF49;C9IYM2	Exportin-1	XPO1	>sp|O14980|XPO1_HUMAN Exportin-1 OS=Homo sapiens GN=XPO1 PE=1 SV=1
-0.511851	0.574362		4.72e-36	15	9	0.744789	0.872828	B4DLW8;P17844;J3KTA4;J3KRZ1;J3QRQ7;Q92841-1;Q92841-3;Q92841-2;C9JMU5;Q92841;H3BLZ8;X6RLV5;J3QR02;J3KRX8;J3QSF1	Probable ATP-dependent RNA helicase DDX5	DDX5	>tr|B4DLW8|B4DLW8_HUMAN Probable ATP-dependent RNA helicase DDX5 OS=Homo sapiens GN=DDX5 PE=1 SV=1;>sp|P17844|DDX5_HUMAN Probable ATP-dependent RNA helicase DDX5 OS=Homo sapiens GN=DDX5 PE=1 SV=1;>tr|J3KTA4|J3KTA4_HUMAN Probable ATP-dependent RNA helicase
-0.511431	1.19856		4.85e-135	4	27	0.743107	0.205267	P36578;H3BM89;H3BTP7;H3BU31	60S ribosomal protein L4	RPL4	>sp|P36578|RL4_HUMAN 60S ribosomal protein L4 OS=Homo sapiens GN=RPL4 PE=1 SV=5;>tr|H3BM89|H3BM89_HUMAN 60S ribosomal protein L4 OS=Homo sapiens GN=RPL4 PE=1 SV=1;>tr|H3BTP7|H3BTP7_HUMAN 60S ribosomal protein L4 (Fragment) OS=Homo sapiens GN=RPL4 PE=1 SV=1
-0.511414	1.11398		1.06e-50	5	11	0.74304	0.286375	P41091;Q2VIR3;Q2VIR3-2;F8W810;H7BZU1	Eukaryotic translation initiation factor 2 subunit 3;Putative eukaryotic translation initiation factor 2 subunit 3-like protein	EIF2S3;EIF2S3L	>sp|P41091|IF2G_HUMAN Eukaryotic translation initiation factor 2 subunit 3 OS=Homo sapiens GN=EIF2S3 PE=1 SV=3;>sp|Q2VIR3|IF2GL_HUMAN Putative eukaryotic translation initiation factor 2 subunit 3-like protein OS=Homo sapiens GN=EIF2S3L PE=5 SV=2;>sp|Q2VIR3
-0.51133	0.399986		0	13	31	0.742704	0.638319	P68371;M0R2D3;I3L2F9;A6NNZ2;M0QY85;G3V2A3;Q9H4B7;CON__ENSEMBL:ENSBTAP00000025008;M0R0X0;M0QY37;M0QX14;M0QZL7;M0R2T4	Tubulin beta-4B chain	TUBB4B	>sp|P68371|TBB4B_HUMAN Tubulin beta-4B chain OS=Homo sapiens GN=TUBB4B PE=1 SV=1
-0.511297	1.03593		2.42e-188	2	16	0.74257	0.3783	O15269;O15269-2	Serine palmitoyltransferase 1	SPTLC1	>sp|O15269|SPTC1_HUMAN Serine palmitoyltransferase 1 OS=Homo sapiens GN=SPTLC1 PE=1 SV=1
-0.510978	1.00448		3.57e-42	2	10	0.741293	0.419984	P62081;B5MCP9	40S ribosomal protein S7	RPS7	>sp|P62081|RS7_HUMAN 40S ribosomal protein S7 OS=Homo sapiens GN=RPS7 PE=1 SV=1;>tr|B5MCP9|B5MCP9_HUMAN 40S ribosomal protein S7 OS=Homo sapiens GN=RPS7 PE=1 SV=1
-0.510206	1.34318		3.27e-12	1	1	0.738206	0.107479	P47914	60S ribosomal protein L29	RPL29	>sp|P47914|RL29_HUMAN 60S ribosomal protein L29 OS=Homo sapiens GN=RPL29 PE=1 SV=2
-0.509653	0.694505		4.17e-12	2	3	0.735996	0.943096	O95721;C9JAF7	Synaptosomal-associated protein 29;Synaptosomal-associated protein	SNAP29	>sp|O95721|SNP29_HUMAN Synaptosomal-associated protein 29 OS=Homo sapiens GN=SNAP29 PE=1 SV=1;>tr|C9JAF7|C9JAF7_HUMAN Synaptosomal-associated protein (Fragment) OS=Homo sapiens GN=SNAP29 PE=1 SV=1
-0.507575	0.687223		2.1e-07	6	3	0.727716	0.956848	E5RH50;Q6PKG0-3;Q6PKG0;H0YC33;H0YC73;H0YBW1	La-related protein 1	LARP1	>tr|E5RH50|E5RH50_HUMAN La-related protein 1 (Fragment) OS=Homo sapiens GN=LARP1 PE=1 SV=2;>sp|Q6PKG0-3|LARP1_HUMAN Isoform 2 of La-related protein 1 OS=Homo sapiens GN=LARP1;>sp|Q6PKG0|LARP1_HUMAN La-related protein 1 OS=Homo sapiens GN=LARP1 PE=1 SV=2
-0.507358	0.227119		4.47e-104	7	17	0.726851	0.43695	Q2VPK5;H3BSW6;Q2VPK5-5;Q2VPK5-3;H3BNM3;H3BPG4;H3BNU5	Cytoplasmic tRNA 2-thiolation protein 2	CTU2	>sp|Q2VPK5|CTU2_HUMAN Cytoplasmic tRNA 2-thiolation protein 2 OS=Homo sapiens GN=CTU2 PE=1 SV=1;>tr|H3BSW6|H3BSW6_HUMAN Cytoplasmic tRNA 2-thiolation protein 2 OS=Homo sapiens GN=CTU2 PE=1 SV=1;>sp|Q2VPK5-5|CTU2_HUMAN Isoform 3 of Cytoplasmic tRNA 2-thiola
-0.507258	0.458644		0	3	32	0.726451	0.714532	Q9BQE3;F5H5D3;F8VVB9	Tubulin alpha-1C chain	TUBA1C	>sp|Q9BQE3|TBA1C_HUMAN Tubulin alpha-1C chain OS=Homo sapiens GN=TUBA1C PE=1 SV=1;>tr|F5H5D3|F5H5D3_HUMAN Tubulin alpha-1C chain OS=Homo sapiens GN=TUBA1C PE=1 SV=1
-0.506672	0.0556742		1.7e-34	7	5	0.724125	0.279196	Q14847;Q14847-2;C9J9W2;F6S2S5;K7ESD6;Q14847-3;O76041-2	LIM and SH3 domain protein 1	LASP1	>sp|Q14847|LASP1_HUMAN LIM and SH3 domain protein 1 OS=Homo sapiens GN=LASP1 PE=1 SV=2;>sp|Q14847-2|LASP1_HUMAN Isoform 2 of LIM and SH3 domain protein 1 OS=Homo sapiens GN=LASP1;>tr|C9J9W2|C9J9W2_HUMAN LIM and SH3 domain protein 1 (Fragment) OS=Homo sapie
-0.506354	0.7608		9.12e-22	23	5	0.722863	0.819189	H0YHC3;F8W020;F8W118;F8VY35;F8VV59;B7Z9C2;P55209-2;F8W0J6;F5H4R6;H0YIV4;P55209;H0YH88;F8VXI6;F8VUX1;B3KV44;F8W543;F8VRJ2;F8VVB5;E9PNW0;E9PJJ2;E9PS34;E9PNJ7;E9PKT8	Nucleosome assembly protein 1-like 1	NAP1L1	>tr|H0YHC3|H0YHC3_HUMAN Nucleosome assembly protein 1-like 1 (Fragment) OS=Homo sapiens GN=NAP1L1 PE=1 SV=1;>tr|F8W020|F8W020_HUMAN Nucleosome assembly protein 1-like 1 (Fragment) OS=Homo sapiens GN=NAP1L1 PE=1 SV=1;>tr|F8W118|F8W118_HUMAN Nucleosome assem
-0.504131	0.661354		5.62e-103	4	12	0.714058	0.995673	Q13162;H7C3T4;A6NG45;A6NJJ0	Peroxiredoxin-4	PRDX4	>sp|Q13162|PRDX4_HUMAN Peroxiredoxin-4 OS=Homo sapiens GN=PRDX4 PE=1 SV=1;>tr|H7C3T4|H7C3T4_HUMAN Peroxiredoxin-4 (Fragment) OS=Homo sapiens GN=PRDX4 PE=1 SV=1
-0.50353	1.2063		9.94e-33	4	8	0.711684	0.198783	P61353;K7ELC7;K7EQQ9;K7ERY7	60S ribosomal protein L27	RPL27	>sp|P61353|RL27_HUMAN 60S ribosomal protein L27 OS=Homo sapiens GN=RPL27 PE=1 SV=2;>tr|K7ELC7|K7ELC7_HUMAN 60S ribosomal protein L27 (Fragment) OS=Homo sapiens GN=RPL27 PE=1 SV=1;>tr|K7EQQ9|K7EQQ9_HUMAN 60S ribosomal protein L27 OS=Homo sapiens GN=RPL27 PE
-0.503063	1.08923		1.86e-109	3	6	0.70984	0.313737	P05387;H0YDD8;P05386-2	60S acidic ribosomal protein P2	RPLP2	>sp|P05387|RLA2_HUMAN 60S acidic ribosomal protein P2 OS=Homo sapiens GN=RPLP2 PE=1 SV=1
-0.502595	0.93946		1.22e-108	2	5	0.707998	0.514235	P42766;F2Z388	60S ribosomal protein L35	RPL35	>sp|P42766|RL35_HUMAN 60S ribosomal protein L35 OS=Homo sapiens GN=RPL35 PE=1 SV=2;>tr|F2Z388|F2Z388_HUMAN 60S ribosomal protein L35 OS=Homo sapiens GN=RPL35 PE=1 SV=1
-0.502529	0.81284		4.26e-66	6	17	0.707735	0.724842	Q9NYA4;J3QR65;J3QLB9;J3QKV8;J3QRJ2;J3KT95	Myotubularin-related protein 4	MTMR4	>sp|Q9NYA4|MTMR4_HUMAN Myotubularin-related protein 4 OS=Homo sapiens GN=MTMR4 PE=1 SV=2;>tr|J3QR65|J3QR65_HUMAN Myotubularin-related protein 4 OS=Homo sapiens GN=MTMR4 PE=2 SV=1
-0.502512	1.08368		4.56e-132	4	18	0.707669	0.320097	P18124;A8MUD9;C9JIJ5;C9JZ88	60S ribosomal protein L7	RPL7	>sp|P18124|RL7_HUMAN 60S ribosomal protein L7 OS=Homo sapiens GN=RPL7 PE=1 SV=1;>tr|A8MUD9|A8MUD9_HUMAN 60S ribosomal protein L7 OS=Homo sapiens GN=RPL7 PE=1 SV=1
-0.502295	0.239572		1.26e-38	3	14	0.706816	0.45012	Q9H1A4;H0Y564;F8WAS1	Anaphase-promoting complex subunit 1	ANAPC1	>sp|Q9H1A4|APC1_HUMAN Anaphase-promoting complex subunit 1 OS=Homo sapiens GN=ANAPC1 PE=1 SV=1;>tr|H0Y564|H0Y564_HUMAN Anaphase-promoting complex subunit 1 (Fragment) OS=Homo sapiens GN=ANAPC1 PE=1 SV=1
-0.501928	1.19149		1.36e-180	7	20	0.705371	0.211326	P48960-2;P48960-3;P48960;K7EPE8;K7ELE5;K7EKV5;K7EPP8	CD97 antigen;CD97 antigen subunit alpha;CD97 antigen subunit beta	CD97	>sp|P48960-2|CD97_HUMAN Isoform 2 of CD97 antigen OS=Homo sapiens GN=CD97;>sp|P48960-3|CD97_HUMAN Isoform 3 of CD97 antigen OS=Homo sapiens GN=CD97;>sp|P48960|CD97_HUMAN CD97 antigen OS=Homo sapiens GN=CD97 PE=1 SV=4
-0.501295	0.374308		4.88e-20	9	7	0.70288	0.606064	Q12968-6;Q12968-4;I3L3K7;H3BR83;H3BRS1;Q12968-3;Q12968-2;Q12968;Q12968-5	Nuclear factor of activated T-cells, cytoplasmic 3	NFATC3	>sp|Q12968-6|NFAC3_HUMAN Isoform 6 of Nuclear factor of activated T-cells, cytoplasmic 3 OS=Homo sapiens GN=NFATC3;>sp|Q12968-4|NFAC3_HUMAN Isoform 4 of Nuclear factor of activated T-cells, cytoplasmic 3 OS=Homo sapiens GN=NFATC3;>tr|I3L3K7|I3L3K7_HUMAN Nu
-0.500945	0.436104		5.33e-101	14	20	0.701505	0.684857	P28482;P28482-2;E9PJF0;P27361-2;E9PQW4;P27361-3;P27361;E9PBK7;B3KR49;H0YDH9;K7ELV1;K7EN18;P31152;Q16659	Mitogen-activated protein kinase 1	MAPK1	>sp|P28482|MK01_HUMAN Mitogen-activated protein kinase 1 OS=Homo sapiens GN=MAPK1 PE=1 SV=3;>sp|P28482-2|MK01_HUMAN Isoform 2 of Mitogen-activated protein kinase 1 OS=Homo sapiens GN=MAPK1
-0.500911	0.55706		1.49e-234	6	13	0.701374	0.848662	P63208;E5RJR5;E7ERH2;F8W8N3;P63208-2;E5RGM3	S-phase kinase-associated protein 1	SKP1	>sp|P63208|SKP1_HUMAN S-phase kinase-associated protein 1 OS=Homo sapiens GN=SKP1 PE=1 SV=2;>tr|E5RJR5|E5RJR5_HUMAN S-phase kinase-associated protein 1 OS=Homo sapiens GN=SKP1 PE=1 SV=1;>tr|E7ERH2|E7ERH2_HUMAN S-phase kinase-associated protein 1 (Fragment)
-0.500628	1.10476		1.11e-79	2	14	0.700262	0.296374	P12236;I7HJJ0	ADP/ATP translocase 3	SLC25A6	>sp|P12236|ADT3_HUMAN ADP/ATP translocase 3 OS=Homo sapiens GN=SLC25A6 PE=1 SV=4;>tr|I7HJJ0|I7HJJ0_HUMAN ADP/ATP translocase 3 (Fragment) OS=Homo sapiens GN=SLC25A6 PE=1 SV=1
-0.500362	1.21965		1.88e-24	3	6	0.699216	0.187937	Q9Y3U8;J3QSB5;J3KTD3	60S ribosomal protein L36	RPL36	>sp|Q9Y3U8|RL36_HUMAN 60S ribosomal protein L36 OS=Homo sapiens GN=RPL36 PE=1 SV=3;>tr|J3QSB5|J3QSB5_HUMAN 60S ribosomal protein L36 OS=Homo sapiens GN=RPL36 PE=1 SV=1
-0.499879	0.827789		4.01e-18	8	7	0.697322	0.698426	F8W1Z6;Q7Z3U7-2;F8VWA6;Q7Z3U7-5;Q7Z3U7-4;Q7Z3U7;Q7Z3U7-3;F8VZV1	Protein MON2 homolog	MON2	>tr|F8W1Z6|F8W1Z6_HUMAN Protein MON2 homolog OS=Homo sapiens GN=MON2 PE=1 SV=1;>sp|Q7Z3U7-2|MON2_HUMAN Isoform 2 of Protein MON2 homolog OS=Homo sapiens GN=MON2;>tr|F8VWA6|F8VWA6_HUMAN Protein MON2 homolog OS=Homo sapiens GN=MON2 PE=1 SV=1;>sp|Q7Z3U7-5|MON
-0.499729	1.2982		3.06e-25	8	6	0.696735	0.13285	P08579;M0R268;P09012;M0R0G9;M0QXK2;M0R221;M0R2B8;M0QZG7	U2 small nuclear ribonucleoprotein B	SNRPB2	>sp|P08579|RU2B_HUMAN U2 small nuclear ribonucleoprotein B OS=Homo sapiens GN=SNRPB2 PE=1 SV=1
-0.499246	0.181662		2.43e-71	4	10	0.694845	0.390804	P42575;P42575-2;C9JRR9;P42575-3	Caspase-2;Caspase-2 subunit p18;Caspase-2 subunit p13;Caspase-2 subunit p12	CASP2	>sp|P42575|CASP2_HUMAN Caspase-2 OS=Homo sapiens GN=CASP2 PE=1 SV=2;>sp|P42575-2|CASP2_HUMAN Isoform 2 of Caspase-2 OS=Homo sapiens GN=CASP2
-0.499196	1.19175		1.3e-62	4	11	0.69465	0.211109	P40429;M0QYS1;Q6NVV1;M0QZU1	60S ribosomal protein L13a	RPL13A	>sp|P40429|RL13A_HUMAN 60S ribosomal protein L13a OS=Homo sapiens GN=RPL13A PE=1 SV=2;>tr|M0QYS1|M0QYS1_HUMAN 60S ribosomal protein L13a (Fragment) OS=Homo sapiens GN=RPL13A PE=1 SV=2
-0.49868	0.879509		2.21e-96	4	16	0.692632	0.609988	P12956;B1AHC9;B1AHC8;F5H1I8	X-ray repair cross-complementing protein 6	XRCC6	>sp|P12956|XRCC6_HUMAN X-ray repair cross-complementing protein 6 OS=Homo sapiens GN=XRCC6 PE=1 SV=2;>tr|B1AHC9|B1AHC9_HUMAN X-ray repair cross-complementing protein 6 OS=Homo sapiens GN=XRCC6 PE=1 SV=1;>tr|B1AHC8|B1AHC8_HUMAN X-ray repair complementing de
-0.497683	0.227653		1.48e-48	3	9	0.688735	0.437511	Q9UF56;Q9UF56-3;Q9UF56-2	F-box/LRR-repeat protein 17	FBXL17	>sp|Q9UF56|FXL17_HUMAN F-box/LRR-repeat protein 17 OS=Homo sapiens GN=FBXL17 PE=2 SV=3
-0.497649	0.9413		2.07e-131	5	19	0.688606	0.511425	P07686;Q5URX0;H0YA83;H0Y9B6;D6REQ8	Beta-hexosaminidase subunit beta;Beta-hexosaminidase subunit beta chain B;Beta-hexosaminidase subunit beta chain A	HEXB	>sp|P07686|HEXB_HUMAN Beta-hexosaminidase subunit beta OS=Homo sapiens GN=HEXB PE=1 SV=3;>tr|Q5URX0|Q5URX0_HUMAN Beta-hexosaminidase subunit beta OS=Homo sapiens GN=HEL-248 PE=1 SV=1;>tr|H0YA83|H0YA83_HUMAN Beta-hexosaminidase subunit beta (Fragment) OS=Ho
-0.496702	0.335992		6.33e-22	6	6	0.684914	0.559347	O75323;O75323-2;C9K068;F8WBI5;C9J7B1;H7C333	Protein NipSnap homolog 2	GBAS	>sp|O75323|NIPS2_HUMAN Protein NipSnap homolog 2 OS=Homo sapiens GN=GBAS PE=1 SV=1;>sp|O75323-2|NIPS2_HUMAN Isoform 2 of Protein NipSnap homolog 2 OS=Homo sapiens GN=GBAS
-0.496486	0.994731		6.79e-40	5	6	0.684074	0.433435	P0CW22;P08708;H0YN88;H0YK46;H0YN73	40S ribosomal protein S17-like;40S ribosomal protein S17	RPS17L;RPS17	>sp|P0CW22|RS17L_HUMAN 40S ribosomal protein S17-like OS=Homo sapiens GN=RPS17L PE=1 SV=1;>sp|P08708|RS17_HUMAN 40S ribosomal protein S17 OS=Homo sapiens GN=RPS17 PE=1 SV=2;>tr|H0YN88|H0YN88_HUMAN 40S ribosomal protein S17 OS=Homo sapiens GN=RPS17L PE=1 SV
-0.496303	1.00287		7.11e-44	3	15	0.683363	0.42219	Q6P2Q9;I3L0J9;I3L3Z8	Pre-mRNA-processing-splicing factor 8	PRPF8	>sp|Q6P2Q9|PRP8_HUMAN Pre-mRNA-processing-splicing factor 8 OS=Homo sapiens GN=PRPF8 PE=1 SV=2
-0.496054	0.753684		1.44e-101	3	25	0.682394	0.832331	P13010;C9JZ81;H7C0H9	X-ray repair cross-complementing protein 5	XRCC5	>sp|P13010|XRCC5_HUMAN X-ray repair cross-complementing protein 5 OS=Homo sapiens GN=XRCC5 PE=1 SV=3
-0.495788	0.642726		0	3	37	0.681361	0.969259	P07996;A8MZG1;P35442	Thrombospondin-1	THBS1	>sp|P07996|TSP1_HUMAN Thrombospondin-1 OS=Homo sapiens GN=THBS1 PE=1 SV=2
-0.495407	-0.284383		1.9e-81	6	16	0.679879	0.0916729	Q8IWS0;Q8IWS0-5;Q8IWS0-3;Q5JRC6;Q8IWS0-4;Q8IWS0-2	PHD finger protein 6	PHF6	>sp|Q8IWS0|PHF6_HUMAN PHD finger protein 6 OS=Homo sapiens GN=PHF6 PE=1 SV=1;>sp|Q8IWS0-5|PHF6_HUMAN Isoform 5 of PHD finger protein 6 OS=Homo sapiens GN=PHF6;>sp|Q8IWS0-3|PHF6_HUMAN Isoform 3 of PHD finger protein 6 OS=Homo sapiens GN=PHF6;>tr|Q5JRC6|Q5JR
-0.49456	-0.735083		5.45e-13	1	5	0.676596	0.0128523	Q16600	Zinc finger protein 239	ZNF239	>sp|Q16600|ZN239_HUMAN Zinc finger protein 239 OS=Homo sapiens GN=ZNF239 PE=2 SV=3
-0.494013	1.04073		6.79e-23	5	9	0.674477	0.372168	P23921;E9PD78;E9PL69;F5H861;E9PP77	Ribonucleoside-diphosphate reductase large subunit;Ribonucleoside-diphosphate reductase	RRM1	>sp|P23921|RIR1_HUMAN Ribonucleoside-diphosphate reductase large subunit OS=Homo sapiens GN=RRM1 PE=1 SV=1;>tr|E9PD78|E9PD78_HUMAN Ribonucleoside-diphosphate reductase OS=Homo sapiens GN=RRM1 PE=1 SV=2;>tr|E9PL69|E9PL69_HUMAN Ribonucleoside-diphosphate red
-0.493897	0.629668		3e-16	2	4	0.674028	0.950761	Q9Y678;Q9UBF2	Coatomer subunit gamma-1	COPG1	>sp|Q9Y678|COPG1_HUMAN Coatomer subunit gamma-1 OS=Homo sapiens GN=COPG1 PE=1 SV=1
-0.493814	0.753745		8.24e-05	4	2	0.673707	0.832217	Q9C037-2;Q9C037;H7C0Q6;Q9C037-3	Tripartite motif-containing protein 4	TRIM4	>sp|Q9C037-2|TRIM4_HUMAN Isoform Beta of Tripartite motif-containing protein 4 OS=Homo sapiens GN=TRIM4;>sp|Q9C037|TRIM4_HUMAN Tripartite motif-containing protein 4 OS=Homo sapiens GN=TRIM4 PE=2 SV=2;>tr|H7C0Q6|H7C0Q6_HUMAN Tripartite motif-containing prot
-0.492637	0.993967		2.23e-150	8	8	0.669161	0.4345	Q07020;J3QQ67;F8VWC5;G3V203;H0YHA7;F8VYV2;F8VUA6;F8VXR6	60S ribosomal protein L18	RPL18	>sp|Q07020|RL18_HUMAN 60S ribosomal protein L18 OS=Homo sapiens GN=RPL18 PE=1 SV=2;>tr|J3QQ67|J3QQ67_HUMAN 60S ribosomal protein L18 (Fragment) OS=Homo sapiens GN=RPL18 PE=1 SV=1;>tr|F8VWC5|F8VWC5_HUMAN 60S ribosomal protein L18 OS=Homo sapiens GN=RPL18 PE
-0.492256	0.751329		1.06e-243	2	12	0.667692	0.836689	P62241;Q5JR95	40S ribosomal protein S8	RPS8	>sp|P62241|RS8_HUMAN 40S ribosomal protein S8 OS=Homo sapiens GN=RPS8 PE=1 SV=2;>tr|Q5JR95|Q5JR95_HUMAN 40S ribosomal protein S8 OS=Homo sapiens GN=RPS8 PE=1 SV=1
-0.491776	0.68971		2.37e-25	10	8	0.665841	0.95215	Q9NVI7-2;Q9NVI7;Q9NVI7-3;H0Y2W2;Q5T2N8;Q5SV16;Q5T9A4-3;Q5T9A4;A6NFL3;Q5T9A4-2	ATPase family AAA domain-containing protein 3A;ATPase family AAA domain-containing protein 3C	ATAD3A;ATAD3C	>sp|Q9NVI7-2|ATD3A_HUMAN Isoform 2 of ATPase family AAA domain-containing protein 3A OS=Homo sapiens GN=ATAD3A;>sp|Q9NVI7|ATD3A_HUMAN ATPase family AAA domain-containing protein 3A OS=Homo sapiens GN=ATAD3A PE=1 SV=2;>sp|Q9NVI7-3|ATD3A_HUMAN Isoform 3 of A
-0.491759	1.15899		2.5e-242	3	22	0.665778	0.240856	P62424;Q5T8U2;Q5T8U3	60S ribosomal protein L7a	RPL7A	>sp|P62424|RL7A_HUMAN 60S ribosomal protein L7a OS=Homo sapiens GN=RPL7A PE=1 SV=2;>tr|Q5T8U2|Q5T8U2_HUMAN 60S ribosomal protein L7a OS=Homo sapiens GN=RPL7A PE=1 SV=1
-0.491759	1.07465		5.78e-36	1	3	0.665778	0.330631	Q92522	Histone H1x	H1FX	>sp|Q92522|H1X_HUMAN Histone H1x OS=Homo sapiens GN=H1FX PE=1 SV=1
-0.49171	-0.121667		1.17e-13	6	3	0.665587	0.162299	Q0VG06-3;Q0VG06;F5GZS4;F5H095;Q0VG06-2;E7EVV8	Fanconi anemia-associated protein of 100 kDa	FAAP100;C17orf70	>sp|Q0VG06-3|FP100_HUMAN Isoform 3 of Fanconi anemia-associated protein of 100 kDa OS=Homo sapiens GN=FAAP100;>sp|Q0VG06|FP100_HUMAN Fanconi anemia-associated protein of 100 kDa OS=Homo sapiens GN=FAAP100 PE=1 SV=3;>tr|F5GZS4|F5GZS4_HUMAN Fanconi anemia-as
-0.491147	-0.538844		2.99e-49	6	13	0.663421	0.0324367	Q96NW4;K7ELM1;K7EIN0;K7ENE0;V9GYL8;K7EIH4	Ankyrin repeat domain-containing protein 27	ANKRD27	>sp|Q96NW4|ANR27_HUMAN Ankyrin repeat domain-containing protein 27 OS=Homo sapiens GN=ANKRD27 PE=1 SV=2
-0.490899	0.356191		7.34e-66	3	10	0.662467	0.583758	Q9NPF0;Q9NPF0-2;M0R100	CD320 antigen	CD320	>sp|Q9NPF0|CD320_HUMAN CD320 antigen OS=Homo sapiens GN=CD320 PE=1 SV=1;>sp|Q9NPF0-2|CD320_HUMAN Isoform 2 of CD320 antigen OS=Homo sapiens GN=CD320
-0.490617	1.57184		6.91e-295	7	24	0.661387	0.0314088	P06576;F8VPV9;H0YH81;F8W079;F8W0P7;H0YI37;F8VQY0	ATP synthase subunit beta, mitochondrial;ATP synthase subunit beta	ATP5B	>sp|P06576|ATPB_HUMAN ATP synthase subunit beta, mitochondrial OS=Homo sapiens GN=ATP5B PE=1 SV=3;>tr|F8VPV9|F8VPV9_HUMAN ATP synthase subunit beta OS=Homo sapiens GN=ATP5B PE=1 SV=1;>tr|H0YH81|H0YH81_HUMAN ATP synthase subunit beta (Fragment) OS=Homo sapi
-0.489691	0.924666		0.00010686	2	1	0.657834	0.537119	D6RAA6;P57088	Transmembrane protein 33	TMEM33	>tr|D6RAA6|D6RAA6_HUMAN Transmembrane protein 33 (Fragment) OS=Homo sapiens GN=TMEM33 PE=1 SV=1;>sp|P57088|TMM33_HUMAN Transmembrane protein 33 OS=Homo sapiens GN=TMEM33 PE=1 SV=2
-0.488286	0.840685		4.21e-29	7	7	0.65246	0.675927	B1AK87;P47756-2;B1AK88;P47756;F6USW4;B1AK85;F6Q0E3	F-actin-capping protein subunit beta	CAPZB	>tr|B1AK87|B1AK87_HUMAN Capping protein (Actin filament) muscle Z-line, beta, isoform CRA_a OS=Homo sapiens GN=CAPZB PE=1 SV=1;>sp|P47756-2|CAPZB_HUMAN Isoform 2 of F-actin-capping protein subunit beta OS=Homo sapiens GN=CAPZB;>tr|B1AK88|B1AK88_HUMAN Cappi
-0.487807	0.0951261		1.12e-27	1	6	0.650632	0.311541	Q9HCN8	Stromal cell-derived factor 2-like protein 1	SDF2L1	>sp|Q9HCN8|SDF2L_HUMAN Stromal cell-derived factor 2-like protein 1 OS=Homo sapiens GN=SDF2L1 PE=1 SV=2
-0.486883	0.878904		7.58e-39	5	10	0.64711	0.610993	P39019;M0R2L9;M0QXK4;M0QYF7;M0R140	40S ribosomal protein S19	RPS19	>sp|P39019|RS19_HUMAN 40S ribosomal protein S19 OS=Homo sapiens GN=RPS19 PE=1 SV=2;>tr|M0R2L9|M0R2L9_HUMAN 40S ribosomal protein S19 (Fragment) OS=Homo sapiens GN=RPS19 PE=1 SV=1;>tr|M0QXK4|M0QXK4_HUMAN 40S ribosomal protein S19 (Fragment) OS=Homo sapiens
-0.486734	0.109538		0	3	35	0.646544	0.32395	Q5SVZ6;Q5SW02;Q5SVZ7	Zinc finger MYM-type protein 1	ZMYM1	>sp|Q5SVZ6|ZMYM1_HUMAN Zinc finger MYM-type protein 1 OS=Homo sapiens GN=ZMYM1 PE=2 SV=1;>tr|Q5SW02|Q5SW02_HUMAN Zinc finger MYM-type protein 1 OS=Homo sapiens GN=ZMYM1 PE=2 SV=1
-0.486355	0.293846		3.91e-43	11	14	0.645101	0.510067	A5YKK6-2;A5YKK6;A5YKK6-3;B5MDN3;A5YKK6-4;H3BMZ2;H3BVC9;H3BPF1;H3BT18;H3BU44;H3BNB1	CCR4-NOT transcription complex subunit 1	CNOT1	>sp|A5YKK6-2|CNOT1_HUMAN Isoform 2 of CCR4-NOT transcription complex subunit 1 OS=Homo sapiens GN=CNOT1;>sp|A5YKK6|CNOT1_HUMAN CCR4-NOT transcription complex subunit 1 OS=Homo sapiens GN=CNOT1 PE=1 SV=2;>sp|A5YKK6-3|CNOT1_HUMAN Isoform 3 of CCR4-NOT transc
-0.485893	0.968367		5.88e-46	5	16	0.643347	0.471029	Q15029-2;Q15029;K7EJ81;K7EP67;K7EJ74	116 kDa U5 small nuclear ribonucleoprotein component	EFTUD2	>sp|Q15029-2|U5S1_HUMAN Isoform 2 of 116 kDa U5 small nuclear ribonucleoprotein component OS=Homo sapiens GN=EFTUD2;>sp|Q15029|U5S1_HUMAN 116 kDa U5 small nuclear ribonucleoprotein component OS=Homo sapiens GN=EFTUD2 PE=1 SV=1;>tr|K7EJ81|K7EJ81_HUMAN 116 k
-0.485893	0.945726		4.42e-112	4	6	0.643347	0.504697	J3QR09;J3KTE4;P84098;J3QL15	Ribosomal protein L19;60S ribosomal protein L19	RPL19	>tr|J3QR09|J3QR09_HUMAN Ribosomal protein L19 OS=Homo sapiens GN=RPL19 PE=1 SV=1;>tr|J3KTE4|J3KTE4_HUMAN Ribosomal protein L19 OS=Homo sapiens GN=RPL19 PE=1 SV=1;>sp|P84098|RL19_HUMAN 60S ribosomal protein L19 OS=Homo sapiens GN=RPL19 PE=1 SV=1;>tr|J3QL15|
-0.485184	0.839541		1.6e-17	5	7	0.640657	0.677913	O15084;O15084-4;O15084-1;O15084-2;B4DIW9	Serine/threonine-protein phosphatase 6 regulatory ankyrin repeat subunit A	ANKRD28	>sp|O15084|ANR28_HUMAN Serine/threonine-protein phosphatase 6 regulatory ankyrin repeat subunit A OS=Homo sapiens GN=ANKRD28 PE=1 SV=5;>sp|O15084-4|ANR28_HUMAN Isoform 4 of Serine/threonine-protein phosphatase 6 regulatory ankyrin repeat subunit A OS=Homo
-0.484212	1.06663		3.09e-34	2	4	0.636977	0.34017	P62854;Q5JNZ5	40S ribosomal protein S26;Putative 40S ribosomal protein S26-like 1	RPS26;RPS26P11	>sp|P62854|RS26_HUMAN 40S ribosomal protein S26 OS=Homo sapiens GN=RPS26 PE=1 SV=3;>sp|Q5JNZ5|RS26L_HUMAN Putative 40S ribosomal protein S26-like 1 OS=Homo sapiens GN=RPS26P11 PE=5 SV=1
-0.484097	1.12543		3.25e-19	8	6	0.636541	0.274279	I3L3P7;P62244;I3L246;H3BV27;H3BT37;I3L303;H3BN98;H3BVC7	40S ribosomal protein S15a	RPS15A	>tr|I3L3P7|I3L3P7_HUMAN 40S ribosomal protein S15a OS=Homo sapiens GN=RPS15A PE=1 SV=1;>sp|P62244|RS15A_HUMAN 40S ribosomal protein S15a OS=Homo sapiens GN=RPS15A PE=1 SV=2;>tr|I3L246|I3L246_HUMAN 40S ribosomal protein S15a OS=Homo sapiens GN=RPS15A PE=4 S
-0.483916	-0.240221		1.91e-109	6	21	0.635856	0.107806	Q96KQ7-2;Q96KQ7;A2ABF8;A2ABF9;H0Y4K5;Q96KQ7-3	Histone-lysine N-methyltransferase EHMT2	EHMT2	>sp|Q96KQ7-2|EHMT2_HUMAN Isoform 2 of Histone-lysine N-methyltransferase EHMT2 OS=Homo sapiens GN=EHMT2;>sp|Q96KQ7|EHMT2_HUMAN Histone-lysine N-methyltransferase EHMT2 OS=Homo sapiens GN=EHMT2 PE=1 SV=3;>tr|A2ABF8|A2ABF8_HUMAN Histone-lysine N-methyltransf
-0.483405	0.817726		8.38e-11	2	2	0.633929	0.716171	Q9P2S5;Q5T0D5	WD repeat-containing protein WRAP73	WRAP73	>sp|Q9P2S5|WRP73_HUMAN WD repeat-containing protein WRAP73 OS=Homo sapiens GN=WRAP73 PE=2 SV=1;>tr|Q5T0D5|Q5T0D5_HUMAN WD repeat-containing protein WRAP73 (Fragment) OS=Homo sapiens GN=WRAP73 PE=2 SV=1
-0.483323	0.720951		1.09e-33	6	6	0.633618	0.893331	O43324;O43324-2;D6RBD7;C9J1V9;H0YAL7;D6RCQ0	Eukaryotic translation elongation factor 1 epsilon-1	EEF1E1;hCG_2043275	>sp|O43324|MCA3_HUMAN Eukaryotic translation elongation factor 1 epsilon-1 OS=Homo sapiens GN=EEF1E1 PE=1 SV=1;>sp|O43324-2|MCA3_HUMAN Isoform 2 of Eukaryotic translation elongation factor 1 epsilon-1 OS=Homo sapiens GN=EEF1E1;>tr|D6RBD7|D6RBD7_HUMAN Eukar
-0.482862	0.572052		5.93e-91	15	21	0.631881	0.869594	P30153;F5H3X9;B3KQV6;C9J9C1;P30154-4;P30154;P30154-2;E9PH38;P30154-5;P30154-3;E9PPI5;E9PNM7;E9PHZ6;H0YDG7;J3KR29	Serine/threonine-protein phosphatase 2A 65 kDa regulatory subunit A alpha isoform	PPP2R1A	>sp|P30153|2AAA_HUMAN Serine/threonine-protein phosphatase 2A 65 kDa regulatory subunit A alpha isoform OS=Homo sapiens GN=PPP2R1A PE=1 SV=4;>tr|F5H3X9|F5H3X9_HUMAN Serine/threonine-protein phosphatase 2A 65 kDa regulatory subunit A alpha isoform OS=Homo s
-0.482582	0.403123		2.73e-91	5	11	0.630827	0.642308	E9PSF2;Q15468;Q15468-2;Q5T0C7;H0Y702	SCL-interrupting locus protein	STIL	>tr|E9PSF2|E9PSF2_HUMAN SCL-interrupting locus protein OS=Homo sapiens GN=STIL PE=1 SV=1;>sp|Q15468|STIL_HUMAN SCL-interrupting locus protein OS=Homo sapiens GN=STIL PE=1 SV=2;>sp|Q15468-2|STIL_HUMAN Isoform 2 of SCL-interrupting locus protein OS=Homo sapi
-0.482401	-0.786182		2.49e-102	9	13	0.630145	0.00991802	E9PMH5;Q13490;Q13490-2;H0YDY3;E9PI77;E9PIW1;E9PQZ9;E9PNM6;Q13489	Baculoviral IAP repeat-containing protein 2	BIRC2	>tr|E9PMH5|E9PMH5_HUMAN Baculoviral IAP repeat-containing protein 2 OS=Homo sapiens GN=BIRC2 PE=1 SV=1;>sp|Q13490|BIRC2_HUMAN Baculoviral IAP repeat-containing protein 2 OS=Homo sapiens GN=BIRC2 PE=1 SV=2;>sp|Q13490-2|BIRC2_HUMAN Isoform 2 of Baculoviral I
-0.481102	1.22686		6.48e-42	3	4	0.625264	0.182271	P62314;J3QLI9;J3QLR7	Small nuclear ribonucleoprotein Sm D1	SNRPD1	>sp|P62314|SMD1_HUMAN Small nuclear ribonucleoprotein Sm D1 OS=Homo sapiens GN=SNRPD1 PE=1 SV=1;>tr|J3QLI9|J3QLI9_HUMAN Small nuclear ribonucleoprotein Sm D1 OS=Homo sapiens GN=SNRPD1 PE=1 SV=1
-0.480938	0.474165		8.83e-55	10	17	0.624648	0.735223	E9PD53;Q9NTJ3;Q9NTJ3-2;C9JR83;C9J9E4;C9JVD8;C9J578;C9JWF0;C9IYK2;C9JJ64	Structural maintenance of chromosomes protein;Structural maintenance of chromosomes protein 4	SMC4	>tr|E9PD53|E9PD53_HUMAN Structural maintenance of chromosomes protein OS=Homo sapiens GN=SMC4 PE=1 SV=1;>sp|Q9NTJ3|SMC4_HUMAN Structural maintenance of chromosomes protein 4 OS=Homo sapiens GN=SMC4 PE=1 SV=2;>sp|Q9NTJ3-2|SMC4_HUMAN Isoform 2 of Structural
-0.480724	0.540361		8.93e-67	26	6	0.623847	0.825474	P62979;J3QS39;J3QTR3;F5H6Q2;P62987;F5GYU3;F5H2Z3;F5H265;B4DV12;F5H388;F5H747;F5GXK7;J3QKN0;P0CG47;Q96C32;F5H041;P0CG48;M0R1V7;M0R1M6;M0R2S1;J3QLP7;J3QRK5;J3QSA3;K7EMA8;F5GZ39;J3KSM4	Ubiquitin-40S ribosomal protein S27a;Ubiquitin;40S ribosomal protein S27a;Ubiquitin-60S ribosomal protein L40;Ubiquitin;60S ribosomal protein L40;Polyubiquitin-B;Ubiquitin;Polyubiquitin-C;Ubiquitin	RPS27A;UBB;UBC;UBA52;UBBP4	>sp|P62979|RS27A_HUMAN Ubiquitin-40S ribosomal protein S27a OS=Homo sapiens GN=RPS27A PE=1 SV=2;>tr|J3QS39|J3QS39_HUMAN Ubiquitin (Fragment) OS=Homo sapiens GN=UBB PE=2 SV=1;>tr|J3QTR3|J3QTR3_HUMAN Ubiquitin (Fragment) OS=Homo sapiens GN=RPS27A PE=1 SV=1;>
-0.478738	0.915197		6.43e-52	8	8	0.61642	0.55203	X1WI28;P27635;F8W7C6;H7C123;H7C2C5;Q96L21;B8A6G2;A6QRI9	60S ribosomal protein L10	RPL10	>tr|X1WI28|X1WI28_HUMAN 60S ribosomal protein L10 (Fragment) OS=Homo sapiens GN=RPL10 PE=1 SV=1;>sp|P27635|RL10_HUMAN 60S ribosomal protein L10 OS=Homo sapiens GN=RPL10 PE=1 SV=4;>tr|F8W7C6|F8W7C6_HUMAN 60S ribosomal protein L10 OS=Homo sapiens GN=RPL10 PE
-0.478573	0.979578		2.3e-33	2	9	0.615808	0.454826	Q99848;H7C2Q8	Probable rRNA-processing protein EBP2	EBNA1BP2	>sp|Q99848|EBP2_HUMAN Probable rRNA-processing protein EBP2 OS=Homo sapiens GN=EBNA1BP2 PE=1 SV=2;>tr|H7C2Q8|H7C2Q8_HUMAN EBNA1 binding protein 2, isoform CRA_d OS=Homo sapiens GN=EBNA1BP2 PE=1 SV=1
-0.477655	0.0477229		7.99e-76	4	24	0.612389	0.272964	O94986-3;O94986;O94986-1;O94986-2	Centrosomal protein of 152 kDa	CEP152	>sp|O94986-3|CE152_HUMAN Isoform 3 of Centrosomal protein of 152 kDa OS=Homo sapiens GN=CEP152;>sp|O94986|CE152_HUMAN Centrosomal protein of 152 kDa OS=Homo sapiens GN=CEP152 PE=1 SV=4;>sp|O94986-1|CE152_HUMAN Isoform 1 of Centrosomal protein of 152 kDa OS
-0.477524	1.22532		2.25e-61	6	8	0.611902	0.183469	P61313;E7EQV9;E7ENU7;E7EX53;P61313-2;E7ERA2	60S ribosomal protein L15;Ribosomal protein L15	RPL15	>sp|P61313|RL15_HUMAN 60S ribosomal protein L15 OS=Homo sapiens GN=RPL15 PE=1 SV=2;>tr|E7EQV9|E7EQV9_HUMAN Ribosomal protein L15 (Fragment) OS=Homo sapiens GN=RPL15 PE=1 SV=1;>tr|E7ENU7|E7ENU7_HUMAN Ribosomal protein L15 (Fragment) OS=Homo sapiens GN=RPL15
-0.476262	0.354672		4.57e-51	2	11	0.60722	0.581905	Q93034;H0YCA0	Cullin-5	CUL5	>sp|Q93034|CUL5_HUMAN Cullin-5 OS=Homo sapiens GN=CUL5 PE=1 SV=4
-0.475984	-0.423869		4.71e-174	9	28	0.606189	0.0530395	Q8IUR7;A8MTG8;Q8IUR7-7;Q8IUR7-2;Q8IUR7-3;Q8IUR7-8;B7Z637;C9J2I1;H7C4J4	Armadillo repeat-containing protein 8	ARMC8	>sp|Q8IUR7|ARMC8_HUMAN Armadillo repeat-containing protein 8 OS=Homo sapiens GN=ARMC8 PE=1 SV=2;>tr|A8MTG8|A8MTG8_HUMAN Armadillo repeat-containing protein 8 OS=Homo sapiens GN=ARMC8 PE=1 SV=3;>sp|Q8IUR7-7|ARMC8_HUMAN Isoform 7 of Armadillo repeat-containi
-0.474968	0.605983		6.68e-21	1	6	0.602438	0.917284	Q96QK1	Vacuolar protein sorting-associated protein 35	VPS35	>sp|Q96QK1|VPS35_HUMAN Vacuolar protein sorting-associated protein 35 OS=Homo sapiens GN=VPS35 PE=1 SV=2
-0.474559	0.397338		0	8	29	0.600929	0.634959	Q5JP53;P07437;Q5ST81;E9PBJ4;G3V5W4;G3V2R8;G3V3R4;G3V2N6	Tubulin beta chain	TUBB	>tr|Q5JP53|Q5JP53_HUMAN Tubulin beta chain OS=Homo sapiens GN=TUBB PE=1 SV=1;>sp|P07437|TBB5_HUMAN Tubulin beta chain OS=Homo sapiens GN=TUBB PE=1 SV=2;>tr|Q5ST81|Q5ST81_HUMAN Tubulin beta chain OS=Homo sapiens GN=TUBB PE=1 SV=1
-0.474379	0.908084		8.51e-99	6	9	0.600266	0.563363	P62829;C9JD32;J3KT29;B9ZVP7;J3KTJ3;J3QQT9	60S ribosomal protein L23	RPL23	>sp|P62829|RL23_HUMAN 60S ribosomal protein L23 OS=Homo sapiens GN=RPL23 PE=1 SV=1;>tr|C9JD32|C9JD32_HUMAN 60S ribosomal protein L23 (Fragment) OS=Homo sapiens GN=RPL23 PE=1 SV=1;>tr|J3KT29|J3KT29_HUMAN 60S ribosomal protein L23 OS=Homo sapiens GN=RPL23 PE
-0.47415	0.267113		1.31e-09	3	4	0.599422	0.480029	Q5SRE5-2;Q5SRE5;H7C4K7	Nucleoporin NUP188 homolog	NUP188	>sp|Q5SRE5-2|NU188_HUMAN Isoform 2 of Nucleoporin NUP188 homolog OS=Homo sapiens GN=NUP188;>sp|Q5SRE5|NU188_HUMAN Nucleoporin NUP188 homolog OS=Homo sapiens GN=NUP188 PE=1 SV=1
-0.47312	-1.17409		1.86e-252	6	30	0.595635	0.00108215	Q6PJT7-5;Q6PJT7;G3V256;Q6PJT7-4;G3V411;Q6PJT7-8	Zinc finger CCCH domain-containing protein 14	ZC3H14	>sp|Q6PJT7-5|ZC3HE_HUMAN Isoform 5 of Zinc finger CCCH domain-containing protein 14 OS=Homo sapiens GN=ZC3H14;>sp|Q6PJT7|ZC3HE_HUMAN Zinc finger CCCH domain-containing protein 14 OS=Homo sapiens GN=ZC3H14 PE=1 SV=1;>tr|G3V256|G3V256_HUMAN Zinc finger CCCH
-0.472695	0.815313		8.36e-80	11	18	0.594076	0.720448	Q6UB35;H0Y327;Q4VXM0;Q5JYA8;Q6UB35-2;Q4VXM1;Q4VXV2;Q5JYA3;Q5JYA5;Q5JYA4;H0Y2S0	Monofunctional C1-tetrahydrofolate synthase, mitochondrial	MTHFD1L	>sp|Q6UB35|C1TM_HUMAN Monofunctional C1-tetrahydrofolate synthase, mitochondrial OS=Homo sapiens GN=MTHFD1L PE=1 SV=1
-0.472303	1.09804		0	6	124	0.592639	0.303808	P98160;H7C4A6;Q5SZJ1;Q5SZJ2;Q5SZI9;H0Y5A9	Basement membrane-specific heparan sulfate proteoglycan core protein;Endorepellin;LG3 peptide	HSPG2	>sp|P98160|PGBM_HUMAN Basement membrane-specific heparan sulfate proteoglycan core protein OS=Homo sapiens GN=HSPG2 PE=1 SV=4
-0.471046	1.18235		1.58e-120	1	14	0.588041	0.21936	P62906	60S ribosomal protein L10a	RPL10A	>sp|P62906|RL10A_HUMAN 60S ribosomal protein L10a OS=Homo sapiens GN=RPL10A PE=1 SV=2
-0.470899	1.13511		2.54e-19	9	7	0.587505	0.264334	P14678-2;P14678;P14678-3;J3QLE5;P63162;B3KVR1;J3KRY3;S4R3P3;A8MT02	Small nuclear ribonucleoprotein-associated proteins B and B;Small nuclear ribonucleoprotein-associated protein N;Small nuclear ribonucleoprotein-associated protein	SNRPB;SNRPN	>sp|P14678-2|RSMB_HUMAN Isoform SM-B of Small nuclear ribonucleoprotein-associated proteins B and B OS=Homo sapiens GN=SNRPB;>sp|P14678|RSMB_HUMAN Small nuclear ribonucleoprotein-associated proteins B and B OS=Homo sapiens GN=SNRPB PE=1 SV=2;>sp|P14678-3
-0.470279	1.27666		1.41e-68	8	10	0.585245	0.146532	O43278-2;O43278;H3BVD9;H3BTQ8;H3BR01;H3BMB6;H3BSM2;H3BNW5	Kunitz-type protease inhibitor 1	SPINT1	>sp|O43278-2|SPIT1_HUMAN Isoform 2 of Kunitz-type protease inhibitor 1 OS=Homo sapiens GN=SPINT1;>sp|O43278|SPIT1_HUMAN Kunitz-type protease inhibitor 1 OS=Homo sapiens GN=SPINT1 PE=1 SV=2;>tr|H3BVD9|H3BVD9_HUMAN Kunitz-type protease inhibitor 1 (Fragment)
-0.469007	0.575178		4.24e-100	5	17	0.580622	0.873971	B3KQ59;Q9Y230;M0R0Y3;X6R2L4;M0QXI6	RuvB-like 2	RUVBL2	>tr|B3KQ59|B3KQ59_HUMAN RuvB-like 2 OS=Homo sapiens GN=RUVBL2 PE=1 SV=1;>sp|Q9Y230|RUVB2_HUMAN RuvB-like 2 OS=Homo sapiens GN=RUVBL2 PE=1 SV=3;>tr|M0R0Y3|M0R0Y3_HUMAN RuvB-like 2 OS=Homo sapiens GN=RUVBL2 PE=1 SV=1
-0.468828	-0.437825		1.3e-78	9	13	0.579971	0.0500649	B4DQH9;Q6VN20;R4GMX8;B3KP49;B4DID0;R4GN91;R4GNA3;R4GMX7;B4DHL9	Ran-binding protein 10	RANBP10	>tr|B4DQH9|B4DQH9_HUMAN Ran-binding protein 10 OS=Homo sapiens GN=RANBP10 PE=1 SV=1;>sp|Q6VN20|RBP10_HUMAN Ran-binding protein 10 OS=Homo sapiens GN=RANBP10 PE=1 SV=1;>tr|R4GMX8|R4GMX8_HUMAN Ran-binding protein 10 OS=Homo sapiens GN=RANBP10 PE=1 SV=1;>tr|B
-0.467997	1.08723		3.03e-165	5	11	0.576962	0.316021	P32969;D6RAN4;H0Y9V9;E7ESE0;H0Y9R4	60S ribosomal protein L9	RPL9	>sp|P32969|RL9_HUMAN 60S ribosomal protein L9 OS=Homo sapiens GN=RPL9 PE=1 SV=1;>tr|D6RAN4|D6RAN4_HUMAN 60S ribosomal protein L9 (Fragment) OS=Homo sapiens GN=RPL9 PE=1 SV=2;>tr|H0Y9V9|H0Y9V9_HUMAN 60S ribosomal protein L9 (Fragment) OS=Homo sapiens GN=RPL
-0.465101	0.713429		0.00099837	3	1	0.566529	0.907451	P04035-2;P04035;P04035-3	3-hydroxy-3-methylglutaryl-coenzyme A reductase	HMGCR	>sp|P04035-2|HMDH_HUMAN Isoform 2 of 3-hydroxy-3-methylglutaryl-coenzyme A reductase OS=Homo sapiens GN=HMGCR;>sp|P04035|HMDH_HUMAN 3-hydroxy-3-methylglutaryl-coenzyme A reductase OS=Homo sapiens GN=HMGCR PE=1 SV=1;>sp|P04035-3|HMDH_HUMAN Isoform 3 of 3-hy
-0.465085	0.72561		4.76e-09	2	3	0.566471	0.884601	O15063;K7EPA0	Uncharacterized protein KIAA0355	KIAA0355	>sp|O15063|K0355_HUMAN Uncharacterized protein KIAA0355 OS=Homo sapiens GN=KIAA0355 PE=1 SV=2
-0.465003	0.903242		4.1e-54	3	7	0.566179	0.571141	E5RI99;P62888;E5RJH3	60S ribosomal protein L30	RPL30	>tr|E5RI99|E5RI99_HUMAN 60S ribosomal protein L30 (Fragment) OS=Homo sapiens GN=RPL30 PE=1 SV=1;>sp|P62888|RL30_HUMAN 60S ribosomal protein L30 OS=Homo sapiens GN=RPL30 PE=1 SV=2
-0.464857	0.883884		1.75e-07	3	2	0.565655	0.602739	E7EN77;F5GZJ1;Q15021	Condensin complex subunit 1	NCAPD2	>tr|E7EN77|E7EN77_HUMAN Condensin complex subunit 1 (Fragment) OS=Homo sapiens GN=NCAPD2 PE=1 SV=2;>tr|F5GZJ1|F5GZJ1_HUMAN Condensin complex subunit 1 OS=Homo sapiens GN=NCAPD2 PE=1 SV=1;>sp|Q15021|CND1_HUMAN Condensin complex subunit 1 OS=Homo sapiens GN=
-0.464711	0.669262		2.46e-25	4	4	0.565131	0.99081	P46783;F6U211;Q9NQ39;S4R435	40S ribosomal protein S10;Putative 40S ribosomal protein S10-like	RPS10;RPS10P5	>sp|P46783|RS10_HUMAN 40S ribosomal protein S10 OS=Homo sapiens GN=RPS10 PE=1 SV=1;>tr|F6U211|F6U211_HUMAN 40S ribosomal protein S10 OS=Homo sapiens GN=RPS10 PE=4 SV=1;>sp|Q9NQ39|RS10L_HUMAN Putative 40S ribosomal protein S10-like OS=Homo sapiens GN=RPS10P
-0.464694	1.072		4.9e-89	5	13	0.565073	0.333767	P62917;E9PKZ0;E9PKU4;G3V1A1;E9PP36	60S ribosomal protein L8	RPL8	>sp|P62917|RL8_HUMAN 60S ribosomal protein L8 OS=Homo sapiens GN=RPL8 PE=1 SV=2;>tr|E9PKZ0|E9PKZ0_HUMAN 60S ribosomal protein L8 (Fragment) OS=Homo sapiens GN=RPL8 PE=1 SV=1;>tr|E9PKU4|E9PKU4_HUMAN 60S ribosomal protein L8 (Fragment) OS=Homo sapiens GN=RPL
-0.464597	0.62995		1.21e-102	1	14	0.564724	0.951161	Q9Y6M5	Zinc transporter 1	SLC30A1	>sp|Q9Y6M5|ZNT1_HUMAN Zinc transporter 1 OS=Homo sapiens GN=SLC30A1 PE=1 SV=3
-0.464142	0.358414		0	8	28	0.563096	0.586474	A8MUB1;P68366;C9JEV8;C9JQ00;C9JJQ8;C9JDS9;C9JDL2;Q9H853	Tubulin alpha-4A chain	TUBA4A	>tr|A8MUB1|A8MUB1_HUMAN Tubulin alpha-4A chain OS=Homo sapiens GN=TUBA4A PE=1 SV=1;>sp|P68366|TBA4A_HUMAN Tubulin alpha-4A chain OS=Homo sapiens GN=TUBA4A PE=1 SV=1
-0.463817	0.591599		3.97e-219	1	24	0.561935	0.897021	Q9Y4K3	TNF receptor-associated factor 6	TRAF6	>sp|Q9Y4K3|TRAF6_HUMAN TNF receptor-associated factor 6 OS=Homo sapiens GN=TRAF6 PE=1 SV=1
-0.462908	0.763046		4.77e-150	4	10	0.558692	0.815052	Q86UY6-3;Q86UY6;Q86UY6-4;F5H2C9	N-alpha-acetyltransferase 40	NAA40	>sp|Q86UY6-3|NAA40_HUMAN Isoform 2 of N-alpha-acetyltransferase 40 OS=Homo sapiens GN=NAA40;>sp|Q86UY6|NAA40_HUMAN N-alpha-acetyltransferase 40 OS=Homo sapiens GN=NAA40 PE=2 SV=1;>sp|Q86UY6-4|NAA40_HUMAN Isoform 3 of N-alpha-acetyltransferase 40 OS=Homo sa
-0.462616	0.405661		5.71e-58	2	14	0.557651	0.645543	Q9BYV9;Q7Z6Q0	Transcription regulator protein BACH2	BACH2	>sp|Q9BYV9|BACH2_HUMAN Transcription regulator protein BACH2 OS=Homo sapiens GN=BACH2 PE=1 SV=1
-0.462178	-0.0436273		1.85e-38	4	8	0.556093	0.208156	P41223;C9JCD9;C9JNV2;F8WCN7	Protein BUD31 homolog	BUD31	>sp|P41223|BUD31_HUMAN Protein BUD31 homolog OS=Homo sapiens GN=BUD31 PE=1 SV=2;>tr|C9JCD9|C9JCD9_HUMAN Protein BUD31 homolog OS=Homo sapiens GN=BUD31 PE=1 SV=1;>tr|C9JNV2|C9JNV2_HUMAN Protein BUD31 homolog OS=Homo sapiens GN=BUD31 PE=1 SV=1
-0.461951	0.713848		4.66e-282	12	17	0.555286	0.906664	O00161;O00161-2;H3BM38;H3BNE1;H3BR18;H3BPJ0;H3BP15;H3BQY9;H3BV99;H3BR99;H3BNG6;H3BU94	Synaptosomal-associated protein 23;Synaptosomal-associated protein	SNAP23	>sp|O00161|SNP23_HUMAN Synaptosomal-associated protein 23 OS=Homo sapiens GN=SNAP23 PE=1 SV=1;>sp|O00161-2|SNP23_HUMAN Isoform SNAP-23b of Synaptosomal-associated protein 23 OS=Homo sapiens GN=SNAP23;>tr|H3BM38|H3BM38_HUMAN Synaptosomal-associated protein
-0.461497	0.651738		2.83e-17	20	4	0.553675	0.982034	G3V576;G3V4W0;B4DY08;G3V4C1;P07910-2;G3V2Q1;P07910;G3V5X6;G3V3K6;G3V251;B4DSU6;G3V555;G3V575;P07910-4;G3V4M8;P07910-3;G3V2H6;G3V5V7;G3V2D6;O60812	Heterogeneous nuclear ribonucleoproteins C1/C2	HNRNPC	>tr|G3V576|G3V576_HUMAN Heterogeneous nuclear ribonucleoproteins C1/C2 OS=Homo sapiens GN=HNRNPC PE=1 SV=1;>tr|G3V4W0|G3V4W0_HUMAN Heterogeneous nuclear ribonucleoproteins C1/C2 (Fragment) OS=Homo sapiens GN=HNRNPC PE=1 SV=1;>tr|B4DY08|B4DY08_HUMAN Heterog
-0.459892	1.09039		8.38e-65	3	10	0.547999	0.312411	P05198;H0YJS4;G3V4T5	Eukaryotic translation initiation factor 2 subunit 1	EIF2S1	>sp|P05198|IF2A_HUMAN Eukaryotic translation initiation factor 2 subunit 1 OS=Homo sapiens GN=EIF2S1 PE=1 SV=3;>tr|H0YJS4|H0YJS4_HUMAN Eukaryotic translation initiation factor 2 subunit 1 (Fragment) OS=Homo sapiens GN=EIF2S1 PE=1 SV=1;>tr|G3V4T5|G3V4T5_HUM
-0.459277	0.6039		5.01e-253	2	11	0.54583	0.914346	O43482;H0YKL4	Protein Mis18-beta	OIP5	>sp|O43482|MS18B_HUMAN Protein Mis18-beta OS=Homo sapiens GN=OIP5 PE=1 SV=2;>tr|H0YKL4|H0YKL4_HUMAN Protein yippee-like (Fragment) OS=Homo sapiens GN=OIP5 PE=1 SV=1
-0.459034	0.938777		9.23e-103	5	19	0.544975	0.51528	P54136;P54136-2;F5H3T8;E5RJM9;E5RH09	Arginine--tRNA ligase, cytoplasmic	RARS	>sp|P54136|SYRC_HUMAN Arginine--tRNA ligase, cytoplasmic OS=Homo sapiens GN=RARS PE=1 SV=2;>sp|P54136-2|SYRC_HUMAN Isoform Monomeric of Arginine--tRNA ligase, cytoplasmic OS=Homo sapiens GN=RARS;>tr|F5H3T8|F5H3T8_HUMAN Arginine--tRNA ligase, cytoplasmic OS
-0.458905	1.16252		2.24e-93	13	22	0.54452	0.237513	Q14766;Q14766-4;Q14766-3;E7EV71;Q14766-2;Q14766-5;C9JD84;E7EUU6;H7BZ76;H7C2H7;H7C0I7;C9JDW2;H7C4L5	Latent-transforming growth factor beta-binding protein 1	LTBP1	>sp|Q14766|LTBP1_HUMAN Latent-transforming growth factor beta-binding protein 1 OS=Homo sapiens GN=LTBP1 PE=1 SV=4;>sp|Q14766-4|LTBP1_HUMAN Isoform 4 of Latent-transforming growth factor beta-binding protein 1 OS=Homo sapiens GN=LTBP1;>sp|Q14766-3|LTBP1_HU
-0.458872	0.742914		3.3e-52	2	9	0.544406	0.852308	O60884;H3BMW5	DnaJ homolog subfamily A member 2	DNAJA2	>sp|O60884|DNJA2_HUMAN DnaJ homolog subfamily A member 2 OS=Homo sapiens GN=DNAJA2 PE=1 SV=1
-0.45863	0.714463		1.63e-216	17	41	0.543552	0.905509	Q16531;F5GY55;B4DG00;F5H2L3;F5GZY8;F5GWI0;F5H581;F5GYG8;F5H0Y5;F5H775;F5H6C5;F5H238;F5H4N9;F8WF81;F5GZ34;F5H198;F5H7A0	DNA damage-binding protein 1	DDB1	>sp|Q16531|DDB1_HUMAN DNA damage-binding protein 1 OS=Homo sapiens GN=DDB1 PE=1 SV=1;>tr|F5GY55|F5GY55_HUMAN Uncharacterized protein OS=Homo sapiens GN=DDB1 PE=1 SV=1
-0.45795	0.782315		6.42e-74	2	21	0.541167	0.779778	P53621;P53621-2	Coatomer subunit alpha;Xenin;Proxenin	COPA	>sp|P53621|COPA_HUMAN Coatomer subunit alpha OS=Homo sapiens GN=COPA PE=1 SV=2;>sp|P53621-2|COPA_HUMAN Isoform 2 of Coatomer subunit alpha OS=Homo sapiens GN=COPA
-0.45774	0.0326042		3.1e-49	9	18	0.540429	0.261379	Q9Y4C1;F5H070;F8WE62;C9J7Q7;C9JC73;Q7LBC6-3;F5H275;Q7LBC6-2;Q7LBC6	Lysine-specific demethylase 3A	KDM3A	>sp|Q9Y4C1|KDM3A_HUMAN Lysine-specific demethylase 3A OS=Homo sapiens GN=KDM3A PE=1 SV=4;>tr|F5H070|F5H070_HUMAN Lysine-specific demethylase 3A OS=Homo sapiens GN=KDM3A PE=1 SV=1;>tr|F8WE62|F8WE62_HUMAN Lysine-specific demethylase 3A OS=Homo sapiens GN=KDM
-0.457223	0.692423		1.01e-13	2	5	0.538618	0.947027	B4DST5;Q9H3S7	Tyrosine-protein phosphatase non-receptor type 23	PTPN23	>tr|B4DST5|B4DST5_HUMAN Tyrosine-protein phosphatase non-receptor type 23 OS=Homo sapiens GN=PTPN23 PE=1 SV=1;>sp|Q9H3S7|PTN23_HUMAN Tyrosine-protein phosphatase non-receptor type 23 OS=Homo sapiens GN=PTPN23 PE=1 SV=1
-0.456398	0.593803		2.37e-35	4	6	0.535738	0.900121	Q8IV08;M0QZI4;M0R3G9;M0R1F7	Phospholipase D3	PLD3	>sp|Q8IV08|PLD3_HUMAN Phospholipase D3 OS=Homo sapiens GN=PLD3 PE=1 SV=1;>tr|M0QZI4|M0QZI4_HUMAN Phospholipase D3 (Fragment) OS=Homo sapiens GN=PLD3 PE=1 SV=1
-0.454267	1.23716		3.07e-40	4	12	0.528328	0.174396	D3YTB1;P62910;F8W727;D3YTI8	60S ribosomal protein L32	RPL32	>tr|D3YTB1|D3YTB1_HUMAN 60S ribosomal protein L32 (Fragment) OS=Homo sapiens GN=RPL32 PE=1 SV=1;>sp|P62910|RL32_HUMAN 60S ribosomal protein L32 OS=Homo sapiens GN=RPL32 PE=1 SV=2;>tr|F8W727|F8W727_HUMAN 60S ribosomal protein L32 OS=Homo sapiens GN=RPL32 PE
-0.453751	0.957401		2.28e-12	8	4	0.526541	0.487179	Q969Q0;P83881;J3KQN4;H7BZ11;H0Y5B4;R4GN19;H7BY91;H0Y3V9	60S ribosomal protein L36a-like;60S ribosomal protein L36a	RPL36AL;RPL36A	>sp|Q969Q0|RL36L_HUMAN 60S ribosomal protein L36a-like OS=Homo sapiens GN=RPL36AL PE=1 SV=3;>sp|P83881|RL36A_HUMAN 60S ribosomal protein L36a OS=Homo sapiens GN=RPL36A PE=1 SV=2;>tr|J3KQN4|J3KQN4_HUMAN 60S ribosomal protein L36a OS=Homo sapiens GN=RPL36A P
-0.450433	1.02792		1.88e-50	4	13	0.515128	0.388668	P62280;M0QZC5;M0R1H5;M0R1H6	40S ribosomal protein S11	RPS11	>sp|P62280|RS11_HUMAN 40S ribosomal protein S11 OS=Homo sapiens GN=RPS11 PE=1 SV=3;>tr|M0QZC5|M0QZC5_HUMAN 40S ribosomal protein S11 OS=Homo sapiens GN=RPS11 PE=1 SV=1
-0.448937	0.947116		2.14e-148	2	14	0.510027	0.502594	P46777;Q5T7N0	60S ribosomal protein L5	RPL5	>sp|P46777|RL5_HUMAN 60S ribosomal protein L5 OS=Homo sapiens GN=RPL5 PE=1 SV=3
-0.447668	0.063765		7.62e-48	1	3	0.505718	0.285636	O76003	Glutaredoxin-3	GLRX3	>sp|O76003|GLRX3_HUMAN Glutaredoxin-3 OS=Homo sapiens GN=GLRX3 PE=1 SV=2
-0.44709	0.382499		2.07e-119	12	9	0.503762	0.616274	Q3ZCQ8;Q3ZCQ8-2;M0R0C3;M0R2F8;Q3ZCQ8-3;M0R047;M0R003;M0QXC3;M0R2Z3;M0R303;M0R2D2;M0R1Y4	Mitochondrial import inner membrane translocase subunit TIM50	TIMM50	>sp|Q3ZCQ8|TIM50_HUMAN Mitochondrial import inner membrane translocase subunit TIM50 OS=Homo sapiens GN=TIMM50 PE=1 SV=2;>sp|Q3ZCQ8-2|TIM50_HUMAN Isoform 2 of Mitochondrial import inner membrane translocase subunit TIM50 OS=Homo sapiens GN=TIMM50;>tr|M0R0C
-0.446512	1.00577		0	5	90	0.501811	0.418232	Q9Y4F3;Q9Y4F3-3;Q9Y4F3-4;C9JKX0;F8VVB8	Meiosis arrest female protein 1	KIAA0430	>sp|Q9Y4F3|MARF1_HUMAN Meiosis arrest female protein 1 OS=Homo sapiens GN=KIAA0430 PE=1 SV=6;>sp|Q9Y4F3-3|MARF1_HUMAN Isoform 2 of Meiosis arrest female protein 1 OS=Homo sapiens GN=KIAA0430;>sp|Q9Y4F3-4|MARF1_HUMAN Isoform 3 of Meiosis arrest female prote
-0.445052	1.19264		6.77e-98	2	7	0.496901	0.210334	P37108;H0YLA2	Signal recognition particle 14 kDa protein	SRP14	>sp|P37108|SRP14_HUMAN Signal recognition particle 14 kDa protein OS=Homo sapiens GN=SRP14 PE=1 SV=2;>tr|H0YLA2|H0YLA2_HUMAN Signal recognition particle 14 kDa protein OS=Homo sapiens GN=SRP14 PE=1 SV=1
-0.442554	0.100404		7.69e-08	1	3	0.488554	0.316048	Q9Y6D5	Brefeldin A-inhibited guanine nucleotide-exchange protein 2	ARFGEF2	>sp|Q9Y6D5|BIG2_HUMAN Brefeldin A-inhibited guanine nucleotide-exchange protein 2 OS=Homo sapiens GN=ARFGEF2 PE=1 SV=3
-0.441626	0.815072		2.83e-104	6	7	0.485474	0.720876	F8VVM2;Q00325-2;Q00325;F8VWQ0;F8VZL5;F8VWR4	Phosphate carrier protein, mitochondrial	SLC25A3	>tr|F8VVM2|F8VVM2_HUMAN Phosphate carrier protein, mitochondrial OS=Homo sapiens GN=SLC25A3 PE=1 SV=1;>sp|Q00325-2|MPCP_HUMAN Isoform B of Phosphate carrier protein, mitochondrial OS=Homo sapiens GN=SLC25A3;>sp|Q00325|MPCP_HUMAN Phosphate carrier protein,
-0.441578	0.440188		3.62e-19	3	3	0.485315	0.690198	Q9GZX9;J3QS03;Q9GZX9-2	Twisted gastrulation protein homolog 1	TWSG1	>sp|Q9GZX9|TWSG1_HUMAN Twisted gastrulation protein homolog 1 OS=Homo sapiens GN=TWSG1 PE=2 SV=1;>tr|J3QS03|J3QS03_HUMAN Twisted gastrulation protein homolog 1 OS=Homo sapiens GN=TWSG1 PE=2 SV=1
-0.441434	0.585008		4.67e-24	2	8	0.484839	0.887758	P53618;E9PP73	Coatomer subunit beta	COPB1	>sp|P53618|COPB_HUMAN Coatomer subunit beta OS=Homo sapiens GN=COPB1 PE=1 SV=3;>tr|E9PP73|E9PP73_HUMAN Coatomer subunit beta (Fragment) OS=Homo sapiens GN=COPB1 PE=1 SV=2
-0.440044	0.321084		1.87e-56	2	12	0.480246	0.541654	Q9H4H8-2;Q9H4H8	Protein FAM83D	FAM83D	>sp|Q9H4H8-2|FA83D_HUMAN Isoform 2 of Protein FAM83D OS=Homo sapiens GN=FAM83D;>sp|Q9H4H8|FA83D_HUMAN Protein FAM83D OS=Homo sapiens GN=FAM83D PE=1 SV=3
-0.440012	1.81634		6.13e-61	7	7	0.48014	0.00630136	P02100;A8MUF7;F8W6P5;E9PEW8;E9PFT6;P68871;P02042	Hemoglobin subunit epsilon	HBE1	>sp|P02100|HBE_HUMAN Hemoglobin subunit epsilon OS=Homo sapiens GN=HBE1 PE=1 SV=2;>tr|A8MUF7|A8MUF7_HUMAN Hemoglobin subunit epsilon (Fragment) OS=Homo sapiens GN=HBE1 PE=1 SV=1
-0.439373	1.12441		5.7e-15	4	3	0.478038	0.275338	Q71UI9;P0C0S5;Q71UI9-3;Q71UI9-4	Histone H2A.V;Histone H2A.Z	H2AFV;H2AFZ	>sp|Q71UI9|H2AV_HUMAN Histone H2A.V OS=Homo sapiens GN=H2AFV PE=1 SV=3;>sp|P0C0S5|H2AZ_HUMAN Histone H2A.Z OS=Homo sapiens GN=H2AFZ PE=1 SV=2;>sp|Q71UI9-3|H2AV_HUMAN Isoform 3 of Histone H2A.V OS=Homo sapiens GN=H2AFV;>sp|Q71UI9-4|H2AV_HUMAN Isoform 4 of H
-0.438383	0.988375		0	14	17	0.474792	0.442336	Q9UHX3-4;Q9UHX3-6;Q9UHX3-3;Q9UHX3;Q9UHX3-2;M0R0K5;Q9UHX3-5;B4DWB8;M0QY55;B4DQ88;M0R1G2;E7EW83;Q9BY15-2;Q9BY15	EGF-like module-containing mucin-like hormone receptor-like 2	EMR2	>sp|Q9UHX3-4|EMR2_HUMAN Isoform 4 of EGF-like module-containing mucin-like hormone receptor-like 2 OS=Homo sapiens GN=EMR2;>sp|Q9UHX3-6|EMR2_HUMAN Isoform 6 of EGF-like module-containing mucin-like hormone receptor-like 2 OS=Homo sapiens GN=EMR2;>sp|Q9UHX3
-0.438335	0.35094		1.96e-13	5	4	0.474636	0.577364	O00743-2;O00743;O00743-3;B7Z3E2;Q5T1S7	Serine/threonine-protein phosphatase 6 catalytic subunit	PPP6C	>sp|O00743-2|PPP6_HUMAN Isoform 2 of Serine/threonine-protein phosphatase 6 catalytic subunit OS=Homo sapiens GN=PPP6C;>sp|O00743|PPP6_HUMAN Serine/threonine-protein phosphatase 6 catalytic subunit OS=Homo sapiens GN=PPP6C PE=1 SV=1;>sp|O00743-3|PPP6_HUMAN
-0.437347	1.11776		3.86e-58	6	11	0.471405	0.282343	P62750;H7BY10;K7EJV9;K7ERT8;A8MUS3;K7EMA7	60S ribosomal protein L23a	RPL23A	>sp|P62750|RL23A_HUMAN 60S ribosomal protein L23a OS=Homo sapiens GN=RPL23A PE=1 SV=1;>tr|H7BY10|H7BY10_HUMAN 60S ribosomal protein L23a (Fragment) OS=Homo sapiens GN=RPL23A PE=1 SV=1;>tr|K7EJV9|K7EJV9_HUMAN 60S ribosomal protein L23a (Fragment) OS=Homo sa
-0.437091	0.671151		7.71e-45	3	6	0.470573	0.987236	Q13155;A8MU58;F8W950	Aminoacyl tRNA synthase complex-interacting multifunctional protein 2	AIMP2	>sp|Q13155|AIMP2_HUMAN Aminoacyl tRNA synthase complex-interacting multifunctional protein 2 OS=Homo sapiens GN=AIMP2 PE=1 SV=2;>tr|A8MU58|A8MU58_HUMAN Aminoacyl tRNA synthase complex-interacting multifunctional protein 2 OS=Homo sapiens GN=AIMP2 PE=1 SV=2
-0.435864	1.05442		6.1e-37	3	4	0.466585	0.355031	C9JXB8;C9JNW5;P83731	60S ribosomal protein L24	RPL24	>tr|C9JXB8|C9JXB8_HUMAN 60S ribosomal protein L24 OS=Homo sapiens GN=RPL24 PE=1 SV=1;>tr|C9JNW5|C9JNW5_HUMAN 60S ribosomal protein L24 OS=Homo sapiens GN=RPL24 PE=1 SV=1;>sp|P83731|RL24_HUMAN 60S ribosomal protein L24 OS=Homo sapiens GN=RPL24 PE=1 SV=1
-0.435546	0.432033		2.4e-107	4	14	0.465552	0.679546	O95757;E7ES43;E9PDE8;D6RJ96	Heat shock 70 kDa protein 4L	HSPA4L	>sp|O95757|HS74L_HUMAN Heat shock 70 kDa protein 4L OS=Homo sapiens GN=HSPA4L PE=1 SV=3;>tr|E7ES43|E7ES43_HUMAN Heat shock 70 kDa protein 4L OS=Homo sapiens GN=HSPA4L PE=1 SV=2;>tr|E9PDE8|E9PDE8_HUMAN Heat shock 70 kDa protein 4L OS=Homo sapiens GN=HSPA4L
-0.434575	0.795395		1.28e-21	2	4	0.462413	0.756085	P51571;A6NLM8	Translocon-associated protein subunit delta	SSR4	>sp|P51571|SSRD_HUMAN Translocon-associated protein subunit delta OS=Homo sapiens GN=SSR4 PE=1 SV=1;>tr|A6NLM8|A6NLM8_HUMAN Translocon-associated protein subunit delta OS=Homo sapiens GN=SSR4 PE=1 SV=1
-0.433397	0.43697		1.9e-18	4	6	0.458624	0.685987	P78346;P78346-2;Q5VU11;Q5VU10	Ribonuclease P protein subunit p30	RPP30	>sp|P78346|RPP30_HUMAN Ribonuclease P protein subunit p30 OS=Homo sapiens GN=RPP30 PE=1 SV=1;>sp|P78346-2|RPP30_HUMAN Isoform 2 of Ribonuclease P protein subunit p30 OS=Homo sapiens GN=RPP30;>tr|Q5VU11|Q5VU11_HUMAN Ribonuclease P protein subunit p30 (Fragm
-0.433302	0.635615		2.46e-19	3	3	0.458317	0.959182	Q6DKI1;R4GMU7;B7Z652	60S ribosomal protein L7-like 1	RPL7L1	>sp|Q6DKI1|RL7L_HUMAN 60S ribosomal protein L7-like 1 OS=Homo sapiens GN=RPL7L1 PE=1 SV=1;>tr|R4GMU7|R4GMU7_HUMAN 60S ribosomal protein L7-like 1 OS=Homo sapiens GN=RPL7L1 PE=1 SV=1
-0.433223	0.600572		3.6e-122	10	14	0.458062	0.909655	P62136;P62136-2;E9PMD7;P62136-3;F8W0W8;F5H1L6;F5H037;F8WE71;H0Y3Y6;F8W1A0	Serine/threonine-protein phosphatase PP1-alpha catalytic subunit;Serine/threonine-protein phosphatase	PPP1CA;PPP1CC	>sp|P62136|PP1A_HUMAN Serine/threonine-protein phosphatase PP1-alpha catalytic subunit OS=Homo sapiens GN=PPP1CA PE=1 SV=1;>sp|P62136-2|PP1A_HUMAN Isoform 2 of Serine/threonine-protein phosphatase PP1-alpha catalytic subunit OS=Homo sapiens GN=PPP1CA;>tr|E
-0.433207	0.95827		5.31e-44	4	10	0.458011	0.485888	B7Z9L0;P50991;P50991-2;B7Z2F4	T-complex protein 1 subunit delta	CCT4	>tr|B7Z9L0|B7Z9L0_HUMAN T-complex protein 1 subunit delta OS=Homo sapiens GN=CCT4 PE=1 SV=1;>sp|P50991|TCPD_HUMAN T-complex protein 1 subunit delta OS=Homo sapiens GN=CCT4 PE=1 SV=4;>sp|P50991-2|TCPD_HUMAN Isoform 2 of T-complex protein 1 subunit delta OS=
-0.432571	1.18114		1.93e-79	5	12	0.455973	0.220431	M0R3D6;M0R1A7;M0R117;Q02543;M0R0P7	60S ribosomal protein L18a	RPL18A	>tr|M0R3D6|M0R3D6_HUMAN 60S ribosomal protein L18a (Fragment) OS=Homo sapiens GN=RPL18A PE=1 SV=1;>tr|M0R1A7|M0R1A7_HUMAN 60S ribosomal protein L18a OS=Homo sapiens GN=RPL18A PE=1 SV=1;>tr|M0R117|M0R117_HUMAN 60S ribosomal protein L18a OS=Homo sapiens GN=R
-0.430967	0.232366		2.21e-25	1	3	0.450854	0.442472	H7BY36		EWSR1	>tr|H7BY36|H7BY36_HUMAN RNA-binding protein EWS (Fragment) OS=Homo sapiens GN=EWSR1 PE=1 SV=1
-0.429777	0.328863		2.99e-25	6	10	0.447077	0.550851	O14672;H3BS53;C9J9B4;B4DU28;H0YK87;H0YNC5	Disintegrin and metalloproteinase domain-containing protein 10	ADAM10	>sp|O14672|ADA10_HUMAN Disintegrin and metalloproteinase domain-containing protein 10 OS=Homo sapiens GN=ADAM10 PE=1 SV=1
-0.42892	1.05192		6.24e-100	4	30	0.444371	0.358125	O75643;O75643-2;C9JAQ9;B4E0P5	U5 small nuclear ribonucleoprotein 200 kDa helicase	SNRNP200	>sp|O75643|U520_HUMAN U5 small nuclear ribonucleoprotein 200 kDa helicase OS=Homo sapiens GN=SNRNP200 PE=1 SV=2
-0.428762	0.918887		8.22e-145	3	14	0.443871	0.546195	Q7L273;K7ENB5;K7EQN1	BTB/POZ domain-containing protein KCTD9	KCTD9	>sp|Q7L273|KCTD9_HUMAN BTB/POZ domain-containing protein KCTD9 OS=Homo sapiens GN=KCTD9 PE=2 SV=1
-0.428667	-0.0426523		4.86e-27	7	4	0.443571	0.208783	P42356;J3KN10;P42356-2;Q8N8J0;A4QPH2-2;A4QPH2-3;A4QPH2	Phosphatidylinositol 4-kinase alpha	PI4KA	>sp|P42356|PI4KA_HUMAN Phosphatidylinositol 4-kinase alpha OS=Homo sapiens GN=PI4KA PE=1 SV=3;>tr|J3KN10|J3KN10_HUMAN Phosphatidylinositol 4-kinase alpha OS=Homo sapiens GN=PI4KA PE=1 SV=1;>sp|P42356-2|PI4KA_HUMAN Isoform 2 of Phosphatidylinositol 4-kinase
-0.428508	0.705276		3.39e-14	4	5	0.443072	0.92279	F5GXS7;P53582;H0Y955;H0Y903	Methionine aminopeptidase;Methionine aminopeptidase 1	METAP1	>tr|F5GXS7|F5GXS7_HUMAN Methionine aminopeptidase 1 OS=Homo sapiens GN=METAP1 PE=1 SV=1;>sp|P53582|MAP11_HUMAN Methionine aminopeptidase 1 OS=Homo sapiens GN=METAP1 PE=1 SV=2
-0.427954	0.921341		5.34e-08	4	3	0.441328	0.542331	J3KTL8;A6NHR9-2;A6NHR9;A6NHR9-3	Structural maintenance of chromosomes flexible hinge domain-containing protein 1	SMCHD1	>tr|J3KTL8|J3KTL8_HUMAN Structural maintenance of chromosomes flexible hinge domain-containing protein 1 (Fragment) OS=Homo sapiens GN=SMCHD1 PE=1 SV=1;>sp|A6NHR9-2|SMHD1_HUMAN Isoform 2 of Structural maintenance of chromosomes flexible hinge domain-contai
-0.42732	-0.629948		4.02e-26	2	3	0.439339	0.021395	Q9NXV2;H3BSS5	BTB/POZ domain-containing protein KCTD5	KCTD5	>sp|Q9NXV2|KCTD5_HUMAN BTB/POZ domain-containing protein KCTD5 OS=Homo sapiens GN=KCTD5 PE=1 SV=1;>tr|H3BSS5|H3BSS5_HUMAN BTB/POZ domain-containing protein KCTD5 OS=Homo sapiens GN=KCTD5 PE=1 SV=1
-0.42675	1.06531		2.08e-132	13	11	0.437555	0.341756	B4DPY5;Q9Y5W9;J3QLV8;J3QRB9;J3KTN6;B4DKH7;B4DJI7;J3QRW4;J3QKV3;G5E9H5;C9JQ16;Q9Y5X0;B4DJM0	Sorting nexin-11	SNX11	>tr|B4DPY5|B4DPY5_HUMAN Sorting nexin-11 OS=Homo sapiens GN=SNX11 PE=2 SV=1;>sp|Q9Y5W9|SNX11_HUMAN Sorting nexin-11 OS=Homo sapiens GN=SNX11 PE=1 SV=2;>tr|J3QLV8|J3QLV8_HUMAN Sorting nexin-11 (Fragment) OS=Homo sapiens GN=SNX11 PE=2 SV=1;>tr|J3QRB9|J3QRB9_
-0.426481	0.566767		4.04e-211	1	14	0.436714	0.862204	Q9NYP9	Protein Mis18-alpha	MIS18A	>sp|Q9NYP9|MS18A_HUMAN Protein Mis18-alpha OS=Homo sapiens GN=MIS18A PE=1 SV=1
-0.425042	0.254639		2.05e-55	3	10	0.432232	0.466349	P04792;F8WE04;C9J3N8	Heat shock protein beta-1	HSPB1	>sp|P04792|HSPB1_HUMAN Heat shock protein beta-1 OS=Homo sapiens GN=HSPB1 PE=1 SV=2;>tr|F8WE04|F8WE04_HUMAN Heat shock protein beta-1 OS=Homo sapiens GN=HSPB1 PE=1 SV=1
-0.423762	0.128681		7.18e-16	3	6	0.428268	0.340923	P50479;P50479-2;C9J542	PDZ and LIM domain protein 4	PDLIM4	>sp|P50479|PDLI4_HUMAN PDZ and LIM domain protein 4 OS=Homo sapiens GN=PDLIM4 PE=1 SV=2;>sp|P50479-2|PDLI4_HUMAN Isoform 2 of PDZ and LIM domain protein 4 OS=Homo sapiens GN=PDLIM4
-0.422025	0.935384		1.18e-141	1	12	0.422925	0.520488	Q9UBR2	Cathepsin Z	CTSZ	>sp|Q9UBR2|CATZ_HUMAN Cathepsin Z OS=Homo sapiens GN=CTSZ PE=1 SV=1
-0.421158	0.683551		1.59e-32	2	4	0.42027	0.963787	Q9BQT8-2;Q9BQT8	Mitochondrial 2-oxodicarboxylate carrier	SLC25A21	>sp|Q9BQT8-2|ODC_HUMAN Isoform 2 of Mitochondrial 2-oxodicarboxylate carrier OS=Homo sapiens GN=SLC25A21;>sp|Q9BQT8|ODC_HUMAN Mitochondrial 2-oxodicarboxylate carrier OS=Homo sapiens GN=SLC25A21 PE=1 SV=1
-0.418905	0.338531		2.1e-24	5	6	0.413421	0.562387	O15525;O60675;B0QY71;I3L2F8;B0QY70	Transcription factor MafG	MAFG	>sp|O15525|MAFG_HUMAN Transcription factor MafG OS=Homo sapiens GN=MAFG PE=1 SV=1
-0.418826	-0.164506		1.58e-93	2	15	0.413183	0.140607	Q6ZNB6;Q6ZNB6-2	NF-X1-type zinc finger protein NFXL1	NFXL1	>sp|Q6ZNB6|NFXL1_HUMAN NF-X1-type zinc finger protein NFXL1 OS=Homo sapiens GN=NFXL1 PE=1 SV=2;>sp|Q6ZNB6-2|NFXL1_HUMAN Isoform 2 of NF-X1-type zinc finger protein NFXL1 OS=Homo sapiens GN=NFXL1
-0.418449	0.242379		1.72e-23	6	8	0.412042	0.453118	H3BLV4;F8WAQ1;Q6UWL2-3;Q6UWL2;Q6UWL2-2;H0Y6B2	Sushi domain-containing protein 1	SUSD1	>tr|H3BLV4|H3BLV4_HUMAN Sushi domain-containing protein 1 (Fragment) OS=Homo sapiens GN=SUSD1 PE=4 SV=1;>tr|F8WAQ1|F8WAQ1_HUMAN Sushi domain-containing protein 1 OS=Homo sapiens GN=SUSD1 PE=2 SV=1;>sp|Q6UWL2-3|SUSD1_HUMAN Isoform 3 of Sushi domain-containi
-0.417473	-0.144238		6.14e-25	2	4	0.409103	0.150575	Q9Y508;Q9Y508-2	RING finger protein 114	RNF114	>sp|Q9Y508|RN114_HUMAN E3 ubiquitin-protein ligase RNF114 OS=Homo sapiens GN=RNF114 PE=1 SV=1;>sp|Q9Y508-2|RN114_HUMAN Isoform 2 of E3 ubiquitin-protein ligase RNF114 OS=Homo sapiens GN=RNF114
-0.417394	-0.262928		1.93e-241	6	26	0.408867	0.0992506	Q14145;K7ESE0;K7EQX2;K7EJ49;K7EJD8;K7EPZ3	Kelch-like ECH-associated protein 1	KEAP1	>sp|Q14145|KEAP1_HUMAN Kelch-like ECH-associated protein 1 OS=Homo sapiens GN=KEAP1 PE=1 SV=2
-0.41708	0.917662		2.19e-47	7	7	0.407922	0.548129	P35268;K7EMH1;K7ERI7;K7EP65;K7EKS7;K7ELC4;K7EJT5	60S ribosomal protein L22	RPL22	>sp|P35268|RL22_HUMAN 60S ribosomal protein L22 OS=Homo sapiens GN=RPL22 PE=1 SV=2;>tr|K7EMH1|K7EMH1_HUMAN 60S ribosomal protein L22 (Fragment) OS=Homo sapiens GN=RPL22 PE=1 SV=1;>tr|K7ERI7|K7ERI7_HUMAN 60S ribosomal protein L22 OS=Homo sapiens GN=RPL22 PE
-0.416608	1.20573		2.16e-106	9	7	0.406508	0.199255	J3QQT2;J3KRX5;P18621;P18621-3;P18621-2;J3QLC8;J3QS96;J3KRB3;J3KSJ0	60S ribosomal protein L17	RPL17	>tr|J3QQT2|J3QQT2_HUMAN 60S ribosomal protein L17 (Fragment) OS=Homo sapiens GN=RPL17 PE=1 SV=1;>tr|J3KRX5|J3KRX5_HUMAN 60S ribosomal protein L17 (Fragment) OS=Homo sapiens GN=RPL17 PE=1 SV=1;>sp|P18621|RL17_HUMAN 60S ribosomal protein L17 OS=Homo sapiens
-0.416546	1.06793		3.71e-37	3	6	0.40632	0.33861	P46778;G3V1B3;M0R181	60S ribosomal protein L21	RPL21	>sp|P46778|RL21_HUMAN 60S ribosomal protein L21 OS=Homo sapiens GN=RPL21 PE=1 SV=2;>tr|G3V1B3|G3V1B3_HUMAN 60S ribosomal protein L21 OS=Homo sapiens GN=RPL21 PE=1 SV=1;>tr|M0R181|M0R181_HUMAN 60S ribosomal protein L21 (Fragment) OS=Homo sapiens GN=RPL21 PE
-0.414629	0.82886		8.37e-54	3	14	0.400607	0.696549	P42285;F5H7E2;H0Y8U3	Superkiller viralicidic activity 2-like 2	SKIV2L2	>sp|P42285|SK2L2_HUMAN Superkiller viralicidic activity 2-like 2 OS=Homo sapiens GN=SKIV2L2 PE=1 SV=3;>tr|F5H7E2|F5H7E2_HUMAN Superkiller viralicidic activity 2-like 2 OS=Homo sapiens GN=SKIV2L2 PE=1 SV=1
-0.41397	0.969886		1.2e-201	2	8	0.398653	0.468814	P30050;P30050-2	60S ribosomal protein L12	RPL12	>sp|P30050|RL12_HUMAN 60S ribosomal protein L12 OS=Homo sapiens GN=RPL12 PE=1 SV=1;>sp|P30050-2|RL12_HUMAN Isoform 2 of 60S ribosomal protein L12 OS=Homo sapiens GN=RPL12
-0.413813	-0.103591		1.85e-13	8	6	0.398189	0.172175	P54803;P54803-4;P54803-5;G3V4M2;G3V5E8;P54803-3;E7EPA4;G3V255	Galactocerebrosidase	GALC	>sp|P54803|GALC_HUMAN Galactocerebrosidase OS=Homo sapiens GN=GALC PE=1 SV=2;>sp|P54803-4|GALC_HUMAN Isoform 4 of Galactocerebrosidase OS=Homo sapiens GN=GALC;>sp|P54803-5|GALC_HUMAN Isoform 5 of Galactocerebrosidase OS=Homo sapiens GN=GALC;>tr|G3V4M2|G3V4
-0.413061	0.493578		4.66e-106	25	5	0.395966	0.761375	E9PCY7;P31943;G8JLB6;E5RGV0;D6RIU0;D6RBM0;H0YB39;P55795;E5RGH4;E7EQJ0;D6RAM1;F5GZT4;D6R9T0;D6RFM3;D6RIT2;E7EN40;D6RDU3;D6RJ04;D6RIH9;H0YBG7;H0YBD7;D6R9D3;D6RF17;D6RDL0;H0YAQ2	Heterogeneous nuclear ribonucleoprotein H;Heterogeneous nuclear ribonucleoprotein H, N-terminally processed;Heterogeneous nuclear ribonucleoprotein H2	HNRNPH1;HNRNPH2	>tr|E9PCY7|E9PCY7_HUMAN Heterogeneous nuclear ribonucleoprotein H OS=Homo sapiens GN=HNRNPH1 PE=1 SV=1;>sp|P31943|HNRH1_HUMAN Heterogeneous nuclear ribonucleoprotein H OS=Homo sapiens GN=HNRNPH1 PE=1 SV=4;>tr|G8JLB6|G8JLB6_HUMAN Heterogeneous nuclear ribon
-0.410147	1.05541		1.76e-10	2	3	0.387434	0.353815	Q9BU61;Q9BU61-2	NADH dehydrogenase [ubiquinone] 1 alpha subcomplex assembly factor 3	NDUFAF3	>sp|Q9BU61|NDUF3_HUMAN NADH dehydrogenase [ubiquinone] 1 alpha subcomplex assembly factor 3 OS=Homo sapiens GN=NDUFAF3 PE=1 SV=1
-0.410022	0.89646		6.18e-102	17	19	0.38707	0.582121	P08670;B0YJC4;B0YJC5;Q5JVS8;H7C5W5;P41219;P41219-2;F8W835;P17661;Q16352;P07197-2;P07196;E7EMV2;E7ESP9;P07197;P12036-2;P12036	Vimentin	VIM	>sp|P08670|VIME_HUMAN Vimentin OS=Homo sapiens GN=VIM PE=1 SV=4;>tr|B0YJC4|B0YJC4_HUMAN Vimentin OS=Homo sapiens GN=VIM PE=1 SV=1
-0.410022	0.472516		1.9e-39	3	10	0.38707	0.733016	O43592;F8WDU6;F5GYW6	Exportin-T	XPOT	>sp|O43592|XPOT_HUMAN Exportin-T OS=Homo sapiens GN=XPOT PE=1 SV=2
-0.40996	-0.928962		5.62e-283	1	19	0.386888	0.00461868	Q13643	Four and a half LIM domains protein 3	FHL3	>sp|Q13643|FHL3_HUMAN Four and a half LIM domains protein 3 OS=Homo sapiens GN=FHL3 PE=1 SV=4
-0.408943	0.836358		7.88e-40	6	14	0.38394	0.683447	Q04759;Q04759-3;Q04759-2;C9K0E3;Q05655;Q05655-2	Protein kinase C theta type	PRKCQ	>sp|Q04759|KPCT_HUMAN Protein kinase C theta type OS=Homo sapiens GN=PRKCQ PE=1 SV=3;>sp|Q04759-3|KPCT_HUMAN Isoform 3 of Protein kinase C theta type OS=Homo sapiens GN=PRKCQ;>sp|Q04759-2|KPCT_HUMAN Isoform 2 of Protein kinase C theta type OS=Homo sapiens
-0.408912	0.688458		8.57e-11	6	3	0.38385	0.954514	O14893-2;O14893;S4R421;H0YDP6;H0YEL0;O14893-3	Gem-associated protein 2	GEMIN2	>sp|O14893-2|GEMI2_HUMAN Isoform 2 of Gem-associated protein 2 OS=Homo sapiens GN=GEMIN2;>sp|O14893|GEMI2_HUMAN Gem-associated protein 2 OS=Homo sapiens GN=GEMIN2 PE=1 SV=1;>tr|S4R421|S4R421_HUMAN Gem-associated protein 2 (Fragment) OS=Homo sapiens GN=GEMI
-0.40838	1.23209		8.74e-15	4	6	0.382314	0.178242	P18077;F8WBS5;F8WB72;C9K025	60S ribosomal protein L35a	RPL35A	>sp|P18077|RL35A_HUMAN 60S ribosomal protein L35a OS=Homo sapiens GN=RPL35A PE=1 SV=2;>tr|F8WBS5|F8WBS5_HUMAN 60S ribosomal protein L35a OS=Homo sapiens GN=RPL35A PE=1 SV=1;>tr|F8WB72|F8WB72_HUMAN 60S ribosomal protein L35a OS=Homo sapiens GN=RPL35A PE=1 S
-0.407708	0.604177		2.14e-13	3	3	0.380378	0.914737	P30043;M0QZL1;M0R192	Flavin reductase (NADPH)	BLVRB	>sp|P30043|BLVRB_HUMAN Flavin reductase (NADPH) OS=Homo sapiens GN=BLVRB PE=1 SV=3
-0.406303	0.983419		8.61e-33	4	6	0.376349	0.449348	E9PLL6;P46776;E9PJD9;E9PLX7	60S ribosomal protein L27a	RPL27A	>tr|E9PLL6|E9PLL6_HUMAN 60S ribosomal protein L27a OS=Homo sapiens GN=RPL27A PE=1 SV=1;>sp|P46776|RL27A_HUMAN 60S ribosomal protein L27a OS=Homo sapiens GN=RPL27A PE=1 SV=2;>tr|E9PJD9|E9PJD9_HUMAN 60S ribosomal protein L27a OS=Homo sapiens GN=RPL27A PE=1 S
-0.405991	-0.462426		1.99e-11	2	2	0.375458	0.0451622	Q96ES7;H3BPL5	SAGA-associated factor 29 homolog	CCDC101	>sp|Q96ES7|SGF29_HUMAN SAGA-associated factor 29 homolog OS=Homo sapiens GN=CCDC101 PE=1 SV=1;>tr|H3BPL5|H3BPL5_HUMAN SAGA-associated factor 29 homolog OS=Homo sapiens GN=CCDC101 PE=1 SV=1
-0.405726	-0.00592414		2.86e-83	8	22	0.374701	0.233407	Q8TEP8;C9JT09;K7ENP4;E9PF99;H0Y966;K7EPA2;Q8TEP8-2;K7ELX0	Centrosomal protein of 192 kDa	CEP192	>sp|Q8TEP8|CE192_HUMAN Centrosomal protein of 192 kDa OS=Homo sapiens GN=CEP192 PE=1 SV=2;>tr|C9JT09|C9JT09_HUMAN Centrosomal protein of 192 kDa OS=Homo sapiens GN=CEP192 PE=1 SV=2;>tr|K7ENP4|K7ENP4_HUMAN Centrosomal protein of 192 kDa (Fragment) OS=Homo s
-0.405461	0.0277547		4.86e-08	7	3	0.373946	0.257736	D6RHW1;D6RIY1;D6RGK3;D6RIV9;D6RIE8;Q9HBM6;Q16594	Transcription initiation factor TFIID subunit 9B;Transcription initiation factor TFIID subunit 9	TAF9;TAF9B	>tr|D6RHW1|D6RHW1_HUMAN Transcription initiation factor TFIID subunit 9 (Fragment) OS=Homo sapiens GN=TAF9 PE=1 SV=1;>tr|D6RIY1|D6RIY1_HUMAN Transcription initiation factor TFIID subunit 9 (Fragment) OS=Homo sapiens GN=TAF9 PE=1 SV=1;>tr|D6RGK3|D6RGK3_HUMA
-0.405243	-0.735303		3.28e-47	6	10	0.373325	0.0128382	O43464;O43464-3;O43464-2;O43464-4;P83110-2;P83110	Serine protease HTRA2, mitochondrial	HTRA2	>sp|O43464|HTRA2_HUMAN Serine protease HTRA2, mitochondrial OS=Homo sapiens GN=HTRA2 PE=1 SV=2;>sp|O43464-3|HTRA2_HUMAN Isoform 3 of Serine protease HTRA2, mitochondrial OS=Homo sapiens GN=HTRA2;>sp|O43464-2|HTRA2_HUMAN Isoform 2 of Serine protease HTRA2,
-0.404541	-0.381102		9.27e-173	5	18	0.371333	0.0630877	Q9UBF1;O15479;O15481;Q96LZ2;P43366	Melanoma-associated antigen C2	MAGEC2	>sp|Q9UBF1|MAGC2_HUMAN Melanoma-associated antigen C2 OS=Homo sapiens GN=MAGEC2 PE=1 SV=1
-0.404338	0.370879		9.97e-51	1	18	0.370759	0.601813	P49454	Centromere protein F	CENPF	>sp|P49454|CENPF_HUMAN Centromere protein F OS=Homo sapiens GN=CENPF PE=1 SV=2
-0.404245	0.223062		1.15e-20	6	3	0.370494	0.432709	H7C207;Q15032-2;G5E9G8;Q15032-4;Q15032;Q15032-3	R3H domain-containing protein 1	R3HDM1	>tr|H7C207|H7C207_HUMAN R3H domain-containing protein 1 (Fragment) OS=Homo sapiens GN=R3HDM1 PE=1 SV=1;>sp|Q15032-2|R3HD1_HUMAN Isoform 2 of R3H domain-containing protein 1 OS=Homo sapiens GN=R3HDM1;>tr|G5E9G8|G5E9G8_HUMAN R3H domain containing 1, isoform
-0.404136	1.11457		3.61e-15	2	6	0.370186	0.28574	Q15459;Q15459-2	Splicing factor 3A subunit 1	SF3A1	>sp|Q15459|SF3A1_HUMAN Splicing factor 3A subunit 1 OS=Homo sapiens GN=SF3A1 PE=1 SV=1;>sp|Q15459-2|SF3A1_HUMAN Isoform 2 of Splicing factor 3A subunit 1 OS=Homo sapiens GN=SF3A1
-0.403575	1.30234		2.98e-180	9	22	0.368601	0.130338	P25705-2;P25705;P25705-3;K7EK77;K7ENJ4;K7ERX7;K7EJP1;K7EQH4;K7ESA0	ATP synthase subunit alpha, mitochondrial	ATP5A1	>sp|P25705-2|ATPA_HUMAN Isoform 2 of ATP synthase subunit alpha, mitochondrial OS=Homo sapiens GN=ATP5A1;>sp|P25705|ATPA_HUMAN ATP synthase subunit alpha, mitochondrial OS=Homo sapiens GN=ATP5A1 PE=1 SV=1;>sp|P25705-3|ATPA_HUMAN Isoform 3 of ATP synthase s
-0.403544	0.481924		3.63e-120	5	19	0.368513	0.745641	Q8IXB1;Q8IXB1-2;E7EP04;Q8IXB1-3;H7C1G0	DnaJ homolog subfamily C member 10	DNAJC10	>sp|Q8IXB1|DJC10_HUMAN DnaJ homolog subfamily C member 10 OS=Homo sapiens GN=DNAJC10 PE=1 SV=2;>sp|Q8IXB1-2|DJC10_HUMAN Isoform 2 of DnaJ homolog subfamily C member 10 OS=Homo sapiens GN=DNAJC10
-0.40261	1.15404		1.1e-06	7	2	0.365884	0.245594	H7BZ93;C9JG86;H7BXT4;Q9BYW2-3;H7C3H4;Q9BYW2-2;Q9BYW2	Histone-lysine N-methyltransferase SETD2	SETD2	>tr|H7BZ93|H7BZ93_HUMAN Histone-lysine N-methyltransferase SETD2 (Fragment) OS=Homo sapiens GN=SETD2 PE=1 SV=1;>tr|C9JG86|C9JG86_HUMAN Histone-lysine N-methyltransferase SETD2 (Fragment) OS=Homo sapiens GN=SETD2 PE=1 SV=1;>tr|H7BXT4|H7BXT4_HUMAN Histone-ly
-0.400805	0.101873		1.07e-28	7	9	0.360838	0.317311	O94964;O94964-2;X6R3R3;O94964-4;I3L0I1;H0YDM2;O94964-3	Protein SOGA1;N-terminal form;C-terminal 80 kDa form	SOGA1	>sp|O94964|SOGA1_HUMAN Protein SOGA1 OS=Homo sapiens GN=SOGA1 PE=1 SV=2;>sp|O94964-2|SOGA1_HUMAN Isoform 2 of Protein SOGA1 OS=Homo sapiens GN=SOGA1;>tr|X6R3R3|X6R3R3_HUMAN Protein SOGA1 OS=Homo sapiens GN=SOGA1 PE=4 SV=1;>sp|O94964-4|SOGA1_HUMAN Isoform 4
-0.400618	0.967973		0.0001875	1	1	0.360319	0.471603	P30837	Aldehyde dehydrogenase X, mitochondrial	ALDH1B1	>sp|P30837|AL1B1_HUMAN Aldehyde dehydrogenase X, mitochondrial OS=Homo sapiens GN=ALDH1B1 PE=1 SV=3
-0.40037	1.30078		7.56e-14	2	5	0.359627	0.131277	Q9NTI5-2;Q9NTI5	Sister chromatid cohesion protein PDS5 homolog B	PDS5B	>sp|Q9NTI5-2|PDS5B_HUMAN Isoform 2 of Sister chromatid cohesion protein PDS5 homolog B OS=Homo sapiens GN=PDS5B;>sp|Q9NTI5|PDS5B_HUMAN Sister chromatid cohesion protein PDS5 homolog B OS=Homo sapiens GN=PDS5B PE=1 SV=1
-0.400168	0.521885		4.18e-125	4	11	0.359066	0.799994	P10746;Q5T3L9;Q5T3L7;Q5T3L8	Uroporphyrinogen-III synthase	UROS	>sp|P10746|HEM4_HUMAN Uroporphyrinogen-III synthase OS=Homo sapiens GN=UROS PE=1 SV=1;>tr|Q5T3L9|Q5T3L9_HUMAN Uroporphyrinogen-III synthase (Fragment) OS=Homo sapiens GN=UROS PE=2 SV=1;>tr|Q5T3L7|Q5T3L7_HUMAN Uroporphyrinogen-III synthase OS=Homo sapiens G
-0.399329	1.20554		1.23e-253	6	18	0.356743	0.199412	P54687-4;P54687;P54687-5;P54687-3;P54687-2;F5H2F2	Branched-chain-amino-acid aminotransferase, cytosolic	BCAT1	>sp|P54687-4|BCAT1_HUMAN Isoform 4 of Branched-chain-amino-acid aminotransferase, cytosolic OS=Homo sapiens GN=BCAT1;>sp|P54687|BCAT1_HUMAN Branched-chain-amino-acid aminotransferase, cytosolic OS=Homo sapiens GN=BCAT1 PE=1 SV=3;>sp|P54687-5|BCAT1_HUMAN Is
-0.399298	0.868428		8.75e-26	12	4	0.356657	0.628517	Q01081-2;Q01081;K7EJH3;K7EJM7;M0QYK5;Q01081-3;M0R2N4;Q01081-4;Q8WU68-3;Q8WU68-2;Q8WU68;K7EPL9	Splicing factor U2AF 35 kDa subunit;Splicing factor U2AF 26 kDa subunit	U2AF1;U2AF1L4	>sp|Q01081-2|U2AF1_HUMAN Isoform 2 of Splicing factor U2AF 35 kDa subunit OS=Homo sapiens GN=U2AF1;>sp|Q01081|U2AF1_HUMAN Splicing factor U2AF 35 kDa subunit OS=Homo sapiens GN=U2AF1 PE=1 SV=3;>tr|K7EJH3|K7EJH3_HUMAN Splicing factor U2AF 26 kDa subunit OS=
-0.398568	0.711887		6.63e-09	5	1	0.354644	0.910349	Q8IY17-5;Q8IY17-2;Q8IY17-3;Q8IY17;Q8IY17-4	Neuropathy target esterase	PNPLA6	>sp|Q8IY17-5|PLPL6_HUMAN Isoform 5 of Neuropathy target esterase OS=Homo sapiens GN=PNPLA6;>sp|Q8IY17-2|PLPL6_HUMAN Isoform 2 of Neuropathy target esterase OS=Homo sapiens GN=PNPLA6;>sp|Q8IY17-3|PLPL6_HUMAN Isoform 3 of Neuropathy target esterase OS=Homo s
-0.398087	0.238602		4.8e-35	5	9	0.35332	0.449086	O94822;O94822-3;H7BYG8;S4R3T2;O94822-2	E3 ubiquitin-protein ligase listerin	LTN1	>sp|O94822|LTN1_HUMAN E3 ubiquitin-protein ligase listerin OS=Homo sapiens GN=LTN1 PE=1 SV=6;>sp|O94822-3|LTN1_HUMAN Isoform 3 of E3 ubiquitin-protein ligase listerin OS=Homo sapiens GN=LTN1;>tr|H7BYG8|H7BYG8_HUMAN E3 ubiquitin-protein ligase listerin OS=H
-0.397932	1.03786		4.82e-27	10	6	0.352894	0.375828	P52272-2;P52272;M0R019;M0R0Y6;M0QY96;M0R2I7;M0QYQ7;M0R0N3;M0R2T0;M0QZM1	Heterogeneous nuclear ribonucleoprotein M	HNRNPM	>sp|P52272-2|HNRPM_HUMAN Isoform 2 of Heterogeneous nuclear ribonucleoprotein M OS=Homo sapiens GN=HNRNPM;>sp|P52272|HNRPM_HUMAN Heterogeneous nuclear ribonucleoprotein M OS=Homo sapiens GN=HNRNPM PE=1 SV=3;>tr|M0R019|M0R019_HUMAN Heterogeneous nuclear rib
-0.396707	0.424291		0	7	35	0.349541	0.669492	Q9H857-2;Q9H857;Q9H857-3;Q9H857-4;H7C4G8;H7C519;C9J036	5-nucleotidase domain-containing protein 2	NT5DC2	>sp|Q9H857-2|NT5D2_HUMAN Isoform 2 of 5-nucleotidase domain-containing protein 2 OS=Homo sapiens GN=NT5DC2;>sp|Q9H857|NT5D2_HUMAN 5-nucleotidase domain-containing protein 2 OS=Homo sapiens GN=NT5DC2 PE=1 SV=1;>sp|Q9H857-3|NT5D2_HUMAN Isoform 3 of 5-nucl
-0.396164	-0.918709		1.95e-17	7	6	0.348062	0.00488891	P46736-2;P46736-3;P46736;H9KVA9;P46736-4;X6RJS7;P46736-5	Lys-63-specific deubiquitinase BRCC36	BRCC3	>sp|P46736-2|BRCC3_HUMAN Isoform 1 of Lys-63-specific deubiquitinase BRCC36 OS=Homo sapiens GN=BRCC3;>sp|P46736-3|BRCC3_HUMAN Isoform 3 of Lys-63-specific deubiquitinase BRCC36 OS=Homo sapiens GN=BRCC3;>sp|P46736|BRCC3_HUMAN Lys-63-specific deubiquitinase
-0.393996	0.309606		3.82e-100	3	11	0.342194	0.528225	Q3ZCM7;F5H0I4;Q5SQY0	Tubulin beta-8 chain	TUBB8	>sp|Q3ZCM7|TBB8_HUMAN Tubulin beta-8 chain OS=Homo sapiens GN=TUBB8 PE=1 SV=2;>tr|F5H0I4|F5H0I4_HUMAN Tubulin beta-8 chain OS=Homo sapiens GN=TUBB8 PE=1 SV=1;>tr|Q5SQY0|Q5SQY0_HUMAN Tubulin beta-8 chain OS=Homo sapiens GN=TUBB8 PE=1 SV=1
-0.393254	0.768263		1.94e-61	2	14	0.340199	0.805462	Q9NR30-2;Q9NR30	Nucleolar RNA helicase 2	DDX21	>sp|Q9NR30-2|DDX21_HUMAN Isoform 2 of Nucleolar RNA helicase 2 OS=Homo sapiens GN=DDX21;>sp|Q9NR30|DDX21_HUMAN Nucleolar RNA helicase 2 OS=Homo sapiens GN=DDX21 PE=1 SV=5
-0.392187	0.19697		3.06e-26	6	7	0.337346	0.406003	Q86XN8;S4R446;Q86XN8-2;Q86XN8-3;A1L020;Q5U5Q3	RNA-binding protein MEX3D	MEX3D	>sp|Q86XN8|MEX3D_HUMAN RNA-binding protein MEX3D OS=Homo sapiens GN=MEX3D PE=1 SV=3;>tr|S4R446|S4R446_HUMAN RNA-binding protein MEX3D (Fragment) OS=Homo sapiens GN=MEX3D PE=4 SV=1;>sp|Q86XN8-2|MEX3D_HUMAN Isoform 2 of RNA-binding protein MEX3D OS=Homo sapi
-0.39072	-0.280629		3.15e-11	1	3	0.333446	0.0929642	Q8N3J9	Zinc finger protein 664	ZNF664	>sp|Q8N3J9|ZN664_HUMAN Zinc finger protein 664 OS=Homo sapiens GN=ZNF664 PE=2 SV=1
-0.387882	1.36831		3.65e-89	1	10	0.325988	0.0950752	Q9UMX5	Neudesin	NENF	>sp|Q9UMX5|NENF_HUMAN Neudesin OS=Homo sapiens GN=NENF PE=1 SV=1
-0.387312	1.28801		2.29e-64	7	5	0.324503	0.139191	H3BUN0;Q7Z6E9-4;Q7Z6E9-2;Q7Z6E9;I3L3Y2;H3BSK8;Q7Z6E9-3	E3 ubiquitin-protein ligase RBBP6	RBBP6	>tr|H3BUN0|H3BUN0_HUMAN E3 ubiquitin-protein ligase RBBP6 (Fragment) OS=Homo sapiens GN=RBBP6 PE=1 SV=1;>sp|Q7Z6E9-4|RBBP6_HUMAN Isoform 4 of E3 ubiquitin-protein ligase RBBP6 OS=Homo sapiens GN=RBBP6;>sp|Q7Z6E9-2|RBBP6_HUMAN Isoform 2 of E3 ubiquitin-prot
-0.384635	0.980065		1.5e-43	1	7	0.317586	0.45413	P02792	Ferritin light chain	FTL	>sp|P02792|FRIL_HUMAN Ferritin light chain OS=Homo sapiens GN=FTL PE=1 SV=2
-0.384527	0.186851		2.37e-37	2	9	0.317311	0.395916	O60547-2;O60547	GDP-mannose 4,6 dehydratase	GMDS	>sp|O60547-2|GMDS_HUMAN Isoform 2 of GDP-mannose 4,6 dehydratase OS=Homo sapiens GN=GMDS;>sp|O60547|GMDS_HUMAN GDP-mannose 4,6 dehydratase OS=Homo sapiens GN=GMDS PE=1 SV=1
-0.383989	0.56555		1.75e-12	7	3	0.315933	0.860504	Q08431-2;X6R3G6;Q08431-3;F5GZN3;F5H7N9;Q08431;H0YKS8	Lactadherin;Lactadherin short form;Medin	MFGE8	>sp|Q08431-2|MFGM_HUMAN Isoform 2 of Lactadherin OS=Homo sapiens GN=MFGE8;>tr|X6R3G6|X6R3G6_HUMAN Lactadherin OS=Homo sapiens GN=MFGE8 PE=4 SV=1;>sp|Q08431-3|MFGM_HUMAN Isoform 3 of Lactadherin OS=Homo sapiens GN=MFGE8;>tr|F5GZN3|F5GZN3_HUMAN Lactadherin s
-0.382423	-0.604766		2.41e-45	5	9	0.311946	0.0240597	Q96RL1-3;Q96RL1;F8VQY2;Q96RL1-2;Q96RL1-4	BRCA1-A complex subunit RAP80	UIMC1	>sp|Q96RL1-3|UIMC1_HUMAN Isoform 3 of BRCA1-A complex subunit RAP80 OS=Homo sapiens GN=UIMC1;>sp|Q96RL1|UIMC1_HUMAN BRCA1-A complex subunit RAP80 OS=Homo sapiens GN=UIMC1 PE=1 SV=2;>tr|F8VQY2|F8VQY2_HUMAN BRCA1-A complex subunit RAP80 OS=Homo sapiens GN=UI
-0.380965	0.422944		3.82e-133	3	28	0.308265	0.667749	O95163;F5H2T0;H0YDF3	Elongator complex protein 1	IKBKAP	>sp|O95163|ELP1_HUMAN Elongator complex protein 1 OS=Homo sapiens GN=IKBKAP PE=1 SV=3;>tr|F5H2T0|F5H2T0_HUMAN Elongator complex protein 1 OS=Homo sapiens GN=IKBKAP PE=1 SV=1
-0.380705	-0.372662		1.43e-54	4	10	0.30761	0.0652459	B4DL79;O95235;D6RBN1;D6R9E4	Kinesin-like protein KIF20A	KIF20A	>tr|B4DL79|B4DL79_HUMAN Kinesin-like protein KIF20A OS=Homo sapiens GN=KIF20A PE=1 SV=1;>sp|O95235|KI20A_HUMAN Kinesin-like protein KIF20A OS=Homo sapiens GN=KIF20A PE=1 SV=1
-0.380628	-1.15449		0	1	16	0.307418	0.00122323	P62633-3			>sp|P62633-3|CNBP_HUMAN Isoform 3 of Cellular nucleic acid-binding protein OS=Homo sapiens GN=CNBP
-0.379954	0.518479		6.11e-06	5	2	0.305728	0.79532	Q9P2D7-5;Q9P2D7-2;Q9P2D7-4;Q9P2D7;Q9P2D7-3	Dynein heavy chain 1, axonemal	DNAH1	>sp|Q9P2D7-5|DYH1_HUMAN Isoform 5 of Dynein heavy chain 1, axonemal OS=Homo sapiens GN=DNAH1;>sp|Q9P2D7-2|DYH1_HUMAN Isoform 2 of Dynein heavy chain 1, axonemal OS=Homo sapiens GN=DNAH1;>sp|Q9P2D7-4|DYH1_HUMAN Isoform 4 of Dynein heavy chain 1, axonemal OS
-0.3798	-0.472531		0	7	31	0.305345	0.0432689	Q9H7D7;Q9H7D7-2;H0Y9R3;C9JCS7;H0Y917;Q9H7D7-3;Q9H7D7-4	WD repeat-containing protein 26	WDR26	>sp|Q9H7D7|WDR26_HUMAN WD repeat-containing protein 26 OS=Homo sapiens GN=WDR26 PE=1 SV=3;>sp|Q9H7D7-2|WDR26_HUMAN Isoform 2 of WD repeat-containing protein 26 OS=Homo sapiens GN=WDR26
-0.379234	0.962713		4.04e-58	2	6	0.30393	0.479318	E7EPB3;P50914	60S ribosomal protein L14	RPL14	>tr|E7EPB3|E7EPB3_HUMAN 60S ribosomal protein L14 OS=Homo sapiens GN=RPL14 PE=1 SV=1;>sp|P50914|RL14_HUMAN 60S ribosomal protein L14 OS=Homo sapiens GN=RPL14 PE=1 SV=4
-0.378391	0.972662		9.76e-48	1	6	0.301837	0.464784	P20042	Eukaryotic translation initiation factor 2 subunit 2	EIF2S2	>sp|P20042|IF2B_HUMAN Eukaryotic translation initiation factor 2 subunit 2 OS=Homo sapiens GN=EIF2S2 PE=1 SV=2
-0.376862	0.713818		3.6e-56	1	4	0.298058	0.90672	P62851	40S ribosomal protein S25	RPS25	>sp|P62851|RS25_HUMAN 40S ribosomal protein S25 OS=Homo sapiens GN=RPS25 PE=1 SV=1
-0.376311	-0.257208		0	11	62	0.296706	0.101353	P00519;P00519-2;P42684-8;P42684-4;P42684-7;P42684-10;P42684-5;P42684-2;P42684-6;P42684-3;P42684	Tyrosine-protein kinase ABL1	ABL1	>sp|P00519|ABL1_HUMAN Tyrosine-protein kinase ABL1 OS=Homo sapiens GN=ABL1 PE=1 SV=4;>sp|P00519-2|ABL1_HUMAN Isoform IB of Tyrosine-protein kinase ABL1 OS=Homo sapiens GN=ABL1
-0.37622	0.467456		5.24e-142	10	37	0.296482	0.726256	Q5T4S7-3;Q5T4S7-4;Q5T4S7;Q5T4S7-2;Q5T4S7-5;X6R960;B4DPF6;B4DYV5;X6RE05;Q5TBN9	E3 ubiquitin-protein ligase UBR4	UBR4	>sp|Q5T4S7-3|UBR4_HUMAN Isoform 3 of E3 ubiquitin-protein ligase UBR4 OS=Homo sapiens GN=UBR4;>sp|Q5T4S7-4|UBR4_HUMAN Isoform 4 of E3 ubiquitin-protein ligase UBR4 OS=Homo sapiens GN=UBR4;>sp|Q5T4S7|UBR4_HUMAN E3 ubiquitin-protein ligase UBR4 OS=Homo sapie
-0.375501	0.32291		3.43e-266	9	34	0.294725	0.543806	O75330-2;O75330;O75330-3;O75330-4;E5RIH2;E5RI30;B4DZ51;Q9UBD5;Q9UBD5-2	Hyaluronan mediated motility receptor	HMMR	>sp|O75330-2|HMMR_HUMAN Isoform 2 of Hyaluronan mediated motility receptor OS=Homo sapiens GN=HMMR;>sp|O75330|HMMR_HUMAN Hyaluronan mediated motility receptor OS=Homo sapiens GN=HMMR PE=1 SV=2;>sp|O75330-3|HMMR_HUMAN Isoform 3 of Hyaluronan mediated motili
-0.37399	1.28534		3.39e-30	12	6	0.291051	0.140894	P16615-5;P16615-2;P16615-3;P16615;H7C5W9;P16615-4;O14983-3;O14983-2;O14983;Q93084-4;Q93084-2;Q93084-7	Sarcoplasmic/endoplasmic reticulum calcium ATPase 2;Sarcoplasmic/endoplasmic reticulum calcium ATPase 1	ATP2A2;ATP2A1	>sp|P16615-5|AT2A2_HUMAN Isoform 5 of Sarcoplasmic/endoplasmic reticulum calcium ATPase 2 OS=Homo sapiens GN=ATP2A2;>sp|P16615-2|AT2A2_HUMAN Isoform 2 of Sarcoplasmic/endoplasmic reticulum calcium ATPase 2 OS=Homo sapiens GN=ATP2A2;>sp|P16615-3|AT2A2_HUMAN
-0.372419	1.05807		4.78e-102	4	20	0.287265	0.35055	O75197;E9PHY1;A4QPB2-2;A4QPB2	Low-density lipoprotein receptor-related protein 5	LRP5	>sp|O75197|LRP5_HUMAN Low-density lipoprotein receptor-related protein 5 OS=Homo sapiens GN=LRP5 PE=1 SV=2
-0.371688	0.421231		8.68e-22	2	6	0.285513	0.665534	Q96CN7;D6RGE2	Isochorismatase domain-containing protein 1	ISOC1	>sp|Q96CN7|ISOC1_HUMAN Isochorismatase domain-containing protein 1 OS=Homo sapiens GN=ISOC1 PE=1 SV=3;>tr|D6RGE2|D6RGE2_HUMAN Isochorismatase domain-containing protein 1 (Fragment) OS=Homo sapiens GN=ISOC1 PE=1 SV=1
-0.371611	0.50028		1.78e-247	5	29	0.285331	0.770469	Q5UIP0;Q5UIP0-2;H7C2B5;H7BZN3;B4DS49	Telomere-associated protein RIF1	RIF1	>sp|Q5UIP0|RIF1_HUMAN Telomere-associated protein RIF1 OS=Homo sapiens GN=RIF1 PE=1 SV=2;>sp|Q5UIP0-2|RIF1_HUMAN Isoform 2 of Telomere-associated protein RIF1 OS=Homo sapiens GN=RIF1;>tr|H7C2B5|H7C2B5_HUMAN Telomere-associated protein RIF1 (Fragment) OS=Ho
-0.371094	-0.703128		2.2e-33	7	6	0.284096	0.0150559	Q5VZF2-3;Q5VZF2-2;Q5VZF2;O95205;B4E3F7;C9JCX1;H7C4Y1	Muscleblind-like protein 2	MBNL2;MBLL	>sp|Q5VZF2-3|MBNL2_HUMAN Isoform 3 of Muscleblind-like protein 2 OS=Homo sapiens GN=MBNL2;>sp|Q5VZF2-2|MBNL2_HUMAN Isoform 2 of Muscleblind-like protein 2 OS=Homo sapiens GN=MBNL2;>sp|Q5VZF2|MBNL2_HUMAN Muscleblind-like protein 2 OS=Homo sapiens GN=MBNL2 P
-0.370972	1.13448		1.18e-17	14	5	0.283806	0.264965	Q13444-10;Q13444-9;Q13444-8;Q13444-2;Q13444-7;Q13444-6;Q13444-12;Q13444-5;Q13444-4;Q13444-3;Q13444;U3KQL5;Q13444-11;A6NG98	Disintegrin and metalloproteinase domain-containing protein 15	ADAM15	>sp|Q13444-10|ADA15_HUMAN Isoform 10 of Disintegrin and metalloproteinase domain-containing protein 15 OS=Homo sapiens GN=ADAM15;>sp|Q13444-9|ADA15_HUMAN Isoform 9 of Disintegrin and metalloproteinase domain-containing protein 15 OS=Homo sapiens GN=ADAM15;
-0.370256	1.44468		1.02e-91	12	7	0.282107	0.0642669	Q9Y383;Q9Y383-3;Q9Y383-2;Q96HJ9-2;V9GZ75;F8WEU3;B8ZZ09;B8ZZ10;A8MYV2;Q9NQ29-2;Q9NQ29-3;Q9NQ29	Putative RNA-binding protein Luc7-like 2	LUC7L2	>sp|Q9Y383|LC7L2_HUMAN Putative RNA-binding protein Luc7-like 2 OS=Homo sapiens GN=LUC7L2 PE=1 SV=2;>sp|Q9Y383-3|LC7L2_HUMAN Isoform 3 of Putative RNA-binding protein Luc7-like 2 OS=Homo sapiens GN=LUC7L2;>sp|Q9Y383-2|LC7L2_HUMAN Isoform 2 of Putative RNA-
-0.369678	1.05334		8.59e-36	8	8	0.280738	0.356365	P46779;P46779-2;P46779-3;H0YKD8;P46779-4;P46779-5;H0YMF4;H0YLP6	60S ribosomal protein L28	RPL28	>sp|P46779|RL28_HUMAN 60S ribosomal protein L28 OS=Homo sapiens GN=RPL28 PE=1 SV=3;>sp|P46779-2|RL28_HUMAN Isoform 2 of 60S ribosomal protein L28 OS=Homo sapiens GN=RPL28;>sp|P46779-3|RL28_HUMAN Isoform 3 of 60S ribosomal protein L28 OS=Homo sapiens GN=RPL
-0.368248	0.114473		3.01e-298	6	22	0.277375	0.328272	Q8NFG4;Q8NFG4-2;C9J4C4;Q8NFG4-3;J3QQZ7;J3QW42	Folliculin	FLCN	>sp|Q8NFG4|FLCN_HUMAN Folliculin OS=Homo sapiens GN=FLCN PE=1 SV=1;>sp|Q8NFG4-2|FLCN_HUMAN Isoform 2 of Folliculin OS=Homo sapiens GN=FLCN
-0.367534	-0.318618		0	3	24	0.275705	0.0805511	Q96S59;Q96S59-2;B2R8E1	Ran-binding protein 9	RANBP9	>sp|Q96S59|RANB9_HUMAN Ran-binding protein 9 OS=Homo sapiens GN=RANBP9 PE=1 SV=1;>sp|Q96S59-2|RANB9_HUMAN Isoform 2 of Ran-binding protein 9 OS=Homo sapiens GN=RANBP9;>tr|B2R8E1|B2R8E1_HUMAN Ran-binding protein 9 OS=Homo sapiens GN=RANBP9 PE=1 SV=1
-0.367428	0.240004		9.12e-24	4	7	0.275457	0.45058	Q9NT99;M0R2G0;Q9HCJ2;Q9HBW1	Leucine-rich repeat-containing protein 4B	LRRC4B	>sp|Q9NT99|LRC4B_HUMAN Leucine-rich repeat-containing protein 4B OS=Homo sapiens GN=LRRC4B PE=2 SV=3;>tr|M0R2G0|M0R2G0_HUMAN Leucine-rich repeat-containing protein 4B (Fragment) OS=Homo sapiens GN=LRRC4B PE=2 SV=1
-0.365712	0.0643379		6.11e-26	4	10	0.271476	0.286096	P48200;H0YNL8;H0YKU0;H0YN46	Iron-responsive element-binding protein 2	IREB2	>sp|P48200|IREB2_HUMAN Iron-responsive element-binding protein 2 OS=Homo sapiens GN=IREB2 PE=1 SV=3
-0.365272	1.4154		4.37e-30	1	8	0.270462	0.0749317	Q8N2Y8	Iporin	RUSC2	>sp|Q8N2Y8|RUSC2_HUMAN Iporin OS=Homo sapiens GN=RUSC2 PE=1 SV=3
-0.362621	0.402881		7e-63	3	11	0.264402	0.642	O75882;O75882-3;O75882-2	Attractin	ATRN	>sp|O75882|ATRN_HUMAN Attractin OS=Homo sapiens GN=ATRN PE=1 SV=2;>sp|O75882-3|ATRN_HUMAN Isoform 3 of Attractin OS=Homo sapiens GN=ATRN;>sp|O75882-2|ATRN_HUMAN Isoform 2 of Attractin OS=Homo sapiens GN=ATRN
-0.361864	0.52635		3.61e-114	1	9	0.26269	0.806134	P52597	Heterogeneous nuclear ribonucleoprotein F;Heterogeneous nuclear ribonucleoprotein F, N-terminally processed	HNRNPF	>sp|P52597|HNRPF_HUMAN Heterogeneous nuclear ribonucleoprotein F OS=Homo sapiens GN=HNRNPF PE=1 SV=3
-0.361531	0.828762		5.06e-85	4	6	0.261939	0.696719	E9PPJ5;P21741;E9PLM6;P21741-2	Midkine	MDK	>tr|E9PPJ5|E9PPJ5_HUMAN Midkine (Fragment) OS=Homo sapiens GN=MDK PE=4 SV=1;>sp|P21741|MK_HUMAN Midkine OS=Homo sapiens GN=MDK PE=1 SV=1;>tr|E9PLM6|E9PLM6_HUMAN Midkine OS=Homo sapiens GN=MDK PE=4 SV=1;>sp|P21741-2|MK_HUMAN Isoform 2 of Midkine OS=Homo sap
-0.360714	1.1389		7.21e-87	2	19	0.260103	0.260501	Q9Y219;Q9Y219-2	Protein jagged-2	JAG2	>sp|Q9Y219|JAG2_HUMAN Protein jagged-2 OS=Homo sapiens GN=JAG2 PE=1 SV=3;>sp|Q9Y219-2|JAG2_HUMAN Isoform Short of Protein jagged-2 OS=Homo sapiens GN=JAG2
-0.358403	-0.119231		1.95e-67	1	4	0.254957	0.163604	Q9UHF1	Epidermal growth factor-like protein 7	EGFL7	>sp|Q9UHF1|EGFL7_HUMAN Epidermal growth factor-like protein 7 OS=Homo sapiens GN=EGFL7 PE=1 SV=3
-0.358237	-0.716084		8.1e-08	2	2	0.25459	0.0141252	Q9NWK9-2;Q9NWK9	Box C/D snoRNA protein 1	ZNHIT6	>sp|Q9NWK9-2|BCD1_HUMAN Isoform 2 of Box C/D snoRNA protein 1 OS=Homo sapiens GN=ZNHIT6;>sp|Q9NWK9|BCD1_HUMAN Box C/D snoRNA protein 1 OS=Homo sapiens GN=ZNHIT6 PE=1 SV=1
-0.357754	-0.66095		2.24e-26	5	6	0.253525	0.0184703	Q9BX63-2;J3QSE8;Q9BX63;J3QKX0;J3QQP5	Fanconi anemia group J protein	BRIP1	>sp|Q9BX63-2|FANCJ_HUMAN Isoform 2 of Fanconi anemia group J protein OS=Homo sapiens GN=BRIP1;>tr|J3QSE8|J3QSE8_HUMAN Fanconi anemia group J protein OS=Homo sapiens GN=BRIP1 PE=2 SV=1;>sp|Q9BX63|FANCJ_HUMAN Fanconi anemia group J protein OS=Homo sapiens GN
-0.35352	1.59163		3.36e-60	3	9	0.24432	0.027893	P36542;B4DL14;P36542-2	ATP synthase subunit gamma, mitochondrial;ATP synthase subunit gamma	ATP5C1	>sp|P36542|ATPG_HUMAN ATP synthase subunit gamma, mitochondrial OS=Homo sapiens GN=ATP5C1 PE=1 SV=1;>tr|B4DL14|B4DL14_HUMAN ATP synthase subunit gamma OS=Homo sapiens GN=ATP5C1 PE=1 SV=1;>sp|P36542-2|ATPG_HUMAN Isoform Heart of ATP synthase subunit gamma,
-0.352497	-0.166705		1.97e-38	3	15	0.242132	0.139557	O95239;O95239-2;Q2VIQ3	Chromosome-associated kinesin KIF4A	KIF4A	>sp|O95239|KIF4A_HUMAN Chromosome-associated kinesin KIF4A OS=Homo sapiens GN=KIF4A PE=1 SV=3;>sp|O95239-2|KIF4A_HUMAN Isoform 2 of Chromosome-associated kinesin KIF4A OS=Homo sapiens GN=KIF4A
-0.350169	0.288594		2.16e-226	8	33	0.237202	0.504088	J3KNG8;Q8TF40-3;Q8TF40;Q8TF40-2;E9PCH4;Q9P278;Q9P278-2;D6RFH5	Folliculin-interacting protein 1	FNIP1	>tr|J3KNG8|J3KNG8_HUMAN Folliculin-interacting protein 1 OS=Homo sapiens GN=FNIP1 PE=1 SV=1;>sp|Q8TF40-3|FNIP1_HUMAN Isoform 3 of Folliculin-interacting protein 1 OS=Homo sapiens GN=FNIP1;>sp|Q8TF40|FNIP1_HUMAN Folliculin-interacting protein 1 OS=Homo sapi
-0.350034	0.266015		2.61e-31	4	6	0.236918	0.478815	Q70CQ2-3;Q70CQ2-2;Q70CQ2;H7C183	Ubiquitin carboxyl-terminal hydrolase 34	USP34	>sp|Q70CQ2-3|UBP34_HUMAN Isoform 3 of Ubiquitin carboxyl-terminal hydrolase 34 OS=Homo sapiens GN=USP34;>sp|Q70CQ2-2|UBP34_HUMAN Isoform 2 of Ubiquitin carboxyl-terminal hydrolase 34 OS=Homo sapiens GN=USP34;>sp|Q70CQ2|UBP34_HUMAN Ubiquitin carboxyl-termin
-0.349598	0.965439		2.45e-22	1	5	0.236005	0.475311	P49207	60S ribosomal protein L34	RPL34	>sp|P49207|RL34_HUMAN 60S ribosomal protein L34 OS=Homo sapiens GN=RPL34 PE=1 SV=3
-0.349373	0.715347		0.00016387	7	2	0.235534	0.903848	H0Y9C1;Q96LI5;H0Y9Z5;D6RGK9;H0YA76;Q96LI5-2;Q9ULM6	CCR4-NOT transcription complex subunit 6-like;CCR4-NOT transcription complex subunit 6	CNOT6L;CNOT6	>tr|H0Y9C1|H0Y9C1_HUMAN CCR4-NOT transcription complex subunit 6-like (Fragment) OS=Homo sapiens GN=CNOT6L PE=1 SV=1;>sp|Q96LI5|CNO6L_HUMAN CCR4-NOT transcription complex subunit 6-like OS=Homo sapiens GN=CNOT6L PE=1 SV=2;>tr|H0Y9Z5|H0Y9Z5_HUMAN CCR4-NOT t
-0.348549	0.594906		0	2	17	0.233814	0.901674	Q13509;Q13509-2	Tubulin beta-3 chain	TUBB3	>sp|Q13509|TBB3_HUMAN Tubulin beta-3 chain OS=Homo sapiens GN=TUBB3 PE=1 SV=2;>sp|Q13509-2|TBB3_HUMAN Isoform 2 of Tubulin beta-3 chain OS=Homo sapiens GN=TUBB3
-0.34741	0.748887		2.28e-173	7	10	0.231452	0.841216	P18084;H7C4W1;V9GZ57;V9GYZ1;H7C5U2;V9GYD8;H7C580	Integrin beta-5;Integrin beta	ITGB5	>sp|P18084|ITB5_HUMAN Integrin beta-5 OS=Homo sapiens GN=ITGB5 PE=1 SV=1;>tr|H7C4W1|H7C4W1_HUMAN Integrin beta (Fragment) OS=Homo sapiens GN=ITGB5 PE=3 SV=1
-0.344402	0.375136		6.54e-139	6	20	0.225298	0.607094	O15294;O15294-3;O15294-2;O15294-4;C9JZL3;H7C2T7	UDP-N-acetylglucosamine--peptide N-acetylglucosaminyltransferase 110 kDa subunit	OGT	>sp|O15294|OGT1_HUMAN UDP-N-acetylglucosamine--peptide N-acetylglucosaminyltransferase 110 kDa subunit OS=Homo sapiens GN=OGT PE=1 SV=3;>sp|O15294-3|OGT1_HUMAN Isoform 1 of UDP-N-acetylglucosamine--peptide N-acetylglucosaminyltransferase 110 kDa subunit OS
-0.340639	-0.367433		1.77e-40	1	4	0.217765	0.0666134	P62699	Protein yippee-like 5	YPEL5	>sp|P62699|YPEL5_HUMAN Protein yippee-like 5 OS=Homo sapiens GN=YPEL5 PE=1 SV=1
-0.339044	0.73514		1.4e-67	9	17	0.214628	0.866788	P52701;F5H2F9;P52701-2;P52701-3;F8WAX8;U3KQ72;C9JH55;C9J8Y8;C9J7Y7	DNA mismatch repair protein Msh6	MSH6	>sp|P52701|MSH6_HUMAN DNA mismatch repair protein Msh6 OS=Homo sapiens GN=MSH6 PE=1 SV=2;>tr|F5H2F9|F5H2F9_HUMAN DNA mismatch repair protein Msh6 OS=Homo sapiens GN=MSH6 PE=1 SV=1;>sp|P52701-2|MSH6_HUMAN Isoform GTBP-alt of DNA mismatch repair protein Msh6
-0.337719	0.362518		5.17e-69	4	10	0.212046	0.591504	Q9Y4X0;Q9Y4X0-4;Q9Y4X0-3;Q9Y4X0-2	AMME syndrome candidate gene 1 protein	AMMECR1	>sp|Q9Y4X0|AMMR1_HUMAN AMME syndrome candidate gene 1 protein OS=Homo sapiens GN=AMMECR1 PE=1 SV=1;>sp|Q9Y4X0-4|AMMR1_HUMAN Isoform 4 of AMME syndrome candidate gene 1 protein OS=Homo sapiens GN=AMMECR1;>sp|Q9Y4X0-3|AMMR1_HUMAN Isoform 3 of AMME syndrome c
-0.336247	0.717478		0	2	83	0.209203	0.899846	Q14315-2;Q14315	Filamin-C	FLNC	>sp|Q14315-2|FLNC_HUMAN Isoform 2 of Filamin-C OS=Homo sapiens GN=FLNC;>sp|Q14315|FLNC_HUMAN Filamin-C OS=Homo sapiens GN=FLNC PE=1 SV=3
-0.336247	-0.474373		0	5	49	0.209203	0.0429312	Q13263;Q13263-2;M0R0K9;M0R3C0;M0R2I3	Transcription intermediary factor 1-beta	TRIM28	>sp|Q13263|TIF1B_HUMAN Transcription intermediary factor 1-beta OS=Homo sapiens GN=TRIM28 PE=1 SV=5;>sp|Q13263-2|TIF1B_HUMAN Isoform 2 of Transcription intermediary factor 1-beta OS=Homo sapiens GN=TRIM28
-0.336083	0.583913		3.27e-08	2	3	0.208889	0.88622	Q13257;Q13257-2	Mitotic spindle assembly checkpoint protein MAD2A	MAD2L1	>sp|Q13257|MD2L1_HUMAN Mitotic spindle assembly checkpoint protein MAD2A OS=Homo sapiens GN=MAD2L1 PE=1 SV=1
-0.334806	0.406388		0	16	40	0.206447	0.64647	P11142;E9PKE3;P11142-2;E9PNE6;E9PN89;A8K7Q2;E9PLF4;E9PQQ4;E9PQK7;E9PK54;E9PPY6;P54652;E9PN25;E9PI65;E9PS65;E9PM13	Heat shock cognate 71 kDa protein	HSPA8	>sp|P11142|HSP7C_HUMAN Heat shock cognate 71 kDa protein OS=Homo sapiens GN=HSPA8 PE=1 SV=1;>tr|E9PKE3|E9PKE3_HUMAN Heat shock cognate 71 kDa protein OS=Homo sapiens GN=HSPA8 PE=1 SV=1;>sp|P11142-2|HSP7C_HUMAN Isoform 2 of Heat shock cognate 71 kDa protein
-0.334375	0.759362		0.00018776	4	1	0.205629	0.821841	H7BZL6;Q5CZC0-2;Q5CZC0;J3QTJ6	Fibrous sheath-interacting protein 2	FSIP2	>tr|H7BZL6|H7BZL6_HUMAN Fibrous sheath-interacting protein 2 (Fragment) OS=Homo sapiens GN=FSIP2 PE=4 SV=1;>sp|Q5CZC0-2|FSIP2_HUMAN Isoform 2 of Fibrous sheath-interacting protein 2 OS=Homo sapiens GN=FSIP2;>sp|Q5CZC0|FSIP2_HUMAN Fibrous sheath-interacting
-0.334152	0.434746		1.1e-294	5	42	0.205207	0.683083	Q9Y620;E5RHN9;Q9Y620-2;E5RI14;E5RJF7	DNA repair and recombination protein RAD54B	RAD54B	>sp|Q9Y620|RA54B_HUMAN DNA repair and recombination protein RAD54B OS=Homo sapiens GN=RAD54B PE=1 SV=1
-0.333722	-0.965667		4.26e-29	10	4	0.204393	0.00375862	F5H796;Q9NR28-2;Q9NR28;F5GXT8;Q9NR28-3;F5H0Q4;F5GYH3;F5GX50;H7BZK7;H7BZQ7	Diablo homolog, mitochondrial	DIABLO	>tr|F5H796|F5H796_HUMAN Diablo homolog, mitochondrial (Fragment) OS=Homo sapiens GN=DIABLO PE=1 SV=2;>sp|Q9NR28-2|DBLOH_HUMAN Isoform 2 of Diablo homolog, mitochondrial OS=Homo sapiens GN=DIABLO;>sp|Q9NR28|DBLOH_HUMAN Diablo homolog, mitochondrial OS=Homo
-0.333351	0.360289		0	1	34	0.203693	0.588769	P34932	Heat shock 70 kDa protein 4	HSPA4	>sp|P34932|HSP74_HUMAN Heat shock 70 kDa protein 4 OS=Homo sapiens GN=HSPA4 PE=1 SV=4
-0.332728	0.572324		1.85e-144	1	35	0.202521	0.869974	Q13616	Cullin-1	CUL1	>sp|Q13616|CUL1_HUMAN Cullin-1 OS=Homo sapiens GN=CUL1 PE=1 SV=2
-0.331409	-0.481782		0	1	18	0.200057	0.0415949	Q9NWU2	Glucose-induced degradation protein 8 homolog	GID8	>sp|Q9NWU2|GID8_HUMAN Glucose-induced degradation protein 8 homolog OS=Homo sapiens GN=GID8 PE=1 SV=1
-0.33129	0.491907		1.72e-71	1	6	0.199837	0.759114	P25398	40S ribosomal protein S12	RPS12	>sp|P25398|RS12_HUMAN 40S ribosomal protein S12 OS=Homo sapiens GN=RPS12 PE=1 SV=3
-0.330979	1.22934		2.24e-20	4	8	0.199259	0.180349	Q7L2E3-3;H7BXY3;Q7L2E3;Q7L2E3-2	Putative ATP-dependent RNA helicase DHX30	DHX30	>sp|Q7L2E3-3|DHX30_HUMAN Isoform 3 of Putative ATP-dependent RNA helicase DHX30 OS=Homo sapiens GN=DHX30;>tr|H7BXY3|H7BXY3_HUMAN Putative ATP-dependent RNA helicase DHX30 OS=Homo sapiens GN=DHX30 PE=1 SV=1;>sp|Q7L2E3|DHX30_HUMAN Putative ATP-dependent RNA
-0.330905	1.09396		3.03e-41	8	9	0.199122	0.308381	Q13772;Q13772-3;Q13772-4;Q96E88;B4DF87;B4DZ85;H0Y5U8;Q13772-2	Nuclear receptor coactivator 4	NCOA4	>sp|Q13772|NCOA4_HUMAN Nuclear receptor coactivator 4 OS=Homo sapiens GN=NCOA4 PE=1 SV=1;>sp|Q13772-3|NCOA4_HUMAN Isoform 3 of Nuclear receptor coactivator 4 OS=Homo sapiens GN=NCOA4;>sp|Q13772-4|NCOA4_HUMAN Isoform 4 of Nuclear receptor coactivator 4 OS=H
-0.330061	0.409417		0	4	44	0.197562	0.650342	P08107;P08107-2;E7EP94;V9GZ37	Heat shock 70 kDa protein 1A/1B	HSPA1A	>sp|P08107|HSP71_HUMAN Heat shock 70 kDa protein 1A/1B OS=Homo sapiens GN=HSPA1A PE=1 SV=5;>sp|P08107-2|HSP71_HUMAN Isoform 2 of Heat shock 70 kDa protein 1A/1B OS=Homo sapiens GN=HSPA1A;>tr|E7EP94|E7EP94_HUMAN Heat shock 70 kDa protein 1A/1B OS=Homo sapie
-0.327636	-0.0446018		5.65e-10	7	2	0.19313	0.207531	J3KP26;Q86W74-2;Q86W74;E5RHV2;E5RI20;E5RFM7;E5RI04	Ankyrin repeat domain-containing protein 46	ANKRD46	>tr|J3KP26|J3KP26_HUMAN Ankyrin repeat domain-containing protein 46 (Fragment) OS=Homo sapiens GN=ANKRD46 PE=1 SV=1;>sp|Q86W74-2|ANR46_HUMAN Isoform 2 of Ankyrin repeat domain-containing protein 46 OS=Homo sapiens GN=ANKRD46;>sp|Q86W74|ANR46_HUMAN Ankyrin
-0.327133	0.589811		1.78e-84	9	12	0.192221	0.894506	P02794;G3V192;G3V1D1;E9PRK8;E9PKY7;E9PQR3;E9PPQ4;E9PKM5;E9PK45	Ferritin heavy chain;Ferritin	FTH1	>sp|P02794|FRIH_HUMAN Ferritin heavy chain OS=Homo sapiens GN=FTH1 PE=1 SV=2;>tr|G3V192|G3V192_HUMAN Ferritin OS=Homo sapiens GN=FTH1 PE=1 SV=1;>tr|G3V1D1|G3V1D1_HUMAN Ferritin OS=Homo sapiens GN=FTH1 PE=1 SV=1;>tr|E9PRK8|E9PRK8_HUMAN Ferritin OS=Homo sapi
-0.326026	1.02164		3.96e-54	3	11	0.190228	0.396916	F8VZY9;P05783;CON__H-INV:HIT000015463	Keratin, type I cytoskeletal 18	KRT18	>tr|F8VZY9|F8VZY9_HUMAN Keratin, type I cytoskeletal 18 OS=Homo sapiens GN=KRT18 PE=1 SV=1;>sp|P05783|K1C18_HUMAN Keratin, type I cytoskeletal 18 OS=Homo sapiens GN=KRT18 PE=1 SV=2
-0.323445	0.112991		1.83e-106	15	18	0.185644	0.326969	P05556;P05556-2;P05556-5;P05556-4;P05556-3;C9JPK5;Q5T3E6;E9PLR6;E7EUI6;E7EQW5;E7ERX5;C9JJP8;Q5T3E5;E9PQJ2;H7C4N8	Integrin beta-1	ITGB1	>sp|P05556|ITB1_HUMAN Integrin beta-1 OS=Homo sapiens GN=ITGB1 PE=1 SV=2;>sp|P05556-2|ITB1_HUMAN Isoform 2 of Integrin beta-1 OS=Homo sapiens GN=ITGB1;>sp|P05556-5|ITB1_HUMAN Isoform 5 of Integrin beta-1 OS=Homo sapiens GN=ITGB1;>sp|P05556-4|ITB1_HUMAN Iso
-0.321707	1.04233		3.93e-13	4	4	0.182604	0.370141	P21291;E9PND2;E9PP21;E9PS42	Cysteine and glycine-rich protein 1	CSRP1	>sp|P21291|CSRP1_HUMAN Cysteine and glycine-rich protein 1 OS=Homo sapiens GN=CSRP1 PE=1 SV=3;>tr|E9PND2|E9PND2_HUMAN Cysteine and glycine-rich protein 1 (Fragment) OS=Homo sapiens GN=CSRP1 PE=1 SV=1;>tr|E9PP21|E9PP21_HUMAN Cysteine and glycine-rich protei
-0.320207	0.506105		3.41e-12	6	6	0.180009	0.778398	Q01082-3;Q01082-2;Q01082;F8W6C1;O15020-2;O15020	Spectrin beta chain, non-erythrocytic 1	SPTBN1	>sp|Q01082-3|SPTB2_HUMAN Isoform 2 of Spectrin beta chain, non-erythrocytic 1 OS=Homo sapiens GN=SPTBN1;>sp|Q01082-2|SPTB2_HUMAN Isoform Short of Spectrin beta chain, non-erythrocytic 1 OS=Homo sapiens GN=SPTBN1;>sp|Q01082|SPTB2_HUMAN Spectrin beta chain,
-0.315715	0.354089		1.59e-20	9	4	0.172403	0.581194	F8W7R3;Q9NVI1-2;Q9NVI1-1;Q9NVI1;H3BP78;H3BQE2;H3BT54;H3BMG4;Q9NVI1-4	Fanconi anemia group I protein	FANCI	>tr|F8W7R3|F8W7R3_HUMAN Fanconi anemia group I protein OS=Homo sapiens GN=FANCI PE=1 SV=1;>sp|Q9NVI1-2|FANCI_HUMAN Isoform 2 of Fanconi anemia group I protein OS=Homo sapiens GN=FANCI;>sp|Q9NVI1-1|FANCI_HUMAN Isoform 1 of Fanconi anemia group I protein OS=
-0.314675	-0.385653		3.5e-70	2	14	0.170677	0.0619487	O00463;F5H1P7	TNF receptor-associated factor 5	TRAF5	>sp|O00463|TRAF5_HUMAN TNF receptor-associated factor 5 OS=Homo sapiens GN=TRAF5 PE=1 SV=2;>tr|F5H1P7|F5H1P7_HUMAN TNF receptor-associated factor 5 OS=Homo sapiens GN=TRAF5 PE=1 SV=1
-0.311983	0.673611		1.09e-15	3	4	0.166268	0.982583	Q96EY1-2;Q96EY1;E7ES32	DnaJ homolog subfamily A member 3, mitochondrial	DNAJA3	>sp|Q96EY1-2|DNJA3_HUMAN Isoform 2 of DnaJ homolog subfamily A member 3, mitochondrial OS=Homo sapiens GN=DNAJA3;>sp|Q96EY1|DNJA3_HUMAN DnaJ homolog subfamily A member 3, mitochondrial OS=Homo sapiens GN=DNAJA3 PE=1 SV=2;>tr|E7ES32|E7ES32_HUMAN DnaJ homolo
-0.309573	0.176389		7.39e-42	6	4	0.162395	0.38565	H0YEB6;O60232;G3V1B8;H0YEK1;E9PN57;E9PK41	Sjoegren syndrome/scleroderma autoantigen 1	SSSCA1	>tr|H0YEB6|H0YEB6_HUMAN Sjoegren syndrome/scleroderma autoantigen 1 (Fragment) OS=Homo sapiens GN=SSSCA1 PE=1 SV=1;>sp|O60232|SSA27_HUMAN Sjoegren syndrome/scleroderma autoantigen 1 OS=Homo sapiens GN=SSSCA1 PE=1 SV=1;>tr|G3V1B8|G3V1B8_HUMAN Sjoegren syndr
-0.305944	0.65991		1.27e-160	4	24	0.156692	0.993625	P09958;H0YLH7;H0YNB5;H0YKB2	Furin	FURIN	>sp|P09958|FURIN_HUMAN Furin OS=Homo sapiens GN=FURIN PE=1 SV=2
-0.304925	0.480394		1.03e-42	3	9	0.155118	0.743584	P31689-2;P31689;B7Z5C0	DnaJ homolog subfamily A member 1	DNAJA1	>sp|P31689-2|DNJA1_HUMAN Isoform 2 of DnaJ homolog subfamily A member 1 OS=Homo sapiens GN=DNAJA1;>sp|P31689|DNJA1_HUMAN DnaJ homolog subfamily A member 1 OS=Homo sapiens GN=DNAJA1 PE=1 SV=2
-0.304009	0.443786		1.9e-30	7	6	0.153714	0.694918	O75955;A2AB09;B4DVY7;A2AB13;A2AB11;A2AB12;A2AB10	Flotillin-1	FLOT1	>sp|O75955|FLOT1_HUMAN Flotillin-1 OS=Homo sapiens GN=FLOT1 PE=1 SV=3;>tr|A2AB09|A2AB09_HUMAN Flotillin-1 (Fragment) OS=Homo sapiens GN=FLOT1 PE=1 SV=1;>tr|B4DVY7|B4DVY7_HUMAN Flotillin-1 OS=Homo sapiens GN=FLOT1 PE=1 SV=1;>tr|A2AB13|A2AB13_HUMAN Flotillin
-0.302687	0.730329		1.49e-72	3	8	0.151703	0.875772	Q96HD1;Q96HD1-2;F8WBY3	Cysteine-rich with EGF-like domain protein 1	CRELD1	>sp|Q96HD1|CREL1_HUMAN Cysteine-rich with EGF-like domain protein 1 OS=Homo sapiens GN=CRELD1 PE=1 SV=3;>sp|Q96HD1-2|CREL1_HUMAN Isoform 2 of Cysteine-rich with EGF-like domain protein 1 OS=Homo sapiens GN=CRELD1
-0.302295	0.06845		8.43e-07	5	3	0.151111	0.289411	B3KVH1;O95785-3;M0QXA7;O95785;O95785-2	Protein Wiz	WIZ	>tr|B3KVH1|B3KVH1_HUMAN Protein Wiz OS=Homo sapiens GN=WIZ PE=1 SV=1;>sp|O95785-3|WIZ_HUMAN Isoform 3 of Protein Wiz OS=Homo sapiens GN=WIZ;>tr|M0QXA7|M0QXA7_HUMAN Protein Wiz OS=Homo sapiens GN=WIZ PE=1 SV=1;>sp|O95785|WIZ_HUMAN Protein Wiz OS=Homo sapien
-0.300814	0.73954		3.29e-104	4	24	0.148891	0.858587	F5H7J9;O75581;H0YGW5;H0YGH0	Low-density lipoprotein receptor-related protein 6	LRP6	>tr|F5H7J9|F5H7J9_HUMAN Low-density lipoprotein receptor-related protein 6 OS=Homo sapiens GN=LRP6 PE=2 SV=1;>sp|O75581|LRP6_HUMAN Low-density lipoprotein receptor-related protein 6 OS=Homo sapiens GN=LRP6 PE=1 SV=2;>tr|H0YGW5|H0YGW5_HUMAN Low-density lipo
-0.299843	0.68759		1.25e-56	7	5	0.147448	0.956153	Q6UXH1-4;Q6UXH1;Q6UXH1-6;Q6UXH1-5;A6PWM2;Q6UXH1-3;Q6UXH1-2	Cysteine-rich with EGF-like domain protein 2	CRELD2	>sp|Q6UXH1-4|CREL2_HUMAN Isoform 4 of Cysteine-rich with EGF-like domain protein 2 OS=Homo sapiens GN=CRELD2;>sp|Q6UXH1|CREL2_HUMAN Cysteine-rich with EGF-like domain protein 2 OS=Homo sapiens GN=CRELD2 PE=1 SV=1;>sp|Q6UXH1-6|CREL2_HUMAN Isoform 6 of Cyste
-0.296281	-0.177162		2.92e-165	3	22	0.142248	0.134645	Q96HS1;Q96HS1-2;F5GXG4	Serine/threonine-protein phosphatase PGAM5, mitochondrial	PGAM5	>sp|Q96HS1|PGAM5_HUMAN Serine/threonine-protein phosphatase PGAM5, mitochondrial OS=Homo sapiens GN=PGAM5 PE=1 SV=2;>sp|Q96HS1-2|PGAM5_HUMAN Isoform 2 of Serine/threonine-protein phosphatase PGAM5, mitochondrial OS=Homo sapiens GN=PGAM5
-0.296238	0.852757		1.08e-13	2	4	0.142185	0.655125	Q9BPX3;D6RA93	Condensin complex subunit 3	NCAPG	>sp|Q9BPX3|CND3_HUMAN Condensin complex subunit 3 OS=Homo sapiens GN=NCAPG PE=1 SV=1
-0.294186	0.38512		6.85e-36	8	8	0.139255	0.619558	P10646;C9JBB3;C9JKV3;P10646-2;C9JT76;C9JQ14;C9JP39;C9J103	Tissue factor pathway inhibitor	TFPI	>sp|P10646|TFPI1_HUMAN Tissue factor pathway inhibitor OS=Homo sapiens GN=TFPI PE=1 SV=1;>tr|C9JBB3|C9JBB3_HUMAN Tissue factor pathway inhibitor (Fragment) OS=Homo sapiens GN=TFPI PE=1 SV=1;>tr|C9JKV3|C9JKV3_HUMAN Tissue factor pathway inhibitor (Fragment)
-0.292585	-0.455183		4.85e-262	16	26	0.137	0.0465618	Q7L5Y9;E7ESC7;B4DVN3;B4DQT1;Q7L5Y9-3;E7ENL1;Q7L5Y9-2;D6REW7;D6RE80;Q7L5Y9-4;D6RIB6;Q7L5Y9-5;D6RDW4;D6RA86;D6RID6;D6R8Z3	Macrophage erythroblast attacher	MAEA	>sp|Q7L5Y9|MAEA_HUMAN Macrophage erythroblast attacher OS=Homo sapiens GN=MAEA PE=1 SV=1;>tr|E7ESC7|E7ESC7_HUMAN Macrophage erythroblast attacher OS=Homo sapiens GN=MAEA PE=1 SV=1;>tr|B4DVN3|B4DVN3_HUMAN Macrophage erythroblast attacher OS=Homo sapiens GN=
-0.287402	-0.306928		2.4e-143	5	23	0.129896	0.0842189	Q9UL63;C9J7E8;Q9UL63-2;F8WEY7;C9JXB0	Muskelin	MKLN1	>sp|Q9UL63|MKLN1_HUMAN Muskelin OS=Homo sapiens GN=MKLN1 PE=1 SV=2;>tr|C9J7E8|C9J7E8_HUMAN Muskelin OS=Homo sapiens GN=MKLN1 PE=1 SV=1;>sp|Q9UL63-2|MKLN1_HUMAN Isoform 2 of Muskelin OS=Homo sapiens GN=MKLN1
-0.286971	0.283138		0	5	76	0.129319	0.497918	P27708;F8VPD4;H7C3Z5;H7C2E4;H7BZB3	CAD protein;Glutamine-dependent carbamoyl-phosphate synthase;Aspartate carbamoyltransferase;Dihydroorotase	CAD	>sp|P27708|PYR1_HUMAN CAD protein OS=Homo sapiens GN=CAD PE=1 SV=3;>tr|F8VPD4|F8VPD4_HUMAN CAD protein OS=Homo sapiens GN=CAD PE=1 SV=1
-0.284961	0.225303		1.27e-84	5	11	0.126651	0.435048	A5PL33-3;A5PL33-2;A5PL33;H7C501;C9J5U6	Protein KRBA1	KRBA1	>sp|A5PL33-3|KRBA1_HUMAN Isoform 3 of Protein KRBA1 OS=Homo sapiens GN=KRBA1;>sp|A5PL33-2|KRBA1_HUMAN Isoform 2 of Protein KRBA1 OS=Homo sapiens GN=KRBA1;>sp|A5PL33|KRBA1_HUMAN Protein KRBA1 OS=Homo sapiens GN=KRBA1 PE=1 SV=3;>tr|H7C501|H7C501_HUMAN Protei
-0.28324	0.215408		1.88e-19	5	5	0.124402	0.424771	P42695;G3V1A9;E9PQA3;E9PKK4;E9PLE0	Condensin-2 complex subunit D3	NCAPD3	>sp|P42695|CNDD3_HUMAN Condensin-2 complex subunit D3 OS=Homo sapiens GN=NCAPD3 PE=1 SV=2;>tr|G3V1A9|G3V1A9_HUMAN Condensin-2 complex subunit D3 OS=Homo sapiens GN=NCAPD3 PE=1 SV=1
-0.281378	0.547284		1.94e-32	3	8	0.122004	0.83507	O95816;B4DXE2;A2A296	BAG family molecular chaperone regulator 2	BAG2	>sp|O95816|BAG2_HUMAN BAG family molecular chaperone regulator 2 OS=Homo sapiens GN=BAG2 PE=1 SV=1;>tr|B4DXE2|B4DXE2_HUMAN BAG family molecular chaperone regulator 2 OS=Homo sapiens GN=BAG2 PE=1 SV=1
-0.278376	0.732831		9.12e-09	4	2	0.118212	0.871097	Q6P0N0-2;G5E9K5;Q6P0N0;C9J2Q8	Mis18-binding protein 1	MIS18BP1	>sp|Q6P0N0-2|M18BP_HUMAN Isoform 2 of Mis18-binding protein 1 OS=Homo sapiens GN=MIS18BP1;>tr|G5E9K5|G5E9K5_HUMAN Chromosome 14 open reading frame 106, isoform CRA_a OS=Homo sapiens GN=MIS18BP1 PE=1 SV=1;>sp|Q6P0N0|M18BP_HUMAN Mis18-binding protein 1 OS=Ho
-0.276664	-0.433166		7.86e-236	4	19	0.116091	0.0510421	Q9H871;Q9H871-2;Q96G75-2;F5H6G4	Protein RMD5 homolog A	RMND5A	>sp|Q9H871|RMD5A_HUMAN Protein RMD5 homolog A OS=Homo sapiens GN=RMND5A PE=1 SV=1
-0.276378	0.567714		9.63e-201	2	25	0.11574	0.863528	Q9UKT4;Q9UKT4-2	F-box only protein 5	FBXO5	>sp|Q9UKT4|FBX5_HUMAN F-box only protein 5 OS=Homo sapiens GN=FBXO5 PE=1 SV=1;>sp|Q9UKT4-2|FBX5_HUMAN Isoform 2 of F-box only protein 5 OS=Homo sapiens GN=FBXO5
-0.275665	0.576403		1.17e-31	3	4	0.114868	0.875687	Q9UL15;Q9UL15-2;G3V274	BAG family molecular chaperone regulator 5	BAG5	>sp|Q9UL15|BAG5_HUMAN BAG family molecular chaperone regulator 5 OS=Homo sapiens GN=BAG5 PE=1 SV=1;>sp|Q9UL15-2|BAG5_HUMAN Isoform 2 of BAG family molecular chaperone regulator 5 OS=Homo sapiens GN=BAG5;>tr|G3V274|G3V274_HUMAN BAG family molecular chaperon
-0.273813	0.419031		1.46e-68	12	9	0.112627	0.662695	P63151;P63151-2;Q66LE6;E5RIY1;E5RFR9;Q00005-6;Q00005;Q00005-2;Q00005-3;Q00005-4;Q00005-5;Q00005-7	Serine/threonine-protein phosphatase 2A 55 kDa regulatory subunit B alpha isoform	PPP2R2A	>sp|P63151|2ABA_HUMAN Serine/threonine-protein phosphatase 2A 55 kDa regulatory subunit B alpha isoform OS=Homo sapiens GN=PPP2R2A PE=1 SV=1;>sp|P63151-2|2ABA_HUMAN Isoform 2 of Serine/threonine-protein phosphatase 2A 55 kDa regulatory subunit B alpha isof
-0.273386	0.341536		4.65e-223	11	24	0.112116	0.565997	Q9BUF5;K7ESM5;K7EL29;K7ES63;K7EN98;K7ESQ3;K7EQT3;K7EJ64;K7ERA8;K7EJZ4;K7EPE5	Tubulin beta-6 chain	TUBB6	>sp|Q9BUF5|TBB6_HUMAN Tubulin beta-6 chain OS=Homo sapiens GN=TUBB6 PE=1 SV=1;>tr|K7ESM5|K7ESM5_HUMAN Tubulin beta-6 chain (Fragment) OS=Homo sapiens GN=TUBB6 PE=1 SV=1
-0.27168	0.44391		0	1	28	0.110088	0.695081	Q13885	Tubulin beta-2A chain	TUBB2A	>sp|Q13885|TBB2A_HUMAN Tubulin beta-2A chain OS=Homo sapiens GN=TUBB2A PE=1 SV=1
-0.271537	0.108553		1.98e-19	4	4	0.109921	0.323091	D6RD24;Q7Z6J8;D6RHY9;H0Y359	E3 ubiquitin-protein ligase E3D	UBE3D	>tr|D6RD24|D6RD24_HUMAN E3 ubiquitin-protein ligase E3D OS=Homo sapiens GN=UBE3D PE=1 SV=1;>sp|Q7Z6J8|UBE3D_HUMAN E3 ubiquitin-protein ligase E3D OS=Homo sapiens GN=UBE3D PE=1 SV=2;>tr|D6RHY9|D6RHY9_HUMAN E3 ubiquitin-protein ligase E3D OS=Homo sapiens GN=
-0.265722	0.604316		0	7	24	0.103237	0.914933	Q13748;Q13748-2;Q6PEY2;V9GZ17;C9K0S6;F8VXZ7;F8W0F6	Tubulin alpha-3C/D chain;Tubulin alpha-3E chain	TUBA3C;TUBA3E	>sp|Q13748|TBA3C_HUMAN Tubulin alpha-3C/D chain OS=Homo sapiens GN=TUBA3C PE=1 SV=3;>sp|Q13748-2|TBA3C_HUMAN Isoform 2 of Tubulin alpha-3C/D chain OS=Homo sapiens GN=TUBA3C;>sp|Q6PEY2|TBA3E_HUMAN Tubulin alpha-3E chain OS=Homo sapiens GN=TUBA3E PE=1 SV=2
-0.264024	-0.347114		1.14e-37	3	8	0.101348	0.0721526	P23246;P23246-2;H0Y9K7	Splicing factor, proline- and glutamine-rich	SFPQ	>sp|P23246|SFPQ_HUMAN Splicing factor, proline- and glutamine-rich OS=Homo sapiens GN=SFPQ PE=1 SV=2;>sp|P23246-2|SFPQ_HUMAN Isoform Short of Splicing factor, proline- and glutamine-rich OS=Homo sapiens GN=SFPQ
-0.253037	0.382023		4.17e-51	7	13	0.0897806	0.615679	Q13576;Q13576-2;J3KR91;F5H7S7;E7EWC2;D6R939;E9PDT6	Ras GTPase-activating-like protein IQGAP2	IQGAP2	>sp|Q13576|IQGA2_HUMAN Ras GTPase-activating-like protein IQGAP2 OS=Homo sapiens GN=IQGAP2 PE=1 SV=4;>sp|Q13576-2|IQGA2_HUMAN Isoform 2 of Ras GTPase-activating-like protein IQGAP2 OS=Homo sapiens GN=IQGAP2;>tr|J3KR91|J3KR91_HUMAN Ras GTPase-activating-lik
-0.251634	0.160685		3.9e-47	2	16	0.0883837	0.370546	Q9UKZ4;Q9UKZ4-2	Teneurin-1;Ten-1 intracellular domain;Teneurin C-terminal-associated peptide	TENM1	>sp|Q9UKZ4|TEN1_HUMAN Teneurin-1 OS=Homo sapiens GN=TENM1 PE=1 SV=2;>sp|Q9UKZ4-2|TEN1_HUMAN Isoform 2 of Teneurin-1 OS=Homo sapiens GN=TENM1
-0.251214	0.469858		6.88e-62	13	15	0.0879683	0.729461	Q7L576;Q7L576-2;Q7L576-3;F5H583;E7EVJ5;Q96F07-2;E7EVF4;Q96F07;E7EWA4;H7C229;E7EW33;H0YL50;H0YN93	Cytoplasmic FMR1-interacting protein 1	CYFIP1	>sp|Q7L576|CYFP1_HUMAN Cytoplasmic FMR1-interacting protein 1 OS=Homo sapiens GN=CYFIP1 PE=1 SV=1;>sp|Q7L576-2|CYFP1_HUMAN Isoform 2 of Cytoplasmic FMR1-interacting protein 1 OS=Homo sapiens GN=CYFIP1;>sp|Q7L576-3|CYFP1_HUMAN Isoform 3 of Cytoplasmic FMR1-
-0.249533	0.0445169		6.54e-100	4	16	0.0863237	0.270479	Q9H6R7;Q9H6R7-2;Q9H6R7-3;C9JYC1	WD repeat-containing protein C2orf44	C2orf44	>sp|Q9H6R7|CB044_HUMAN WD repeat-containing protein C2orf44 OS=Homo sapiens GN=C2orf44 PE=1 SV=1;>sp|Q9H6R7-2|CB044_HUMAN Isoform 2 of WD repeat-containing protein C2orf44 OS=Homo sapiens GN=C2orf44
-0.249253	0.823824		1.16e-29	2	6	0.0860522	0.7054	Q8WW33;G3V1V4	Gametocyte-specific factor 1	GTSF1	>sp|Q8WW33|GTSF1_HUMAN Gametocyte-specific factor 1 OS=Homo sapiens GN=GTSF1 PE=1 SV=2;>tr|G3V1V4|G3V1V4_HUMAN Family with sequence similarity 112, member B, isoform CRA_b OS=Homo sapiens GN=GTSF1 PE=1 SV=1
-0.24506	1.43573		1.99e-10	9	2	0.0820679	0.0673833	P56945-4;F5H855;P56945-5;P56945-8;P56945;P56945-7;P56945-3;P56945-2;P56945-6	Breast cancer anti-estrogen resistance protein 1	BCAR1	>sp|P56945-4|BCAR1_HUMAN Isoform 4 of Breast cancer anti-estrogen resistance protein 1 OS=Homo sapiens GN=BCAR1;>tr|F5H855|F5H855_HUMAN Breast cancer anti-estrogen resistance protein 1 OS=Homo sapiens GN=BCAR1 PE=1 SV=1;>sp|P56945-5|BCAR1_HUMAN Isoform 5 o
-0.244223	0.0744958		3.25e-28	4	6	0.0812907	0.294331	Q8IWV8-4;Q8IWV8;Q8IWV8-2;Q8IWV8-3	E3 ubiquitin-protein ligase UBR2	UBR2	>sp|Q8IWV8-4|UBR2_HUMAN Isoform 4 of E3 ubiquitin-protein ligase UBR2 OS=Homo sapiens GN=UBR2;>sp|Q8IWV8|UBR2_HUMAN E3 ubiquitin-protein ligase UBR2 OS=Homo sapiens GN=UBR2 PE=1 SV=1;>sp|Q8IWV8-2|UBR2_HUMAN Isoform 2 of E3 ubiquitin-protein ligase UBR2 OS=
-0.243387	0.796838		1.29e-22	6	3	0.0805199	0.753484	Q13443;F8WC54;Q13443-2;A0AVL1;C9J6H5;C9JPM3	Disintegrin and metalloproteinase domain-containing protein 9	ADAM9	>sp|Q13443|ADAM9_HUMAN Disintegrin and metalloproteinase domain-containing protein 9 OS=Homo sapiens GN=ADAM9 PE=1 SV=1;>tr|F8WC54|F8WC54_HUMAN Disintegrin and metalloproteinase domain-containing protein 9 OS=Homo sapiens GN=ADAM9 PE=2 SV=1;>sp|Q13443-2|AD
-0.241436	0.389899		7.65e-37	2	8	0.0787462	0.625562	O43353;O43353-2	Receptor-interacting serine/threonine-protein kinase 2	RIPK2	>sp|O43353|RIPK2_HUMAN Receptor-interacting serine/threonine-protein kinase 2 OS=Homo sapiens GN=RIPK2 PE=1 SV=2;>sp|O43353-2|RIPK2_HUMAN Isoform 2 of Receptor-interacting serine/threonine-protein kinase 2 OS=Homo sapiens GN=RIPK2
-0.235047	1.29134		8.95e-64	12	9	0.0731564	0.137095	P07858;E9PR54;E9PJ67;E9PCB3;E9PKQ7;E9PNL5;E9PHZ5;E9PLY3;E9PSG5;E9PQM1;R4GMQ5;E9PS78	Cathepsin B;Cathepsin B light chain;Cathepsin B heavy chain	CTSB	>sp|P07858|CATB_HUMAN Cathepsin B OS=Homo sapiens GN=CTSB PE=1 SV=3
-0.233524	0.587065		8.42e-123	6	17	0.0718725	0.890646	Q92598-2;Q92598;Q92598-3;Q92598-4;B4DY72;R4GN69	Heat shock protein 105 kDa	HSPH1	>sp|Q92598-2|HS105_HUMAN Isoform Beta of Heat shock protein 105 kDa OS=Homo sapiens GN=HSPH1;>sp|Q92598|HS105_HUMAN Heat shock protein 105 kDa OS=Homo sapiens GN=HSPH1 PE=1 SV=1;>sp|Q92598-3|HS105_HUMAN Isoform 3 of Heat shock protein 105 kDa OS=Homo sapie
-0.232693	0.451883		5.1e-69	11	21	0.0711805	0.705582	Q93009-3;Q93009;F5H8E5;H3BND8;F5H2X1;I3L2D8;H3BMF6;H3BUV0;H3BTM1;H3BRA2;H3BQD1	Ubiquitin carboxyl-terminal hydrolase 7;Ubiquitin carboxyl-terminal hydrolase	USP7	>sp|Q93009-3|UBP7_HUMAN Isoform 3 of Ubiquitin carboxyl-terminal hydrolase 7 OS=Homo sapiens GN=USP7;>sp|Q93009|UBP7_HUMAN Ubiquitin carboxyl-terminal hydrolase 7 OS=Homo sapiens GN=USP7 PE=1 SV=2;>tr|F5H8E5|F5H8E5_HUMAN Ubiquitin carboxyl-terminal hydrola
-0.229929	0.185708		5.54e-16	1	5	0.0689161	0.394787	Q6P3X3	Tetratricopeptide repeat protein 27	TTC27	>sp|Q6P3X3|TTC27_HUMAN Tetratricopeptide repeat protein 27 OS=Homo sapiens GN=TTC27 PE=1 SV=1
-0.223453	-0.35499		3.28e-31	3	6	0.063843	0.0699622	E5RH97;P43362;E5RJI2	Melanoma-associated antigen 9	MAGEA9	>tr|E5RH97|E5RH97_HUMAN Melanoma-associated antigen 9 (Fragment) OS=Homo sapiens GN=MAGEA9 PE=4 SV=2;>sp|P43362|MAGA9_HUMAN Melanoma-associated antigen 9 OS=Homo sapiens GN=MAGEA9 PE=2 SV=1;>tr|E5RJI2|E5RJI2_HUMAN Melanoma-associated antigen 9 (Fragment) O
-0.217142	0.668812		5.46e-24	5	6	0.0592004	0.991662	O60732;A0PK03;Q3SYA6;Q8TD91-2;O15480	Melanoma-associated antigen C1	MAGEC1	>sp|O60732|MAGC1_HUMAN Melanoma-associated antigen C1 OS=Homo sapiens GN=MAGEC1 PE=1 SV=3;>tr|A0PK03|A0PK03_HUMAN MAGEC1 protein OS=Homo sapiens GN=MAGEC1 PE=1 SV=1
-0.217142	0.545684		2.08e-19	2	5	0.0592004	0.83285	Q14153;Q14153-2	Protein FAM53B	FAM53B	>sp|Q14153|FA53B_HUMAN Protein FAM53B OS=Homo sapiens GN=FAM53B PE=1 SV=2;>sp|Q14153-2|FA53B_HUMAN Isoform 2 of Protein FAM53B OS=Homo sapiens GN=FAM53B
-0.215911	1.05759		0	3	38	0.0583279	0.351132	Q8WVV4;Q8WVV4-1;Q8WVV4-3	Protein POF1B	POF1B	>sp|Q8WVV4|POF1B_HUMAN Protein POF1B OS=Homo sapiens GN=POF1B PE=1 SV=3;>sp|Q8WVV4-1|POF1B_HUMAN Isoform 1 of Protein POF1B OS=Homo sapiens GN=POF1B
-0.201216	0.505067		3.41e-189	4	22	0.0487157	0.776985	P07225;G5E9F8;H7BXT0;C9K0R0	Vitamin K-dependent protein S	PROS1	>sp|P07225|PROS_HUMAN Vitamin K-dependent protein S OS=Homo sapiens GN=PROS1 PE=1 SV=1;>tr|G5E9F8|G5E9F8_HUMAN Protein S (Alpha), isoform CRA_b OS=Homo sapiens GN=PROS1 PE=4 SV=1
-0.19352	0.986347		2.05e-31	4	10	0.0442369	0.445198	P05107;A8MYE6;J3KNI6;E7EVZ9	Integrin beta-2;Integrin beta	ITGB2	>sp|P05107|ITB2_HUMAN Integrin beta-2 OS=Homo sapiens GN=ITGB2 PE=1 SV=2;>tr|A8MYE6|A8MYE6_HUMAN Integrin beta OS=Homo sapiens GN=ITGB2 PE=2 SV=1;>tr|J3KNI6|J3KNI6_HUMAN Integrin beta (Fragment) OS=Homo sapiens GN=ITGB2 PE=2 SV=1
-0.183189	0.638882		4.58e-05	1	2	0.0387748	0.963811	Q04771	Activin receptor type-1	ACVR1	>sp|Q04771|ACVR1_HUMAN Activin receptor type-1 OS=Homo sapiens GN=ACVR1 PE=1 SV=1
-0.181585	0.152947		2.03e-17	16	6	0.0379808	0.363241	B4DJV2;O75390;H0YIC4;F8W642;F8VZK9;F8VX07;F8VRP1;F8VX68;F8VPF9;F8VPA1;F8VTT8;F8W1S4;F8W4S1;H0YH82;F8VWQ5;F8VRI6	Citrate synthase;Citrate synthase, mitochondrial	CS	>tr|B4DJV2|B4DJV2_HUMAN Citrate synthase OS=Homo sapiens GN=CS PE=1 SV=1;>sp|O75390|CISY_HUMAN Citrate synthase, mitochondrial OS=Homo sapiens GN=CS PE=1 SV=2;>tr|H0YIC4|H0YIC4_HUMAN Citrate synthase (Fragment) OS=Homo sapiens GN=CS PE=1 SV=1
-0.156826	-0.311497		0	10	61	0.0273684	0.0827693	P11274;P11274-2;A9UF05;H0Y554;I3L1U8;I3L2P5;B7Z683;Q12979-4;Q12979-2;Q12979	Breakpoint cluster region protein	BCR	>sp|P11274|BCR_HUMAN Breakpoint cluster region protein OS=Homo sapiens GN=BCR PE=1 SV=2;>sp|P11274-2|BCR_HUMAN Isoform 2 of Breakpoint cluster region protein OS=Homo sapiens GN=BCR
-0.150016	-0.164832		1.31e-16	8	4	0.0249421	0.140451	Q13185;C9JMM0;B8ZZ43;S4R2Y4;K7ELA4;B5MD17;J3KS05;P83916	Chromobox protein homolog 3	CBX3	>sp|Q13185|CBX3_HUMAN Chromobox protein homolog 3 OS=Homo sapiens GN=CBX3 PE=1 SV=4
-0.138434	-0.481913		6.32e-210	2	14	0.0212422	0.0415717	P27348;E9PG15	14-3-3 protein theta	YWHAQ	>sp|P27348|1433T_HUMAN 14-3-3 protein theta OS=Homo sapiens GN=YWHAQ PE=1 SV=1;>tr|E9PG15|E9PG15_HUMAN 14-3-3 protein theta (Fragment) OS=Homo sapiens GN=YWHAQ PE=1 SV=1
-0.120146	-0.00574222		0	20	27	0.0163713	0.233534	Q9UHQ1;E7EP87;Q9UHQ1-4;Q9UHQ1-2;Q9UHQ1-3;J3KT43;E9PH27;J3KS48;J3QRB0;J3KTG5;B4DZZ6;J3KRH7;J3KTP5;J3QL28;J3QSD9;Q9H6Q4-3;Q9H6Q4;Q9H6Q4-2;J3KS03;H3BSH2	Nuclear prelamin A recognition factor	NARF	>sp|Q9UHQ1|NARF_HUMAN Nuclear prelamin A recognition factor OS=Homo sapiens GN=NARF PE=1 SV=1;>tr|E7EP87|E7EP87_HUMAN Nuclear prelamin A recognition factor OS=Homo sapiens GN=NARF PE=2 SV=2;>sp|Q9UHQ1-4|NARF_HUMAN Isoform 4 of Nuclear prelamin A recognitio
-0.118355	0.110918		6.16e-57	3	7	0.0159518	0.325154	P13727;A6XMW0;H0YCG3	Bone marrow proteoglycan;Eosinophil granule major basic protein	PRG2	>sp|P13727|PRG2_HUMAN Bone marrow proteoglycan OS=Homo sapiens GN=PRG2 PE=1 SV=2;>tr|A6XMW0|A6XMW0_HUMAN Bone marrow proteoglycan OS=Homo sapiens GN=PRG2 PE=2 SV=1
-0.101076	0.798998		1.34e-18	8	8	0.012365	0.749598	O15027-2;O15027-4;O15027-3;O15027;O15027-5;J3KNL6;X6RGP5;Q8N9G1	Protein transport protein Sec16A	SEC16A	>sp|O15027-2|SC16A_HUMAN Isoform 2 of Protein transport protein Sec16A OS=Homo sapiens GN=SEC16A;>sp|O15027-4|SC16A_HUMAN Isoform 4 of Protein transport protein Sec16A OS=Homo sapiens GN=SEC16A;>sp|O15027-3|SC16A_HUMAN Isoform 3 of Protein transport protei
-0.072192	-0.585784		2.18e-239	4	17	0.00794117	0.0262541	P31946-2;P31946;Q4VY20;Q4VY19	14-3-3 protein beta/alpha;14-3-3 protein beta/alpha, N-terminally processed	YWHAB	>sp|P31946-2|1433B_HUMAN Isoform Short of 14-3-3 protein beta/alpha OS=Homo sapiens GN=YWHAB;>sp|P31946|1433B_HUMAN 14-3-3 protein beta/alpha OS=Homo sapiens GN=YWHAB PE=1 SV=3
-0.0525197	0.156404		2.85e-33	6	5	0.00580189	0.366493	Q13480;Q13480-2;B7Z3B9;H0Y8F4;D6RIF8;D6RIS0	GRB2-associated-binding protein 1	GAB1	>sp|Q13480|GAB1_HUMAN GRB2-associated-binding protein 1 OS=Homo sapiens GN=GAB1 PE=1 SV=2;>sp|Q13480-2|GAB1_HUMAN Isoform 2 of GRB2-associated-binding protein 1 OS=Homo sapiens GN=GAB1;>tr|B7Z3B9|B7Z3B9_HUMAN GRB2-associated-binding protein 1 OS=Homo sapie
-0.048739	-0.156253		4.31e-40	1	9	0.005456	0.144603	Q8NG06	Tripartite motif-containing protein 58	TRIM58	>sp|Q8NG06|TRI58_HUMAN Tripartite motif-containing protein 58 OS=Homo sapiens GN=TRIM58 PE=2 SV=2
-0.0333531	-0.396586		0	11	16	0.00423233	0.0592816	P63104;E7EX29;B0AZS6;P63104-2;B7Z2E6;H0YB80;E7ESK7;E9PD24;E7EVZ2;E5RGE1;E5RIR4	14-3-3 protein zeta/delta	YWHAZ	>sp|P63104|1433Z_HUMAN 14-3-3 protein zeta/delta OS=Homo sapiens GN=YWHAZ PE=1 SV=1;>tr|E7EX29|E7EX29_HUMAN 14-3-3 protein zeta/delta (Fragment) OS=Homo sapiens GN=YWHAZ PE=1 SV=1;>tr|B0AZS6|B0AZS6_HUMAN 14-3-3 protein zeta/delta OS=Homo sapiens GN=YWHAZ P
-0.0206357	-0.56235		0	7	28	0.00341507	0.0292001	P62258;P62258-2;B4DJF2;I3L3T1;K7EIT4;K7EM20;I3L0W5	14-3-3 protein epsilon	YWHAE	>sp|P62258|1433E_HUMAN 14-3-3 protein epsilon OS=Homo sapiens GN=YWHAE PE=1 SV=1;>sp|P62258-2|1433E_HUMAN Isoform SV of 14-3-3 protein epsilon OS=Homo sapiens GN=YWHAE
-0.0193223	1.03132		3.63e-59	5	14	0.00333943	0.384255	P11387;Q969P6-2;Q969P6;H0YAR3;E5RIC7	DNA topoisomerase 1	TOP1	>sp|P11387|TOP1_HUMAN DNA topoisomerase 1 OS=Homo sapiens GN=TOP1 PE=1 SV=2
-0.00566322	0.83437		2.45e-06	2	2	0.00263849	0.686912	Q9NY12-2;Q9NY12	H/ACA ribonucleoprotein complex subunit 1	GAR1	>sp|Q9NY12-2|GAR1_HUMAN Isoform 2 of H/ACA ribonucleoprotein complex subunit 1 OS=Homo sapiens GN=GAR1;>sp|Q9NY12|GAR1_HUMAN H/ACA ribonucleoprotein complex subunit 1 OS=Homo sapiens GN=GAR1 PE=1 SV=1
-0.00436343	0.962233		4.22e-14	2	4	0.00257934	0.480026	P50402;Q5HY57	Emerin	EMD	>sp|P50402|EMD_HUMAN Emerin OS=Homo sapiens GN=EMD PE=1 SV=1;>tr|Q5HY57|Q5HY57_HUMAN Emerin OS=Homo sapiens GN=EMD PE=1 SV=1
0	0		0	4	49	0.00238953	0.237564	Q9UQC2;Q9UQC2-2;E9PJE2;E9PJ26	GRB2-associated-binding protein 2	GAB2	>sp|Q9UQC2|GAB2_HUMAN GRB2-associated-binding protein 2 OS=Homo sapiens GN=GAB2 PE=1 SV=1;>sp|Q9UQC2-2|GAB2_HUMAN Isoform 2 of GRB2-associated-binding protein 2 OS=Homo sapiens GN=GAB2
